# Supplementary material for: ASB2 is a direct target of FLI1 that sustains NF-κB pathway activation in germinal center-derived diffuse large B-cell lymphoma
Source: J Exp Clin Cancer Res. 2021 Nov 11;40:357. doi: 10.1186/s13046-021-02159-3 (PMC8582153; doi:10.1186/s13046-021-02159-3)
Supplement: Supplementary file 1 — Additional file 1. [file 13046_2021_2159_MOESM1_ESM.zip]

Archive with 7 entries (7 files):
- Sartori et al - revised suppl material.pdf
- Supplementary Table 2.xlsx
- Supplementary Table 3.xlsx
- Supplementary Table 4.xlsx
- Supplementary Table 5.xlsx
- Supplementary Table 6.xlsx
- Supplementary Table 7.xlsx
