# Supplementary material for: ASB2 is a direct target of FLI1 that sustains NF-κB pathway activation in germinal center-derived diffuse large B-cell lymphoma
Source: J Exp Clin Cancer Res. 2021 Nov 11;40:357. doi: 10.1186/s13046-021-02159-3 (PMC8582153; doi:10.1186/s13046-021-02159-3)
Supplement: Supplementary file 1 — Additional file 1. [file 13046_2021_2159_MOESM1_ESM.zip › Supplementary Table 2.xlsx]

## Sheet: A) Differential gene expression
Supplementary Table 2. Gene expression data after FLI1 silencing in GCB DLBCL cell lines. (Worksheet A) Supervised analysis using limma of transcriptome and (Worksheet B) gene sets significantly enriched after FLI1 silencing in GCB DLBCL cell lines annotated with gProfiler.
Ensembl_ID	logFC	AveExpr	P.Value	adj.P.Val	chr	start	stop	strand	gene_id	gene_type	gene_status	gene symbol
ENSG00000027869.10	-1.57023	0.455868	3.78e-06	0.000380856	chr1	156806243	156816862	-	ENSG00000027869.10	protein_coding	KNOWN	SH2D2A
ENSG00000100300.16	-1.31632	1.81808	5.02e-07	9.55e-05	chr22	43151514	43163242	+	ENSG00000100300.16	protein_coding	KNOWN	TSPO
ENSG00000154153.12	-1.31425	-0.737235	4.21e-05	0.00219453	chr5	16473038	16617058	-	ENSG00000154153.12	protein_coding	KNOWN	FAM134B
ENSG00000229807.8	-1.2923	0.797956	0.00650655	0.058016	chrX	73820651	73852753	-	ENSG00000229807.8	lincRNA	KNOWN	XIST
ENSG00000177173.5	-1.28541	-0.513834	1.09e-06	0.000162634	chr1	116532936	116534092	-	ENSG00000177173.5	processed_pseudogene	KNOWN	NAP1L4P1
ENSG00000164236.10	-1.26065	4.78167	3.3e-05	0.00184406	chr5	10564330	10657816	+	ENSG00000164236.10	protein_coding	KNOWN	ANKRD33B
ENSG00000142178.7	-1.20473	-0.528102	0.00437747	0.0451656	chr21	43414515	43427128	-	ENSG00000142178.7	protein_coding	KNOWN	SIK1
ENSG00000138722.8	-1.20255	-1.72979	1.23e-06	0.000177545	chr4	89879532	89954629	+	ENSG00000138722.8	protein_coding	KNOWN	MMRN1
ENSG00000111490.11	-1.16211	2.07966	4.23e-05	0.00219492	chr12	64781193	64881032	+	ENSG00000111490.11	protein_coding	KNOWN	TBC1D30
ENSG00000112812.14	-1.1334	-1.40837	0.00596487	0.0547157	chr6	27247701	27256624	+	ENSG00000112812.14	protein_coding	KNOWN	PRSS16
ENSG00000158481.11	-1.10313	0.551448	0.00166579	0.0249215	chr1	158289786	158293630	+	ENSG00000158481.11	protein_coding	KNOWN	CD1C
ENSG00000135824.11	-1.05904	0.194968	0.00196486	0.0275842	chr1	182641816	182684576	-	ENSG00000135824.11	protein_coding	KNOWN	RGS8
ENSG00000001036.12	-1.05254	1.43845	0.000833108	0.0161569	chr6	143494811	143511690	-	ENSG00000001036.12	protein_coding	KNOWN	FUCA2
ENSG00000008283.14	-1.05081	0.829644	3.62e-05	0.00196138	chr17	63432304	63446378	-	ENSG00000008283.14	protein_coding	KNOWN	CYB561
ENSG00000143797.10	-1.02619	0.019361	0.0710726	0.237326	chr2	8852690	9003813	-	ENSG00000143797.10	protein_coding	KNOWN	MBOAT2
ENSG00000132749.9	-1.00504	-0.405078	0.000338983	0.00891214	chr11	68707440	68751564	-	ENSG00000132749.9	protein_coding	KNOWN	MTL5
ENSG00000138964.15	-1.00433	1.24954	0.00277881	0.0349913	chr22	44172956	44219533	+	ENSG00000138964.15	protein_coding	KNOWN	PARVG
ENSG00000114270.14	-1.00131	1.76576	1.88e-05	0.00124174	chr3	48564073	48595267	-	ENSG00000114270.14	protein_coding	KNOWN	COL7A1
ENSG00000175274.17	-0.998897	0.677643	0.00128802	0.0211865	chr11	44885903	44951306	-	ENSG00000175274.17	protein_coding	KNOWN	TP53I11
ENSG00000149289.9	-0.988345	1.10086	0.0001664	0.00568246	chr11	110093361	110171841	+	ENSG00000149289.9	protein_coding	KNOWN	ZC3H12C
ENSG00000148175.11	-0.980986	3.57483	2.72e-05	0.00160636	chr9	121338988	121370304	-	ENSG00000148175.11	protein_coding	KNOWN	STOM
ENSG00000154553.12	-0.96441	0.139903	0.00699837	0.0608715	chr4	185500660	185535612	-	ENSG00000154553.12	protein_coding	KNOWN	PDLIM3
ENSG00000132357.12	-0.949489	-0.178249	0.00889516	0.0698101	chr5	40841184	40860175	+	ENSG00000132357.12	protein_coding	KNOWN	CARD6
ENSG00000271133.4	-0.922538	-0.373234	0.000133857	0.00482974	chr7	20328299	20331747	-	ENSG00000271133.4	antisense	NOVEL	CTA-293F17.1
ENSG00000261438.1	-0.915762	0.0220715	5.13e-05	0.0025186	chr10	89015836	89017059	+	ENSG00000261438.1	sense_overlapping	NOVEL	RP11-399O19.9
ENSG00000026751.15	-0.910166	3.44255	0.000952943	0.0176025	chr1	160739057	160754821	+	ENSG00000026751.15	protein_coding	KNOWN	SLAMF7
ENSG00000232337.1	-0.904932	-1.23114	0.00225474	0.0302727	chr2	161048606	161050546	-	ENSG00000232337.1	processed_pseudogene	KNOWN	AC009313.2
ENSG00000188343.11	-0.886801	0.46655	0.00237657	0.0313722	chr8	93698561	93731527	+	ENSG00000188343.11	protein_coding	KNOWN	FAM92A1
ENSG00000280411.1	-0.877001	-1.04395	0.00769864	0.063945	chr14	106762092	106762588	-	ENSG00000280411.1	IG_V_gene	KNOWN	IGHV1-69-2
ENSG00000223865.9	-0.873898	3.11614	0.000121444	0.00452874	chr6	33075926	33087201	+	ENSG00000223865.9	protein_coding	KNOWN	HLA-DPB1
ENSG00000185477.4	-0.865991	-0.61523	0.000647078	0.013667	chr4	89236386	89308010	-	ENSG00000185477.4	protein_coding	KNOWN	GPRIN3
ENSG00000228956.7	-0.862591	-1.1792	1.27e-06	0.000179807	chr3	18445024	18920401	+	ENSG00000228956.7	processed_transcript	NOVEL	SATB1-AS1
ENSG00000171812.9	-0.86107	-1.36152	0.00143313	0.0226412	chr1	36095236	36125220	-	ENSG00000171812.9	protein_coding	KNOWN	COL8A2
ENSG00000109501.12	-0.854833	-1.05528	0.00505094	0.0493202	chr4	6269849	6303265	+	ENSG00000109501.12	protein_coding	KNOWN	WFS1
ENSG00000267265.4	-0.852111	1.36818	0.0186034	0.109452	chr19	55006193	55048086	+	ENSG00000267265.4	antisense	NOVEL	CTC-550B14.7
ENSG00000022556.14	-0.851712	0.616064	0.0254985	0.132468	chr19	54953130	55001142	+	ENSG00000022556.14	protein_coding	KNOWN	NLRP2
ENSG00000171444.16	-0.846577	0.853928	0.00204412	0.0282913	chr5	113022099	113488830	-	ENSG00000171444.16	protein_coding	KNOWN	MCC
ENSG00000088538.12	-0.843852	0.011753	0.0241529	0.128307	chr3	50675241	51384198	+	ENSG00000088538.12	protein_coding	KNOWN	DOCK3
ENSG00000255733.4	-0.833884	2.54318	4.12e-09	3.04e-06	chr12	67989445	68234686	+	ENSG00000255733.4	antisense	NOVEL	IFNG-AS1
ENSG00000058866.13	-0.828747	0.347461	0.00927587	0.071253	chr3	186105668	186362237	-	ENSG00000058866.13	protein_coding	KNOWN	DGKG
ENSG00000189420.8	-0.822367	0.223205	0.000157335	0.00543195	chrX	153418322	153426481	+	ENSG00000189420.8	protein_coding	KNOWN	ZFP92
ENSG00000262222.1	-0.821575	0.54455	0.00132288	0.0215904	chr16	10940719	10943021	+	ENSG00000262222.1	antisense	NOVEL	RP11-876N24.4
ENSG00000168890.12	-0.815933	1.16254	0.00576424	0.0536984	chr2	85598548	85603196	-	ENSG00000168890.12	protein_coding	KNOWN	TMEM150A
ENSG00000137501.15	-0.807623	2.23009	0.0191417	0.111367	chr11	85694224	85811159	-	ENSG00000137501.15	protein_coding	KNOWN	SYTL2
ENSG00000233834.5	-0.80527	0.433557	0.00170471	0.0251445	chr7	20217577	20221700	+	ENSG00000233834.5	processed_transcript	NOVEL	AC005083.1
ENSG00000183696.12	-0.800238	1.72016	0.000361414	0.00932626	chr7	48088628	48108733	+	ENSG00000183696.12	protein_coding	KNOWN	UPP1
ENSG00000165338.15	-0.799536	1.49527	0.0417141	0.174857	chr10	91410285	91514829	+	ENSG00000165338.15	protein_coding	KNOWN	HECTD2
ENSG00000198915.10	-0.794758	-1.13038	0.00336414	0.0389036	chr10	43194535	43266919	-	ENSG00000198915.10	protein_coding	KNOWN	RASGEF1A
ENSG00000112137.15	-0.79099	4.49476	0.00919048	0.0710749	chr6	12716805	13290484	+	ENSG00000112137.15	protein_coding	KNOWN	PHACTR1
ENSG00000154258.15	-0.790664	-1.3131	0.00649548	0.058016	chr17	68974488	69061064	-	ENSG00000154258.15	protein_coding	KNOWN	ABCA9
ENSG00000138115.12	-0.790629	-0.13331	0.0197925	0.113732	chr10	95036772	95069497	-	ENSG00000138115.12	protein_coding	KNOWN	CYP2C8
ENSG00000188042.7	-0.782689	-0.177398	0.0115572	0.0819201	chr2	234493041	234497053	-	ENSG00000188042.7	protein_coding	KNOWN	ARL4C
ENSG00000198865.8	-0.780607	-1.2826	0.0272448	0.136715	chr5	42756801	42802360	+	ENSG00000198865.8	protein_coding	KNOWN	CCDC152
ENSG00000166016.5	-0.779711	1.93713	0.00708021	0.0610569	chr11	34150988	34358008	-	ENSG00000166016.5	protein_coding	KNOWN	ABTB2
ENSG00000100211.9	-0.777546	2.06811	0.000197439	0.00632963	chr22	38656636	38673854	+	ENSG00000100211.9	protein_coding	KNOWN	CBY1
ENSG00000011590.12	-0.776981	1.66525	0.0106116	0.0780772	chr19	35704527	35717038	+	ENSG00000011590.12	protein_coding	KNOWN	ZBTB32
ENSG00000187699.9	-0.776076	1.83827	0.00112773	0.0194416	chr2	189879609	190203484	+	ENSG00000187699.9	protein_coding	KNOWN	C2orf88
ENSG00000152492.12	-0.770752	4.68927	0.00197303	0.0276114	chr3	191329077	191398670	+	ENSG00000152492.12	protein_coding	KNOWN	CCDC50
ENSG00000073792.14	-0.766321	2.93871	0.0115772	0.0819201	chr3	185643739	185825056	-	ENSG00000073792.14	protein_coding	KNOWN	IGF2BP2
ENSG00000180758.11	-0.756391	1.23218	0.00736321	0.0622498	chr1	9100305	9129170	-	ENSG00000180758.11	protein_coding	KNOWN	GPR157
ENSG00000145569.5	-0.745139	0.262456	0.00339285	0.0391066	chr5	14581775	14615007	+	ENSG00000145569.5	protein_coding	KNOWN	FAM105A
ENSG00000183287.12	-0.744954	-1.80015	0.0784274	0.251749	chr18	59430940	59697380	-	ENSG00000183287.12	protein_coding	KNOWN	CCBE1
ENSG00000184368.14	-0.740094	-0.0125799	0.0343565	0.156208	chrX	20006713	20116917	-	ENSG00000184368.14	protein_coding	KNOWN	MAP7D2
ENSG00000108375.11	-0.738312	0.29094	0.0353544	0.158678	chr17	58352500	58417595	-	ENSG00000108375.11	protein_coding	KNOWN	RNF43
ENSG00000236946.2	-0.737517	0.861442	2.26e-07	5.36e-05	chr12	68035767	68036853	+	ENSG00000236946.2	processed_pseudogene	KNOWN	HNRNPA1P70
ENSG00000187997.10	-0.734712	-0.0223511	0.00946524	0.0723644	chr17	78146353	78166177	+	ENSG00000187997.10	protein_coding	KNOWN	C17orf99
ENSG00000083290.18	-0.731903	-1.43616	0.0356164	0.159399	chr17	19770829	19867936	-	ENSG00000083290.18	protein_coding	KNOWN	ULK2
ENSG00000077782.18	-0.730978	0.810157	0.0157348	0.0991497	chr8	38411138	38468834	-	ENSG00000077782.18	protein_coding	KNOWN	FGFR1
ENSG00000280214.1	-0.729821	1.80249	4.31e-05	0.00221542	chr16	67550815	67552935	-	ENSG00000280214.1	TEC	KNOWN	CTD-2012K14.5
ENSG00000254170.1	-0.729578	-1.24522	0.000676672	0.0141024	chr5	78708734	78716082	-	ENSG00000254170.1	processed_pseudogene	KNOWN	CTD-2073O6.1
ENSG00000146215.12	-0.725175	1.70394	0.00299597	0.0363771	chr6	43299710	43308797	-	ENSG00000146215.12	protein_coding	KNOWN	CRIP3
ENSG00000166450.11	-0.724861	1.83407	0.0518394	0.197869	chr15	55611546	55743090	-	ENSG00000166450.11	protein_coding	KNOWN	PRTG
ENSG00000272734.1	-0.722309	0.614541	0.0164104	0.101491	chr10	86965345	86971311	-	ENSG00000272734.1	processed_transcript	KNOWN	ADIRF-AS1
ENSG00000147119.3	-0.719676	1.40768	0.012066	0.0836827	chrX	46573784	46598408	+	ENSG00000147119.3	protein_coding	KNOWN	CHST7
ENSG00000139269.2	-0.715407	0.714719	0.0128522	0.0871634	chr12	57452323	57459280	+	ENSG00000139269.2	protein_coding	KNOWN	INHBE
ENSG00000220785.6	-0.711213	-0.0818068	0.0106778	0.0783351	chr1	32231658	32241620	-	ENSG00000220785.6	transcribed_unprocessed_pseudogene	KNOWN	MTMR9LP
ENSG00000124126.12	-0.705582	1.57628	0.00856061	0.0681923	chr20	48624252	48827883	-	ENSG00000124126.12	protein_coding	KNOWN	PREX1
ENSG00000143869.6	-0.701432	0.746452	0.0235825	0.126434	chr2	20666664	20679245	+	ENSG00000143869.6	protein_coding	KNOWN	GDF7
ENSG00000162894.10	-0.696587	1.79054	0.00382142	0.0418902	chr1	206904386	206923247	-	ENSG00000162894.10	protein_coding	KNOWN	FAIM3
ENSG00000157388.12	-0.691086	1.28568	0.003001	0.036403	chr3	53494656	53813733	+	ENSG00000157388.12	protein_coding	KNOWN	CACNA1D
ENSG00000008394.11	-0.685434	1.76814	0.0134615	0.0901865	chr12	16347142	16609259	+	ENSG00000008394.11	protein_coding	KNOWN	MGST1
ENSG00000234614.1	-0.681445	0.684303	0.0020593	0.0284009	chr1	151841877	151850385	+	ENSG00000234614.1	antisense	NOVEL	AL450992.2
ENSG00000165533.17	-0.677642	0.820284	0.0181693	0.107908	chr14	88824153	88881078	+	ENSG00000165533.17	protein_coding	KNOWN	TTC8
ENSG00000175106.15	-0.675083	1.29007	0.0716783	0.23832	chr17	15502264	15563595	-	ENSG00000175106.15	protein_coding	KNOWN	TVP23C
ENSG00000105808.16	-0.672303	0.922281	0.016814	0.102999	chr7	102573807	102616757	-	ENSG00000105808.16	protein_coding	KNOWN	RASA4
ENSG00000275291.1	-0.671454	0.264236	0.0182296	0.108164	chr1	144523860	144524021	-	ENSG00000275291.1	snRNA	NOVEL	U1
ENSG00000159261.9	-0.670262	0.80966	0.00435748	0.0450683	chr21	36460621	36576569	-	ENSG00000159261.9	protein_coding	KNOWN	CLDN14
ENSG00000162631.17	-0.668514	1.98704	0.0221022	0.122038	chr1	107140007	107483458	+	ENSG00000162631.17	protein_coding	KNOWN	NTNG1
ENSG00000167291.14	-0.666108	-0.467688	0.0231976	0.125225	chr17	79932343	80035848	-	ENSG00000167291.14	protein_coding	KNOWN	TBC1D16
ENSG00000147883.10	-0.658719	0.49775	0.0680302	0.23069	chr9	22002903	22009363	-	ENSG00000147883.10	protein_coding	KNOWN	CDKN2B
ENSG00000262580.4	-0.657634	0.618278	0.017387	0.104948	chr17	80200673	80205949	-	ENSG00000262580.4	antisense	NOVEL	RP11-334C17.5
ENSG00000074416.12	-0.656111	3.48536	0.00125723	0.0208714	chr3	127689062	127823250	-	ENSG00000074416.12	protein_coding	KNOWN	MGLL
ENSG00000088340.14	-0.655628	1.38757	0.00307505	0.03698	chr20	35558737	35607562	-	ENSG00000088340.14	unitary_pseudogene	KNOWN	FER1L4
ENSG00000139211.6	-0.650527	2.33746	1.65e-05	0.0011312	chr12	47075707	47079951	-	ENSG00000139211.6	protein_coding	KNOWN	AMIGO2
ENSG00000130487.5	-0.648311	0.25714	0.0278201	0.138462	chr22	50548033	50551023	+	ENSG00000130487.5	protein_coding	KNOWN	KLHDC7B
ENSG00000156642.15	-0.645443	3.31632	0.0310092	0.147165	chr15	73560014	73634134	-	ENSG00000156642.15	protein_coding	KNOWN	NPTN
ENSG00000154262.11	-0.642406	1.62175	0.000594691	0.013075	chr17	69078702	69141888	-	ENSG00000154262.11	protein_coding	KNOWN	ABCA6
ENSG00000106665.14	-0.636858	1.54673	0.00524865	0.0505052	chr7	74289475	74405943	+	ENSG00000106665.14	protein_coding	KNOWN	CLIP2
ENSG00000128311.12	-0.631875	0.84568	0.0397298	0.17021	chr22	37010859	37020183	-	ENSG00000128311.12	protein_coding	KNOWN	TST
ENSG00000188404.7	-0.624494	2.97653	3.45e-07	7.47e-05	chr1	169690667	169711698	-	ENSG00000188404.7	protein_coding	KNOWN	SELL
ENSG00000108861.7	-0.623978	2.84123	0.0136325	0.0909341	chr17	43766121	43778988	-	ENSG00000108861.7	protein_coding	KNOWN	DUSP3
ENSG00000051128.17	-0.620759	-0.146753	0.00512957	0.049752	chr19	18929201	18941261	-	ENSG00000051128.17	protein_coding	KNOWN	HOMER3
ENSG00000249679.1	-0.618735	-0.696222	0.00469851	0.0472851	chr4	185471516	185472263	+	ENSG00000249679.1	antisense	NOVEL	RP11-279O9.4
ENSG00000164867.9	-0.616435	0.159479	0.16621	0.390349	chr7	150990995	151014588	+	ENSG00000164867.9	protein_coding	KNOWN	NOS3
ENSG00000108405.3	-0.616095	1.20003	0.00845704	0.067651	chr17	3896592	3916500	-	ENSG00000108405.3	protein_coding	KNOWN	P2RX1
ENSG00000141179.12	-0.613525	1.83684	0.00728698	0.0619171	chr17	55750979	55842830	+	ENSG00000141179.12	protein_coding	KNOWN	PCTP
ENSG00000253522.3	-0.612407	3.70315	2.05e-06	0.000243124	chr5	160468268	160487426	+	ENSG00000253522.3	lincRNA	NOVEL	CTC-231O11.1
ENSG00000204642.12	-0.61238	0.957226	0.01062	0.0780937	chr6	29722775	29738528	+	ENSG00000204642.12	protein_coding	KNOWN	HLA-F
ENSG00000165912.14	-0.610374	1.84426	1.49e-05	0.00107121	chr11	47177525	47186443	-	ENSG00000165912.14	protein_coding	KNOWN	PACSIN3
ENSG00000146376.9	-0.609629	1.21966	0.0667925	0.228465	chr6	129576132	129710225	-	ENSG00000146376.9	protein_coding	KNOWN	ARHGAP18
ENSG00000122862.4	-0.608689	3.55088	0.071426	0.237789	chr10	69088106	69104811	+	ENSG00000122862.4	protein_coding	KNOWN	SRGN
ENSG00000163884.3	-0.608243	-0.182071	0.0620044	0.219032	chr3	126342635	126357442	-	ENSG00000163884.3	protein_coding	KNOWN	KLF15
ENSG00000116815.14	-0.605054	0.988352	0.0559592	0.205927	chr1	116514535	116571039	-	ENSG00000116815.14	protein_coding	KNOWN	CD58
ENSG00000166199.11	-0.60351	2.0678	0.00120157	0.0201568	chr11	43880811	43920266	+	ENSG00000166199.11	protein_coding	KNOWN	ALKBH3
ENSG00000234572.1	-0.602394	0.202633	0.0236163	0.126507	chr2	64846130	64863626	-	ENSG00000234572.1	lincRNA	NOVEL	AC007880.1
ENSG00000260062.3	-0.600359	0.408562	0.00625083	0.0565545	chr15	62253730	62270680	-	ENSG00000260062.3	transcribed_unprocessed_pseudogene	KNOWN	GOLGA2P11
ENSG00000242574.7	-0.598135	4.22749	7.64e-06	0.000670795	chr6	32934629	32941070	-	ENSG00000242574.7	protein_coding	KNOWN	HLA-DMB
ENSG00000278376.1	-0.59685	1.12402	0.0122957	0.0847149	chr11	118791254	118793137	+	ENSG00000278376.1	lincRNA	NOVEL	RP11-158I9.8
ENSG00000224635.1	-0.596755	2.32377	2.98e-05	0.00170381	chr20	38406011	38416797	-	ENSG00000224635.1	lincRNA	NOVEL	RP4-564F22.5
ENSG00000164292.11	-0.594985	1.00446	0.033222	0.153291	chr5	95713522	95824383	+	ENSG00000164292.11	protein_coding	KNOWN	RHOBTB3
ENSG00000271503.4	-0.586525	-0.591418	0.0159053	0.0996653	chr17	35871491	35880793	-	ENSG00000271503.4	protein_coding	KNOWN	CCL5
ENSG00000263335.1	-0.583657	1.44623	0.00150625	0.0233981	chr16	15726674	15732993	+	ENSG00000263335.1	antisense	NOVEL	AF001548.5
ENSG00000204745.3	-0.581573	1.72268	0.000215146	0.00670905	chr2	87125390	87196647	+	ENSG00000204745.3	unprocessed_pseudogene	KNOWN	AC083899.3
ENSG00000255299.4	-0.580136	1.6578	0.00249576	0.0323009	chr11	58497888	58505758	-	ENSG00000255299.4	lincRNA	NOVEL	RP11-655C2.3
ENSG00000261488.1	-0.579524	-1.05356	0.0298212	0.143973	chr3	112133423	112135359	+	ENSG00000261488.1	antisense	NOVEL	RP11-757F18.5
ENSG00000147138.1	-0.579063	0.36876	0.0107079	0.0784142	chrX	79170972	79172229	+	ENSG00000147138.1	protein_coding	KNOWN	GPR174
ENSG00000201183.1	-0.577901	1.18386	0.00813656	0.0658472	chr1	148402715	148402875	+	ENSG00000201183.1	snRNA	KNOWN	RNVU1-3
ENSG00000196405.11	-0.576014	5.42591	1.12e-12	4.69e-09	chr14	99971449	100144236	+	ENSG00000196405.11	protein_coding	KNOWN	EVL
ENSG00000267587.1	-0.574448	1.64632	0.00711503	0.0611973	chr18	46852632	46853882	-	ENSG00000267587.1	processed_pseudogene	KNOWN	RP11-687F6.4
ENSG00000162849.14	-0.57211	3.89805	0.000324018	0.00875686	chr1	245154985	245709431	+	ENSG00000162849.14	protein_coding	KNOWN	KIF26B
ENSG00000232422.1	-0.567764	1.25035	0.00082358	0.0160216	chr6	72986313	72987750	+	ENSG00000232422.1	processed_pseudogene	KNOWN	KNOP1P4
ENSG00000172828.11	-0.567746	1.93549	0.00202985	0.0281247	chr16	66961237	66975148	+	ENSG00000172828.11	protein_coding	KNOWN	CES3
ENSG00000144488.13	-0.566774	0.470158	0.00164433	0.0247811	chr2	238100157	238133287	+	ENSG00000144488.13	protein_coding	KNOWN	ESPNL
ENSG00000198502.5	-0.564614	0.0670874	0.0185566	0.10933	chr6	32517343	32530287	-	ENSG00000198502.5	protein_coding	KNOWN	HLA-DRB5
ENSG00000176678.5	-0.564498	-0.298271	0.0172367	0.104442	chr16	86576368	86582160	+	ENSG00000176678.5	protein_coding	KNOWN	FOXL1
ENSG00000196735.10	-0.563893	3.65339	0.0170003	0.103309	chr6	32628179	32647062	+	ENSG00000196735.10	protein_coding	KNOWN	HLA-DQA1
ENSG00000127561.13	-0.56223	2.07401	0.00230305	0.0308226	chr16	1989660	1994275	+	ENSG00000127561.13	protein_coding	KNOWN	SYNGR3
ENSG00000181143.14	-0.561648	-0.144441	0.0547306	0.203371	chr19	8848844	8981342	-	ENSG00000181143.14	protein_coding	KNOWN	MUC16
ENSG00000167034.9	-0.560644	0.98256	0.0571266	0.208539	chr8	23678693	23682927	-	ENSG00000167034.9	protein_coding	KNOWN	NKX3-1
ENSG00000137474.18	-0.559021	-0.959118	0.117327	0.318662	chr11	77128264	77215239	+	ENSG00000137474.18	protein_coding	KNOWN	MYO7A
ENSG00000144821.8	-0.558514	0.560911	0.0471035	0.187267	chr3	108380369	108529322	-	ENSG00000144821.8	protein_coding	KNOWN	MYH15
ENSG00000177398.17	-0.557472	0.717182	0.000256315	0.00752597	chr21	42062959	42143453	+	ENSG00000177398.17	protein_coding	KNOWN	UMODL1
ENSG00000157445.13	-0.557219	-1.38969	0.159252	0.380623	chr3	54122547	55074557	+	ENSG00000157445.13	protein_coding	KNOWN	CACNA2D3
ENSG00000132744.6	-0.556034	0.704944	0.0136833	0.0912247	chr11	67642555	67650659	-	ENSG00000132744.6	protein_coding	KNOWN	ACY3
ENSG00000113790.9	-0.550804	0.149922	0.044141	0.180867	chr3	185190624	185281990	-	ENSG00000113790.9	protein_coding	KNOWN	EHHADH
ENSG00000143801.15	-0.549468	0.941326	0.0268453	0.135597	chr1	226870184	226896105	+	ENSG00000143801.15	protein_coding	KNOWN	PSEN2
ENSG00000197959.12	-0.545768	0.979972	0.0807905	0.25588	chr1	171841498	172418466	+	ENSG00000197959.12	protein_coding	KNOWN	DNM3
ENSG00000122778.8	-0.545568	1.4501	2.31e-05	0.00142429	chr7	138831381	138981318	-	ENSG00000122778.8	protein_coding	KNOWN	KIAA1549
ENSG00000122035.6	-0.543518	0.738743	0.0121805	0.0842909	chr13	27270327	27273690	+	ENSG00000122035.6	protein_coding	KNOWN	RASL11A
ENSG00000163888.3	-0.53762	-0.491821	0.153845	0.374588	chr3	184259213	184261463	-	ENSG00000163888.3	protein_coding	KNOWN	CAMK2N2
ENSG00000043355.9	-0.53541	-1.03305	0.0954515	0.28251	chr13	99981772	99986773	+	ENSG00000043355.9	protein_coding	KNOWN	ZIC2
ENSG00000248909.1	-0.534657	0.17353	0.0470317	0.187099	chr5	78644265	78644845	-	ENSG00000248909.1	processed_pseudogene	KNOWN	HMGB1P21
ENSG00000135048.12	-0.530758	0.916031	0.00096781	0.0177554	chr9	71683366	71816690	-	ENSG00000135048.12	protein_coding	KNOWN	TMEM2
ENSG00000167483.16	-0.529813	6.08897	4.94e-05	0.002454	chr19	17523301	17553839	+	ENSG00000167483.16	protein_coding	KNOWN	FAM129C
ENSG00000204531.14	-0.528499	0.443031	0.0109368	0.0794496	chr6	31164337	31180731	-	ENSG00000204531.14	protein_coding	KNOWN	POU5F1
ENSG00000259330.1	-0.525664	1.33545	0.00819121	0.0661137	chr15	40325216	40326715	+	ENSG00000259330.1	antisense	NOVEL	INAFM2
ENSG00000176165.9	-0.524553	0.0958319	0.0515812	0.197267	chr14	28765388	28770277	+	ENSG00000176165.9	protein_coding	KNOWN	FOXG1
ENSG00000161921.13	-0.523961	1.23492	0.0408562	0.172876	chr17	4733526	4739922	-	ENSG00000161921.13	protein_coding	KNOWN	CXCL16
ENSG00000120915.12	-0.523163	-0.461264	0.032847	0.152167	chr8	27490779	27545564	+	ENSG00000120915.12	protein_coding	KNOWN	EPHX2
ENSG00000132970.11	-0.522122	0.454693	0.0130427	0.0881221	chr13	26557703	26688948	+	ENSG00000132970.11	protein_coding	KNOWN	WASF3
ENSG00000281706.1	-0.522078	0.598311	0.0581688	0.210908	chr6	27694035	27710222	+	ENSG00000281706.1	lincRNA	KNOWN	LINC01012
ENSG00000135454.12	-0.522028	1.82963	0.00467921	0.0471561	chr12	57623410	57633355	-	ENSG00000135454.12	protein_coding	KNOWN	B4GALNT1
ENSG00000164309.13	-0.521169	1.14026	0.00225944	0.0303035	chr5	79689877	79800240	+	ENSG00000164309.13	protein_coding	KNOWN	CMYA5
ENSG00000120738.7	-0.52049	3.70661	0.00997181	0.0747271	chr5	138465490	138469315	+	ENSG00000120738.7	protein_coding	KNOWN	EGR1
ENSG00000093072.14	-0.520126	2.51849	0.0253833	0.132033	chr22	17178790	17221989	-	ENSG00000093072.14	protein_coding	KNOWN	CECR1
ENSG00000140853.14	-0.519088	5.72499	0.00027843	0.00800694	chr16	56989485	57083531	+	ENSG00000140853.14	protein_coding	KNOWN	NLRC5
ENSG00000069702.9	-0.517076	0.348859	0.0435469	0.179396	chr1	91680343	91906335	-	ENSG00000069702.9	protein_coding	KNOWN	TGFBR3
ENSG00000227232.5	-0.515911	1.07807	0.0308312	0.146486	chr1	14404	29570	-	ENSG00000227232.5	unprocessed_pseudogene	KNOWN	WASH7P
ENSG00000181804.13	-0.509846	0.0907921	0.0388783	0.168361	chr3	143265222	143848531	-	ENSG00000181804.13	protein_coding	KNOWN	SLC9A9
ENSG00000220517.2	-0.509445	2.33898	0.000213127	0.00668467	chr6	25023247	25024483	-	ENSG00000220517.2	processed_pseudogene	KNOWN	ASS1P1
ENSG00000225489.5	-0.508233	1.02194	0.0261399	0.134082	chr9	6716495	6727438	+	ENSG00000225489.5	lincRNA	NOVEL	RP11-390F4.3
ENSG00000180089.5	-0.501997	1.68442	0.00213371	0.029146	chr19	55226639	55229264	-	ENSG00000180089.5	protein_coding	KNOWN	TMEM86B
ENSG00000071967.10	-0.498474	2.07264	0.0269331	0.135807	chr2	171522247	171558133	+	ENSG00000071967.10	protein_coding	KNOWN	CYBRD1
ENSG00000089558.7	-0.498186	-0.0539489	0.169167	0.394932	chr17	42156891	42181278	-	ENSG00000089558.7	protein_coding	KNOWN	KCNH4
ENSG00000174945.12	-0.496741	-0.256645	0.0359769	0.160555	chr7	2679522	2775500	+	ENSG00000174945.12	protein_coding	KNOWN	AMZ1
ENSG00000162746.13	-0.493156	3.16377	0.0222926	0.122497	chr1	161721563	161728143	+	ENSG00000162746.13	protein_coding	KNOWN	FCRLB
ENSG00000104951.14	-0.491908	3.04438	0.0130381	0.0881221	chr19	49889654	49929539	-	ENSG00000104951.14	protein_coding	KNOWN	IL4I1
ENSG00000134460.14	-0.491	1.5513	9.34e-06	0.000750865	chr10	6010689	6062325	-	ENSG00000134460.14	protein_coding	KNOWN	IL2RA
ENSG00000238005.2	-0.490488	-0.563954	0.179094	0.405967	chr1	234957342	234970062	-	ENSG00000238005.2	lincRNA	NOVEL	RP11-443B7.1
ENSG00000166833.18	-0.490367	0.308406	0.110864	0.309057	chr11	19350724	20121598	+	ENSG00000166833.18	protein_coding	KNOWN	NAV2
ENSG00000213963.5	-0.489494	1.23203	0.00326778	0.0381656	chr2	177283508	177392691	-	ENSG00000213963.5	sense_overlapping	NOVEL	AC074286.1
ENSG00000176485.9	-0.488958	0.575194	0.0973512	0.285577	chr11	63573195	63616883	-	ENSG00000176485.9	protein_coding	KNOWN	PLA2G16
ENSG00000225218.1	-0.488783	1.32534	0.00202624	0.0281247	chr21	42831040	42836477	-	ENSG00000225218.1	lincRNA	NOVEL	AP001628.6
ENSG00000138623.8	-0.488119	2.52151	0.0581265	0.210815	chr15	74409289	74434467	-	ENSG00000138623.8	protein_coding	KNOWN	SEMA7A
ENSG00000131650.12	-0.486867	3.04325	0.000426557	0.0104291	chr16	2963944	2968383	+	ENSG00000131650.12	protein_coding	KNOWN	KREMEN2
ENSG00000260585.1	-0.486682	-0.87156	0.0390174	0.168731	chrX	121871869	121876865	+	ENSG00000260585.1	lincRNA	NOVEL	RP13-192B19.2
ENSG00000182749.5	-0.484254	2.29282	0.00764312	0.0638213	chr1	25861210	25871253	-	ENSG00000182749.5	protein_coding	KNOWN	PAQR7
ENSG00000089177.16	-0.483595	4.25532	2.58e-05	0.00156121	chr20	16272104	16573433	-	ENSG00000089177.16	protein_coding	KNOWN	KIF16B
ENSG00000224975.1	-0.482895	2.35211	0.000273043	0.00790628	chrX	47204921	47205865	+	ENSG00000224975.1	sense_intronic	KNOWN	INE1
ENSG00000241106.5	-0.479654	1.04963	0.00595793	0.0547052	chr6	32812763	32817048	-	ENSG00000241106.5	protein_coding	KNOWN	HLA-DOB
ENSG00000116661.9	-0.479648	-0.382186	0.0839902	0.262237	chr1	11648367	11655785	-	ENSG00000116661.9	protein_coding	KNOWN	FBXO2
ENSG00000085491.14	-0.478866	2.22426	0.0190046	0.110883	chr1	108134036	108200849	-	ENSG00000085491.14	protein_coding	KNOWN	SLC25A24
ENSG00000179909.14	-0.47782	2.0143	0.0201418	0.114938	chr19	57697367	57709194	-	ENSG00000179909.14	protein_coding	KNOWN	ZNF154
ENSG00000099625.11	-0.476914	-0.212546	0.170424	0.396761	chr19	1228287	1238027	-	ENSG00000099625.11	protein_coding	KNOWN	C19orf26
ENSG00000203666.11	-0.47598	1.65862	0.0137096	0.0913276	chr1	244969705	245127164	+	ENSG00000203666.11	protein_coding	KNOWN	EFCAB2
ENSG00000184489.10	-0.475935	0.235744	0.0865971	0.266732	chr8	141391993	141432454	+	ENSG00000184489.10	protein_coding	KNOWN	PTP4A3
ENSG00000144451.17	-0.475772	2.00391	0.0530048	0.200033	chr2	213284379	214410501	+	ENSG00000144451.17	protein_coding	KNOWN	SPAG16
ENSG00000212195.2	-0.474948	3.76129	0.00318877	0.0377693	chr17	58631641	58631836	-	ENSG00000212195.2	snoRNA	NOVEL	U3
ENSG00000181847.10	-0.474838	0.778297	0.0045599	0.0462454	chr3	114276913	114310288	+	ENSG00000181847.10	protein_coding	KNOWN	TIGIT
ENSG00000107551.19	-0.472693	0.183707	0.069524	0.234427	chr10	44959407	44995891	+	ENSG00000107551.19	protein_coding	KNOWN	RASSF4
ENSG00000159556.8	-0.472471	2.35096	0.0140484	0.0925293	chr15	76336724	76342476	+	ENSG00000159556.8	protein_coding	KNOWN	ISL2
ENSG00000136895.17	-0.470007	1.58866	0.0634449	0.221703	chr9	127224265	127393660	+	ENSG00000136895.17	protein_coding	KNOWN	GARNL3
ENSG00000100628.10	-0.467903	3.15827	1.71e-11	2.69e-08	chr14	93934153	93976791	-	ENSG00000100628.10	protein_coding	KNOWN	ASB2
ENSG00000106078.16	-0.46734	-1.66866	0.181539	0.408927	chr7	51016212	51316818	-	ENSG00000106078.16	protein_coding	KNOWN	COBL
ENSG00000184949.14	-0.465316	1.08049	0.0934393	0.27886	chr22	38578120	38656629	-	ENSG00000184949.14	protein_coding	KNOWN	FAM227A
ENSG00000171488.13	-0.465016	3.48833	0.000926097	0.0174306	chr1	89633072	89769903	+	ENSG00000171488.13	protein_coding	KNOWN	LRRC8C
ENSG00000154118.11	-0.464709	-1.12672	0.170493	0.396773	chr16	87601835	87698156	+	ENSG00000154118.11	protein_coding	KNOWN	JPH3
ENSG00000144036.13	-0.463766	1.05822	0.0313632	0.148062	chr2	72175984	72826041	-	ENSG00000144036.13	protein_coding	KNOWN	EXOC6B
ENSG00000106688.10	-0.463427	-0.0979467	0.0636643	0.221995	chr9	4490444	4587469	+	ENSG00000106688.10	protein_coding	KNOWN	SLC1A1
ENSG00000151702.15	-0.462363	5.45601	1.36e-13	8.54e-10	chr11	128686535	128813267	+	ENSG00000151702.15	protein_coding	KNOWN	FLI1
ENSG00000260276.2	-0.462135	2.59941	0.00114249	0.0195609	chr16	8848105	8860456	+	ENSG00000260276.2	antisense	NOVEL	RP11-77H9.2
ENSG00000126890.13	-0.461924	-0.537385	0.128569	0.33647	chrX	154651972	154653579	-	ENSG00000126890.13	protein_coding	KNOWN	CTAG2
ENSG00000177374.11	-0.458904	2.28592	0.00185309	0.0266709	chr17	2054154	2063241	+	ENSG00000177374.11	protein_coding	KNOWN	HIC1
ENSG00000196954.11	-0.458303	1.9604	0.124582	0.330719	chr11	104942866	104969436	-	ENSG00000196954.11	protein_coding	KNOWN	CASP4
ENSG00000168758.9	-0.453755	-0.604264	0.0729826	0.240854	chr2	96859716	96870757	-	ENSG00000168758.9	protein_coding	KNOWN	SEMA4C
ENSG00000172348.13	-0.453035	1.17394	0.29682	0.537949	chr6	46220736	46491972	-	ENSG00000172348.13	protein_coding	KNOWN	RCAN2
ENSG00000042493.14	-0.452595	0.867401	0.0823992	0.25915	chr2	85394748	85418432	-	ENSG00000042493.14	protein_coding	KNOWN	CAPG
ENSG00000174032.15	-0.451283	1.86533	0.037436	0.164588	chr13	45393316	45418455	-	ENSG00000174032.15	protein_coding	KNOWN	SLC25A30
ENSG00000244405.6	-0.451166	0.224757	0.314366	0.554009	chr3	186046308	186110318	-	ENSG00000244405.6	protein_coding	KNOWN	ETV5
ENSG00000177989.12	-0.450571	1.28599	0.0947711	0.281026	chr22	50529710	50532580	-	ENSG00000177989.12	protein_coding	KNOWN	ODF3B
ENSG00000130957.4	-0.449758	-1.32965	0.0636389	0.221968	chr9	94558720	94593793	-	ENSG00000130957.4	protein_coding	KNOWN	FBP2
ENSG00000197905.7	-0.449688	2.87179	0.0213947	0.119869	chr12	2959330	3040673	+	ENSG00000197905.7	protein_coding	KNOWN	TEAD4
ENSG00000172575.10	-0.449264	3.73348	7.46e-06	0.000660567	chr15	38488103	38565575	-	ENSG00000172575.10	protein_coding	KNOWN	RASGRP1
ENSG00000148798.8	-0.447964	-0.391212	0.111736	0.310596	chr10	103277163	103290351	+	ENSG00000148798.8	protein_coding	KNOWN	INA
ENSG00000279693.1	-0.444857	-1.72089	0.0287587	0.141142	chr16	68367325	68370262	-	ENSG00000279693.1	TEC	KNOWN	RP11-71L14.3
ENSG00000255819.5	-0.443278	-0.937224	0.00119234	0.0200591	chr12	10372353	10410146	-	ENSG00000255819.5	protein_coding	KNOWN	KLRC4-KLRK1
ENSG00000157992.11	-0.442677	0.68615	0.0238051	0.127193	chr2	27442366	27446481	+	ENSG00000157992.11	protein_coding	KNOWN	KRTCAP3
ENSG00000140795.11	-0.441553	1.49747	0.00861302	0.0685062	chr16	46703369	46790407	-	ENSG00000140795.11	protein_coding	KNOWN	MYLK3
ENSG00000118557.14	-0.4408	2.64079	0.0151323	0.0970242	chr16	72112157	72176878	-	ENSG00000118557.14	protein_coding	KNOWN	PMFBP1
ENSG00000235621.7	-0.440583	-0.27907	0.0303011	0.145119	chr20	48359950	48370629	+	ENSG00000235621.7	lincRNA	NOVEL	LINC00494
ENSG00000049246.13	-0.439542	1.26874	0.042301	0.17621	chr1	7784320	7845177	+	ENSG00000049246.13	protein_coding	KNOWN	PER3
ENSG00000263142.4	-0.438797	0.218853	0.0307988	0.146443	chr17	46978481	47054569	+	ENSG00000263142.4	transcribed_unprocessed_pseudogene	KNOWN	LRRC37A17P
ENSG00000240771.5	-0.438233	0.804211	0.0734317	0.241385	chr12	57610180	57619379	+	ENSG00000240771.5	protein_coding	KNOWN	ARHGEF25
ENSG00000165272.13	-0.437196	1.1738	0.00387471	0.0420139	chr9	33441154	33447611	-	ENSG00000165272.13	protein_coding	KNOWN	AQP3
ENSG00000100504.15	-0.435564	-0.21202	0.0635339	0.221723	chr14	50857891	50944736	-	ENSG00000100504.15	protein_coding	KNOWN	PYGL
ENSG00000118762.6	-0.435182	1.40023	0.0180275	0.10737	chr4	88007668	88077777	+	ENSG00000118762.6	protein_coding	KNOWN	PKD2
ENSG00000177426.19	-0.433732	2.94992	0.052106	0.198129	chr18	3411608	3459978	+	ENSG00000177426.19	protein_coding	KNOWN	TGIF1
ENSG00000088836.11	-0.433451	1.99009	0.0127794	0.086763	chr20	3227417	3239190	-	ENSG00000088836.11	protein_coding	KNOWN	SLC4A11
ENSG00000105737.8	-0.433128	0.274689	0.0260351	0.133708	chr19	41998321	42069498	-	ENSG00000105737.8	protein_coding	KNOWN	GRIK5
ENSG00000104611.10	-0.433059	-1.62717	0.131077	0.340692	chr8	19313617	19396218	+	ENSG00000104611.10	protein_coding	KNOWN	SH2D4A
ENSG00000105639.17	-0.432555	5.61003	1.44e-06	0.000192988	chr19	17824780	17848071	-	ENSG00000105639.17	protein_coding	KNOWN	JAK3
ENSG00000100209.8	-0.43171	3.15732	1.14e-05	0.000869178	chr22	28742031	28757515	+	ENSG00000100209.8	protein_coding	KNOWN	HSCB
ENSG00000214694.9	-0.430462	-1.56428	0.110461	0.308275	chr2	38889880	38975449	+	ENSG00000214694.9	protein_coding	KNOWN	ARHGEF33
ENSG00000111249.12	-0.430393	0.143663	0.0180987	0.107591	chr12	111034024	111350554	+	ENSG00000111249.12	protein_coding	KNOWN	CUX2
ENSG00000166228.7	-0.43024	3.24018	0.000487237	0.0114237	chr10	70882280	70888784	-	ENSG00000166228.7	protein_coding	KNOWN	PCBD1
ENSG00000175832.11	-0.429998	0.286085	0.193439	0.424546	chr17	43527844	43579620	-	ENSG00000175832.11	protein_coding	KNOWN	ETV4
ENSG00000274265.3	-0.428899	0.680801	0.0543916	0.203072	chr1	149176022	149251013	+	ENSG00000274265.3	lincRNA	NOVEL	CH17-189H20.1
ENSG00000167861.14	-0.42839	0.370153	0.0785444	0.251931	chr17	74950743	74973166	-	ENSG00000167861.14	protein_coding	KNOWN	HID1
ENSG00000257913.2	-0.427094	3.34812	2.19e-05	0.00137881	chr12	48998367	49019235	+	ENSG00000257913.2	antisense	NOVEL	RP11-386G11.5
ENSG00000113269.12	-0.426129	-0.277066	0.0815011	0.257343	chr5	179911651	180072118	-	ENSG00000113269.12	protein_coding	KNOWN	RNF130
ENSG00000137285.9	-0.42484	-0.981761	0.0409556	0.173121	chr6	3224261	3231730	-	ENSG00000137285.9	protein_coding	KNOWN	TUBB2B
ENSG00000188171.13	-0.424771	0.87423	0.0575191	0.209337	chr19	20544571	20863281	-	ENSG00000188171.13	protein_coding	KNOWN	ZNF626
ENSG00000228451.3	-0.42347	0.626076	0.0860468	0.265712	chr8	26379259	26382953	-	ENSG00000228451.3	transcribed_processed_pseudogene	KNOWN	SDAD1P1
ENSG00000163704.10	-0.42334	1.57354	0.020415	0.115834	chr3	9945542	9952394	-	ENSG00000163704.10	protein_coding	KNOWN	PRRT3
ENSG00000279701.1	-0.421595	0.241701	0.10964	0.307145	chr11	87490144	87491110	+	ENSG00000279701.1	TEC	KNOWN	CTD-2028E8.2
ENSG00000132881.10	-0.421482	1.88001	0.00168879	0.0251445	chr1	16231700	16237162	-	ENSG00000132881.10	protein_coding	KNOWN	RSG1
ENSG00000196189.11	-0.420813	5.59134	3.01e-16	3.79e-12	chr1	156147366	156177752	+	ENSG00000196189.11	protein_coding	KNOWN	SEMA4A
ENSG00000157734.12	-0.420808	4.41663	1.21e-08	6.6e-06	chr15	64151715	64157481	+	ENSG00000157734.12	protein_coding	KNOWN	SNX22
ENSG00000184716.12	-0.42023	0.4175	0.105276	0.299526	chr15	43794162	43800221	-	ENSG00000184716.12	protein_coding	KNOWN	SERINC4
ENSG00000152503.8	-0.418418	1.95923	0.0144497	0.0943319	chr5	115124762	115180546	-	ENSG00000152503.8	protein_coding	KNOWN	TRIM36
ENSG00000167972.12	-0.41541	1.85596	0.00186196	0.0267115	chr16	2275881	2340746	-	ENSG00000167972.12	protein_coding	KNOWN	ABCA3
ENSG00000109113.16	-0.415238	0.189478	0.040552	0.172168	chr17	28714281	28718429	-	ENSG00000109113.16	protein_coding	KNOWN	RAB34
ENSG00000158560.13	-0.412525	-0.782935	0.0696911	0.234675	chr7	95772506	96110322	+	ENSG00000158560.13	protein_coding	KNOWN	DYNC1I1
ENSG00000167880.6	-0.412347	-0.00226924	0.32499	0.56324	chr17	76004502	76027452	-	ENSG00000167880.6	protein_coding	KNOWN	EVPL
ENSG00000269891.2	-0.411534	0.763161	8.4e-06	0.000717793	chr10	97153045	97292637	-	ENSG00000269891.2	protein_coding	NOVEL	ARHGAP19-SLIT1
ENSG00000154027.17	-0.41052	-0.705526	0.00711948	0.0611973	chr1	77282051	77559969	+	ENSG00000154027.17	protein_coding	KNOWN	AK5
ENSG00000225032.4	-0.409218	2.24368	0.00140358	0.0224412	chr9	127816066	127822520	+	ENSG00000225032.4	antisense	NOVEL	RP11-228B15.4
ENSG00000226979.7	-0.408484	2.32731	0.00707671	0.0610569	chr6	31572054	31574324	+	ENSG00000226979.7	protein_coding	KNOWN	LTA
ENSG00000132329.9	-0.407085	-0.809095	0.0384176	0.167231	chr2	237858893	237912114	+	ENSG00000132329.9	protein_coding	KNOWN	RAMP1
ENSG00000254681.5	-0.405899	1.88854	0.00495527	0.0487403	chr16	18374521	18401940	-	ENSG00000254681.5	transcribed_unprocessed_pseudogene	KNOWN	PKD1P5
ENSG00000186162.9	-0.404214	2.51615	0.00402935	0.0429854	chr3	10014238	10026365	-	ENSG00000186162.9	transcribed_unprocessed_pseudogene	KNOWN	CIDECP
ENSG00000081052.11	-0.403962	2.05091	0.0176149	0.105938	chr2	227002711	227164113	-	ENSG00000081052.11	protein_coding	KNOWN	COL4A4
ENSG00000105255.9	-0.402188	1.73468	0.0716837	0.23832	chr19	4304600	4323843	+	ENSG00000105255.9	protein_coding	KNOWN	FSD1
ENSG00000197712.10	-0.400647	1.39542	0.0964124	0.284083	chr4	38867677	38945739	+	ENSG00000197712.10	protein_coding	KNOWN	FAM114A1
ENSG00000149591.15	-0.398854	2.71793	0.000172087	0.00579789	chr11	117199321	117204782	+	ENSG00000149591.15	protein_coding	KNOWN	TAGLN
ENSG00000122188.11	-0.398291	4.53816	4.14e-08	1.63e-05	chr1	203765176	203776233	+	ENSG00000122188.11	protein_coding	KNOWN	LAX1
ENSG00000278771.1	-0.398113	1.26165	0.385002	0.616189	chr14	49853616	49853914	-	ENSG00000278771.1	misc_RNA	NOVEL	Metazoa_SRP
ENSG00000269439.4	-0.396574	1.15327	0.0256894	0.132965	chr19	17488990	17511889	-	ENSG00000269439.4	lincRNA	NOVEL	CTD-3131K8.2
ENSG00000170379.18	-0.39655	1.39478	0.0400183	0.170884	chr7	143620950	143730409	+	ENSG00000170379.18	protein_coding	KNOWN	TCAF2
ENSG00000228784.6	-0.396278	2.63904	0.00278661	0.0350193	chr2	19868860	19885047	+	ENSG00000228784.6	lincRNA	NOVEL	LINC00954
ENSG00000170558.7	-0.396192	4.23508	0.242191	0.481433	chr18	27950966	28177446	-	ENSG00000170558.7	protein_coding	KNOWN	CDH2
ENSG00000227507.2	-0.395899	3.30936	5.17e-09	3.61e-06	chr6	31580525	31582522	-	ENSG00000227507.2	protein_coding	KNOWN	LTB
ENSG00000147434.7	-0.395808	-0.632889	0.126087	0.333138	chr8	42752620	42796392	-	ENSG00000147434.7	protein_coding	KNOWN	CHRNA6
ENSG00000199753.1	-0.395807	2.21012	0.0147644	0.0958391	chr17	64146083	64146152	+	ENSG00000199753.1	snoRNA	KNOWN	SNORD104
ENSG00000009790.13	-0.395772	2.05742	0.00153353	0.0237047	chr1	209756032	209782320	+	ENSG00000009790.13	protein_coding	KNOWN	TRAF3IP3
ENSG00000165028.10	-0.394574	2.42887	0.0460815	0.185162	chr9	104764157	104777457	+	ENSG00000165028.10	protein_coding	KNOWN	NIPSNAP3B
ENSG00000171811.11	-0.394452	0.529818	0.141904	0.357758	chr10	132808392	132942823	-	ENSG00000171811.11	protein_coding	KNOWN	CFAP46
ENSG00000255198.4	-0.393775	1.47747	0.0219461	0.121559	chr16	1964959	1965509	+	ENSG00000255198.4	lincRNA	KNOWN	SNHG9
ENSG00000214389.2	-0.393389	1.94966	0.0297557	0.143823	chr7	98385801	98386584	-	ENSG00000214389.2	processed_pseudogene	KNOWN	RPS3AP26
ENSG00000135740.15	-0.393046	1.55627	0.0163097	0.101017	chr16	67237683	67272190	+	ENSG00000135740.15	protein_coding	KNOWN	SLC9A5
ENSG00000175198.13	-0.392897	2.38474	0.0833467	0.261161	chr13	100089015	100530435	+	ENSG00000175198.13	protein_coding	KNOWN	PCCA
ENSG00000222724.1	-0.392697	2.96957	0.006548	0.0582369	chr2	88016354	88016547	-	ENSG00000222724.1	snRNA	KNOWN	RNU2-63P
ENSG00000113070.7	-0.392241	0.471985	0.18726	0.416598	chr5	140332843	140346631	-	ENSG00000113070.7	protein_coding	KNOWN	HBEGF
ENSG00000213468.3	-0.390505	-0.404823	0.131678	0.341417	chrX	131702650	131830643	-	ENSG00000213468.3	lincRNA	NOVEL	FIRRE
ENSG00000122176.10	-0.388205	-0.598622	0.249836	0.489735	chr1	203340628	203351489	-	ENSG00000122176.10	protein_coding	KNOWN	FMOD
ENSG00000187240.12	-0.385649	1.47348	0.232528	0.473227	chr11	103109431	103479863	+	ENSG00000187240.12	protein_coding	KNOWN	DYNC2H1
ENSG00000182771.16	-0.384808	-0.624334	0.145133	0.362294	chr10	85599555	86366493	-	ENSG00000182771.16	protein_coding	KNOWN	GRID1
ENSG00000169991.9	-0.38399	-0.485264	0.0943669	0.280569	chr1	18904281	18956686	-	ENSG00000169991.9	protein_coding	KNOWN	IFFO2
ENSG00000175414.6	-0.383684	4.09761	4.46e-05	0.00227011	chr5	176365468	176401865	+	ENSG00000175414.6	protein_coding	KNOWN	ARL10
ENSG00000152939.13	-0.383227	1.3906	0.0185453	0.109321	chr5	69415112	69444330	+	ENSG00000152939.13	protein_coding	KNOWN	MARVELD2
ENSG00000225914.1	-0.382551	0.687496	0.0376716	0.165242	chr6	32255711	32265838	+	ENSG00000225914.1	antisense	NOVEL	XXbac-BPG154L12.4
ENSG00000176170.12	-0.382528	2.26134	0.0224533	0.122959	chr17	76376584	76387860	+	ENSG00000176170.12	protein_coding	KNOWN	SPHK1
ENSG00000276791.1	-0.380301	1.7485	0.0107862	0.0787157	chr16	2777319	2780568	+	ENSG00000276791.1	lincRNA	NOVEL	CTD-2270P14.5
ENSG00000267702.1	-0.380155	0.200978	0.00049885	0.0115879	chr18	13486462	13490676	+	ENSG00000267702.1	sense_intronic	NOVEL	RP11-53B2.2
ENSG00000271141.1	-0.379379	1.45782	0.0143755	0.0940431	chr2	178616581	178617123	+	ENSG00000271141.1	lincRNA	NOVEL	RP11-171I2.4
ENSG00000150764.12	-0.379152	2.41996	0.0254067	0.1321	chr11	111927144	112022584	+	ENSG00000150764.12	protein_coding	KNOWN	DIXDC1
ENSG00000149269.8	-0.378574	3.07777	0.00558966	0.0524991	chr11	77321707	77474635	-	ENSG00000149269.8	protein_coding	KNOWN	PAK1
ENSG00000256325.1	-0.378397	1.34504	0.0540297	0.202201	chr12	68828118	68828553	+	ENSG00000256325.1	antisense	NOVEL	RP11-611O2.1
ENSG00000144724.17	-0.378207	-0.27186	0.0922179	0.276061	chr3	61561569	62297613	+	ENSG00000144724.17	protein_coding	KNOWN	PTPRG
ENSG00000259953.1	-0.37775	2.38787	0.0233832	0.125849	chr9	112032555	112037730	-	ENSG00000259953.1	sense_overlapping	NOVEL	RP11-4O1.2
ENSG00000259924.1	-0.377749	2.61654	0.000303659	0.00844266	chr15	65771176	65772139	-	ENSG00000259924.1	processed_pseudogene	KNOWN	RP11-16E23.4
ENSG00000166762.15	-0.376625	1.86882	2.22e-05	0.00139023	chr15	43628503	43668118	-	ENSG00000166762.15	protein_coding	KNOWN	CATSPER2
ENSG00000264663.1	-0.376506	1.7227	0.0648386	0.223651	chr17	39835037	39836080	-	ENSG00000264663.1	processed_pseudogene	KNOWN	KRT8P34
ENSG00000128833.11	-0.375798	1.58707	0.0786128	0.251958	chr15	52192322	52295798	-	ENSG00000128833.11	protein_coding	KNOWN	MYO5C
ENSG00000001460.16	-0.375572	2.66331	0.000697437	0.014298	chr1	24356999	24416934	-	ENSG00000001460.16	protein_coding	KNOWN	STPG1
ENSG00000223797.4	-0.374412	0.809821	0.0116293	0.0819854	chr3	40313802	40453329	-	ENSG00000223797.4	antisense	NOVEL	ENTPD3-AS1
ENSG00000167397.13	-0.373487	1.9818	0.0304794	0.14553	chr16	31090842	31095980	-	ENSG00000167397.13	protein_coding	KNOWN	VKORC1
ENSG00000169031.17	-0.372667	1.82838	0.0888092	0.270103	chr2	227164565	227314792	+	ENSG00000169031.17	protein_coding	KNOWN	COL4A3
ENSG00000257337.5	-0.371799	1.63957	0.0147357	0.0957026	chr12	53014596	53054438	-	ENSG00000257337.5	antisense	NOVEL	RP11-983P16.4
ENSG00000205268.9	-0.371449	6.92291	4.93e-12	1.24e-08	chr8	65717510	65842322	-	ENSG00000205268.9	protein_coding	KNOWN	PDE7A
ENSG00000138185.15	-0.371403	1.699	0.154488	0.375233	chr10	95711779	95877266	+	ENSG00000138185.15	protein_coding	KNOWN	ENTPD1
ENSG00000105717.12	-0.371035	1.05943	0.00374581	0.0414974	chr19	19561707	19618916	-	ENSG00000105717.12	protein_coding	KNOWN	PBX4
ENSG00000262001.1	-0.370785	0.769694	0.0610864	0.217186	chr18	3603000	3608336	+	ENSG00000262001.1	antisense	NOVEL	DLGAP1-AS2
ENSG00000126562.15	-0.370774	1.0542	0.107283	0.302497	chr17	42780678	42796936	+	ENSG00000126562.15	protein_coding	KNOWN	WNK4
ENSG00000137942.15	-0.369632	0.450306	0.145988	0.363654	chr1	93448131	93554661	+	ENSG00000137942.15	protein_coding	KNOWN	FNBP1L
ENSG00000133142.16	-0.369519	1.00148	0.425877	0.64983	chrX	103576231	103587736	+	ENSG00000133142.16	protein_coding	KNOWN	TCEAL4
ENSG00000095383.18	-0.369317	1.52067	0.0299062	0.144273	chr9	98198999	98255721	-	ENSG00000095383.18	protein_coding	KNOWN	TBC1D2
ENSG00000102349.13	-0.36865	-0.943734	0.170501	0.396773	chrX	56232421	56287889	+	ENSG00000102349.13	protein_coding	KNOWN	KLF8
ENSG00000204252.11	-0.367408	3.2347	0.128798	0.336721	chr6	33004178	33009612	-	ENSG00000204252.11	protein_coding	KNOWN	HLA-DOA
ENSG00000249476.1	-0.367201	2.03829	0.0450628	0.182762	chr5	109237120	109326369	-	ENSG00000249476.1	lincRNA	NOVEL	CTD-2587M2.1
ENSG00000130340.13	-0.366793	1.07603	0.118007	0.319553	chr6	157700387	157945077	+	ENSG00000130340.13	protein_coding	KNOWN	SNX9
ENSG00000184384.12	-0.36541	3.04	0.0444807	0.181608	chr11	95976598	96343180	-	ENSG00000184384.12	protein_coding	KNOWN	MAML2
ENSG00000261884.2	-0.365151	2.13056	0.0202841	0.115396	chr16	67929614	67936017	-	ENSG00000261884.2	protein_coding	NOVEL	CTC-479C5.12
ENSG00000198467.12	-0.365075	2.96184	0.149081	0.368003	chr9	35681992	35691020	-	ENSG00000198467.12	protein_coding	KNOWN	TPM2
ENSG00000250899.3	-0.362561	1.45021	0.157853	0.379084	chr12	3041437	3044950	+	ENSG00000250899.3	lincRNA	NOVEL	RP11-253E3.3
ENSG00000162645.11	-0.362199	-0.322368	0.176719	0.404006	chr1	89106132	89150456	-	ENSG00000162645.11	protein_coding	KNOWN	GBP2
ENSG00000114841.16	-0.361192	4.07117	6.75e-05	0.0030277	chr3	52316319	52400491	+	ENSG00000114841.16	protein_coding	KNOWN	DNAH1
ENSG00000025039.13	-0.360438	3.5933	7.36e-05	0.00320045	chr6	89364636	89412270	-	ENSG00000025039.13	protein_coding	KNOWN	RRAGD
ENSG00000100321.13	-0.359305	1.31189	0.00202762	0.0281247	chr22	39349925	39385588	+	ENSG00000100321.13	protein_coding	KNOWN	SYNGR1
ENSG00000197582.5	-0.358856	0.750634	0.0851791	0.264491	chrX	13378735	13379340	-	ENSG00000197582.5	processed_pseudogene	KNOWN	GPX1P1
ENSG00000232587.1	-0.358821	1.7845	0.00236959	0.031346	chr13	28214513	28215897	+	ENSG00000232587.1	processed_pseudogene	KNOWN	EEF1A1P3
ENSG00000197536.9	-0.358754	1.94697	0.0478741	0.18852	chr5	132410636	132476044	+	ENSG00000197536.9	protein_coding	KNOWN	C5orf56
ENSG00000124216.3	-0.358331	1.15069	0.0746563	0.243626	chr20	49982999	49988886	+	ENSG00000124216.3	protein_coding	KNOWN	SNAI1
ENSG00000121316.9	-0.356886	1.27585	0.198308	0.429609	chr12	14503661	14568349	-	ENSG00000121316.9	protein_coding	KNOWN	PLBD1
ENSG00000172716.15	-0.356339	1.95415	0.0949829	0.281483	chr17	35350305	35373701	-	ENSG00000172716.15	protein_coding	KNOWN	SLFN11
ENSG00000069974.14	-0.353665	4.50047	0.000223995	0.00691633	chr15	55202966	55319113	-	ENSG00000069974.14	protein_coding	KNOWN	RAB27A
ENSG00000277566.1	-0.353136	1.31202	0.0522978	0.198678	chr12	113249466	113250042	+	ENSG00000277566.1	sense_intronic	NOVEL	RP11-545P7.9
ENSG00000185201.15	-0.353135	2.22083	0.0468452	0.186712	chr11	307631	315272	+	ENSG00000185201.15	protein_coding	KNOWN	IFITM2
ENSG00000269051.4	-0.352436	0.338122	0.164437	0.387926	chr19	53197111	53211015	+	ENSG00000269051.4	lincRNA	NOVEL	CTD-2245F17.3
ENSG00000279570.1	-0.35185	1.51404	0.0295244	0.143143	chr17	78691266	78691979	-	ENSG00000279570.1	TEC	KNOWN	CTD-2357A8.2
ENSG00000069869.14	-0.35139	3.09038	0.0406279	0.172302	chr15	55826922	55993746	-	ENSG00000069869.14	protein_coding	KNOWN	NEDD4
ENSG00000228382.1	-0.350436	2.46246	0.00334495	0.0388408	chr1	226656640	226675067	-	ENSG00000228382.1	sense_intronic	NOVEL	ITPKB-IT1
ENSG00000188868.12	-0.350077	1.96696	0.00244696	0.0319296	chr19	12317477	12333720	-	ENSG00000188868.12	protein_coding	KNOWN	ZNF563
ENSG00000111801.14	-0.350056	1.66711	0.0607739	0.216502	chr6	26440472	26453415	+	ENSG00000111801.14	protein_coding	KNOWN	BTN3A3
ENSG00000142185.15	-0.349786	-1.09879	0.062526	0.21967	chr21	44350163	44443081	+	ENSG00000142185.15	protein_coding	KNOWN	TRPM2
ENSG00000221955.9	-0.348468	1.22054	0.106837	0.301847	chr3	125082636	125212864	-	ENSG00000221955.9	protein_coding	KNOWN	SLC12A8
ENSG00000128487.15	-0.347729	3.26133	0.00743537	0.0626695	chr17	20009344	20319026	+	ENSG00000128487.15	protein_coding	KNOWN	SPECC1
ENSG00000257433.4	-0.347689	1.40602	0.032161	0.150081	chr12	47706085	47742294	+	ENSG00000257433.4	antisense	NOVEL	RP1-197B17.3
ENSG00000106003.11	-0.347258	-0.0722545	0.215349	0.450898	chr7	2512529	2529177	+	ENSG00000106003.11	protein_coding	KNOWN	LFNG
ENSG00000055070.15	-0.346934	6.81026	8.49e-11	8.89e-08	chr1	16352575	16398145	+	ENSG00000055070.15	protein_coding	KNOWN	SZRD1
ENSG00000175701.9	-0.346267	2.05769	0.00992348	0.0745418	chr2	110211529	110245420	-	ENSG00000175701.9	protein_coding	KNOWN	LINC00116
ENSG00000243660.8	-0.346139	1.61008	0.00559094	0.0524991	chr10	43436841	43483179	+	ENSG00000243660.8	protein_coding	KNOWN	ZNF487
ENSG00000207460.1	-0.345891	1.78359	0.0338271	0.154753	chr15	25086527	25086618	+	ENSG00000207460.1	snoRNA	KNOWN	SNORD116-19
ENSG00000142227.9	-0.345842	2.8848	0.0122898	0.0847149	chr19	48321509	48330553	+	ENSG00000142227.9	protein_coding	KNOWN	EMP3
ENSG00000182240.14	-0.345452	2.42277	0.00171027	0.0251674	chr21	41167801	41282518	+	ENSG00000182240.14	protein_coding	KNOWN	BACE2
ENSG00000253716.4	-0.34512	2.2338	0.00442546	0.0455113	chr8	143280161	143281690	-	ENSG00000253716.4	antisense	NOVEL	RP13-582O9.5
ENSG00000182985.15	-0.344553	1.96197	0.0918189	0.275325	chr11	115169218	115504957	-	ENSG00000182985.15	protein_coding	KNOWN	CADM1
ENSG00000124374.8	-0.344208	0.992173	0.121639	0.326562	chr2	71182739	71227083	-	ENSG00000124374.8	protein_coding	KNOWN	PAIP2B
ENSG00000166704.10	-0.342696	2.05463	0.18355	0.411893	chr19	57977053	58003349	-	ENSG00000166704.10	protein_coding	KNOWN	ZNF606
ENSG00000275111.3	-0.342116	2.62699	0.00614623	0.0558493	chr2	95165432	95184317	+	ENSG00000275111.3	protein_coding	KNOWN	ZNF2
ENSG00000260517.2	-0.341502	1.53965	0.0973097	0.285522	chr16	29116127	29217860	+	ENSG00000260517.2	lincRNA	NOVEL	RP11-426C22.5
ENSG00000224707.1	-0.341501	0.986718	0.0169843	0.103308	chr6	20437821	20440178	+	ENSG00000224707.1	sense_intronic	NOVEL	E2F3-IT1
ENSG00000247982.5	-0.34012	4.29949	4.17e-06	0.000416106	chr15	57300365	57307769	+	ENSG00000247982.5	lincRNA	NOVEL	LINC00926
ENSG00000067836.11	-0.338967	1.71494	0.0113221	0.0810741	chr16	4796968	4802950	-	ENSG00000067836.11	protein_coding	KNOWN	ROGDI
ENSG00000182224.10	-0.337357	1.74152	0.0404773	0.171975	chr17	7857746	7862282	+	ENSG00000182224.10	protein_coding	KNOWN	CYB5D1
ENSG00000275400.1	-0.336985	1.95666	0.0337527	0.154688	chr7	66553805	66554199	-	ENSG00000275400.1	processed_pseudogene	KNOWN	RP4-756H11.5
ENSG00000228782.6	-0.336571	1.12413	0.238428	0.478434	chr17	47450568	47492492	-	ENSG00000228782.6	transcribed_unprocessed_pseudogene	KNOWN	CTD-2026D20.3
ENSG00000137494.12	-0.33623	2.71707	0.0279892	0.138735	chr11	83193739	83260694	+	ENSG00000137494.12	protein_coding	KNOWN	ANKRD42
ENSG00000186088.14	-0.336091	2.84207	0.0232818	0.12552	chr7	77310751	77416400	-	ENSG00000186088.14	protein_coding	KNOWN	GSAP
ENSG00000120896.12	-0.334066	1.82571	0.0246794	0.129828	chr8	22544986	22575788	+	ENSG00000120896.12	protein_coding	KNOWN	SORBS3
ENSG00000205683.10	-0.333677	0.754726	0.0351627	0.158174	chr14	72619296	72894116	-	ENSG00000205683.10	protein_coding	KNOWN	DPF3
ENSG00000237940.3	-0.332504	2.23732	0.0674397	0.229664	chr2	241970683	241977276	+	ENSG00000237940.3	lincRNA	NOVEL	AC093642.3
ENSG00000180881.18	-0.332257	-0.623828	0.260216	0.501171	chr12	75275979	75390928	-	ENSG00000180881.18	protein_coding	KNOWN	CAPS2
ENSG00000170921.13	-0.332147	3.4729	0.0302256	0.145035	chr17	63009556	63427699	+	ENSG00000170921.13	protein_coding	KNOWN	TANC2
ENSG00000154079.5	-0.332043	2.58512	0.00774418	0.0641177	chr6	70566917	70589569	+	ENSG00000154079.5	protein_coding	KNOWN	C6orf57
ENSG00000016391.9	-0.331323	4.53389	0.115873	0.316993	chr3	53812335	53846390	-	ENSG00000016391.9	protein_coding	KNOWN	CHDH
ENSG00000230189.5	-0.331044	2.009	0.00373086	0.0414974	chr7	66409143	66490059	-	ENSG00000230189.5	transcribed_unprocessed_pseudogene	KNOWN	GS1-124K5.2
ENSG00000237943.5	-0.330615	-0.0419367	0.292734	0.534051	chr10	6580419	6616452	+	ENSG00000237943.5	processed_transcript	NOVEL	PRKCQ-AS1
ENSG00000273237.1	-0.330476	1.02199	0.315096	0.554838	chr7	26173533	26174945	-	ENSG00000273237.1	antisense	NOVEL	CTB-119C2.1
ENSG00000253251.2	-0.330268	2.31864	0.00388068	0.0420139	chr5	65624765	65630891	+	ENSG00000253251.2	protein_coding	KNOWN	CTC-534A2.2
ENSG00000197124.10	-0.329756	1.88604	0.00378834	0.0416154	chr19	19997058	20039506	-	ENSG00000197124.10	protein_coding	KNOWN	ZNF682
ENSG00000128872.8	-0.32943	2.47186	0.00157275	0.0241329	chr15	51751561	51816368	+	ENSG00000128872.8	protein_coding	KNOWN	TMOD2
ENSG00000187122.15	-0.326664	3.64234	3.03e-10	2.72e-07	chr10	96998038	97185920	-	ENSG00000187122.15	protein_coding	KNOWN	SLIT1
ENSG00000110328.5	-0.326151	0.85595	0.225699	0.4649	chr11	11270876	11622005	-	ENSG00000110328.5	protein_coding	KNOWN	GALNT18
ENSG00000183386.8	-0.326136	0.788469	0.0535811	0.201181	chr1	37996770	38005606	-	ENSG00000183386.8	protein_coding	KNOWN	FHL3
ENSG00000180644.6	-0.325093	1.03117	0.21434	0.449947	chr10	70597348	70602775	-	ENSG00000180644.6	protein_coding	KNOWN	PRF1
ENSG00000139629.14	-0.324913	2.50958	0.00324373	0.038026	chr12	51351247	51392867	-	ENSG00000139629.14	protein_coding	KNOWN	GALNT6
ENSG00000153551.12	-0.324794	2.08199	0.00557247	0.0524563	chr3	32391671	32483067	+	ENSG00000153551.12	protein_coding	KNOWN	CMTM7
ENSG00000134278.13	-0.324651	2.66588	0.0149342	0.0962077	chr18	12446512	12658134	-	ENSG00000134278.13	protein_coding	KNOWN	SPIRE1
ENSG00000151929.8	-0.32463	3.00105	0.0506209	0.195139	chr10	119651370	119677819	+	ENSG00000151929.8	protein_coding	KNOWN	BAG3
ENSG00000056558.9	-0.323365	5.4101	0.00174337	0.0255877	chr9	120902393	120929173	-	ENSG00000056558.9	protein_coding	KNOWN	TRAF1
ENSG00000175544.12	-0.323348	0.658371	0.0230507	0.124754	chr11	67452406	67460313	+	ENSG00000175544.12	protein_coding	KNOWN	CABP4
ENSG00000101210.9	-0.323052	0.0515245	0.292157	0.533692	chr20	63488013	63499315	-	ENSG00000101210.9	protein_coding	KNOWN	EEF1A2
ENSG00000130529.14	-0.322612	-0.703045	0.227428	0.466329	chr19	49157741	49211836	+	ENSG00000130529.14	protein_coding	KNOWN	TRPM4
ENSG00000181513.13	-0.322054	2.49076	0.00422368	0.0444176	chr17	45132600	45144181	+	ENSG00000181513.13	protein_coding	KNOWN	ACBD4
ENSG00000172000.6	-0.321473	-1.49393	0.267285	0.5095	chr19	2867335	2883445	+	ENSG00000172000.6	protein_coding	KNOWN	ZNF556
ENSG00000206341.7	-0.321243	0.939333	0.0484494	0.189559	chr6	29887752	29890482	+	ENSG00000206341.7	unprocessed_pseudogene	KNOWN	HLA-H
ENSG00000148935.9	-0.321052	0.764762	0.226795	0.466013	chr11	22625642	22813055	+	ENSG00000148935.9	protein_coding	KNOWN	GAS2
ENSG00000189325.6	-0.32095	-1.59982	0.356351	0.591971	chr6	36315757	36336885	-	ENSG00000189325.6	protein_coding	KNOWN	C6orf222
ENSG00000280153.1	-0.319501	2.46736	0.0527038	0.199496	chr16	10933903	10936280	+	ENSG00000280153.1	TEC	KNOWN	RP11-876N24.3
ENSG00000164949.6	-0.319451	1.35239	0.150859	0.370614	chr8	94249253	94262350	-	ENSG00000164949.6	protein_coding	KNOWN	GEM
ENSG00000123240.15	-0.318488	2.934	0.102438	0.294378	chr10	13099449	13138308	+	ENSG00000123240.15	protein_coding	KNOWN	OPTN
ENSG00000186469.7	-0.318387	4.17126	0.0073832	0.0623553	chr14	51826195	51979342	+	ENSG00000186469.7	protein_coding	KNOWN	GNG2
ENSG00000124813.19	-0.318227	0.565867	0.127284	0.334289	chr6	45328157	45664349	+	ENSG00000124813.19	protein_coding	KNOWN	RUNX2
ENSG00000085871.7	-0.318225	0.942973	0.0225271	0.123139	chr4	139665768	139740745	+	ENSG00000085871.7	protein_coding	KNOWN	MGST2
ENSG00000205885.6	-0.317522	1.93548	0.0827925	0.260178	chr12	7108052	7122501	+	ENSG00000205885.6	antisense	NOVEL	C1RL-AS1
ENSG00000159882.11	-0.317454	2.18252	0.071784	0.23836	chr19	44002948	44013926	+	ENSG00000159882.11	protein_coding	KNOWN	ZNF230
ENSG00000058668.13	-0.316834	3.21688	0.0151697	0.0970783	chr1	203626561	203744081	+	ENSG00000058668.13	protein_coding	KNOWN	ATP2B4
ENSG00000279092.1	-0.316602	2.24577	0.0149772	0.0964236	chr15	34415450	34420273	-	ENSG00000279092.1	TEC	KNOWN	RP11-1H8.5
ENSG00000198157.9	-0.316171	1.88462	0.0894393	0.271086	chrX	81113701	81201942	-	ENSG00000198157.9	protein_coding	KNOWN	HMGN5
ENSG00000150977.10	-0.315778	4.93122	0.000148373	0.00524266	chr12	123410683	123436717	-	ENSG00000150977.10	protein_coding	KNOWN	RILPL2
ENSG00000128218.7	-0.315735	3.80672	5.02e-07	9.55e-05	chr22	23752743	23754468	-	ENSG00000128218.7	protein_coding	KNOWN	VPREB3
ENSG00000124942.12	-0.315286	5.11118	0.124217	0.329911	chr11	62433542	62556235	-	ENSG00000124942.12	protein_coding	KNOWN	AHNAK
ENSG00000143889.14	-0.314924	3.63267	0.0431853	0.178523	chr2	38561978	38603586	-	ENSG00000143889.14	protein_coding	KNOWN	HNRNPLL
ENSG00000177409.10	-0.314417	3.00138	0.0257347	0.133144	chr7	93130055	93148369	-	ENSG00000177409.10	protein_coding	KNOWN	SAMD9L
ENSG00000196605.6	-0.314095	2.59233	0.014775	0.0958584	chr19	9751993	9793180	-	ENSG00000196605.6	protein_coding	KNOWN	ZNF846
ENSG00000153029.13	-0.314066	2.78728	0.117422	0.318817	chr1	181033425	181061938	+	ENSG00000153029.13	protein_coding	KNOWN	MR1
ENSG00000074621.12	-0.314006	2.43627	0.00141206	0.0224736	chr15	65611366	65660995	+	ENSG00000074621.12	protein_coding	KNOWN	SLC24A1
ENSG00000166405.13	-0.313958	-0.228213	0.313309	0.552844	chr11	8106093	8169055	-	ENSG00000166405.13	protein_coding	KNOWN	RIC3
ENSG00000175155.7	-0.313499	3.03173	0.00935755	0.0716613	chr17	59331689	59401729	+	ENSG00000175155.7	protein_coding	KNOWN	YPEL2
ENSG00000261115.4	-0.312804	-0.434409	0.115648	0.316703	chr7	141074232	141480380	+	ENSG00000261115.4	protein_coding	KNOWN	TMEM178B
ENSG00000185905.3	-0.312564	-0.165172	0.0853245	0.26454	chr16	29742463	29746006	-	ENSG00000185905.3	protein_coding	KNOWN	C16orf54
ENSG00000196411.8	-0.311233	1.611	0.0258637	0.133482	chr7	100802565	100827521	-	ENSG00000196411.8	protein_coding	KNOWN	EPHB4
ENSG00000157827.18	-0.310844	1.4173	0.122477	0.327692	chr2	152335237	152649834	+	ENSG00000157827.18	protein_coding	KNOWN	FMNL2
ENSG00000221500.1	-0.310672	1.74511	0.0484946	0.189559	chr6	132816802	132816877	+	ENSG00000221500.1	snoRNA	KNOWN	SNORD100
ENSG00000206885.1	-0.310579	1.69395	0.0771536	0.249444	chr2	231455800	231455936	-	ENSG00000206885.1	snoRNA	KNOWN	SNORA75
ENSG00000234231.3	-0.310328	-0.0968642	0.543418	0.737791	chr2	87700984	87738105	+	ENSG00000234231.3	unprocessed_pseudogene	KNOWN	AC093616.4
ENSG00000129993.13	-0.309619	4.82079	0.0221469	0.12207	chr16	88874858	88977204	-	ENSG00000129993.13	protein_coding	KNOWN	CBFA2T3
ENSG00000183943.5	-0.308981	5.13914	1.72e-05	0.00116212	chrX	3604370	3713608	-	ENSG00000183943.5	protein_coding	KNOWN	PRKX
ENSG00000268027.4	-0.308679	-0.342088	0.116402	0.317632	chr19	41545192	41555462	+	ENSG00000268027.4	lincRNA	NOVEL	AC006129.2
ENSG00000148814.16	-0.30837	1.91787	0.0527537	0.199518	chr10	132332154	132379918	+	ENSG00000148814.16	protein_coding	KNOWN	LRRC27
ENSG00000260260.1	-0.308296	4.255	0.000700519	0.0143145	chr16	2154797	2155358	-	ENSG00000260260.1	lincRNA	NOVEL	SNHG19
ENSG00000227827.3	-0.308056	1.43575	0.131797	0.341473	chr16	16356224	16377507	+	ENSG00000227827.3	unprocessed_pseudogene	KNOWN	RP11-958N24.2
ENSG00000127249.13	-0.307941	1.22691	0.131471	0.341082	chr3	193402077	193593111	-	ENSG00000127249.13	protein_coding	KNOWN	ATP13A4
ENSG00000145730.19	-0.307843	3.67921	0.0595549	0.214019	chr5	102753981	103031105	+	ENSG00000145730.19	protein_coding	KNOWN	PAM
ENSG00000134061.5	-0.307396	5.08358	4.17e-07	8.33e-05	chr5	67179613	67196799	-	ENSG00000134061.5	protein_coding	KNOWN	CD180
ENSG00000187792.4	-0.307206	4.36508	2.35e-06	0.000273924	chr22	23738678	23751092	-	ENSG00000187792.4	protein_coding	KNOWN	ZNF70
ENSG00000214954.7	-0.306034	2.90424	0.00748169	0.0628492	chr8	91101832	91219236	+	ENSG00000214954.7	protein_coding	KNOWN	LRRC69
ENSG00000124508.15	-0.305713	1.4013	0.102825	0.295201	chr6	26383096	26394874	+	ENSG00000124508.15	protein_coding	KNOWN	BTN2A2
ENSG00000224905.5	-0.305652	1.49144	0.0155777	0.0985442	chr21	14027421	14144468	+	ENSG00000224905.5	antisense	NOVEL	AP001347.6
ENSG00000165259.12	-0.304911	-1.22668	0.325027	0.56324	chrX	84317874	84502479	-	ENSG00000165259.12	protein_coding	KNOWN	HDX
ENSG00000247373.3	-0.304599	2.32136	0.0140355	0.092493	chr12	123575891	123585115	-	ENSG00000247373.3	lincRNA	NOVEL	RP11-486O12.2
ENSG00000083807.8	-0.304298	3.61167	0.00207023	0.0284646	chr19	58479512	58512413	-	ENSG00000083807.8	protein_coding	KNOWN	SLC27A5
ENSG00000159217.8	-0.303859	4.97414	0.138155	0.351455	chr17	48997412	49055650	+	ENSG00000159217.8	protein_coding	KNOWN	IGF2BP1
ENSG00000184481.15	-0.303425	2.48471	0.00537324	0.0513893	chrX	71096197	71103535	+	ENSG00000184481.15	protein_coding	KNOWN	FOXO4
ENSG00000104903.4	-0.302123	3.58448	0.000591977	0.013075	chr19	13099033	13103161	-	ENSG00000104903.4	protein_coding	KNOWN	LYL1
ENSG00000180423.4	-0.300731	1.77442	0.0789467	0.252671	chr11	46602861	46617909	-	ENSG00000180423.4	protein_coding	KNOWN	HARBI1
ENSG00000092929.10	-0.300357	3.6619	0.00192722	0.0272544	chr17	75827225	75844717	-	ENSG00000092929.10	protein_coding	KNOWN	UNC13D
ENSG00000168056.13	-0.30016	2.37277	0.0639877	0.222549	chr11	65538560	65558930	-	ENSG00000168056.13	protein_coding	KNOWN	LTBP3
ENSG00000135378.3	-0.298894	1.26463	0.32844	0.566731	chr11	32829943	32858123	+	ENSG00000135378.3	protein_coding	KNOWN	PRRG4
ENSG00000004660.13	-0.298616	1.41247	0.210731	0.44534	chr17	3860315	3894891	-	ENSG00000004660.13	protein_coding	KNOWN	CAMKK1
ENSG00000272758.4	-0.298341	1.96711	0.0364927	0.162105	chr3	122416207	122443180	+	ENSG00000272758.4	antisense	NOVEL	RP11-299J3.8
ENSG00000141738.12	-0.298088	1.97393	0.0796679	0.254067	chr17	39737927	39747291	+	ENSG00000141738.12	protein_coding	KNOWN	GRB7
ENSG00000277147.3	-0.297114	2.21626	0.0265875	0.134891	chr1	149606334	149679523	+	ENSG00000277147.3	lincRNA	NOVEL	LINC00869
ENSG00000140030.5	-0.296472	1.83238	0.0401839	0.171299	chr14	88005124	88014811	+	ENSG00000140030.5	protein_coding	KNOWN	GPR65
ENSG00000186265.8	-0.296218	0.438584	0.128933	0.336721	chr3	112463968	112499561	-	ENSG00000186265.8	protein_coding	KNOWN	BTLA
ENSG00000274471.1	-0.296203	0.782972	0.0825074	0.259412	chr15	23309607	23313276	+	ENSG00000274471.1	unprocessed_pseudogene	KNOWN	HERC2P2
ENSG00000214106.6	-0.294912	2.50342	0.144343	0.361275	chr7	154928498	154949908	+	ENSG00000214106.6	antisense	NOVEL	PAXIP1-AS2
ENSG00000256981.1	-0.294681	2.55102	0.0123554	0.0849402	chr12	11158785	11159694	-	ENSG00000256981.1	processed_pseudogene	KNOWN	TAS2R18
ENSG00000137752.21	-0.294669	-0.0994209	0.343357	0.581682	chr11	105025443	105035250	-	ENSG00000137752.21	protein_coding	KNOWN	CASP1
ENSG00000100385.12	-0.29434	1.42144	0.290649	0.53241	chr22	37125838	37175054	-	ENSG00000100385.12	protein_coding	KNOWN	IL2RB
ENSG00000274737.1	-0.294001	2.03701	0.00808861	0.0657075	chr12	47817451	47817966	-	ENSG00000274737.1	sense_intronic	NOVEL	RP5-1057I20.6
ENSG00000145020.13	-0.293488	1.61303	0.112911	0.312358	chr3	49416778	49422753	-	ENSG00000145020.13	protein_coding	KNOWN	AMT
ENSG00000184613.9	-0.2934	0.344857	0.0202377	0.115196	chr12	44508275	44921848	-	ENSG00000184613.9	protein_coding	KNOWN	NELL2
ENSG00000156172.5	-0.293331	2.53829	0.000798412	0.0157021	chr8	95244919	95269201	-	ENSG00000156172.5	protein_coding	KNOWN	C8orf37
ENSG00000180229.11	-0.293315	2.85241	0.00238395	0.0314037	chr15	20379495	20506180	-	ENSG00000180229.11	transcribed_unprocessed_pseudogene	KNOWN	HERC2P3
ENSG00000279175.1	-0.292793	1.83795	0.159668	0.381327	chr22	44102779	44116232	+	ENSG00000279175.1	sense_intronic	NOVEL	CTA-414D7.1
ENSG00000115232.12	-0.291094	3.83733	1.85e-08	8.93e-06	chr2	181457202	181536187	+	ENSG00000115232.12	protein_coding	KNOWN	ITGA4
ENSG00000201217.1	-0.290248	2.47323	0.027892	0.138602	chr3	152449272	152449384	+	ENSG00000201217.1	misc_RNA	NOVEL	Y_RNA
ENSG00000088992.16	-0.28994	3.64136	0.236083	0.475839	chr12	117038923	117099479	-	ENSG00000088992.16	protein_coding	KNOWN	TESC
ENSG00000136235.14	-0.288271	0.901077	0.288414	0.530711	chr7	23235967	23275108	+	ENSG00000136235.14	protein_coding	KNOWN	GPNMB
ENSG00000150995.16	-0.288008	5.87264	8.16e-06	0.000701989	chr3	4493348	4847840	+	ENSG00000150995.16	protein_coding	KNOWN	ITPR1
ENSG00000230487.6	-0.287541	1.86363	0.0477412	0.18852	chr7	1570073	1589626	+	ENSG00000230487.6	lincRNA	NOVEL	PSMG3-AS1
ENSG00000276255.2	-0.287514	1.76671	0.0119216	0.0831426	chr1	228073909	228076550	-	ENSG00000276255.2	lincRNA	NOVEL	RP5-881P19.7
ENSG00000230453.8	-0.287341	-0.55806	0.499361	0.7063	chr9	33524394	33573009	+	ENSG00000230453.8	protein_coding	KNOWN	ANKRD18B
ENSG00000228546.2	-0.28697	0.541362	0.0462506	0.185519	chr7	102337316	102339115	+	ENSG00000228546.2	unprocessed_pseudogene	KNOWN	CTA-313A17.3
ENSG00000121903.13	-0.286927	2.31968	0.0484037	0.189544	chr1	33472645	33496507	+	ENSG00000121903.13	protein_coding	KNOWN	ZSCAN20
ENSG00000104921.13	-0.28614	-0.12654	0.268122	0.510403	chr19	7688758	7702146	-	ENSG00000104921.13	protein_coding	KNOWN	FCER2
ENSG00000139055.5	-0.285934	2.03204	0.00890472	0.0698101	chr12	14914035	14939082	-	ENSG00000139055.5	protein_coding	KNOWN	ERP27
ENSG00000158482.9	-0.285919	3.83121	0.000214593	0.00670844	chr16	21380173	21386064	+	ENSG00000158482.9	unprocessed_pseudogene	KNOWN	SNX29P1
ENSG00000279611.1	-0.285818	1.67376	0.0454711	0.183918	chr19	58350795	58351720	+	ENSG00000279611.1	TEC	KNOWN	CTD-2619J13.5
ENSG00000071282.10	-0.28553	0.181374	0.318589	0.557591	chr3	8501707	8574673	+	ENSG00000071282.10	protein_coding	KNOWN	LMCD1
ENSG00000276115.1	-0.285516	2.09133	0.00139983	0.0224098	chr12	32352349	32354144	+	ENSG00000276115.1	sense_intronic	NOVEL	RP11-817I4.2
ENSG00000136574.16	-0.285493	1.10503	0.0575945	0.209491	chr8	11676959	11760002	+	ENSG00000136574.16	protein_coding	KNOWN	GATA4
ENSG00000123870.10	-0.285422	2.19447	0.173977	0.400726	chr19	52588505	52597345	+	ENSG00000123870.10	transcribed_unprocessed_pseudogene	KNOWN	ZNF137P
ENSG00000189067.11	-0.285207	4.82727	9.16e-05	0.00376304	chr16	11547722	11636381	-	ENSG00000189067.11	protein_coding	KNOWN	LITAF
ENSG00000089091.15	-0.284758	2.25982	0.0800201	0.254273	chr20	18383367	18467281	-	ENSG00000089091.15	protein_coding	KNOWN	DZANK1
ENSG00000228403.1	-0.284539	1.82837	0.0225767	0.123263	chr10	48878022	48878649	+	ENSG00000228403.1	sense_intronic	NOVEL	RP11-563N6.6
ENSG00000239407.4	-0.284443	1.93647	0.0311885	0.147516	chrX	102884414	102906158	+	ENSG00000239407.4	lincRNA	NOVEL	LL0XNC01-237H1.2
ENSG00000188266.12	-0.284358	-0.345421	0.506815	0.71108	chr15	78507564	78537372	+	ENSG00000188266.12	protein_coding	KNOWN	HYKK
ENSG00000196511.12	-0.284313	2.27128	0.0328905	0.152297	chr7	144451941	144836395	-	ENSG00000196511.12	protein_coding	KNOWN	TPK1
ENSG00000205213.12	-0.283988	1.68238	0.125636	0.332464	chr11	27365961	27472775	-	ENSG00000205213.12	protein_coding	KNOWN	LGR4
ENSG00000267216.1	-0.283988	2.14935	0.0867156	0.266958	chr19	58278966	58315197	+	ENSG00000267216.1	protein_coding	NOVEL	AC010642.1
ENSG00000127603.22	-0.283845	7.35139	3.07e-12	9.64e-09	chr1	39081316	39487177	+	ENSG00000127603.22	protein_coding	KNOWN	MACF1
ENSG00000067601.7	-0.283626	2.01817	0.0370287	0.163564	chr7	67295608	67302907	-	ENSG00000067601.7	transcribed_unprocessed_pseudogene	KNOWN	PMS2P4
ENSG00000162924.12	-0.283007	8.15754	9.22e-12	1.93e-08	chr2	60881521	60931610	+	ENSG00000162924.12	protein_coding	KNOWN	REL
ENSG00000259865.1	-0.282857	3.02532	0.000605509	0.0132338	chr1	247187281	247188526	-	ENSG00000259865.1	lincRNA	NOVEL	RP11-488L18.10
ENSG00000112149.8	-0.282774	6.34851	1.26e-05	0.000924373	chr6	14117256	14136918	+	ENSG00000112149.8	protein_coding	KNOWN	CD83
ENSG00000213337.7	-0.282702	1.88419	0.053635	0.201203	chr2	96836611	96858095	-	ENSG00000213337.7	protein_coding	KNOWN	ANKRD39
ENSG00000166394.13	-0.282347	3.38724	0.2252	0.464132	chr11	7665100	7677222	-	ENSG00000166394.13	protein_coding	KNOWN	CYB5R2
ENSG00000237484.5	-0.282272	-0.211401	0.357524	0.592901	chr21	24428740	24547942	+	ENSG00000237484.5	lincRNA	NOVEL	AP000476.1
ENSG00000213420.6	-0.282229	1.76204	0.0648047	0.223651	chr7	100169606	100177372	-	ENSG00000213420.6	protein_coding	KNOWN	GPC2
ENSG00000272977.1	-0.281902	2.45517	0.00186854	0.0267753	chr22	25476218	25479971	+	ENSG00000272977.1	sense_intronic	NOVEL	CTA-390C10.10
ENSG00000184068.2	-0.281745	1.84156	0.0781352	0.251567	chr22	41831215	41834665	-	ENSG00000184068.2	antisense	NOVEL	RP5-821D11.7
ENSG00000139178.9	-0.280635	0.497104	0.346755	0.584138	chr12	7089587	7109273	-	ENSG00000139178.9	protein_coding	KNOWN	C1RL
ENSG00000206688.1	-0.280186	1.48241	0.0465404	0.186266	chr15	25085385	25085476	+	ENSG00000206688.1	snoRNA	KNOWN	SNORD116-18
ENSG00000179241.11	-0.27998	0.169605	0.358429	0.593737	chr11	35943981	36232136	+	ENSG00000179241.11	protein_coding	KNOWN	LDLRAD3
ENSG00000280206.1	-0.279891	3.96015	1.13e-05	0.000864687	chr16	15701237	15702118	+	ENSG00000280206.1	TEC	KNOWN	CTB-193M12.5
ENSG00000197279.3	-0.279882	1.93331	0.00749211	0.0628947	chr6	28080975	28089563	+	ENSG00000197279.3	protein_coding	KNOWN	ZNF165
ENSG00000206337.9	-0.277774	1.07847	0.170555	0.396773	chr6	31400702	31477506	+	ENSG00000206337.9	sense_overlapping	KNOWN	HCP5
ENSG00000267904.1	-0.277045	1.81763	0.0414579	0.174248	chr19	16639967	16640668	-	ENSG00000267904.1	sense_intronic	NOVEL	CTC-429P9.5
ENSG00000173193.12	-0.276989	5.41503	0.00188615	0.0268512	chr3	122680618	122730840	+	ENSG00000173193.12	protein_coding	KNOWN	PARP14
ENSG00000109063.13	-0.276511	2.22411	0.0424258	0.176518	chr17	10628526	10657309	-	ENSG00000109063.13	protein_coding	KNOWN	MYH3
ENSG00000114646.8	-0.276336	1.23479	0.175766	0.402855	chr3	47562239	47580792	-	ENSG00000114646.8	protein_coding	KNOWN	CSPG5
ENSG00000143156.12	-0.275936	3.66399	0.00138779	0.0222738	chr1	169132531	169367967	-	ENSG00000143156.12	protein_coding	KNOWN	NME7
ENSG00000143297.17	-0.275492	4.67214	0.0203102	0.11544	chr1	157513377	157552520	-	ENSG00000143297.17	protein_coding	KNOWN	FCRL5
ENSG00000101695.7	-0.274987	2.1362	0.22993	0.469614	chr18	32018372	32073213	+	ENSG00000101695.7	protein_coding	KNOWN	RNF125
ENSG00000215458.7	-0.274412	0.190355	0.290105	0.53198	chr21	43805758	43812567	-	ENSG00000215458.7	antisense	NOVEL	AATBC
ENSG00000239291.1	-0.27409	1.62391	0.0074602	0.0627958	chr17	47159191	47159993	-	ENSG00000239291.1	processed_pseudogene	KNOWN	RP5-867C24.1
ENSG00000239570.1	-0.27398	-0.234035	0.329541	0.568038	chr3	151269440	151270129	+	ENSG00000239570.1	processed_pseudogene	KNOWN	SETP11
ENSG00000197857.12	-0.273834	3.64058	0.00393956	0.0424601	chr19	12224686	12294887	-	ENSG00000197857.12	protein_coding	KNOWN	ZNF44
ENSG00000074201.7	-0.273747	6.47215	2.85e-08	1.28e-05	chr11	77514936	77637805	-	ENSG00000074201.7	protein_coding	KNOWN	CLNS1A
ENSG00000197566.8	-0.273689	2.36859	0.0371908	0.163992	chr17	16620737	16653856	-	ENSG00000197566.8	protein_coding	KNOWN	ZNF624
ENSG00000204287.12	-0.273168	6.16242	0.266288	0.508346	chr6	32439842	32445046	+	ENSG00000204287.12	protein_coding	KNOWN	HLA-DRA
ENSG00000167780.10	-0.272623	0.175328	0.00768797	0.0638986	chr12	53103518	53124538	+	ENSG00000167780.10	protein_coding	KNOWN	SOAT2
ENSG00000109756.7	-0.272465	3.50276	0.000144134	0.00515233	chr4	159104178	159360169	+	ENSG00000109756.7	protein_coding	KNOWN	RAPGEF2
ENSG00000273311.1	-0.272429	1.60877	0.0272517	0.136715	chr22	19046162	19048375	-	ENSG00000273311.1	sense_intronic	KNOWN	DGCR11
ENSG00000107796.11	-0.271952	0.387916	0.157676	0.379019	chr10	88935074	88991390	-	ENSG00000107796.11	protein_coding	KNOWN	ACTA2
ENSG00000120949.13	-0.271922	0.227121	0.133746	0.34407	chr1	12063377	12144207	+	ENSG00000120949.13	protein_coding	KNOWN	TNFRSF8
ENSG00000097096.8	-0.271392	3.26029	0.0947116	0.280916	chr1	85156873	85201046	-	ENSG00000097096.8	protein_coding	KNOWN	SYDE2
ENSG00000112378.11	-0.270893	-1.63073	0.310561	0.549771	chr6	138088505	138107511	-	ENSG00000112378.11	protein_coding	KNOWN	PERP
ENSG00000233264.2	-0.270483	1.15318	0.0441126	0.180867	chr7	7980312	7982228	+	ENSG00000233264.2	processed_pseudogene	KNOWN	AC006042.8
ENSG00000223396.2	-0.270419	2.3114	0.0129907	0.0879126	chr1	201518703	201530474	+	ENSG00000223396.2	lincRNA	NOVEL	RP11-134G8.5
ENSG00000053501.11	-0.270418	3.66359	0.00320126	0.0378104	chr19	17215346	17219829	+	ENSG00000053501.11	protein_coding	KNOWN	USE1
ENSG00000073605.17	-0.2704	4.67946	2.01e-05	0.00129471	chr17	39904595	39919854	-	ENSG00000073605.17	protein_coding	KNOWN	GSDMB
ENSG00000135363.10	-0.270185	1.06695	0.127717	0.334862	chr11	33858576	33892289	-	ENSG00000135363.10	protein_coding	KNOWN	LMO2
ENSG00000050405.12	-0.270079	3.72227	0.00484173	0.0480237	chr12	50175788	50283546	-	ENSG00000050405.12	protein_coding	KNOWN	LIMA1
ENSG00000165548.9	-0.269888	2.28054	0.0217129	0.12075	chr14	77116568	77259495	+	ENSG00000165548.9	protein_coding	KNOWN	TMEM63C
ENSG00000200882.1	-0.269843	1.40247	0.099756	0.289841	chr3	177126017	177126120	-	ENSG00000200882.1	snRNA	KNOWN	RNU6-681P
ENSG00000260423.1	-0.269833	0.108665	0.410222	0.637002	chr12	9367464	9397617	+	ENSG00000260423.1	lincRNA	NOVEL	RP13-735L24.1
ENSG00000207205.1	-0.269655	3.46794	0.0113915	0.0814679	chr1	144412576	144412740	+	ENSG00000207205.1	snRNA	KNOWN	RNVU1-15
ENSG00000240857.1	-0.269181	3.11409	0.00142922	0.0226208	chr2	18554723	18560680	-	ENSG00000240857.1	protein_coding	KNOWN	RDH14
ENSG00000268798.1	-0.268502	1.65157	0.0696644	0.234648	chr19	1440839	1441938	+	ENSG00000268798.1	lincRNA	NOVEL	CTB-25B13.5
ENSG00000105339.9	-0.26832	4.09755	1.93e-07	4.75e-05	chr8	141117278	141195808	+	ENSG00000105339.9	protein_coding	KNOWN	DENND3
ENSG00000187815.8	-0.268105	3.07587	0.0021316	0.029146	chr1	40477215	40496343	+	ENSG00000187815.8	protein_coding	KNOWN	ZFP69
ENSG00000186364.10	-0.267643	3.16466	0.00782245	0.0643609	chr1	145845629	145848953	+	ENSG00000186364.10	protein_coding	KNOWN	NUDT17
ENSG00000279500.1	-0.26728	2.46665	0.0155807	0.0985442	chr12	128813186	128814750	-	ENSG00000279500.1	TEC	KNOWN	RP11-21K12.2
ENSG00000161298.15	-0.267238	3.20339	0.0252997	0.131707	chr19	36604817	36634113	+	ENSG00000161298.15	protein_coding	KNOWN	ZNF382
ENSG00000047365.10	-0.267174	6.07684	8.45e-08	2.47e-05	chr4	35948221	36244509	-	ENSG00000047365.10	protein_coding	KNOWN	ARAP2
ENSG00000137571.9	-0.266689	0.971959	0.213304	0.44903	chr8	69667047	69835064	-	ENSG00000137571.9	protein_coding	KNOWN	SLCO5A1
ENSG00000117020.15	-0.266639	0.696855	0.0579626	0.210378	chr1	243488233	243851079	-	ENSG00000117020.15	protein_coding	KNOWN	AKT3
ENSG00000241945.6	-0.26647	0.593653	0.108906	0.305775	chr21	44107290	44131181	+	ENSG00000241945.6	protein_coding	KNOWN	PWP2
ENSG00000198420.8	-0.266415	1.26357	0.113537	0.313449	chr7	143851375	143902198	-	ENSG00000198420.8	protein_coding	KNOWN	TCAF1
ENSG00000092051.15	-0.266189	-2.14722	0.123625	0.32936	chr14	23568035	23578800	-	ENSG00000092051.15	protein_coding	KNOWN	JPH4
ENSG00000226686.6	-0.265882	0.535878	0.411036	0.637715	chr19	37251912	37265535	+	ENSG00000226686.6	lincRNA	NOVEL	LINC01535
ENSG00000124191.16	-0.265855	2.19911	0.0955265	0.28263	chr20	43914864	44069616	+	ENSG00000124191.16	protein_coding	KNOWN	TOX2
ENSG00000196476.10	-0.265722	1.3376	0.160977	0.383389	chr20	270863	290778	-	ENSG00000196476.10	protein_coding	KNOWN	C20orf96
ENSG00000123358.18	-0.265504	3.54039	0.0638159	0.222277	chr12	52022832	52059507	+	ENSG00000123358.18	protein_coding	KNOWN	NR4A1
ENSG00000200534.1	-0.265437	2.70408	0.0100838	0.0753488	chr6	132817219	132817348	+	ENSG00000200534.1	snoRNA	KNOWN	SNORA33
ENSG00000167264.16	-0.265357	4.41819	3.53e-06	0.000369238	chr16	67987746	68079320	+	ENSG00000167264.16	protein_coding	KNOWN	DUS2
ENSG00000240207.5	-0.264895	1.57622	0.130075	0.338718	chr3	158732263	158784070	+	ENSG00000240207.5	antisense	NOVEL	RP11-379F4.4
ENSG00000125731.11	-0.264376	3.86015	0.00185489	0.0266709	chr19	6752160	6767588	-	ENSG00000125731.11	protein_coding	KNOWN	SH2D3A
ENSG00000117411.15	-0.26388	3.79752	0.0390482	0.168806	chr1	43978943	43991170	+	ENSG00000117411.15	protein_coding	KNOWN	B4GALT2
ENSG00000267321.1	-0.262742	2.57368	0.0209784	0.118169	chr17	35568120	35574792	+	ENSG00000267321.1	lincRNA	NOVEL	RP11-1094M14.11
ENSG00000164484.10	-0.261784	0.242097	0.145183	0.362294	chr6	130365734	130443063	+	ENSG00000164484.10	protein_coding	KNOWN	TMEM200A
ENSG00000201592.1	-0.26134	2.67942	0.202367	0.434207	chrX	20136306	20136385	-	ENSG00000201592.1	snoRNA	NOVEL	snoU2_19
ENSG00000156239.10	-0.261249	3.20156	0.000454193	0.0108514	chr21	28872191	28885371	-	ENSG00000156239.10	protein_coding	KNOWN	N6AMT1
ENSG00000235162.7	-0.26092	5.15994	0.0162947	0.101017	chr12	105235290	105396097	+	ENSG00000235162.7	protein_coding	KNOWN	C12orf75
ENSG00000141431.8	-0.260752	-1.34536	0.499225	0.706266	chr18	33578615	33751192	+	ENSG00000141431.8	protein_coding	KNOWN	ASXL3
ENSG00000072210.17	-0.260501	3.86663	0.110389	0.308147	chr17	19648136	19677598	+	ENSG00000072210.17	protein_coding	KNOWN	ALDH3A2
ENSG00000183048.10	-0.260429	2.75075	0.0307681	0.146443	chr17	81712236	81721016	+	ENSG00000183048.10	protein_coding	KNOWN	SLC25A10
ENSG00000279038.1	-0.260078	2.6826	0.0741122	0.242543	chr22	38259960	38266759	-	ENSG00000279038.1	sense_intronic	NOVEL	RP1-5O6.6
ENSG00000245849.5	-0.259974	2.68171	0.00429864	0.0447092	chr15	40686724	40695107	-	ENSG00000245849.5	processed_transcript	NOVEL	RAD51-AS1
ENSG00000214290.6	-0.259542	0.32327	0.34125	0.579842	chr11	111298546	111308735	+	ENSG00000214290.6	protein_coding	KNOWN	COLCA2
ENSG00000246922.7	-0.258561	3.86266	0.000202667	0.00646426	chr15	65092770	65115197	-	ENSG00000246922.7	protein_coding	KNOWN	UBAP1L
ENSG00000107249.20	-0.258555	-1.33652	0.380667	0.612651	chr9	3824127	4348392	-	ENSG00000107249.20	protein_coding	KNOWN	GLIS3
ENSG00000168952.14	-0.258555	-0.175391	0.343474	0.58173	chr14	24809656	25050297	-	ENSG00000168952.14	protein_coding	KNOWN	STXBP6
ENSG00000196586.12	-0.258371	3.4083	0.1152	0.315908	chr6	75749192	75919537	+	ENSG00000196586.12	protein_coding	KNOWN	MYO6
ENSG00000226779.1	-0.258138	4.46375	0.0118278	0.0826699	chr3	175234861	175271096	-	ENSG00000226779.1	antisense	NOVEL	NAALADL2-AS2
ENSG00000222894.1	-0.258126	2.24738	0.0261211	0.13404	chr6	30616229	30616305	-	ENSG00000222894.1	miRNA	NOVEL	AL662800.1
ENSG00000278991.1	-0.257812	2.03308	0.0210361	0.118441	chr15	77063397	77064910	-	ENSG00000278991.1	TEC	KNOWN	RP11-797A18.5
ENSG00000265206.3	-0.257663	5.9483	0.00488419	0.0482541	chr17	58330884	58332508	-	ENSG00000265206.3	antisense	NOVEL	RP5-1171I10.5
ENSG00000279759.1	-0.257544	2.76796	0.0222815	0.122497	chr19	40355842	40360606	+	ENSG00000279759.1	TEC	KNOWN	CTC-425O23.5
ENSG00000267263.1	-0.257234	1.63014	0.0295964	0.143329	chr17	77469068	77471045	+	ENSG00000267263.1	sense_intronic	NOVEL	RP11-75C10.7
ENSG00000197375.11	-0.257183	2.14709	0.00334278	0.0388408	chr5	132369752	132395614	+	ENSG00000197375.11	protein_coding	KNOWN	SLC22A5
ENSG00000162772.15	-0.256916	1.9071	0.264368	0.506219	chr1	212565334	212620777	+	ENSG00000162772.15	protein_coding	KNOWN	ATF3
ENSG00000267809.1	-0.256561	0.633749	0.316162	0.555788	chr19	53223973	53224879	-	ENSG00000267809.1	processed_pseudogene	KNOWN	NDUFV2P1
ENSG00000262514.1	-0.256263	1.63674	0.0508067	0.195343	chr16	68199795	68200981	+	ENSG00000262514.1	sense_intronic	NOVEL	RP11-96D1.9
ENSG00000120910.13	-0.255872	5.04396	1.12e-06	0.000165197	chr8	22440819	22541142	+	ENSG00000120910.13	protein_coding	KNOWN	PPP3CC
ENSG00000243107.1	-0.255068	1.83851	0.0829093	0.260415	chr7	92200014	92206857	-	ENSG00000243107.1	sense_overlapping	NOVEL	AC000120.7
ENSG00000187808.4	-0.254657	0.888087	0.0721143	0.238858	chrX	119758613	119760164	+	ENSG00000187808.4	protein_coding	KNOWN	SOWAHD
ENSG00000169203.15	-0.254094	2.31469	0.0087659	0.0693709	chr16	29483642	29505999	-	ENSG00000169203.15	protein_coding	NOVEL	RP11-231C14.4
ENSG00000177570.12	-0.253813	2.57396	0.000728848	0.0148211	chr8	118189459	118621995	-	ENSG00000177570.12	protein_coding	KNOWN	SAMD12
ENSG00000159958.4	-0.253795	6.0877	0.000112188	0.00432893	chr22	41922023	41926818	-	ENSG00000159958.4	protein_coding	KNOWN	TNFRSF13C
ENSG00000255182.2	-0.253775	2.37945	0.051201	0.196338	chr8	144495458	144505444	-	ENSG00000255182.2	processed_transcript	NOVEL	CTD-2517M22.14
ENSG00000180855.14	-0.253174	1.83994	0.0220558	0.121996	chr19	12429707	12441112	-	ENSG00000180855.14	protein_coding	KNOWN	ZNF443
ENSG00000084731.12	-0.253161	1.87353	0.114211	0.314312	chr2	25926596	25982749	-	ENSG00000084731.12	protein_coding	KNOWN	KIF3C
ENSG00000211451.10	-0.252944	0.0555803	0.301357	0.541563	chr1	145919013	145925341	+	ENSG00000211451.10	unitary_pseudogene	KNOWN	GNRHR2
ENSG00000172062.15	-0.252801	3.00109	0.0152404	0.0973697	chr5	70925030	70953942	+	ENSG00000172062.15	protein_coding	KNOWN	SMN1
ENSG00000006740.15	-0.252642	2.24962	0.0990228	0.288454	chr17	12789539	12991643	+	ENSG00000006740.15	protein_coding	KNOWN	ARHGAP44
ENSG00000130997.15	-0.252097	0.915878	0.201895	0.433861	chr4	2071918	2242121	-	ENSG00000130997.15	protein_coding	KNOWN	POLN
ENSG00000086730.15	-0.251317	5.68048	6.37e-07	0.00010972	chr7	74199652	74229834	+	ENSG00000086730.15	protein_coding	KNOWN	LAT2
ENSG00000111424.9	-0.250951	3.24368	0.00989571	0.0744908	chr12	47841537	47943048	-	ENSG00000111424.9	protein_coding	KNOWN	VDR
ENSG00000120899.16	-0.250218	6.45885	3.65e-08	1.55e-05	chr8	27311482	27459391	+	ENSG00000120899.16	protein_coding	KNOWN	PTK2B
ENSG00000198908.10	-0.249957	-0.1977	0.29922	0.539983	chrX	102720688	102753540	+	ENSG00000198908.10	protein_coding	KNOWN	BHLHB9
ENSG00000117091.8	-0.249838	6.08303	0.00654652	0.0582369	chr1	160678746	160711851	-	ENSG00000117091.8	protein_coding	KNOWN	CD48
ENSG00000220804.7	-0.249763	2.07052	0.0484845	0.189559	chr2	242088633	242160153	+	ENSG00000220804.7	transcribed_unprocessed_pseudogene	KNOWN	AC093642.5
ENSG00000238113.5	-0.249487	2.61883	0.0225595	0.123263	chr9	62801461	62813486	+	ENSG00000238113.5	lincRNA	NOVEL	LINC01410
ENSG00000146112.10	-0.249232	6.15955	6.36e-08	2.22e-05	chr6	30676389	30687895	-	ENSG00000146112.10	protein_coding	KNOWN	PPP1R18
ENSG00000198873.11	-0.249	2.05818	0.0593939	0.213747	chr10	119207589	119459742	+	ENSG00000198873.11	protein_coding	KNOWN	GRK5
ENSG00000245532.5	-0.248881	9.72479	0.00271778	0.0344645	chr11	65422774	65445540	+	ENSG00000245532.5	lincRNA	KNOWN	NEAT1
ENSG00000196218.10	-0.248816	0.786514	0.179698	0.406602	chr19	38433699	38587564	+	ENSG00000196218.10	protein_coding	KNOWN	RYR1
ENSG00000090339.7	-0.248722	5.80332	8.92e-05	0.00370787	chr19	10270835	10286615	+	ENSG00000090339.7	protein_coding	KNOWN	ICAM1
ENSG00000183023.17	-0.248707	-2.19915	0.0959404	0.282958	chr2	40097270	40611053	-	ENSG00000183023.17	protein_coding	KNOWN	SLC8A1
ENSG00000170464.8	-0.248462	1.94623	0.0393587	0.169529	chr5	139408588	139444491	-	ENSG00000170464.8	protein_coding	KNOWN	DNAJC18
ENSG00000164615.4	-0.248108	5.06718	9.65e-05	0.0039109	chr5	134738501	134752160	+	ENSG00000164615.4	protein_coding	KNOWN	CAMLG
ENSG00000052795.11	-0.248037	3.12378	0.0072303	0.0616858	chr4	158769138	158908049	+	ENSG00000052795.11	protein_coding	KNOWN	FNIP2
ENSG00000235954.5	-0.247605	2.7264	0.0702504	0.235549	chr22	27919376	28008581	+	ENSG00000235954.5	processed_transcript	KNOWN	TTC28-AS1
ENSG00000215067.8	-0.247164	2.59087	0.0388634	0.168354	chr17	6876635	7012349	-	ENSG00000215067.8	antisense	NOVEL	ALOX12-AS1
ENSG00000064195.7	-0.246477	-1.7699	0.158933	0.380224	chr17	49990005	49995224	-	ENSG00000064195.7	protein_coding	KNOWN	DLX3
ENSG00000188822.7	-0.246444	5.99321	1.39e-07	3.89e-05	chr1	23870526	23913362	-	ENSG00000188822.7	protein_coding	KNOWN	CNR2
ENSG00000185101.11	-0.24629	3.91339	0.0154132	0.0982241	chr11	417933	442011	-	ENSG00000185101.11	protein_coding	KNOWN	ANO9
ENSG00000134317.16	-0.246254	2.63981	0.0165204	0.10197	chr2	9951693	10002277	+	ENSG00000134317.16	protein_coding	KNOWN	GRHL1
ENSG00000281796.1	-0.245619	2.18192	0.0214422	0.119975	chr9	137763022	137764770	+	ENSG00000281796.1	sense_intronic	KNOWN	EHMT1-IT1
ENSG00000281896.1	-0.245615	2.48259	0.0434065	0.179025	chr7	128617865	128625905	+	ENSG00000281896.1	transcribed_unprocessed_pseudogene	KNOWN	RP11-274B21.13
ENSG00000188677.13	-0.244861	4.68184	0.0386698	0.167863	chr22	43999211	44172949	+	ENSG00000188677.13	protein_coding	KNOWN	PARVB
ENSG00000124570.16	-0.24484	0.0319583	0.389991	0.619676	chr6	2948159	2972165	-	ENSG00000124570.16	protein_coding	KNOWN	SERPINB6
ENSG00000173208.3	-0.244513	-0.169998	0.319375	0.558372	chr12	39550033	39619751	-	ENSG00000173208.3	protein_coding	KNOWN	ABCD2
ENSG00000241889.1	-0.244417	-0.679422	0.207546	0.441026	chr3	113885298	113886031	+	ENSG00000241889.1	processed_pseudogene	KNOWN	RP11-435F17.3
ENSG00000166348.16	-0.244179	4.11147	0.000812802	0.015861	chr10	73497538	73625953	-	ENSG00000166348.16	protein_coding	KNOWN	USP54
ENSG00000254281.1	-0.243986	1.72647	0.0318446	0.149269	chr8	102978785	103000184	+	ENSG00000254281.1	lincRNA	NOVEL	KB-1507C5.4
ENSG00000180139.11	-0.243955	2.87554	0.0430841	0.178339	chr10	88932390	88940820	+	ENSG00000180139.11	antisense	NOVEL	ACTA2-AS1
ENSG00000259673.4	-0.243899	2.72666	0.00148204	0.0231365	chr15	67403619	67521844	-	ENSG00000259673.4	lincRNA	NOVEL	IQCH-AS1
ENSG00000172059.9	-0.24353	1.00967	0.329723	0.568038	chr2	10042849	10054836	+	ENSG00000172059.9	protein_coding	KNOWN	KLF11
ENSG00000111215.10	-0.243482	2.63496	0.0220797	0.122038	chr12	10845849	11171613	-	ENSG00000111215.10	protein_coding	KNOWN	PRR4
ENSG00000147437.8	-0.243382	1.44449	0.0799664	0.254273	chr8	25419260	25424654	-	ENSG00000147437.8	protein_coding	KNOWN	GNRH1
ENSG00000186470.12	-0.243265	1.79534	0.174008	0.400726	chr6	26365159	26378320	+	ENSG00000186470.12	protein_coding	KNOWN	BTN3A2
ENSG00000129355.6	-0.242912	2.31084	0.0374069	0.164561	chr19	10566462	10569059	-	ENSG00000129355.6	protein_coding	KNOWN	CDKN2D
ENSG00000275481.1	-0.242372	1.58548	0.164185	0.387767	chr12	46388856	46392126	+	ENSG00000275481.1	lincRNA	NOVEL	RP11-474P2.6
ENSG00000107742.11	-0.241984	3.20686	0.0014472	0.0227622	chr10	72059035	72089032	-	ENSG00000107742.11	protein_coding	KNOWN	SPOCK2
ENSG00000277877.3	-0.241663	2.03921	0.017148	0.104106	chr1	244845167	244855497	-	ENSG00000277877.3	protein_coding	NOVEL	RP11-11N7.5
ENSG00000081181.6	-0.241585	1.60299	0.245024	0.484535	chr14	67619798	67651720	+	ENSG00000081181.6	protein_coding	KNOWN	ARG2
ENSG00000261270.1	-0.241504	1.70976	0.0699759	0.23513	chr16	56940278	56941342	+	ENSG00000261270.1	sense_intronic	NOVEL	RP11-325K4.3
ENSG00000263603.1	-0.241033	1.35844	0.060694	0.216442	chr17	30729469	30731202	+	ENSG00000263603.1	lincRNA	NOVEL	CTD-2349P21.5
ENSG00000266173.4	-0.240731	3.59855	0.00357313	0.0400924	chr17	63702832	63741970	-	ENSG00000266173.4	protein_coding	KNOWN	STRADA
ENSG00000156265.14	-0.24068	3.51248	0.00044002	0.0106341	chr21	29077471	29175889	+	ENSG00000156265.14	protein_coding	KNOWN	MAP3K7CL
ENSG00000152332.14	-0.240665	8.34771	3.4e-11	4.75e-08	chr1	162497251	162529629	+	ENSG00000152332.14	protein_coding	KNOWN	UHMK1
ENSG00000151882.10	-0.239913	1.29852	0.20218	0.434098	chr5	43376645	43412391	-	ENSG00000151882.10	protein_coding	KNOWN	CCL28
ENSG00000258539.1	-0.239482	1.08479	0.0917749	0.275325	chr10	124617080	124791727	-	ENSG00000258539.1	protein_coding	NOVEL	RP11-12J10.3
ENSG00000198590.10	-0.239128	2.24016	0.191054	0.42152	chr3	37386269	37435497	+	ENSG00000198590.10	lincRNA	KNOWN	C3orf35
ENSG00000117479.11	-0.238969	3.8905	0.0272209	0.136715	chr1	169463909	169486003	-	ENSG00000117479.11	protein_coding	KNOWN	SLC19A2
ENSG00000213160.8	-0.238274	5.07185	0.000298711	0.00834201	chr2	169694488	169776989	+	ENSG00000213160.8	protein_coding	KNOWN	KLHL23
ENSG00000048162.18	-0.238167	5.5205	2.04e-05	0.00130233	chr5	176383938	176388975	-	ENSG00000048162.18	protein_coding	KNOWN	NOP16
ENSG00000198342.8	-0.23816	-0.0981277	0.33354	0.571636	chr19	12345949	12365905	-	ENSG00000198342.8	protein_coding	KNOWN	ZNF442
ENSG00000070759.15	-0.238061	3.02694	0.0370757	0.163657	chr1	45343883	45491166	-	ENSG00000070759.15	protein_coding	KNOWN	TESK2
ENSG00000118965.13	-0.237909	4.26119	0.0117871	0.0825597	chr2	19910260	19990131	-	ENSG00000118965.13	protein_coding	KNOWN	WDR35
ENSG00000269974.1	-0.237872	2.88735	0.0524466	0.199063	chr15	30648797	30649529	+	ENSG00000269974.1	lincRNA	NOVEL	RP11-932O9.10
ENSG00000158710.13	-0.237352	7.96617	5.47e-09	3.62e-06	chr1	159918107	159925732	-	ENSG00000158710.13	protein_coding	KNOWN	TAGLN2
ENSG00000147471.10	-0.237315	5.28199	4.67e-05	0.00234613	chr8	37762593	37779767	+	ENSG00000147471.10	protein_coding	KNOWN	PROSC
ENSG00000100522.7	-0.237157	5.09749	9.32e-07	0.00014464	chr14	52775194	52791668	-	ENSG00000100522.7	protein_coding	KNOWN	GNPNAT1
ENSG00000171649.10	-0.236685	0.393938	0.316432	0.555965	chr19	57578456	57593777	+	ENSG00000171649.10	protein_coding	KNOWN	ZIK1
ENSG00000233110.1	-0.236473	-0.889634	0.463313	0.681799	chr4	185587909	185594003	+	ENSG00000233110.1	antisense	NOVEL	RP11-301L8.2
ENSG00000177432.6	-0.236255	0.0716997	0.0965129	0.284267	chr4	88695915	88698235	-	ENSG00000177432.6	protein_coding	KNOWN	NAP1L5
ENSG00000182957.14	-0.236158	3.55786	0.115344	0.316215	chr13	23979805	24307074	+	ENSG00000182957.14	protein_coding	KNOWN	SPATA13
ENSG00000178162.7	-0.236137	0.612619	0.000194983	0.00628295	chr2	130416755	130431363	-	ENSG00000178162.7	transcribed_unprocessed_pseudogene	KNOWN	FAR2P2
ENSG00000239653.1	-0.236022	3.54125	0.0115985	0.0819791	chr3	64004022	64012148	+	ENSG00000239653.1	antisense	NOVEL	PSMD6-AS2
ENSG00000210107.1	-0.235485	3.05466	0.0349787	0.157881	chrM	4329	4400	-	ENSG00000210107.1	Mt_tRNA	KNOWN	MT-TQ
ENSG00000251192.6	-0.235445	1.84094	0.0978216	0.286222	chrX	46497727	46545457	-	ENSG00000251192.6	protein_coding	KNOWN	ZNF674
ENSG00000107819.12	-0.235284	1.56347	0.173452	0.400251	chr10	101031234	101041244	+	ENSG00000107819.12	protein_coding	KNOWN	SFXN3
ENSG00000054523.15	-0.235133	3.92483	0.146582	0.364578	chr1	10210805	10381603	+	ENSG00000054523.15	protein_coding	KNOWN	KIF1B
ENSG00000175175.5	-0.235129	1.32757	0.212373	0.44795	chr17	58755869	58985176	+	ENSG00000175175.5	protein_coding	KNOWN	PPM1E
ENSG00000124602.8	-0.23504	1.09968	0.277155	0.519764	chr6	41026911	41039217	-	ENSG00000124602.8	protein_coding	NOVEL	UNC5CL
ENSG00000154059.8	-0.234973	3.47942	0.0468385	0.186712	chr18	24426616	24453535	+	ENSG00000154059.8	protein_coding	KNOWN	IMPACT
ENSG00000132664.10	-0.234846	3.70514	0.0117989	0.0825597	chr20	18467127	18484643	+	ENSG00000132664.10	protein_coding	KNOWN	POLR3F
ENSG00000106780.8	-0.234747	4.08047	0.0534324	0.200983	chr9	120600813	120714470	-	ENSG00000106780.8	protein_coding	KNOWN	MEGF9
ENSG00000224660.1	-0.234647	3.97054	0.0162654	0.10101	chr3	15254184	15264493	+	ENSG00000224660.1	antisense	NOVEL	SH3BP5-AS1
ENSG00000176108.8	-0.234341	3.95334	0.00193051	0.0272544	chr17	80991598	81009517	+	ENSG00000176108.8	protein_coding	KNOWN	CHMP6
ENSG00000203907.8	-0.234178	-1.137	0.31853	0.557591	chr6	73368555	73395133	-	ENSG00000203907.8	protein_coding	KNOWN	OOEP
ENSG00000259771.1	-0.234093	1.10636	0.150017	0.369527	chr15	59266720	59271162	-	ENSG00000259771.1	sense_intronic	NOVEL	RP11-429D19.1
ENSG00000152778.8	-0.233317	1.95113	0.369747	0.602908	chr10	89414586	89421001	+	ENSG00000152778.8	protein_coding	KNOWN	IFIT5
ENSG00000176371.12	-0.233222	3.34162	0.00340828	0.0391636	chr15	84600986	84627796	+	ENSG00000176371.12	protein_coding	KNOWN	ZSCAN2
ENSG00000138085.15	-0.233174	4.94218	0.00341299	0.0391636	chr2	27212027	27217178	+	ENSG00000138085.15	protein_coding	KNOWN	ATRAID
ENSG00000005379.14	-0.232404	5.59328	0.0101095	0.0754882	chr17	58301228	58328760	-	ENSG00000005379.14	protein_coding	KNOWN	BZRAP1
ENSG00000106804.7	-0.232322	2.68173	0.00592487	0.0545079	chr9	120952335	121050276	-	ENSG00000106804.7	protein_coding	KNOWN	C5
ENSG00000136717.13	-0.232302	-0.644493	0.368838	0.602285	chr2	127048027	127107355	-	ENSG00000136717.13	protein_coding	KNOWN	BIN1
ENSG00000139626.14	-0.231892	5.65643	6.14e-06	0.000558905	chr12	53191318	53207307	-	ENSG00000139626.14	protein_coding	KNOWN	ITGB7
ENSG00000141504.10	-0.231822	2.57089	0.0546568	0.203295	chr17	7626234	7627876	-	ENSG00000141504.10	protein_coding	KNOWN	SAT2
ENSG00000126870.14	-0.231753	3.89122	0.000647079	0.013667	chr7	158856578	158956747	+	ENSG00000126870.14	protein_coding	KNOWN	WDR60
ENSG00000122592.7	-0.231257	0.756834	0.202609	0.434499	chr7	27153716	27157936	-	ENSG00000122592.7	protein_coding	KNOWN	HOXA7
ENSG00000214485.6	-0.231214	2.24146	0.026621	0.134958	chr5	150094302	150095048	+	ENSG00000214485.6	processed_pseudogene	KNOWN	RPL7P1
ENSG00000267243.4	-0.231163	-0.914273	0.46931	0.685714	chr19	28435388	28727777	-	ENSG00000267243.4	lincRNA	NOVEL	AC005307.3
ENSG00000198734.9	-0.231121	-0.365679	0.405581	0.632806	chr1	169514166	169586588	-	ENSG00000198734.9	protein_coding	KNOWN	F5
ENSG00000226942.2	-0.231058	2.53166	0.0204624	0.11599	chr16	29336	38321	-	ENSG00000226942.2	unprocessed_pseudogene	KNOWN	IL9RP3
ENSG00000151360.8	-0.231038	-0.374001	0.283689	0.526036	chr2	3658195	3702671	+	ENSG00000151360.8	protein_coding	KNOWN	ALLC
ENSG00000164830.16	-0.230897	4.57585	0.00386815	0.0420139	chr8	106270178	106752694	+	ENSG00000164830.16	protein_coding	KNOWN	OXR1
ENSG00000270872.2	-0.230659	1.07596	0.173795	0.400498	chr1	143975087	144068350	+	ENSG00000270872.2	unprocessed_pseudogene	KNOWN	SRGAP2D
ENSG00000130755.11	-0.230615	4.11277	0.00199346	0.0278431	chr19	39328353	39342372	-	ENSG00000130755.11	protein_coding	KNOWN	GMFG
ENSG00000204592.8	-0.230457	5.2701	0.0336263	0.154283	chr6	30489467	30494205	+	ENSG00000204592.8	protein_coding	KNOWN	HLA-E
ENSG00000140993.9	-0.230107	1.87069	0.367593	0.601238	chr16	3298832	3305729	-	ENSG00000140993.9	protein_coding	KNOWN	TIGD7
ENSG00000140280.12	-0.230099	2.92239	0.00977874	0.0739309	chr15	51723011	51751585	-	ENSG00000140280.12	protein_coding	KNOWN	LYSMD2
ENSG00000214773.1	-0.229326	2.01939	0.0841094	0.262414	chr3	47601715	47604677	-	ENSG00000214773.1	sense_intronic	NOVEL	RP11-717D12.1
ENSG00000167895.13	-0.229094	6.79083	1.64e-05	0.00113084	chr17	78130770	78142968	+	ENSG00000167895.13	protein_coding	KNOWN	TMC8
ENSG00000125347.12	-0.228905	4.2755	0.00251805	0.0324557	chr5	132481609	132490798	-	ENSG00000125347.12	protein_coding	KNOWN	IRF1
ENSG00000139998.13	-0.22888	1.74494	0.441273	0.663415	chr14	64945814	64972776	-	ENSG00000139998.13	protein_coding	KNOWN	RAB15
ENSG00000270885.1	-0.228316	0.582544	0.349029	0.586038	chr17	35731649	35743521	+	ENSG00000270885.1	protein_coding	KNOWN	RASL10B
ENSG00000104432.11	-0.227895	0.565683	0.431844	0.655037	chr8	78675743	78805523	-	ENSG00000104432.11	protein_coding	KNOWN	IL7
ENSG00000229106.1	-0.227813	3.70405	0.0018159	0.0262909	chr1	23901471	23902737	-	ENSG00000229106.1	processed_pseudogene	KNOWN	RP11-4M23.2
ENSG00000167984.15	-0.227774	3.50328	8.36e-08	2.47e-05	chr16	3539033	3577400	-	ENSG00000167984.15	protein_coding	KNOWN	NLRC3
ENSG00000007314.10	-0.227653	3.11218	0.00666111	0.0590757	chr17	63938554	63972918	-	ENSG00000007314.10	protein_coding	KNOWN	SCN4A
ENSG00000144749.12	-0.227604	2.9021	0.115504	0.316498	chr3	66378797	66501263	-	ENSG00000144749.12	protein_coding	KNOWN	LRIG1
ENSG00000180834.6	-0.22757	2.1437	0.103509	0.296478	chr3	183815876	183825594	-	ENSG00000180834.6	protein_coding	KNOWN	MAP6D1
ENSG00000243302.3	-0.227488	3.92107	0.0155417	0.0985442	chr7	128651185	128652334	+	ENSG00000243302.3	processed_pseudogene	KNOWN	RP11-274B21.2
ENSG00000043143.19	-0.227358	7.28286	4e-07	8.33e-05	chr5	134524312	134583230	+	ENSG00000043143.19	protein_coding	KNOWN	JADE2
ENSG00000170482.15	-0.227115	3.47289	0.0265385	0.134783	chr5	139367196	139384553	-	ENSG00000170482.15	protein_coding	KNOWN	SLC23A1
ENSG00000170915.8	-0.226755	2.75554	0.0081238	0.0658472	chr6	52361421	52407777	+	ENSG00000170915.8	protein_coding	KNOWN	PAQR8
ENSG00000178662.14	-0.225965	0.231604	0.00163502	0.0247652	chr2	165469647	165689407	+	ENSG00000178662.14	protein_coding	KNOWN	CSRNP3
ENSG00000124613.7	-0.225964	2.22636	0.122965	0.328525	chr6	27374615	27403904	+	ENSG00000124613.7	protein_coding	KNOWN	ZNF391
ENSG00000260942.1	-0.225674	2.99939	0.0189177	0.110525	chr2	240582700	240586699	-	ENSG00000260942.1	antisense	NOVEL	CAPN10-AS1
ENSG00000185453.11	-0.225673	3.32378	0.034387	0.156277	chr19	48170692	48197620	+	ENSG00000185453.11	protein_coding	KNOWN	C19orf68
ENSG00000279727.1	-0.225443	-0.109385	0.194209	0.424826	chr3	36819276	36822498	-	ENSG00000279727.1	lincRNA	NOVEL	RP11-640L9.1
ENSG00000146555.17	-0.225212	2.49668	0.0469249	0.186911	chr7	3301448	4269000	+	ENSG00000146555.17	protein_coding	KNOWN	SDK1
ENSG00000272356.1	-0.225134	2.03162	0.150409	0.370046	chr6	111309203	111313517	+	ENSG00000272356.1	antisense	NOVEL	RP5-1112D6.8
ENSG00000085982.12	-0.224753	2.51352	0.313666	0.553163	chr2	233475520	233566782	-	ENSG00000085982.12	protein_coding	KNOWN	USP40
ENSG00000163406.9	-0.2238	4.80628	0.00244479	0.0319296	chr3	121894089	121944102	+	ENSG00000163406.9	protein_coding	KNOWN	SLC15A2
ENSG00000161551.11	-0.22351	3.45117	0.00283962	0.0353672	chr19	51855802	51890950	-	ENSG00000161551.11	protein_coding	KNOWN	ZNF577
ENSG00000012817.14	-0.22332	-0.971361	0.224511	0.463364	chrY	19703865	19744939	-	ENSG00000012817.14	protein_coding	KNOWN	KDM5D
ENSG00000197756.8	-0.223298	9.29187	1.23e-06	0.000177545	chr2	216498189	216579180	+	ENSG00000197756.8	protein_coding	KNOWN	RPL37A
ENSG00000101665.7	-0.223227	0.912956	0.15873	0.380045	chr18	48919853	48950711	-	ENSG00000101665.7	protein_coding	KNOWN	SMAD7
ENSG00000204520.11	-0.222979	0.87703	0.530842	0.728285	chr6	31399784	31415315	+	ENSG00000204520.11	protein_coding	KNOWN	MICA
ENSG00000108379.8	-0.222788	2.63798	0.00816839	0.0660567	chr17	46762506	46833154	-	ENSG00000108379.8	protein_coding	KNOWN	WNT3
ENSG00000224546.2	-0.222402	3.71166	0.00170007	0.0251445	chr9	96146007	96147856	+	ENSG00000224546.2	processed_pseudogene	KNOWN	EIF4BP3
ENSG00000258472.7	-0.222185	2.60763	0.101274	0.292307	chr17	28455752	28614197	-	ENSG00000258472.7	protein_coding	KNOWN	RP11-192H23.4
ENSG00000279407.1	-0.222045	3.57102	0.0282663	0.139631	chr19	45714387	45717381	-	ENSG00000279407.1	TEC	KNOWN	AC007191.4
ENSG00000198933.8	-0.221696	3.5405	0.00163229	0.0247652	chr17	47694081	47712050	+	ENSG00000198933.8	protein_coding	KNOWN	TBKBP1
ENSG00000135253.12	-0.221542	2.21868	0.194116	0.424747	chr7	128862451	128910719	-	ENSG00000135253.12	protein_coding	KNOWN	KCP
ENSG00000221686.1	-0.221395	1.3135	0.205903	0.438796	chr2	88767318	88767413	+	ENSG00000221686.1	miRNA	NOVEL	AC244205.1
ENSG00000279039.1	-0.221378	0.892822	0.0752896	0.24493	chr19	20207192	20209789	-	ENSG00000279039.1	TEC	KNOWN	CTC-260E6.3
ENSG00000158106.11	-0.220916	1.86486	0.202086	0.434049	chr8	143368855	143384220	+	ENSG00000158106.11	protein_coding	KNOWN	RHPN1
ENSG00000169403.10	-0.220685	3.51944	0.00556001	0.0524176	chr1	28147166	28193936	-	ENSG00000169403.10	protein_coding	KNOWN	PTAFR
ENSG00000158555.13	-0.220348	1.16561	0.202213	0.434098	chr11	75434640	75525903	-	ENSG00000158555.13	protein_coding	KNOWN	GDPD5
ENSG00000106484.13	-0.220118	2.88645	0.244257	0.484084	chr7	130486171	130506296	+	ENSG00000106484.13	protein_coding	KNOWN	MEST
ENSG00000263327.5	-0.220036	0.875884	0.335546	0.57356	chr4	16226685	16320140	+	ENSG00000263327.5	antisense	NOVEL	TAPT1-AS1
ENSG00000167123.17	-0.219992	1.77783	0.220128	0.457022	chr9	128411751	128437351	+	ENSG00000167123.17	protein_coding	KNOWN	CERCAM
ENSG00000259429.4	-0.21993	2.17864	0.191274	0.421715	chr15	82355142	82420075	+	ENSG00000259429.4	transcribed_unprocessed_pseudogene	KNOWN	UBE2Q2P2
ENSG00000223546.5	-0.219924	2.9353	0.017251	0.104479	chrX	102769161	102885406	+	ENSG00000223546.5	lincRNA	NOVEL	LINC00630
ENSG00000187912.10	-0.219709	2.16782	0.293986	0.535516	chr19	14583084	14611157	+	ENSG00000187912.10	protein_coding	KNOWN	CLEC17A
ENSG00000265735.2	-0.219665	1.58141	0.106573	0.301495	chr9	9442060	9442380	+	ENSG00000265735.2	misc_RNA	KNOWN	RN7SL5P
ENSG00000069667.14	-0.219469	2.44215	0.463055	0.681566	chr15	60488284	61229319	-	ENSG00000069667.14	protein_coding	KNOWN	RORA
ENSG00000279204.1	-0.219359	1.50444	0.135756	0.34704	chr5	159106380	159108617	+	ENSG00000279204.1	TEC	KNOWN	RP11-175K6.2
ENSG00000107821.13	-0.219229	0.754021	0.358997	0.593978	chr10	101061841	101068131	+	ENSG00000107821.13	protein_coding	KNOWN	KAZALD1
ENSG00000172349.15	-0.219069	5.59041	3.7e-08	1.55e-05	chr15	81159575	81314058	+	ENSG00000172349.15	protein_coding	KNOWN	IL16
ENSG00000226742.3	-0.218933	1.58738	0.048179	0.189208	chr18	79964561	79970822	+	ENSG00000226742.3	protein_coding	KNOWN	HSBP1L1
ENSG00000276517.1	-0.218838	3.57241	0.0134119	0.0900358	chr2	32526504	32529507	+	ENSG00000276517.1	sense_intronic	NOVEL	AL133243.2
ENSG00000136059.13	-0.217547	3.47915	0.0051387	0.049752	chr3	37988059	38007188	+	ENSG00000136059.13	protein_coding	KNOWN	VILL
ENSG00000115946.6	-0.217453	5.40886	5.71e-05	0.00270973	chr2	68157844	68176238	+	ENSG00000115946.6	protein_coding	KNOWN	PNO1
ENSG00000244346.1	-0.217375	1.41319	0.145518	0.362771	chr3	182950783	182956307	-	ENSG00000244346.1	processed_pseudogene	KNOWN	RP11-531F16.3
ENSG00000227070.1	-0.217261	0.941404	0.0332762	0.153461	chr1	51518309	51561629	+	ENSG00000227070.1	antisense	NOVEL	RP11-191G24.1
ENSG00000235381.1	-0.217258	2.70433	0.00907327	0.0703851	chr6	155253139	155256724	-	ENSG00000235381.1	antisense	NOVEL	RP11-477D19.2
ENSG00000147168.11	-0.217227	5.15323	1.99e-06	0.000241187	chrX	71107404	71112108	-	ENSG00000147168.11	protein_coding	KNOWN	IL2RG
ENSG00000163251.3	-0.217049	3.6802	0.0404689	0.171975	chr2	207762586	207769563	-	ENSG00000163251.3	protein_coding	KNOWN	FZD5
ENSG00000263786.1	-0.216762	2.02411	0.053228	0.200575	chr17	75145261	75146546	-	ENSG00000263786.1	sense_intronic	NOVEL	RP11-649A18.4
ENSG00000140057.7	-0.216669	1.24709	0.0882019	0.269265	chr14	96392111	96489427	+	ENSG00000140057.7	protein_coding	KNOWN	AK7
ENSG00000221821.3	-0.216666	1.20389	0.243089	0.482682	chr6	42890265	42890816	-	ENSG00000221821.3	protein_coding	KNOWN	C6orf226
ENSG00000129187.13	-0.216308	5.19505	1.36e-06	0.000187701	chr4	182890060	182917936	-	ENSG00000129187.13	protein_coding	KNOWN	DCTD
ENSG00000109534.15	-0.216235	4.85952	0.0222731	0.122497	chr4	109815510	109824740	+	ENSG00000109534.15	protein_coding	KNOWN	GAR1
ENSG00000260428.2	-0.216193	1.00122	0.0997436	0.289841	chr8	144266560	144268481	+	ENSG00000260428.2	protein_coding	KNOWN	SCX
ENSG00000260630.5	-0.215805	2.97782	0.0290865	0.142009	chr16	88663298	88687186	+	ENSG00000260630.5	antisense	NOVEL	SNAI3-AS1
ENSG00000233806.6	-0.215795	1.91153	0.0834356	0.261338	chr2	241881363	242078722	+	ENSG00000233806.6	processed_transcript	NOVEL	LINC01237
ENSG00000186395.6	-0.215715	3.28271	0.0470031	0.187045	chr17	40818117	40822595	-	ENSG00000186395.6	protein_coding	KNOWN	KRT10
ENSG00000107872.11	-0.215639	2.82351	0.0716817	0.23832	chr10	102419189	102423136	+	ENSG00000107872.11	protein_coding	KNOWN	FBXL15
ENSG00000169442.7	-0.215612	6.5288	0.000121221	0.00452874	chr1	26317957	26320523	+	ENSG00000169442.7	protein_coding	KNOWN	CD52
ENSG00000112144.14	-0.215558	2.49188	0.110905	0.309103	chr6	53001279	53061802	-	ENSG00000112144.14	protein_coding	KNOWN	ICK
ENSG00000168394.10	-0.215484	5.47068	1.51e-06	0.000197636	chr6	32845209	32853978	-	ENSG00000168394.10	protein_coding	KNOWN	TAP1
ENSG00000272455.1	-0.215267	2.59154	0.0852587	0.264491	chr1	1409096	1410618	+	ENSG00000272455.1	lincRNA	NOVEL	RP4-758J18.13
ENSG00000141376.19	-0.214704	4.01816	0.0176557	0.10601	chr17	60677453	61392838	+	ENSG00000141376.19	protein_coding	KNOWN	BCAS3
ENSG00000166343.8	-0.214674	2.26789	0.026474	0.134783	chr10	73423579	73433561	-	ENSG00000166343.8	protein_coding	KNOWN	MSS51
ENSG00000169016.15	-0.21465	4.68875	1.57e-05	0.00110572	chr2	11444375	11466177	-	ENSG00000169016.15	protein_coding	KNOWN	E2F6
ENSG00000118162.12	-0.214354	2.22455	0.0847635	0.263473	chr19	47475144	47484268	-	ENSG00000118162.12	protein_coding	KNOWN	KPTN
ENSG00000151470.11	-0.214258	2.89598	0.168155	0.393512	chr4	129093317	129116640	+	ENSG00000151470.11	protein_coding	KNOWN	C4orf33
ENSG00000267858.4	-0.214183	2.57465	0.0453297	0.183529	chr19	58559129	58574797	+	ENSG00000267858.4	antisense	NOVEL	MZF1-AS1
ENSG00000263264.1	-0.214175	0.598663	0.00023541	0.00709873	chr19	7348943	7383385	+	ENSG00000263264.1	protein_coding	NOVEL	CTB-133G6.1
ENSG00000197183.11	-0.214031	1.75005	0.0248966	0.130566	chr20	32443059	32585074	-	ENSG00000197183.11	protein_coding	KNOWN	NOL4L
ENSG00000234705.1	-0.213984	1.12914	0.18855	0.418171	chr9	128663134	128663578	-	ENSG00000234705.1	antisense	NOVEL	HMGA1P4
ENSG00000253250.2	-0.213507	0.407277	0.427924	0.651845	chr8	90958637	90985257	-	ENSG00000253250.2	protein_coding	KNOWN	C8orf88
ENSG00000229320.3	-0.213377	2.1668	0.0432809	0.178742	chr3	160565447	160569248	+	ENSG00000229320.3	transcribed_processed_pseudogene	KNOWN	KRT8P12
ENSG00000122122.9	-0.213062	5.78947	6.71e-07	0.00011364	chrX	129779979	129795201	+	ENSG00000122122.9	protein_coding	KNOWN	SASH3
ENSG00000198833.6	-0.213044	6.64079	2.64e-06	0.0002937	chr6	89326625	89352848	-	ENSG00000198833.6	protein_coding	KNOWN	UBE2J1
ENSG00000197122.10	-0.212522	2.42825	0.212529	0.447978	chr20	37344685	37406050	+	ENSG00000197122.10	protein_coding	KNOWN	SRC
ENSG00000121900.17	-0.212514	-0.829599	0.454247	0.675244	chr1	32894594	32901438	-	ENSG00000121900.17	protein_coding	KNOWN	TMEM54
ENSG00000143119.11	-0.2125	7.12456	5.41e-08	2e-05	chr1	110873154	110899928	+	ENSG00000143119.11	protein_coding	KNOWN	CD53
ENSG00000266965.1	-0.212197	1.99002	0.0622147	0.219252	chr18	35595901	35597599	+	ENSG00000266965.1	sense_intronic	NOVEL	RP11-712P20.2
ENSG00000204584.1	-0.212135	1.57109	0.092194	0.276055	chr17	49845910	49848837	+	ENSG00000204584.1	antisense	NOVEL	RP11-304F15.3
ENSG00000243678.10	-0.212018	2.335	0.0553355	0.20435	chr17	51165435	51171747	+	ENSG00000243678.10	protein_coding	KNOWN	NME1-NME2
ENSG00000124788.16	-0.212005	2.26268	0.282364	0.525136	chr6	16299112	16761491	-	ENSG00000124788.16	protein_coding	KNOWN	ATXN1
ENSG00000197580.10	-0.21163	1.13134	0.433137	0.656171	chr11	112175467	112224699	+	ENSG00000197580.10	protein_coding	KNOWN	BCO2
ENSG00000259205.2	-0.21157	1.90593	0.200639	0.4323	chr15	100553529	100558954	-	ENSG00000259205.2	processed_pseudogene	KNOWN	PRKXP1
ENSG00000106617.12	-0.211019	0.666005	0.237435	0.477338	chr7	151556111	151877125	-	ENSG00000106617.12	protein_coding	KNOWN	PRKAG2
ENSG00000065485.16	-0.210697	4.32682	0.00295598	0.0361711	chr3	123067062	123225227	+	ENSG00000065485.16	protein_coding	KNOWN	PDIA5
ENSG00000125967.15	-0.210662	4.91912	2.05e-05	0.00130387	chr20	33657087	33674463	-	ENSG00000125967.15	protein_coding	KNOWN	NECAB3
ENSG00000137970.7	-0.210662	3.18445	0.0343436	0.156208	chr1	96678874	96679620	-	ENSG00000137970.7	processed_pseudogene	KNOWN	RPL7P9
ENSG00000223881.1	-0.210141	2.04771	0.131737	0.341417	chr1	198597724	198598868	-	ENSG00000223881.1	lincRNA	NOVEL	RP11-553K8.2
ENSG00000279696.1	-0.210041	2.29323	0.124225	0.329911	chr11	93726654	93729805	-	ENSG00000279696.1	TEC	KNOWN	RP11-178H8.7
ENSG00000110011.12	-0.210014	3.16558	0.0454967	0.183963	chr11	64230278	64234286	+	ENSG00000110011.12	protein_coding	KNOWN	DNAJC4
ENSG00000280388.1	-0.209888	2.20498	0.0531284	0.20038	chr7	76043977	76045963	-	ENSG00000280388.1	TEC	KNOWN	RP11-229D13.3
ENSG00000146416.15	-0.209832	1.67577	0.112108	0.311144	chr6	143060496	143340304	+	ENSG00000146416.15	protein_coding	KNOWN	AIG1
ENSG00000280351.2	-0.209641	1.43123	0.179093	0.405967	chr17	81003335	81005132	+	ENSG00000280351.2	TEC	KNOWN	CTD-2561B21.8
ENSG00000184545.9	-0.209571	0.436013	0.507085	0.711379	chr11	1554044	1571920	-	ENSG00000184545.9	protein_coding	KNOWN	DUSP8
ENSG00000105246.5	-0.209356	1.57613	0.356806	0.592258	chr19	4229498	4237531	+	ENSG00000105246.5	protein_coding	KNOWN	EBI3
ENSG00000200879.1	-0.209339	1.43984	0.259791	0.500676	chr11	123058077	123058161	-	ENSG00000200879.1	snoRNA	KNOWN	SNORD14E
ENSG00000047644.16	-0.209227	4.22728	9.38e-06	0.000750865	chrX	10015562	10144478	+	ENSG00000047644.16	protein_coding	KNOWN	WWC3
ENSG00000267766.1	-0.209112	2.51589	0.0466134	0.186498	chr18	63151114	63151320	-	ENSG00000267766.1	sense_intronic	NOVEL	RP11-299P2.1
ENSG00000224184.4	-0.208768	0.653851	0.0217977	0.121155	chr2	11848622	12578348	+	ENSG00000224184.4	lincRNA	NOVEL	AC096559.1
ENSG00000118242.14	-0.207892	1.70696	0.371964	0.604874	chr2	215942805	216034096	-	ENSG00000118242.14	protein_coding	KNOWN	MREG
ENSG00000244716.3	-0.207272	4.28618	0.0746545	0.243626	chr1	108992282	108992836	+	ENSG00000244716.3	processed_pseudogene	KNOWN	RP11-20O24.4
ENSG00000110841.12	-0.207222	1.75238	0.17257	0.399239	chr12	27523431	27695564	+	ENSG00000110841.12	protein_coding	KNOWN	PPFIBP1
ENSG00000197568.12	-0.207065	2.14782	0.0674207	0.229664	chr1	70354805	70385339	+	ENSG00000197568.12	protein_coding	KNOWN	HHLA3
ENSG00000213965.3	-0.20698	5.00489	0.000372959	0.00958482	chr19	32691961	32713796	+	ENSG00000213965.3	protein_coding	KNOWN	NUDT19
ENSG00000115541.9	-0.20688	5.44653	0.00294286	0.0360457	chr2	197499994	197503457	+	ENSG00000115541.9	protein_coding	KNOWN	HSPE1
ENSG00000003400.13	-0.206658	0.776853	0.396048	0.624797	chr2	201182881	201229406	+	ENSG00000003400.13	protein_coding	KNOWN	CASP10
ENSG00000076604.13	-0.206487	6.96262	2.56e-05	0.00155311	chr17	28743984	28750958	+	ENSG00000076604.13	protein_coding	KNOWN	TRAF4
ENSG00000253598.1	-0.206464	1.32651	0.0904824	0.272619	chr8	81693607	81696174	-	ENSG00000253598.1	protein_coding	KNOWN	SLC10A5
ENSG00000158793.12	-0.206456	4.4027	0.00194285	0.0273515	chr1	161118086	161125445	+	ENSG00000158793.12	protein_coding	KNOWN	NIT1
ENSG00000136040.7	-0.205924	2.59969	0.0351665	0.158174	chr12	94148723	94307675	+	ENSG00000136040.7	protein_coding	KNOWN	PLXNC1
ENSG00000175575.11	-0.205847	4.39478	0.000801418	0.0157128	chr11	73876699	73931124	+	ENSG00000175575.11	protein_coding	KNOWN	PAAF1
ENSG00000010671.14	-0.205733	7.05884	3.01e-06	0.000325895	chrX	101349447	101390796	-	ENSG00000010671.14	protein_coding	KNOWN	BTK
ENSG00000167272.9	-0.205473	4.45843	0.00104694	0.018742	chr12	120578764	120581398	-	ENSG00000167272.9	protein_coding	KNOWN	POP5
ENSG00000267430.1	-0.20541	1.87811	0.22451	0.463364	chr18	63415317	63416469	-	ENSG00000267430.1	processed_pseudogene	KNOWN	RP11-635N19.2
ENSG00000082512.13	-0.205241	5.97318	1.48e-08	7.42e-06	chr1	211326615	211374946	+	ENSG00000082512.13	protein_coding	KNOWN	TRAF5
ENSG00000157870.13	-0.204879	3.11063	0.0206907	0.116956	chr1	2586491	2591469	+	ENSG00000157870.13	protein_coding	KNOWN	FAM213B
ENSG00000175857.7	-0.204702	1.65656	0.0883305	0.269265	chr5	58491435	58497090	+	ENSG00000175857.7	protein_coding	KNOWN	GAPT
ENSG00000144455.12	-0.203861	3.21371	0.062059	0.219072	chr3	3700814	4467281	-	ENSG00000144455.12	protein_coding	KNOWN	SUMF1
ENSG00000271976.1	-0.203828	2.58648	0.0181076	0.107592	chr3	53858994	53861576	-	ENSG00000271976.1	antisense	NOVEL	RP11-884K10.7
ENSG00000279236.1	-0.203809	1.69259	0.306792	0.546486	chr18	62551203	62552505	+	ENSG00000279236.1	TEC	KNOWN	RP11-120K19.3
ENSG00000196466.9	-0.203665	2.50742	0.0388232	0.168238	chr19	12390016	12401271	-	ENSG00000196466.9	protein_coding	KNOWN	ZNF799
ENSG00000155324.8	-0.203577	1.97591	0.216531	0.452241	chr5	126360132	126496494	+	ENSG00000155324.8	protein_coding	KNOWN	GRAMD3
ENSG00000233080.2	-0.2034	1.84933	0.333038	0.571214	chr22	35119824	35231056	-	ENSG00000233080.2	lincRNA	NOVEL	LINC01399
ENSG00000130349.8	-0.203384	3.3808	0.00197073	0.02761	chr6	107028213	107051342	+	ENSG00000130349.8	protein_coding	KNOWN	C6orf203
ENSG00000179889.17	-0.20327	6.89356	5.11e-07	9.56e-05	chr16	14974591	15139339	+	ENSG00000179889.17	protein_coding	KNOWN	PDXDC1
ENSG00000144843.10	-0.203215	3.39516	0.16557	0.389648	chr3	119579268	119589945	+	ENSG00000144843.10	protein_coding	KNOWN	ADPRH
ENSG00000103056.10	-0.203208	0.607521	0.387383	0.61805	chr16	68358325	68448688	-	ENSG00000103056.10	protein_coding	KNOWN	SMPD3
ENSG00000168301.11	-0.203119	3.14521	0.0323397	0.150579	chr3	58492114	58502360	+	ENSG00000168301.11	protein_coding	KNOWN	KCTD6
ENSG00000207110.1	-0.203037	1.61133	0.193869	0.424747	chr8	127999131	127999294	+	ENSG00000207110.1	snRNA	KNOWN	RNU1-106P
ENSG00000106789.11	-0.203035	0.0571974	0.183458	0.411893	chr9	98120975	98192640	-	ENSG00000106789.11	protein_coding	KNOWN	CORO2A
ENSG00000102962.4	-0.202776	2.49565	0.467052	0.684821	chr16	57358772	57366190	+	ENSG00000102962.4	protein_coding	KNOWN	CCL22
ENSG00000221988.11	-0.202673	1.00826	0.225861	0.465006	chr6	32153441	32163680	+	ENSG00000221988.11	protein_coding	KNOWN	PPT2
ENSG00000124067.15	-0.202594	4.53502	0.000132582	0.00480218	chr16	67943474	67969601	-	ENSG00000124067.15	protein_coding	KNOWN	SLC12A4
ENSG00000134490.12	-0.202433	4.67361	0.000146086	0.00518606	chr18	23197144	23437961	-	ENSG00000134490.12	protein_coding	KNOWN	TMEM241
ENSG00000005469.10	-0.202226	3.26223	0.0246066	0.129602	chr7	87345681	87399795	+	ENSG00000005469.10	protein_coding	KNOWN	CROT
ENSG00000189060.5	-0.202206	0.805645	0.28124	0.524228	chr22	37805093	37807436	+	ENSG00000189060.5	protein_coding	KNOWN	H1F0
ENSG00000172086.7	-0.20213	3.02338	0.000452537	0.0108324	chr2	88027205	88055729	-	ENSG00000172086.7	protein_coding	KNOWN	KRCC1
ENSG00000165060.10	-0.202129	4.2289	8.5e-05	0.00356194	chr9	69035259	69100178	+	ENSG00000165060.10	protein_coding	KNOWN	FXN
ENSG00000006625.16	-0.202066	3.76112	0.0057856	0.0537509	chr7	30496621	30504844	-	ENSG00000006625.16	protein_coding	KNOWN	GGCT
ENSG00000197977.3	-0.201828	0.258414	0.263769	0.505534	chr6	10980759	11044314	-	ENSG00000197977.3	protein_coding	KNOWN	ELOVL2
ENSG00000110090.11	-0.201657	6.08685	0.000372926	0.00958482	chr11	68754620	68844410	-	ENSG00000110090.11	protein_coding	KNOWN	CPT1A
ENSG00000228314.1	-0.201586	0.447262	0.158715	0.380045	chr21	13843133	13848364	-	ENSG00000228314.1	transcribed_unprocessed_pseudogene	KNOWN	CYP4F29P
ENSG00000186174.11	-0.201344	4.20476	0.0237658	0.127037	chr11	118893875	118925608	-	ENSG00000186174.11	protein_coding	KNOWN	BCL9L
ENSG00000115239.20	-0.20111	2.46213	0.0784025	0.251733	chr2	53532672	53787610	-	ENSG00000115239.20	protein_coding	KNOWN	GPR75-ASB3
ENSG00000180884.9	-0.200949	2.15938	0.0070336	0.0609215	chr19	34956354	34964049	-	ENSG00000180884.9	protein_coding	KNOWN	ZNF792
ENSG00000182489.8	-0.200819	-1.12316	0.230631	0.470548	chrX	100913445	100929433	-	ENSG00000182489.8	protein_coding	KNOWN	XKRX
ENSG00000109771.14	-0.20078	0.965444	0.475783	0.691154	chr4	185363879	185395899	-	ENSG00000109771.14	protein_coding	KNOWN	LRP2BP
ENSG00000073060.14	-0.200733	5.98686	0.00113326	0.0194737	chr12	124776856	124882668	-	ENSG00000073060.14	protein_coding	KNOWN	SCARB1
ENSG00000272046.1	-0.200537	-1.45505	0.524585	0.724764	chr13	87807634	87811232	-	ENSG00000272046.1	lincRNA	NOVEL	RP11-471M2.3
ENSG00000241399.5	-0.200431	2.60716	0.081221	0.256781	chr2	159768630	159798255	-	ENSG00000241399.5	protein_coding	KNOWN	CD302
ENSG00000136828.17	-0.200387	3.16153	0.126155	0.333151	chr9	126914774	127223166	+	ENSG00000136828.17	protein_coding	KNOWN	RALGPS1
ENSG00000123178.13	-0.200302	4.01809	0.0398854	0.170596	chr13	49912706	49936490	-	ENSG00000123178.13	protein_coding	KNOWN	SPRYD7
ENSG00000261428.2	-0.200206	3.45052	0.0276264	0.137825	chr2	222566899	222569719	-	ENSG00000261428.2	antisense	NOVEL	RP11-16P6.1
ENSG00000056487.14	-0.20012	-0.284653	0.389882	0.619676	chr22	44881162	45009999	-	ENSG00000056487.14	protein_coding	KNOWN	PHF21B
ENSG00000268403.2	-0.20005	2.27296	0.113063	0.312551	chr11	9459556	9460702	-	ENSG00000268403.2	antisense	NOVEL	CTD-2371O3.3
ENSG00000158457.5	-0.200018	4.51421	3.51e-05	0.00190911	chr7	129144892	129169697	+	ENSG00000158457.5	protein_coding	KNOWN	TSPAN33
ENSG00000249863.2	-0.19976	1.91497	0.264305	0.506176	chr4	37868292	37869978	+	ENSG00000249863.2	processed_pseudogene	KNOWN	RP11-177C12.1
ENSG00000154556.16	-0.199088	2.32598	0.00166252	0.0249215	chr4	185585444	185956652	-	ENSG00000154556.16	protein_coding	KNOWN	SORBS2
ENSG00000265727.2	-0.19886	1.58106	0.213779	0.449333	chrX	74242608	74242908	-	ENSG00000265727.2	misc_RNA	KNOWN	RN7SL648P
ENSG00000178977.3	-0.198762	0.684774	0.21971	0.456657	chr17	8220642	8224043	-	ENSG00000178977.3	lincRNA	KNOWN	LINC00324
ENSG00000158769.16	-0.198734	3.23871	0.19684	0.427778	chr1	160995211	161021348	-	ENSG00000158769.16	protein_coding	KNOWN	F11R
ENSG00000158050.4	-0.198525	6.19771	0.00361136	0.0404131	chr2	96143166	96145440	-	ENSG00000158050.4	protein_coding	KNOWN	DUSP2
ENSG00000116667.11	-0.197983	0.196115	0.34847	0.58575	chr1	184387058	184629020	+	ENSG00000116667.11	protein_coding	KNOWN	C1orf21
ENSG00000196693.13	-0.197937	4.44627	0.00360465	0.040374	chr10	42574185	42638568	-	ENSG00000196693.13	protein_coding	KNOWN	ZNF33B
ENSG00000120008.14	-0.197921	6.61728	1.55e-07	4.23e-05	chr10	120851175	120909524	+	ENSG00000120008.14	protein_coding	KNOWN	WDR11
ENSG00000104695.11	-0.197762	5.04672	0.000107732	0.00426677	chr8	30774457	30814314	-	ENSG00000104695.11	protein_coding	KNOWN	PPP2CB
ENSG00000133138.18	-0.19752	0.140826	0.300027	0.540183	chrX	106802680	106876145	+	ENSG00000133138.18	protein_coding	KNOWN	TBC1D8B
ENSG00000158006.12	-0.197197	2.68379	0.0518173	0.197869	chr1	25959767	25998157	-	ENSG00000158006.12	protein_coding	KNOWN	PAFAH2
ENSG00000065357.18	-0.197015	6.43852	5.28e-06	0.000491531	chr12	55927319	55954027	+	ENSG00000065357.18	protein_coding	KNOWN	DGKA
ENSG00000108771.11	-0.19694	1.83814	0.0529926	0.200033	chr17	42101404	42112733	-	ENSG00000108771.11	protein_coding	KNOWN	DHX58
ENSG00000225975.5	-0.196893	1.70202	0.141942	0.357758	chr19	36685440	36687449	-	ENSG00000225975.5	lincRNA	NOVEL	LINC01534
ENSG00000182866.15	-0.196789	5.18063	3.15e-05	0.00177476	chr1	32251239	32286165	+	ENSG00000182866.15	protein_coding	KNOWN	LCK
ENSG00000183624.12	-0.196773	5.2842	0.000162313	0.00555845	chr3	129278828	129306186	+	ENSG00000183624.12	protein_coding	KNOWN	HMCES
ENSG00000203965.11	-0.196688	3.59117	0.00509952	0.0496403	chr1	63523372	63572693	+	ENSG00000203965.11	protein_coding	KNOWN	EFCAB7
ENSG00000065600.11	-0.196582	4.62637	0.0155933	0.0985683	chr1	212363931	212414901	-	ENSG00000065600.11	protein_coding	KNOWN	TMEM206
ENSG00000263013.1	-0.195995	2.35614	0.071264	0.23749	chr16	10938886	10940044	-	ENSG00000263013.1	sense_intronic	NOVEL	RP11-876N24.5
ENSG00000076826.8	-0.195991	3.0036	0.0343967	0.156277	chr19	7595902	7618304	+	ENSG00000076826.8	protein_coding	KNOWN	CAMSAP3
ENSG00000156966.6	-0.195876	3.30891	0.0102228	0.0761209	chr2	231395543	231401164	+	ENSG00000156966.6	protein_coding	KNOWN	B3GNT7
ENSG00000181894.13	-0.195713	3.84137	0.100321	0.290895	chr19	58126252	58155110	-	ENSG00000181894.13	protein_coding	KNOWN	ZNF329
ENSG00000134109.9	-0.195428	8.41497	4.16e-07	8.33e-05	chr3	5187646	5219957	+	ENSG00000134109.9	protein_coding	KNOWN	EDEM1
ENSG00000198496.9	-0.195293	3.21318	0.0290569	0.141975	chr17	43125610	43153671	+	ENSG00000198496.9	transcribed_unprocessed_pseudogene	KNOWN	NBR2
ENSG00000165959.10	-0.194877	2.50317	0.361337	0.595921	chr14	95181940	95319906	-	ENSG00000165959.10	protein_coding	KNOWN	CLMN
ENSG00000275993.2	-0.194784	1.96911	0.0543305	0.202904	chr21	6111134	6123739	+	ENSG00000275993.2	protein_coding	KNOWN	CH507-42P11.8
ENSG00000171100.13	-0.194711	2.82675	0.119237	0.321962	chrX	150568619	150673322	+	ENSG00000171100.13	protein_coding	KNOWN	MTM1
ENSG00000096092.5	-0.194636	3.75717	0.022631	0.123453	chr6	52671109	52686588	+	ENSG00000096092.5	protein_coding	KNOWN	TMEM14A
ENSG00000275395.3	-0.194473	2.28936	0.00231516	0.0309188	chr19	39863323	39934626	-	ENSG00000275395.3	protein_coding	KNOWN	FCGBP
ENSG00000184986.9	-0.194458	1.52643	0.141298	0.356707	chr14	105526603	105530202	+	ENSG00000184986.9	protein_coding	KNOWN	TMEM121
ENSG00000108474.15	-0.194298	4.68746	0.00040448	0.0100855	chr17	16217191	16351797	+	ENSG00000108474.15	protein_coding	KNOWN	PIGL
ENSG00000250565.5	-0.194064	2.46173	0.0232822	0.12552	chr2	46490750	46542557	-	ENSG00000250565.5	protein_coding	KNOWN	ATP6V1E2
ENSG00000183742.11	-0.193686	5.28291	1.51e-05	0.00108057	chr7	20134655	20217404	-	ENSG00000183742.11	protein_coding	KNOWN	MACC1
ENSG00000160284.13	-0.193657	3.22811	0.0521838	0.198305	chr21	46161148	46184476	-	ENSG00000160284.13	protein_coding	KNOWN	SPATC1L
ENSG00000185596.15	-0.193077	3.55483	0.0178727	0.107056	chr15	101961603	101976543	+	ENSG00000185596.15	transcribed_unprocessed_pseudogene	KNOWN	WASH3P
ENSG00000136305.10	-0.192868	2.40754	0.294485	0.536114	chr14	24305096	24311430	-	ENSG00000136305.10	protein_coding	KNOWN	CIDEB
ENSG00000085563.13	-0.192717	0.810904	0.00376616	0.0415586	chr7	87503633	87713323	-	ENSG00000085563.13	protein_coding	KNOWN	ABCB1
ENSG00000170089.14	-0.19252	4.26235	0.00245604	0.0319515	chr5	177809407	177950732	+	ENSG00000170089.14	transcribed_unprocessed_pseudogene	KNOWN	RP11-423H2.1
ENSG00000189223.12	-0.192287	-1.2794	0.500011	0.706596	chr2	113211522	113276581	+	ENSG00000189223.12	processed_transcript	KNOWN	PAX8-AS1
ENSG00000111348.7	-0.192259	8.77284	5.38e-08	2e-05	chr12	14942017	14961728	-	ENSG00000111348.7	protein_coding	KNOWN	ARHGDIB
ENSG00000198468.6	-0.192013	2.26981	0.0258558	0.133482	chr1	212852108	212858088	-	ENSG00000198468.6	lincRNA	KNOWN	FLVCR1-AS1
ENSG00000089820.14	-0.191741	6.39291	0.000238729	0.0071773	chrX	153907367	153934999	-	ENSG00000089820.14	protein_coding	KNOWN	ARHGAP4
ENSG00000100206.8	-0.19166	2.61631	0.0159328	0.0996653	chr22	38518949	38570286	-	ENSG00000100206.8	protein_coding	KNOWN	DMC1
ENSG00000138166.5	-0.191573	2.06758	0.185444	0.41416	chr10	110497838	110511544	+	ENSG00000138166.5	protein_coding	KNOWN	DUSP5
ENSG00000179406.6	-0.191528	3.31143	0.00878396	0.0694702	chr7	66376044	66401338	-	ENSG00000179406.6	lincRNA	KNOWN	LINC00174
ENSG00000124802.10	-0.191395	3.74123	0.0199084	0.114189	chr6	8073360	8102578	-	ENSG00000124802.10	protein_coding	KNOWN	EEF1E1
ENSG00000122986.12	-0.191306	5.1077	0.00146477	0.0229013	chr12	110627841	110704950	-	ENSG00000122986.12	protein_coding	KNOWN	HVCN1
ENSG00000232810.3	-0.190892	2.25921	0.142935	0.35976	chr6	31575567	31578336	+	ENSG00000232810.3	protein_coding	KNOWN	TNF
ENSG00000237440.7	-0.190622	3.847	0.00451268	0.0459569	chr19	20535825	20565809	-	ENSG00000237440.7	protein_coding	KNOWN	ZNF737
ENSG00000183340.6	-0.190421	4.05607	0.00761819	0.0636554	chr11	96389989	96507574	+	ENSG00000183340.6	protein_coding	KNOWN	JRKL
ENSG00000154611.13	-0.190418	1.53683	0.525289	0.725259	chr18	26133852	26193355	+	ENSG00000154611.13	protein_coding	KNOWN	PSMA8
ENSG00000132005.7	-0.190379	3.91269	0.0158121	0.0993056	chr19	13961538	14007039	-	ENSG00000132005.7	protein_coding	KNOWN	RFX1
ENSG00000139725.6	-0.189948	3.52448	0.000101369	0.00406998	chr12	121777754	121803403	-	ENSG00000139725.6	protein_coding	KNOWN	RHOF
ENSG00000215154.5	-0.189761	2.47272	0.0499675	0.193391	chr16	2603350	2630494	+	ENSG00000215154.5	transcribed_unprocessed_pseudogene	KNOWN	AC141586.5
ENSG00000068831.17	-0.189361	3.43226	0.00858281	0.0683091	chr11	64726911	64745456	-	ENSG00000068831.17	protein_coding	KNOWN	RASGRP2
ENSG00000239636.1	-0.189328	0.671593	0.35684	0.592258	chr1	35569813	35577729	-	ENSG00000239636.1	antisense	NOVEL	RP4-728D4.2
ENSG00000075223.12	-0.189263	-0.492612	0.487054	0.698482	chr7	80742538	80922359	-	ENSG00000075223.12	protein_coding	KNOWN	SEMA3C
ENSG00000137198.8	-0.189263	-2.2132	0.498948	0.706229	chr6	16238580	16295549	+	ENSG00000137198.8	protein_coding	KNOWN	GMPR
ENSG00000151651.14	-0.189205	3.36767	0.128319	0.336025	chr10	133262403	133276868	-	ENSG00000151651.14	protein_coding	KNOWN	ADAM8
ENSG00000276545.1	-0.189109	1.36725	0.139586	0.353452	chr5	141439853	141442449	+	ENSG00000276545.1	unprocessed_pseudogene	KNOWN	PCDHGB9P
ENSG00000198018.6	-0.188859	3.10554	0.171822	0.39832	chr10	99659506	99706240	+	ENSG00000198018.6	protein_coding	KNOWN	ENTPD7
ENSG00000252010.1	-0.188747	6.43807	0.0280141	0.138768	chr2	233275727	233276002	+	ENSG00000252010.1	scaRNA	KNOWN	SCARNA5
ENSG00000143479.14	-0.188471	4.23122	0.0179133	0.107096	chr1	206635536	206684419	+	ENSG00000143479.14	protein_coding	KNOWN	DYRK3
ENSG00000131779.9	-0.188272	4.70046	0.0119484	0.0831426	chr1	145911350	145918837	-	ENSG00000131779.9	protein_coding	KNOWN	PEX11B
ENSG00000136052.8	-0.188269	3.21695	0.0863532	0.266241	chr12	104802553	104958744	-	ENSG00000136052.8	protein_coding	KNOWN	SLC41A2
ENSG00000080819.5	-0.187851	4.11101	0.0169379	0.103288	chr3	98521132	98593723	-	ENSG00000080819.5	protein_coding	KNOWN	CPOX
ENSG00000245904.3	-0.187705	1.02416	0.108138	0.304022	chr12	92145573	92189660	+	ENSG00000245904.3	antisense	NOVEL	RP11-796E2.4
ENSG00000180257.11	-0.187687	3.69802	0.0406385	0.172302	chr19	52949379	52962911	-	ENSG00000180257.11	protein_coding	KNOWN	ZNF816
ENSG00000011198.6	-0.187673	2.68342	0.112952	0.312383	chr3	43690113	43734371	+	ENSG00000011198.6	protein_coding	KNOWN	ABHD5
ENSG00000168917.8	-0.187499	2.14123	0.24775	0.487625	chr3	136818647	136855892	+	ENSG00000168917.8	protein_coding	KNOWN	SLC35G2
ENSG00000197696.8	-0.187378	1.55928	0.444192	0.665812	chr15	84655129	84658563	-	ENSG00000197696.8	protein_coding	KNOWN	NMB
ENSG00000135587.7	-0.187341	3.1838	0.0292802	0.142597	chr6	109440763	109443919	+	ENSG00000135587.7	protein_coding	KNOWN	SMPD2
ENSG00000163492.12	-0.1873	3.93233	0.0011538	0.0197126	chr2	178829757	179050086	-	ENSG00000163492.12	protein_coding	KNOWN	CCDC141
ENSG00000125910.5	-0.187277	0.0208673	0.130196	0.338893	chr19	3172346	3180332	+	ENSG00000125910.5	protein_coding	KNOWN	S1PR4
ENSG00000204257.13	-0.187125	5.37178	0.0124844	0.0855458	chr6	32948613	32969094	-	ENSG00000204257.13	protein_coding	KNOWN	HLA-DMA
ENSG00000189007.14	-0.186927	5.61353	2.98e-05	0.00170381	chr6	143422832	143450673	-	ENSG00000189007.14	protein_coding	KNOWN	ADAT2
ENSG00000167912.5	-0.186923	3.28915	0.00811635	0.0658472	chr8	59119040	59121346	+	ENSG00000167912.5	antisense	NOVEL	RP11-25K19.1
ENSG00000248275.1	-0.18688	2.2345	0.117043	0.318331	chr5	181261212	181272307	+	ENSG00000248275.1	processed_transcript	NOVEL	TRIM52-AS1
ENSG00000204130.11	-0.186874	3.76992	0.043582	0.179396	chr10	68341107	68407294	-	ENSG00000204130.11	protein_coding	KNOWN	RUFY2
ENSG00000110031.11	-0.186719	7.72614	5.92e-05	0.00277683	chr11	58526871	58578220	-	ENSG00000110031.11	protein_coding	KNOWN	LPXN
ENSG00000124491.14	-0.186563	0.82757	0.13867	0.352063	chr6	6144085	6321013	-	ENSG00000124491.14	protein_coding	KNOWN	F13A1
ENSG00000198517.8	-0.186555	5.43175	0.00144244	0.0227158	chr7	1530714	1543043	+	ENSG00000198517.8	protein_coding	KNOWN	MAFK
ENSG00000149485.15	-0.186296	6.42931	0.000252882	0.00744255	chr11	61799625	61829318	-	ENSG00000149485.15	protein_coding	KNOWN	FADS1
ENSG00000166997.6	-0.18609	2.70202	0.0957244	0.282807	chr7	100119613	100125511	+	ENSG00000166997.6	protein_coding	KNOWN	CNPY4
ENSG00000164078.11	-0.185708	1.65328	0.225215	0.464132	chr3	49887002	49903873	-	ENSG00000164078.11	protein_coding	KNOWN	MST1R
ENSG00000187231.12	-0.185514	3.69622	0.000503312	0.01167	chr2	179101692	179264790	-	ENSG00000187231.12	protein_coding	KNOWN	SESTD1
ENSG00000076706.13	-0.185	2.9149	0.320016	0.558795	chr11	119308529	119321521	-	ENSG00000076706.13	protein_coding	KNOWN	MCAM
ENSG00000082458.10	-0.184694	3.9433	0.00099157	0.0180506	chrX	70444861	70505490	+	ENSG00000082458.10	protein_coding	KNOWN	DLG3
ENSG00000126860.10	-0.184687	4.04905	0.0062629	0.0565975	chr17	31317560	31321884	-	ENSG00000126860.10	protein_coding	KNOWN	EVI2A
ENSG00000162194.11	-0.184577	4.11828	0.00799517	0.0652013	chr11	62662817	62672255	-	ENSG00000162194.11	protein_coding	KNOWN	LBHD1
ENSG00000137462.6	-0.184489	1.65994	0.268758	0.510811	chr4	153701500	153705699	+	ENSG00000137462.6	protein_coding	KNOWN	TLR2
ENSG00000102996.4	-0.184114	0.305691	0.468252	0.685169	chr16	58025566	58046901	+	ENSG00000102996.4	protein_coding	KNOWN	MMP15
ENSG00000260711.2	-0.183888	-1.02833	0.367565	0.601238	chr14	91752856	91759798	-	ENSG00000260711.2	sense_intronic	NOVEL	RP11-747H7.3
ENSG00000139173.8	-0.183758	1.87511	0.239434	0.479051	chr12	43835967	44389762	+	ENSG00000139173.8	protein_coding	KNOWN	TMEM117
ENSG00000092758.14	-0.183716	2.56202	0.187695	0.417087	chr20	62816244	62841159	+	ENSG00000092758.14	protein_coding	KNOWN	COL9A3
ENSG00000139719.8	-0.183588	3.97655	0.00863641	0.0686416	chr12	122229564	122266521	-	ENSG00000139719.8	protein_coding	KNOWN	VPS33A
ENSG00000151575.13	-0.18349	4.36217	0.159396	0.380895	chr15	56244009	56445997	+	ENSG00000151575.13	protein_coding	KNOWN	TEX9
ENSG00000278948.1	-0.183242	1.58758	0.107926	0.303628	chr22	37943050	37944898	+	ENSG00000278948.1	TEC	KNOWN	RP5-1039K5.12
ENSG00000064652.9	-0.183211	0.842789	0.358453	0.593737	chr5	122843439	123029354	+	ENSG00000064652.9	protein_coding	KNOWN	SNX24
ENSG00000132003.8	-0.183073	2.23541	0.166048	0.390266	chr19	13795460	13832230	+	ENSG00000132003.8	protein_coding	KNOWN	ZSWIM4
ENSG00000167535.6	-0.183043	1.43208	0.269516	0.511787	chr12	48813794	48828941	+	ENSG00000167535.6	protein_coding	KNOWN	CACNB3
ENSG00000204248.9	-0.182963	1.23715	0.246541	0.486311	chr6	33162681	33192499	-	ENSG00000204248.9	protein_coding	KNOWN	COL11A2
ENSG00000150722.9	-0.182796	-0.575409	0.568763	0.757288	chr2	181954241	182131398	+	ENSG00000150722.9	protein_coding	KNOWN	PPP1R1C
ENSG00000230709.1	-0.182729	-0.14584	0.574137	0.761175	chr17	16975999	16981353	-	ENSG00000230709.1	lincRNA	NOVEL	AC104024.1
ENSG00000139433.8	-0.182643	3.88679	0.0380093	0.166123	chr12	109850943	109880488	-	ENSG00000139433.8	protein_coding	KNOWN	GLTP
ENSG00000067141.15	-0.182442	3.75675	0.0492034	0.191464	chr15	73051710	73305206	+	ENSG00000067141.15	protein_coding	KNOWN	NEO1
ENSG00000174446.11	-0.182402	3.98857	0.00546987	0.0518559	chr15	66490135	66497813	-	ENSG00000174446.11	protein_coding	KNOWN	SNAPC5
ENSG00000185862.6	-0.182257	4.23293	0.0240105	0.127999	chr17	31303766	31314112	-	ENSG00000185862.6	protein_coding	KNOWN	EVI2B
ENSG00000163171.7	-0.182242	4.95581	0.0116258	0.0819854	chr2	37641882	37738468	-	ENSG00000163171.7	protein_coding	KNOWN	CDC42EP3
ENSG00000135698.8	-0.182078	4.82453	0.000447381	0.0107295	chr16	82147798	82170226	-	ENSG00000135698.8	protein_coding	KNOWN	MPHOSPH6
ENSG00000176896.8	-0.181867	1.97888	0.178599	0.405682	chrX	13653189	13681964	+	ENSG00000176896.8	protein_coding	KNOWN	TCEANC
ENSG00000229638.1	-0.181731	2.25333	0.191254	0.421715	chr3	185417495	185418778	-	ENSG00000229638.1	processed_pseudogene	KNOWN	RPL4P4
ENSG00000149582.14	-0.18158	2.22448	0.193599	0.424606	chr11	118531041	118547280	+	ENSG00000149582.14	protein_coding	KNOWN	TMEM25
ENSG00000171202.5	-0.181571	3.96327	0.0344603	0.156453	chr11	85647967	85656547	+	ENSG00000171202.5	protein_coding	KNOWN	TMEM126A
ENSG00000033327.11	-0.181356	1.89092	0.184638	0.413166	chr11	78215297	78418348	-	ENSG00000033327.11	protein_coding	KNOWN	GAB2
ENSG00000163874.8	-0.181117	4.71651	0.00402902	0.0429854	chr1	37474552	37484379	+	ENSG00000163874.8	protein_coding	KNOWN	ZC3H12A
ENSG00000168734.12	-0.181092	5.94819	0.00191937	0.0272243	chr20	44531785	44624247	+	ENSG00000168734.12	protein_coding	KNOWN	PKIG
ENSG00000196684.11	-0.181088	6.01843	4.86e-06	0.000476783	chr19	16134028	16158575	+	ENSG00000196684.11	protein_coding	KNOWN	HSH2D
ENSG00000279738.1	-0.181058	4.25234	0.00220736	0.0298051	chr22	37876148	37895563	+	ENSG00000279738.1	sense_overlapping	NOVEL	RP5-1014D13.2
ENSG00000196187.10	-0.181013	5.38754	0.000986316	0.0179899	chr1	225845536	225882369	-	ENSG00000196187.10	protein_coding	KNOWN	TMEM63A
ENSG00000165704.13	-0.180728	6.2765	7.9e-05	0.00338987	chrX	134460153	134520513	+	ENSG00000165704.13	protein_coding	KNOWN	HPRT1
ENSG00000077232.15	-0.180665	7.39049	8.63e-06	0.000732942	chr2	182716041	182794464	+	ENSG00000077232.15	protein_coding	KNOWN	DNAJC10
ENSG00000248019.2	-0.180535	1.52094	0.0711288	0.237328	chr4	88709789	88730103	+	ENSG00000248019.2	antisense	NOVEL	FAM13A-AS1
ENSG00000223336.1	-0.180449	1.99971	0.161934	0.384765	chr13	46374401	46374590	-	ENSG00000223336.1	snRNA	KNOWN	RNU2-6P
ENSG00000225880.5	-0.180433	1.49365	0.18122	0.408501	chr1	826206	827522	-	ENSG00000225880.5	lincRNA	KNOWN	LINC00115
ENSG00000055163.17	-0.180282	9.04427	7e-09	4.19e-06	chr5	157266079	157395595	+	ENSG00000055163.17	protein_coding	KNOWN	CYFIP2
ENSG00000130844.15	-0.180063	4.46312	0.00445862	0.0455911	chr19	53520981	53580269	+	ENSG00000130844.15	protein_coding	KNOWN	ZNF331
ENSG00000272219.1	-0.179913	3.06456	0.0435112	0.179339	chr7	101960116	101961894	+	ENSG00000272219.1	sense_intronic	NOVEL	CTB-181H17.1
ENSG00000215424.8	-0.179827	4.75985	0.0178206	0.106796	chr21	46229217	46259390	+	ENSG00000215424.8	antisense	KNOWN	MCM3AP-AS1
ENSG00000171246.5	-0.17978	-0.247112	0.56003	0.750869	chr17	80467148	80477843	-	ENSG00000171246.5	protein_coding	KNOWN	NPTX1
ENSG00000100365.13	-0.179758	5.06494	0.000743851	0.0150531	chr22	36860988	36878015	+	ENSG00000100365.13	protein_coding	KNOWN	NCF4
ENSG00000235823.1	-0.179191	3.30313	0.210225	0.444614	chr10	100373615	100383368	+	ENSG00000235823.1	lincRNA	KNOWN	OLMALINC
ENSG00000116157.5	-0.179098	3.39647	0.0471271	0.187301	chr1	52602372	52609051	+	ENSG00000116157.5	protein_coding	KNOWN	GPX7
ENSG00000117262.17	-0.178944	4.20591	0.019128	0.11136	chr1	145607990	145670648	+	ENSG00000117262.17	protein_coding	KNOWN	GPR89A
ENSG00000128284.18	-0.178858	2.16959	0.100777	0.291612	chr22	36140330	36166177	-	ENSG00000128284.18	protein_coding	KNOWN	APOL3
ENSG00000172765.15	-0.178799	5.34437	1.78e-06	0.000219071	chr3	129647792	129893576	-	ENSG00000172765.15	protein_coding	KNOWN	TMCC1
ENSG00000263528.6	-0.178653	5.60568	0.000123996	0.00458837	chr1	206470476	206496889	+	ENSG00000263528.6	protein_coding	KNOWN	IKBKE
ENSG00000262202.4	-0.178476	3.30113	0.227884	0.46689	chr17	19112000	19112636	-	ENSG00000262202.4	lincRNA	NOVEL	RP11-160E2.6
ENSG00000165879.8	-0.178409	1.05536	0.202946	0.434781	chr10	97319267	97321915	+	ENSG00000165879.8	protein_coding	KNOWN	FRAT1
ENSG00000134013.14	-0.178254	4.90178	0.00168165	0.025099	chr8	23297189	23425328	-	ENSG00000134013.14	protein_coding	KNOWN	LOXL2
ENSG00000203875.9	-0.178211	7.30595	0.00285033	0.0353722	chr6	85660950	85678736	-	ENSG00000203875.9	processed_transcript	KNOWN	SNHG5
ENSG00000152213.3	-0.178096	3.77815	0.00488652	0.0482541	chr13	49628299	49633872	+	ENSG00000152213.3	protein_coding	KNOWN	ARL11
ENSG00000162144.8	-0.178037	7.44628	8.19e-05	0.0034636	chr11	61348745	61362299	-	ENSG00000162144.8	protein_coding	KNOWN	CYB561A3
ENSG00000278576.1	-0.178017	2.04759	0.148161	0.366741	chr14	88589231	88592408	+	ENSG00000278576.1	sense_intronic	NOVEL	RP11-507K2.6
ENSG00000090097.19	-0.177754	1.81792	0.269831	0.512039	chr3	51957454	51968410	-	ENSG00000090097.19	protein_coding	KNOWN	PCBP4
ENSG00000189077.9	-0.177597	3.29215	0.00397853	0.0428067	chr7	75986837	75994659	-	ENSG00000189077.9	protein_coding	KNOWN	TMEM120A
ENSG00000213442.5	-0.177391	3.00399	0.0467889	0.186676	chr12	104265309	104265836	+	ENSG00000213442.5	processed_pseudogene	KNOWN	RPL18AP3
ENSG00000140691.15	-0.177364	2.86249	0.0852803	0.264491	chr16	31458080	31467166	+	ENSG00000140691.15	protein_coding	KNOWN	ARMC5
ENSG00000198695.2	-0.176736	7.67039	0.0308132	0.146456	chrM	14149	14673	-	ENSG00000198695.2	protein_coding	KNOWN	MT-ND6
ENSG00000124772.10	-0.176654	5.70612	4.09e-05	0.00214961	chr6	36740775	36840002	-	ENSG00000124772.10	protein_coding	KNOWN	CPNE5
ENSG00000064787.11	-0.17662	1.62466	0.106349	0.301351	chr20	53936777	54070594	-	ENSG00000064787.11	protein_coding	KNOWN	BCAS1
ENSG00000213073.4	-0.176537	2.14587	0.154151	0.374941	chr6	160093082	160096212	+	ENSG00000213073.4	transcribed_processed_pseudogene	KNOWN	RP11-288H12.3
ENSG00000261056.2	-0.175966	1.66322	0.270836	0.513205	chr16	53298224	53299792	+	ENSG00000261056.2	transcribed_processed_pseudogene	KNOWN	RP11-454F8.2
ENSG00000250479.7	-0.175677	5.10296	0.00288784	0.03572	chr22	23765834	23768443	-	ENSG00000250479.7	protein_coding	KNOWN	CHCHD10
ENSG00000214719.10	-0.175328	0.0199786	0.587951	0.770065	chr17	30576464	30672789	+	ENSG00000214719.10	processed_transcript	NOVEL	AC005562.1
ENSG00000163584.16	-0.175185	5.94826	0.0133898	0.0899836	chr3	170864875	170870483	-	ENSG00000163584.16	protein_coding	KNOWN	RPL22L1
ENSG00000107968.8	-0.17517	5.20688	0.000376471	0.00960058	chr10	30433937	30461833	+	ENSG00000107968.8	protein_coding	KNOWN	MAP3K8
ENSG00000099954.17	-0.175083	-0.0168589	0.364884	0.598448	chr22	17359949	17558149	+	ENSG00000099954.17	protein_coding	KNOWN	CECR2
ENSG00000166128.11	-0.174635	6.53912	0.000376628	0.00960058	chr15	63189469	63267782	+	ENSG00000166128.11	protein_coding	KNOWN	RAB8B
ENSG00000017483.13	-0.174536	4.67871	0.0251592	0.131242	chrX	48458537	48470256	-	ENSG00000017483.13	protein_coding	KNOWN	SLC38A5
ENSG00000262246.4	-0.174358	3.90245	0.026152	0.134089	chr16	4354542	4425705	-	ENSG00000262246.4	protein_coding	KNOWN	CORO7
ENSG00000169371.12	-0.174354	3.56299	0.0056989	0.0531292	chr15	75598083	75626469	-	ENSG00000169371.12	protein_coding	KNOWN	SNUPN
ENSG00000143375.13	-0.174338	1.28623	0.386901	0.617812	chr1	151510510	151538692	+	ENSG00000143375.13	protein_coding	KNOWN	CGN
ENSG00000122033.13	-0.174307	3.71954	0.0126483	0.0861057	chr13	27435643	27450591	-	ENSG00000122033.13	protein_coding	KNOWN	MTIF3
ENSG00000158109.13	-0.174159	4.37677	0.00406897	0.0432636	chr1	3625002	3630127	+	ENSG00000158109.13	protein_coding	KNOWN	TPRG1L
ENSG00000204267.12	-0.173908	5.4923	0.000541061	0.0123853	chr6	32821833	32838780	-	ENSG00000204267.12	protein_coding	KNOWN	TAP2
ENSG00000171169.8	-0.173795	3.10851	0.067413	0.229664	chr9	128061233	128068206	-	ENSG00000171169.8	protein_coding	KNOWN	NAIF1
ENSG00000140284.9	-0.173725	-0.981913	0.588515	0.770564	chr15	50182196	50236395	+	ENSG00000140284.9	protein_coding	KNOWN	SLC27A2
ENSG00000078237.5	-0.173645	4.6929	0.000742462	0.0150492	chr12	4321205	4354593	+	ENSG00000078237.5	protein_coding	KNOWN	C12orf5
ENSG00000175691.8	-0.173461	0.794575	0.288604	0.530711	chr19	2933218	2944971	-	ENSG00000175691.8	protein_coding	KNOWN	ZNF77
ENSG00000131941.6	-0.173184	3.63788	0.0979485	0.286467	chr19	32978593	33064888	-	ENSG00000131941.6	protein_coding	KNOWN	RHPN2
ENSG00000279801.1	-0.17313	0.352127	0.151498	0.371626	chr17	77444704	77447167	+	ENSG00000279801.1	TEC	KNOWN	RP11-75C10.6
ENSG00000164610.7	-0.173104	2.97687	0.175236	0.402227	chr7	33094797	33109401	-	ENSG00000164610.7	protein_coding	KNOWN	RP9
ENSG00000049449.7	-0.173101	2.59327	0.423548	0.647715	chr11	31812391	32105755	+	ENSG00000049449.7	protein_coding	KNOWN	RCN1
ENSG00000133789.13	-0.173081	8.83395	2.18e-08	1.02e-05	chr11	9664077	9752991	+	ENSG00000133789.13	protein_coding	KNOWN	SWAP70
ENSG00000100077.13	-0.173057	6.33058	0.000461741	0.010998	chr22	25564849	25729294	+	ENSG00000100077.13	protein_coding	KNOWN	ADRBK2
ENSG00000273604.1	-0.172983	4.41215	0.0335351	0.15409	chr17	38671703	38675421	-	ENSG00000273604.1	protein_coding	KNOWN	C17orf96
ENSG00000157224.14	-0.172961	3.21289	0.0648391	0.223651	chr7	90383721	90513402	+	ENSG00000157224.14	protein_coding	KNOWN	CLDN12
ENSG00000138303.16	-0.172822	4.73737	0.000890658	0.0170105	chr10	72096032	72217134	-	ENSG00000138303.16	protein_coding	KNOWN	ASCC1
ENSG00000180354.14	-0.172812	3.50367	0.108909	0.305775	chr7	30134810	30162762	+	ENSG00000180354.14	protein_coding	KNOWN	MTURN
ENSG00000109320.10	-0.172728	7.39389	5.18e-07	9.56e-05	chr4	102501329	102617302	+	ENSG00000109320.10	protein_coding	KNOWN	NFKB1
ENSG00000106477.17	-0.172726	4.57295	0.00775724	0.0641177	chr7	130393771	130442433	-	ENSG00000106477.17	protein_coding	KNOWN	CEP41
ENSG00000198825.10	-0.172575	4.56499	0.0302652	0.145039	chr10	119726097	119829278	+	ENSG00000198825.10	protein_coding	KNOWN	INPP5F
ENSG00000276216.1	-0.172575	3.37867	0.201994	0.433999	chr1	145281116	145281462	+	ENSG00000276216.1	lincRNA	NOVEL	CH17-373J23.1
ENSG00000173436.12	-0.172539	3.05774	0.108598	0.305042	chr1	19596977	19629821	+	ENSG00000173436.12	protein_coding	KNOWN	MINOS1
ENSG00000073417.13	-0.172515	4.60524	0.0594634	0.213874	chr15	84980440	85139145	+	ENSG00000073417.13	protein_coding	KNOWN	PDE8A
ENSG00000163719.17	-0.172467	5.99837	0.000189199	0.00619182	chr3	9649433	9702394	+	ENSG00000163719.17	protein_coding	KNOWN	MTMR14
ENSG00000215483.7	-0.172226	1.99683	0.0863499	0.266241	chr13	40450934	40535807	-	ENSG00000215483.7	lincRNA	NOVEL	LINC00598
ENSG00000264911.1	-0.17217	0.995671	0.38452	0.615575	chr18	26348347	26349004	+	ENSG00000264911.1	processed_pseudogene	KNOWN	RP11-107K17.2
ENSG00000249784.1	-0.172146	1.20606	0.482445	0.695465	chr4	1974636	1974760	+	ENSG00000249784.1	scaRNA	KNOWN	SCARNA22
ENSG00000198208.10	-0.172111	1.92309	0.322766	0.561169	chr14	74903954	74923396	-	ENSG00000198208.10	protein_coding	KNOWN	RPS6KL1
ENSG00000078269.12	-0.172078	3.25937	0.0857761	0.265374	chr6	157981887	158099176	+	ENSG00000078269.12	protein_coding	KNOWN	SYNJ2
ENSG00000143753.11	-0.171982	5.95324	0.000576859	0.0129685	chr1	224175756	224193441	+	ENSG00000143753.11	protein_coding	KNOWN	DEGS1
ENSG00000160223.15	-0.17185	1.54554	0.0147358	0.0957026	chr21	44222991	44240966	-	ENSG00000160223.15	protein_coding	KNOWN	ICOSLG
ENSG00000213809.7	-0.171679	-0.667001	0.185376	0.414081	chr12	10372353	10391874	-	ENSG00000213809.7	protein_coding	KNOWN	KLRK1
ENSG00000147121.14	-0.171553	3.16682	0.0860429	0.265712	chrX	46446857	46497422	+	ENSG00000147121.14	protein_coding	KNOWN	KRBOX4
ENSG00000182405.5	-0.17148	3.6637	0.0262279	0.134314	chr15	34102073	34108684	+	ENSG00000182405.5	protein_coding	KNOWN	PGBD4
ENSG00000150681.8	-0.171327	-0.298437	0.0639228	0.222526	chr1	192158457	192185815	+	ENSG00000150681.8	protein_coding	KNOWN	RGS18
ENSG00000204316.11	-0.171261	2.35943	0.199497	0.431065	chr17	75898643	75905413	-	ENSG00000204316.11	protein_coding	KNOWN	MRPL38
ENSG00000229043.2	-0.1711	2.19725	0.0607796	0.216502	chr7	1160374	1165267	+	ENSG00000229043.2	antisense	NOVEL	AC091729.9
ENSG00000242539.2	-0.170897	2.24072	0.185083	0.413793	chr3	179396961	179399191	+	ENSG00000242539.2	antisense	NOVEL	AC007620.3
ENSG00000123360.10	-0.170862	3.79484	0.00452008	0.045995	chr12	54549350	54579239	+	ENSG00000123360.10	protein_coding	KNOWN	PDE1B
ENSG00000254512.1	-0.170634	1.89959	0.062002	0.219032	chr11	43733759	43734564	+	ENSG00000254512.1	processed_pseudogene	KNOWN	RP11-472I20.2
ENSG00000099330.7	-0.170554	2.76177	0.0476493	0.188483	chr19	17226204	17229219	+	ENSG00000099330.7	protein_coding	KNOWN	OCEL1
ENSG00000143457.9	-0.170294	5.44665	0.00488799	0.0482541	chr1	150646225	150697144	-	ENSG00000143457.9	protein_coding	KNOWN	GOLPH3L
ENSG00000272518.1	-0.170237	1.73076	0.184124	0.412492	chr8	79956465	79957381	-	ENSG00000272518.1	sense_intronic	NOVEL	RP11-26J3.3
ENSG00000118855.17	-0.16974	6.09651	0.000318008	0.00868784	chr3	158732198	158829719	+	ENSG00000118855.17	protein_coding	KNOWN	MFSD1
ENSG00000243323.4	-0.169458	1.64106	0.295112	0.537022	chr1	202168051	202189455	+	ENSG00000243323.4	unitary_pseudogene	KNOWN	PTPRVP
ENSG00000232573.1	-0.169354	2.63374	0.0733345	0.241318	chr14	98972879	98973301	-	ENSG00000232573.1	processed_pseudogene	KNOWN	RPL3P4
ENSG00000161920.8	-0.169334	2.96312	0.110146	0.308009	chr17	4731428	4733610	+	ENSG00000161920.8	protein_coding	KNOWN	MED11
ENSG00000151665.11	-0.169222	4.53253	0.0100849	0.0753488	chr2	46580937	46617119	-	ENSG00000151665.11	protein_coding	KNOWN	PIGF
ENSG00000110536.12	-0.169197	2.88433	0.119555	0.322414	chr11	47565430	47573461	+	ENSG00000110536.12	protein_coding	KNOWN	PTPMT1
ENSG00000255769.6	-0.169174	2.67408	0.2123	0.447948	chr15	82472993	82513950	-	ENSG00000255769.6	transcribed_unprocessed_pseudogene	KNOWN	GOLGA2P10
ENSG00000169220.16	-0.169142	3.95957	0.0165715	0.102085	chr5	177357837	177372601	+	ENSG00000169220.16	protein_coding	KNOWN	RGS14
ENSG00000229816.1	-0.169019	2.36455	0.106592	0.301495	chr2	32201600	32203999	+	ENSG00000229816.1	processed_pseudogene	KNOWN	DDX50P1
ENSG00000168237.16	-0.168837	3.35943	0.0243873	0.128933	chr3	52287089	52293476	+	ENSG00000168237.16	protein_coding	KNOWN	GLYCTK
ENSG00000115423.17	-0.168806	-0.38401	0.566365	0.756055	chr2	84516455	84819589	+	ENSG00000115423.17	protein_coding	KNOWN	DNAH6
ENSG00000196391.9	-0.168684	0.684386	0.46535	0.683264	chr15	90352245	90369146	+	ENSG00000196391.9	protein_coding	KNOWN	ZNF774
ENSG00000071242.10	-0.168592	1.50658	0.420163	0.645421	chr6	166409364	166906451	-	ENSG00000071242.10	protein_coding	KNOWN	RPS6KA2
ENSG00000281398.1	-0.168499	5.38586	0.00490524	0.0483484	chr5	139274102	139283244	+	ENSG00000281398.1	processed_transcript	KNOWN	SNHG4
ENSG00000177410.11	-0.16816	5.55334	0.000108991	0.00426696	chr20	49278178	49295738	+	ENSG00000177410.11	antisense	KNOWN	ZFAS1
ENSG00000232613.5	-0.168105	1.91033	0.0907593	0.273126	chr2	65030727	65053017	+	ENSG00000232613.5	antisense	NOVEL	AC007386.4
ENSG00000272533.1	-0.168003	2.04002	0.24646	0.486227	chr14	103337849	103337974	+	ENSG00000272533.1	snoRNA	KNOWN	SNORA28
ENSG00000146021.13	-0.16793	0.850307	0.518951	0.720865	chr5	137617500	137736090	-	ENSG00000146021.13	protein_coding	KNOWN	KLHL3
ENSG00000141968.6	-0.167894	6.30415	0.00048119	0.0113242	chr19	6772714	6857366	+	ENSG00000141968.6	protein_coding	KNOWN	VAV1
ENSG00000185090.13	-0.167865	3.45169	0.0446665	0.182068	chr1	37793802	37801137	+	ENSG00000185090.13	protein_coding	KNOWN	MANEAL
ENSG00000277916.1	-0.167583	1.6452	0.208063	0.441596	chr1	29171285	29171453	-	ENSG00000277916.1	misc_RNA	NOVEL	uc_338
ENSG00000110427.13	-0.167504	0.762365	0.345023	0.583175	chr11	33542072	33674102	+	ENSG00000110427.13	protein_coding	KNOWN	KIAA1549L
ENSG00000232546.1	-0.16733	1.14447	0.200371	0.431892	chr7	66848496	66858136	+	ENSG00000232546.1	unprocessed_pseudogene	KNOWN	RP11-458F8.1
ENSG00000067606.14	-0.167249	0.976241	0.516055	0.718527	chr1	2050470	2185395	+	ENSG00000067606.14	protein_coding	KNOWN	PRKCZ
ENSG00000129824.14	-0.16706	-0.795575	0.356747	0.592258	chrY	2841486	2932000	+	ENSG00000129824.14	protein_coding	KNOWN	RPS4Y1
ENSG00000178075.18	-0.167044	1.99351	0.304494	0.544554	chr3	113828182	113947174	+	ENSG00000178075.18	protein_coding	KNOWN	GRAMD1C
ENSG00000095794.18	-0.166932	4.47412	0.05363	0.201203	chr10	35126791	35212958	+	ENSG00000095794.18	protein_coding	KNOWN	CREM
ENSG00000261542.1	-0.16693	1.59824	0.110063	0.307849	chr8	63215981	63218034	+	ENSG00000261542.1	lincRNA	NOVEL	RP11-16E18.3
ENSG00000165097.12	-0.166867	5.24641	5.76e-06	0.000531911	chr6	18155329	18223853	+	ENSG00000165097.12	protein_coding	KNOWN	KDM1B
ENSG00000167220.10	-0.166831	5.67861	0.00309474	0.0370749	chr18	47107403	47150520	-	ENSG00000167220.10	protein_coding	KNOWN	HDHD2
ENSG00000224420.3	-0.166642	2.21172	0.0834998	0.261366	chr19	49688664	49690575	+	ENSG00000224420.3	protein_coding	KNOWN	ADM5
ENSG00000103811.14	-0.166616	6.14732	2.42e-06	0.000276498	chr15	78921058	78949574	-	ENSG00000103811.14	protein_coding	KNOWN	CTSH
ENSG00000235852.1	-0.166585	1.35038	0.31795	0.557199	chr2	190880797	190882059	-	ENSG00000235852.1	antisense	NOVEL	AC005540.3
ENSG00000259431.4	-0.16655	2.35997	0.0489844	0.191007	chr14	23555988	23560271	+	ENSG00000259431.4	protein_coding	KNOWN	THTPA
ENSG00000242612.5	-0.166521	2.90107	0.309077	0.548492	chr16	401826	412487	+	ENSG00000242612.5	protein_coding	KNOWN	DECR2
ENSG00000278979.1	-0.166473	1.36166	0.177525	0.404683	chr16	12374355	12376032	+	ENSG00000278979.1	TEC	KNOWN	RP11-165M1.1
ENSG00000142676.11	-0.166416	9.38628	0.00158302	0.0242608	chr1	23691779	23696425	+	ENSG00000142676.11	protein_coding	KNOWN	RPL11
ENSG00000177380.12	-0.16641	2.43023	0.174938	0.401891	chr19	49119389	49151026	+	ENSG00000177380.12	protein_coding	KNOWN	PPFIA3
ENSG00000256294.6	-0.166396	2.57364	0.15248	0.372786	chr19	44112181	44134816	+	ENSG00000256294.6	protein_coding	KNOWN	ZNF225
ENSG00000146858.7	-0.166242	3.31067	0.204279	0.436594	chr7	139025706	139036029	-	ENSG00000146858.7	protein_coding	KNOWN	ZC3HAV1L
ENSG00000203995.8	-0.16609	2.95642	0.416092	0.641992	chr1	52842511	52894998	+	ENSG00000203995.8	protein_coding	KNOWN	ZYG11A
ENSG00000103496.13	-0.166085	4.08254	0.00224524	0.0301775	chr16	31032889	31042975	+	ENSG00000103496.13	protein_coding	KNOWN	STX4
ENSG00000198113.2	-0.166006	3.03403	0.0410792	0.173352	chr9	137277749	137282641	+	ENSG00000198113.2	protein_coding	KNOWN	TOR4A
ENSG00000217527.1	-0.1658	1.80045	0.166745	0.3911	chr6	53336943	53337346	-	ENSG00000217527.1	transcribed_processed_pseudogene	KNOWN	RPS16P5
ENSG00000012124.13	-0.165737	8.07518	0.000243064	0.00727282	chr19	35319261	35347355	+	ENSG00000012124.13	protein_coding	KNOWN	CD22
ENSG00000070540.11	-0.165701	2.82743	0.420572	0.645754	chr17	68420948	68457513	-	ENSG00000070540.11	protein_coding	KNOWN	WIPI1
ENSG00000247708.6	-0.165512	4.07361	0.0160959	0.100336	chr4	4542131	4710938	+	ENSG00000247708.6	antisense	NOVEL	STX18-AS1
ENSG00000167524.13	-0.165511	4.73322	0.0496335	0.192276	chr17	28607964	28614200	-	ENSG00000167524.13	protein_coding	KNOWN	SGK494
ENSG00000271789.1	-0.165382	1.89267	0.281829	0.524803	chr6	111297126	111298510	+	ENSG00000271789.1	lincRNA	NOVEL	RP5-1112D6.7
ENSG00000236977.1	-0.165338	3.56215	0.0599013	0.214712	chr2	197250858	197302519	-	ENSG00000236977.1	sense_intronic	NOVEL	ANKRD44-IT1
ENSG00000169239.11	-0.165189	2.42575	0.0433504	0.178929	chrX	15688830	15788409	+	ENSG00000169239.11	protein_coding	KNOWN	CA5B
ENSG00000077463.13	-0.164946	4.30589	0.0427819	0.177404	chr19	4174109	4182604	-	ENSG00000077463.13	protein_coding	KNOWN	SIRT6
ENSG00000111679.15	-0.164545	4.53232	0.109749	0.30738	chr12	6946468	6961316	+	ENSG00000111679.15	protein_coding	KNOWN	PTPN6
ENSG00000235750.8	-0.164442	6.76779	0.00182356	0.0263713	chr1	175156987	175192999	-	ENSG00000235750.8	protein_coding	KNOWN	KIAA0040
ENSG00000198855.5	-0.164419	2.11799	0.201341	0.433134	chr12	108515185	108525837	+	ENSG00000198855.5	protein_coding	KNOWN	FICD
ENSG00000188315.6	-0.164276	3.93878	0.00420901	0.0443375	chr3	49268602	49277909	-	ENSG00000188315.6	protein_coding	KNOWN	C3orf62
ENSG00000125462.15	-0.164252	2.6139	0.382491	0.613969	chr1	156404250	156430701	-	ENSG00000125462.15	protein_coding	KNOWN	C1orf61
ENSG00000129566.11	-0.164154	5.67511	0.00542916	0.0516881	chr14	20365667	20413429	-	ENSG00000129566.11	protein_coding	KNOWN	TEP1
ENSG00000216863.8	-0.164055	1.35691	0.155047	0.37608	chr6	6346465	6622771	-	ENSG00000216863.8	antisense	NOVEL	LY86-AS1
ENSG00000143578.14	-0.164038	3.10054	0.0256356	0.132905	chr1	153967534	153974363	+	ENSG00000143578.14	protein_coding	KNOWN	CREB3L4
ENSG00000142733.13	-0.163997	1.32384	0.166104	0.390266	chr1	27355184	27366892	-	ENSG00000142733.13	protein_coding	KNOWN	MAP3K6
ENSG00000154359.11	-0.163963	5.74936	0.000207649	0.0065731	chr8	12721894	12756073	-	ENSG00000154359.11	protein_coding	KNOWN	LONRF1
ENSG00000261254.2	-0.163919	2.01735	0.198666	0.430173	chr1	100030566	100035637	+	ENSG00000261254.2	sense_overlapping	NOVEL	RP4-714D9.5
ENSG00000152422.14	-0.16385	3.89009	0.0127761	0.086763	chr5	83077498	83353787	+	ENSG00000152422.14	protein_coding	KNOWN	XRCC4
ENSG00000133624.12	-0.163782	4.7955	0.00701412	0.0609215	chr7	149547154	149624752	-	ENSG00000133624.12	transcribed_unprocessed_pseudogene	KNOWN	ZNF767P
ENSG00000165113.11	-0.163771	2.03875	0.12189	0.32684	chr9	83739421	83829516	-	ENSG00000165113.11	protein_coding	KNOWN	GKAP1
ENSG00000267199.1	-0.163539	1.94783	0.0813208	0.256903	chr18	12438890	12448205	+	ENSG00000267199.1	antisense	NOVEL	RP11-861E21.2
ENSG00000167554.13	-0.163467	1.03611	0.529039	0.727054	chr19	52336245	52367778	+	ENSG00000167554.13	protein_coding	KNOWN	ZNF610
ENSG00000164117.11	-0.163393	3.63941	0.0808343	0.25588	chr4	174236658	174284264	-	ENSG00000164117.11	protein_coding	KNOWN	FBXO8
ENSG00000140948.10	-0.163304	3.43318	0.562363	0.752793	chr16	87406246	87492045	-	ENSG00000140948.10	protein_coding	KNOWN	ZCCHC14
ENSG00000068366.18	-0.163264	6.87246	9.92e-06	0.00077929	chrX	109624244	109733403	-	ENSG00000068366.18	protein_coding	KNOWN	ACSL4
ENSG00000090104.10	-0.163045	3.24293	0.49286	0.70219	chr1	192575727	192580031	+	ENSG00000090104.10	protein_coding	KNOWN	RGS1
ENSG00000279637.1	-0.162898	2.28284	0.22868	0.46778	chr18	79420836	79422780	+	ENSG00000279637.1	TEC	KNOWN	RP11-196B3.1
ENSG00000105613.8	-0.162794	3.36563	0.16359	0.387205	chr19	12833951	12874951	+	ENSG00000105613.8	protein_coding	KNOWN	MAST1
ENSG00000148291.8	-0.162718	3.63968	0.0354929	0.158959	chr9	133356552	133361169	+	ENSG00000148291.8	protein_coding	KNOWN	SURF2
ENSG00000113448.15	-0.162713	2.99304	0.042711	0.177262	chr5	58969038	60522120	-	ENSG00000113448.15	protein_coding	KNOWN	PDE4D
ENSG00000104221.11	-0.162703	3.75657	0.0106328	0.0781417	chr8	37843268	37849904	-	ENSG00000104221.11	protein_coding	KNOWN	BRF2
ENSG00000159200.16	-0.162633	2.91578	0.258104	0.499014	chr21	34513142	34615142	-	ENSG00000159200.16	protein_coding	KNOWN	RCAN1
ENSG00000132199.17	-0.162498	4.01828	0.539614	0.735364	chr18	670324	712676	-	ENSG00000132199.17	protein_coding	KNOWN	ENOSF1
ENSG00000132481.5	-0.162036	2.63749	0.126587	0.333759	chr17	75874161	75878575	-	ENSG00000132481.5	protein_coding	KNOWN	TRIM47
ENSG00000104979.7	-0.161995	4.92522	0.00440074	0.0453312	chr19	13774168	13778462	+	ENSG00000104979.7	protein_coding	KNOWN	C19orf53
ENSG00000128340.13	-0.161896	7.44665	2.92e-05	0.00168251	chr22	37225261	37244448	-	ENSG00000128340.13	protein_coding	KNOWN	RAC2
ENSG00000081177.17	-0.161876	2.85524	0.155953	0.376894	chr14	69191511	69244020	+	ENSG00000081177.17	protein_coding	KNOWN	EXD2
ENSG00000135604.9	-0.161596	1.14817	0.413573	0.639851	chr6	144150526	144188370	+	ENSG00000135604.9	protein_coding	KNOWN	STX11
ENSG00000172366.18	-0.161399	5.13026	0.00231991	0.0309494	chr16	636817	648474	+	ENSG00000172366.18	protein_coding	KNOWN	FAM195A
ENSG00000256188.2	-0.161399	2.53561	0.186492	0.415592	chr12	11077313	11134644	-	ENSG00000256188.2	protein_coding	KNOWN	TAS2R30
ENSG00000107779.10	-0.161237	4.89459	0.00760101	0.0635964	chr10	86756650	86932838	+	ENSG00000107779.10	protein_coding	KNOWN	BMPR1A
ENSG00000271856.1	-0.161185	5.29661	0.000926335	0.0174306	chr3	108125821	108138610	+	ENSG00000271856.1	lincRNA	NOVEL	LINC01215
ENSG00000159899.13	-0.161092	2.17507	0.0822142	0.258749	chr9	35792154	35809732	+	ENSG00000159899.13	protein_coding	KNOWN	NPR2
ENSG00000188243.11	-0.161071	4.77602	0.03261	0.151389	chr13	75525219	75549439	-	ENSG00000188243.11	protein_coding	KNOWN	COMMD6
ENSG00000116701.13	-0.16093	1.00516	0.419381	0.644929	chr1	183555563	183590876	-	ENSG00000116701.13	protein_coding	KNOWN	NCF2
ENSG00000127946.15	-0.160923	2.18494	0.183071	0.411197	chr7	75533300	75738962	-	ENSG00000127946.15	protein_coding	KNOWN	HIP1
ENSG00000182796.11	-0.160849	3.967	0.00731777	0.0621368	chr12	55829745	55836246	+	ENSG00000182796.11	unitary_pseudogene	KNOWN	TMEM198B
ENSG00000146281.5	-0.160592	6.32761	4.08e-05	0.00214961	chr6	89146050	89165565	+	ENSG00000146281.5	protein_coding	NOVEL	PM20D2
ENSG00000171984.13	-0.160414	3.67249	0.0256768	0.132965	chr20	5750393	5863912	+	ENSG00000171984.13	protein_coding	KNOWN	C20orf196
ENSG00000139239.7	-0.160399	2.23603	0.106559	0.301495	chr12	62965325	62965969	+	ENSG00000139239.7	processed_pseudogene	KNOWN	RPL14P1
ENSG00000170500.11	-0.160387	1.91498	0.396763	0.624921	chr2	100273291	100322733	-	ENSG00000170500.11	protein_coding	KNOWN	LONRF2
ENSG00000145103.11	-0.160332	1.65666	0.161674	0.384439	chr3	121987323	122022204	-	ENSG00000145103.11	protein_coding	KNOWN	ILDR1
ENSG00000179841.8	-0.160265	2.43988	0.238588	0.478509	chr14	64465499	64474503	+	ENSG00000179841.8	protein_coding	KNOWN	AKAP5
ENSG00000247828.6	-0.160181	5.06662	0.00154814	0.0239011	chr5	88268895	88436685	+	ENSG00000247828.6	antisense	NOVEL	TMEM161B-AS1
ENSG00000181619.11	-0.160099	3.06466	0.0890618	0.270349	chr14	59429022	59465342	-	ENSG00000181619.11	protein_coding	KNOWN	GPR135
ENSG00000159228.11	-0.160075	3.27908	0.11425	0.314312	chr21	36069941	36073166	+	ENSG00000159228.11	protein_coding	KNOWN	CBR1
ENSG00000176749.7	-0.160072	2.88021	0.158157	0.379451	chr17	32486619	32491256	+	ENSG00000176749.7	protein_coding	KNOWN	CDK5R1
ENSG00000160310.15	-0.160063	4.76312	0.00392232	0.0423106	chr21	46635167	46665124	+	ENSG00000160310.15	protein_coding	KNOWN	PRMT2
ENSG00000076043.8	-0.159948	4.49353	0.0104307	0.0772587	chr11	114439386	114450279	+	ENSG00000076043.8	protein_coding	KNOWN	REXO2
ENSG00000226696.4	-0.159945	3.30791	0.0872772	0.267711	chr19	54444813	54449045	-	ENSG00000226696.4	antisense	NOVEL	LENG8-AS1
ENSG00000174130.11	-0.159725	4.67635	0.00577417	0.0537509	chr4	38823715	38856817	-	ENSG00000174130.11	protein_coding	KNOWN	TLR6
ENSG00000078403.15	-0.15964	6.39429	8.87e-06	0.00074807	chr10	21534165	21743630	+	ENSG00000078403.15	protein_coding	KNOWN	MLLT10
ENSG00000118495.17	-0.159552	3.21154	0.216254	0.452235	chr6	143940300	144064599	-	ENSG00000118495.17	protein_coding	KNOWN	PLAGL1
ENSG00000235453.6	-0.159526	2.24482	0.158426	0.379901	chr9	32551144	32567005	+	ENSG00000235453.6	antisense	KNOWN	TOPORS-AS1
ENSG00000102030.14	-0.159385	4.2396	0.00630112	0.0567236	chrX	153929242	153935223	-	ENSG00000102030.14	protein_coding	KNOWN	NAA10
ENSG00000023892.10	-0.159355	4.03936	0.0128713	0.0872454	chr6	35297852	35321771	+	ENSG00000023892.10	protein_coding	KNOWN	DEF6
ENSG00000226278.1	-0.159208	1.24046	0.0532194	0.200575	chr7	55764797	55773288	+	ENSG00000226278.1	unprocessed_pseudogene	KNOWN	PSPHP1
ENSG00000143498.16	-0.159156	4.3369	0.00291374	0.0358475	chr1	222557902	222589933	-	ENSG00000143498.16	protein_coding	KNOWN	TAF1A
ENSG00000114626.16	-0.159151	2.90994	0.164092	0.387767	chr3	127672935	127680920	+	ENSG00000114626.16	protein_coding	KNOWN	ABTB1
ENSG00000185361.7	-0.15902	4.40135	0.00254625	0.032752	chr19	4639518	4655568	+	ENSG00000185361.7	protein_coding	KNOWN	TNFAIP8L1
ENSG00000188419.12	-0.159013	4.89639	0.00039638	0.00996262	chrX	85861180	86047562	-	ENSG00000188419.12	protein_coding	KNOWN	CHM
ENSG00000119616.10	-0.158862	5.5037	0.000126516	0.00464262	chr14	74713144	74738620	+	ENSG00000119616.10	protein_coding	KNOWN	FCF1
ENSG00000103966.8	-0.158735	4.89308	0.00124658	0.0207769	chr15	41895939	41972578	-	ENSG00000103966.8	protein_coding	KNOWN	EHD4
ENSG00000100629.15	-0.158613	5.4803	0.000196759	0.00632398	chr14	80476983	80959517	-	ENSG00000100629.15	protein_coding	KNOWN	CEP128
ENSG00000100596.5	-0.158494	6.19683	1.58e-05	0.00110605	chr14	77505997	77616773	-	ENSG00000100596.5	protein_coding	KNOWN	SPTLC2
ENSG00000151304.5	-0.158456	5.08765	0.000175181	0.00588637	chr5	121961961	122075570	+	ENSG00000151304.5	protein_coding	KNOWN	SRFBP1
ENSG00000125351.9	-0.158432	4.71923	0.00375117	0.0414974	chrX	119834022	119852998	-	ENSG00000125351.9	protein_coding	KNOWN	UPF3B
ENSG00000205038.10	-0.158393	1.55323	0.0421467	0.175791	chr8	109362477	109530330	+	ENSG00000205038.10	protein_coding	KNOWN	PKHD1L1
ENSG00000081026.17	-0.158249	2.91056	0.0934232	0.27886	chr1	113390749	113685923	+	ENSG00000081026.17	protein_coding	KNOWN	MAGI3
ENSG00000196781.12	-0.158176	-0.887099	0.549501	0.74262	chr9	81583683	81689305	-	ENSG00000196781.12	protein_coding	KNOWN	TLE1
ENSG00000273899.3	-0.158047	2.40633	0.184013	0.412433	chr22	37681673	37693478	+	ENSG00000273899.3	protein_coding	KNOWN	NOL12
ENSG00000210196.2	-0.157796	3.01179	0.0751673	0.244722	chrM	15956	16023	-	ENSG00000210196.2	Mt_tRNA	KNOWN	MT-TP
ENSG00000197540.6	-0.157618	-0.330426	0.562849	0.753084	chr19	544034	549924	+	ENSG00000197540.6	protein_coding	KNOWN	GZMM
ENSG00000104907.11	-0.157423	5.53892	0.00260396	0.0333441	chr19	13104902	13117567	-	ENSG00000104907.11	protein_coding	KNOWN	TRMT1
ENSG00000257727.4	-0.157317	3.35909	0.074719	0.243705	chr12	56309842	56316336	-	ENSG00000257727.4	protein_coding	KNOWN	CNPY2
ENSG00000279348.1	-0.157261	3.97335	0.00608247	0.0554303	chr2	216211404	216213519	+	ENSG00000279348.1	TEC	KNOWN	RP11-566E18.1
ENSG00000132467.3	-0.157171	5.45663	0.000107968	0.00426677	chr4	70688479	70690551	+	ENSG00000132467.3	protein_coding	KNOWN	UTP3
ENSG00000272070.1	-0.157163	0.589891	0.387761	0.618206	chr5	141326210	141329357	+	ENSG00000272070.1	lincRNA	NOVEL	AC005618.6
ENSG00000233098.7	-0.157163	0.325561	0.623808	0.793954	chr17	20868433	21002276	+	ENSG00000233098.7	antisense	NOVEL	CCDC144NL-AS1
ENSG00000262209.2	-0.157145	2.92632	0.127755	0.334862	chr5	141370264	141512979	+	ENSG00000262209.2	protein_coding	KNOWN	PCDHGB3
ENSG00000273136.4	-0.156993	3.46336	0.0574027	0.209095	chr1	120805418	120841481	+	ENSG00000273136.4	protein_coding	NOVEL	NBPF26
ENSG00000121716.17	-0.156912	4.44839	0.0294619	0.143063	chr7	100352176	100367733	+	ENSG00000121716.17	protein_coding	KNOWN	PILRB
ENSG00000163322.12	-0.15691	4.55031	0.020191	0.115023	chr4	83459517	83523348	-	ENSG00000163322.12	protein_coding	KNOWN	FAM175A
ENSG00000269893.5	-0.156726	5.8179	0.0103479	0.0767661	chr4	118278709	118279823	+	ENSG00000269893.5	lincRNA	KNOWN	SNHG8
ENSG00000180488.13	-0.156627	4.71289	0.00956513	0.0728957	chr1	77779624	77879539	+	ENSG00000180488.13	protein_coding	KNOWN	FAM73A
ENSG00000278053.3	-0.156576	6.02011	3.32e-05	0.00184406	chr17	37609739	37643464	-	ENSG00000278053.3	protein_coding	KNOWN	DDX52
ENSG00000179630.9	-0.156435	2.35849	0.0233476	0.125765	chr13	43879284	43893932	+	ENSG00000179630.9	protein_coding	KNOWN	LACC1
ENSG00000161010.13	-0.156277	5.12859	0.0233824	0.125849	chr5	179835133	179862173	-	ENSG00000161010.13	protein_coding	KNOWN	C5orf45
ENSG00000276547.1	-0.156186	2.50092	0.0999783	0.290168	chr5	141397987	141512979	+	ENSG00000276547.1	protein_coding	KNOWN	PCDHGB5
ENSG00000158887.14	-0.156141	1.07311	0.297727	0.538666	chr1	161304735	161309972	-	ENSG00000158887.14	protein_coding	KNOWN	MPZ
ENSG00000066336.10	-0.156111	4.84098	0.000719674	0.0146821	chr11	47354860	47378576	-	ENSG00000066336.10	protein_coding	KNOWN	SPI1
ENSG00000215284.2	-0.156004	1.16781	0.393245	0.622914	chrX	46725164	46725818	-	ENSG00000215284.2	processed_pseudogene	KNOWN	RP11-198M15.1
ENSG00000059769.18	-0.155872	3.3097	0.175213	0.402227	chr9	111631352	111654351	+	ENSG00000059769.18	protein_coding	KNOWN	DNAJC25
ENSG00000196696.11	-0.155787	2.13097	0.347887	0.585182	chr16	69976297	70065948	-	ENSG00000196696.11	processed_transcript	NOVEL	PDXDC2P
ENSG00000213190.3	-0.155696	1.82024	0.226919	0.466115	chr1	151057758	151068497	+	ENSG00000213190.3	protein_coding	KNOWN	MLLT11
ENSG00000181418.7	-0.155501	4.34406	0.0431408	0.178515	chr12	48995149	48999309	-	ENSG00000181418.7	protein_coding	KNOWN	DDN
ENSG00000186481.14	-0.155361	1.40345	0.370035	0.603089	chr18	14179097	14234797	+	ENSG00000186481.14	transcribed_unprocessed_pseudogene	KNOWN	ANKRD20A5P
ENSG00000187624.8	-0.155348	0.960305	0.47798	0.692734	chr17	410327	431062	+	ENSG00000187624.8	protein_coding	KNOWN	C17orf97
ENSG00000230071.2	-0.155336	1.71456	0.178454	0.405591	chr22	40586700	40588003	-	ENSG00000230071.2	processed_pseudogene	KNOWN	RPL4P6
ENSG00000198918.7	-0.155283	8.42327	0.0146722	0.0954874	chrX	119786504	119791643	-	ENSG00000198918.7	protein_coding	KNOWN	RPL39
ENSG00000128607.12	-0.155179	5.50849	0.000234166	0.00709099	chr7	130070510	130135720	+	ENSG00000128607.12	protein_coding	KNOWN	KLHDC10
ENSG00000214021.14	-0.155097	5.12859	0.000648829	0.0136809	chr3	9808086	9855138	+	ENSG00000214021.14	protein_coding	KNOWN	TTLL3
ENSG00000184903.8	-0.154936	4.30866	0.0318702	0.149317	chr7	110663051	111562517	-	ENSG00000184903.8	protein_coding	KNOWN	IMMP2L
ENSG00000123146.18	-0.154927	2.80822	0.223745	0.462471	chr19	14380501	14408725	+	ENSG00000123146.18	protein_coding	KNOWN	CD97
ENSG00000127124.12	-0.15459	6.65053	0.0162853	0.101017	chr1	41506365	42035925	-	ENSG00000127124.12	protein_coding	KNOWN	HIVEP3
ENSG00000256988.1	-0.154562	-0.45242	0.0613794	0.217947	chr12	4806542	4808641	-	ENSG00000256988.1	lincRNA	NOVEL	RP11-234B24.4
ENSG00000148672.8	-0.154539	7.10656	2.7e-05	0.00160636	chr10	87050486	87094866	-	ENSG00000148672.8	protein_coding	KNOWN	GLUD1
ENSG00000196636.7	-0.154384	2.91324	0.582678	0.766618	chr7	97116590	97181763	+	ENSG00000196636.7	protein_coding	KNOWN	ACN9
ENSG00000166428.11	-0.154226	1.28487	0.502345	0.708093	chr14	104924816	104937790	+	ENSG00000166428.11	protein_coding	KNOWN	PLD4
ENSG00000156873.14	-0.154131	4.54696	0.0157688	0.0991946	chr16	30748270	30761176	+	ENSG00000156873.14	protein_coding	KNOWN	PHKG2
ENSG00000261786.1	-0.153842	0.145671	0.494067	0.703127	chr3	44117299	44122365	+	ENSG00000261786.1	lincRNA	NOVEL	RP4-555D20.2
ENSG00000133028.9	-0.153749	5.97184	4.83e-06	0.000476783	chr17	10672474	10698375	-	ENSG00000133028.9	protein_coding	KNOWN	SCO1
ENSG00000125814.16	-0.153456	4.64148	0.00702959	0.0609215	chr20	23374519	23421519	-	ENSG00000125814.16	protein_coding	KNOWN	NAPB
ENSG00000246790.2	-0.153438	2.18085	0.273384	0.515682	chr11	121447331	121453013	-	ENSG00000246790.2	antisense	NOVEL	RP11-730K11.1
ENSG00000274422.1	-0.153405	3.03026	0.0781854	0.251567	chr22	22283928	22287220	-	ENSG00000274422.1	lincRNA	NOVEL	LL22NC03-2H8.5
ENSG00000161929.13	-0.153265	-0.334546	0.124296	0.330028	chr17	5208961	5234860	-	ENSG00000161929.13	protein_coding	KNOWN	SCIMP
ENSG00000171723.14	-0.152977	2.82218	0.503792	0.709452	chr14	66507407	67181803	+	ENSG00000171723.14	protein_coding	KNOWN	GPHN
ENSG00000156515.20	-0.152865	6.22757	0.000114553	0.00437563	chr10	69269984	69401882	+	ENSG00000156515.20	protein_coding	KNOWN	HK1
ENSG00000155256.16	-0.152854	4.73262	0.032338	0.150579	chr10	97737121	97760907	+	ENSG00000155256.16	protein_coding	KNOWN	ZFYVE27
ENSG00000078967.11	-0.152801	3.65979	0.0138305	0.0917677	chr7	43926438	43956136	+	ENSG00000078967.11	protein_coding	KNOWN	UBE2D4
ENSG00000172375.11	-0.152709	4.7371	0.0521488	0.198232	chr11	119102198	119118544	+	ENSG00000172375.11	protein_coding	KNOWN	C2CD2L
ENSG00000160917.13	-0.152625	5.56243	0.00319808	0.0378083	chr7	99438922	99457371	+	ENSG00000160917.13	protein_coding	KNOWN	CPSF4
ENSG00000169087.9	-0.152594	4.36374	0.00415705	0.0439744	chr3	122740003	122793824	-	ENSG00000169087.9	protein_coding	KNOWN	HSPBAP1
ENSG00000174353.16	-0.152558	3.96302	0.0166112	0.102192	chr7	72969696	73005922	-	ENSG00000174353.16	transcribed_unprocessed_pseudogene	KNOWN	STAG3L3
ENSG00000198618.5	-0.152539	5.87764	0.00650242	0.058016	chr21	18857779	18858276	+	ENSG00000198618.5	processed_pseudogene	KNOWN	PPIAP22
ENSG00000105926.14	-0.152523	6.34873	2.69e-07	6.05e-05	chr7	24573268	24694193	+	ENSG00000105926.14	protein_coding	KNOWN	MPP6
ENSG00000117139.15	-0.152343	4.35144	0.196852	0.427778	chr1	202724491	202809470	-	ENSG00000117139.15	protein_coding	KNOWN	KDM5B
ENSG00000139697.10	-0.152316	8.21089	5.21e-06	0.00049062	chr12	123289109	123364843	-	ENSG00000139697.10	protein_coding	KNOWN	SBNO1
ENSG00000134686.15	-0.152296	4.91527	0.0242243	0.128447	chr1	33323623	33431052	-	ENSG00000134686.15	protein_coding	KNOWN	PHC2
ENSG00000101017.12	-0.152268	5.91164	0.000653026	0.0137234	chr20	46118272	46129863	+	ENSG00000101017.12	protein_coding	KNOWN	CD40
ENSG00000067533.5	-0.152128	5.78482	0.000599601	0.0131275	chr1	218285287	218337983	+	ENSG00000067533.5	protein_coding	KNOWN	RRP15
ENSG00000064886.12	-0.152039	5.83777	0.00296802	0.0362114	chr1	111200771	111243440	+	ENSG00000064886.12	protein_coding	KNOWN	CHI3L2
ENSG00000095066.10	-0.151902	3.67683	0.0734778	0.241474	chr19	12763003	12872740	-	ENSG00000095066.10	protein_coding	KNOWN	HOOK2
ENSG00000165115.13	-0.151686	2.66781	0.253351	0.494172	chr9	83836698	83921465	-	ENSG00000165115.13	protein_coding	KNOWN	KIF27
ENSG00000246705.4	-0.151648	2.16117	0.403981	0.632051	chr12	14774383	14778002	+	ENSG00000246705.4	protein_coding	KNOWN	H2AFJ
ENSG00000189410.10	-0.151557	2.68114	0.433893	0.656797	chr1	20719732	20732837	-	ENSG00000189410.10	protein_coding	KNOWN	SH2D5
ENSG00000183172.8	-0.151508	4.90819	0.0105189	0.0776683	chr22	42079691	42084284	+	ENSG00000183172.8	protein_coding	KNOWN	SMDT1
ENSG00000180953.10	-0.151449	2.63879	0.117685	0.319153	chr15	79898840	79923702	-	ENSG00000180953.10	protein_coding	KNOWN	ST20
ENSG00000182568.15	-0.151448	2.5449	0.00640841	0.0574835	chr3	18345387	18445588	-	ENSG00000182568.15	protein_coding	KNOWN	SATB1
ENSG00000277539.1	-0.15107	2.16181	0.244583	0.484111	chr3	71276087	71289616	-	ENSG00000277539.1	sense_intronic	NOVEL	RP11-298C2.1
ENSG00000278963.1	-0.15094	2.85553	0.128844	0.336721	chr17	50722074	50724224	+	ENSG00000278963.1	TEC	KNOWN	RP11-294J22.7
ENSG00000214711.8	-0.150903	1.50447	0.35801	0.593336	chr2	31173056	31233858	-	ENSG00000214711.8	protein_coding	KNOWN	CAPN14
ENSG00000185986.11	-0.150896	3.63695	0.0316201	0.148731	chr5	1572222	1594620	-	ENSG00000185986.11	transcribed_unprocessed_pseudogene	KNOWN	SDHAP3
ENSG00000164663.12	-0.150712	6.17094	0.000232491	0.00705727	chr6	41789896	41895361	-	ENSG00000164663.12	protein_coding	KNOWN	USP49
ENSG00000168273.6	-0.150684	3.26216	0.0391779	0.169192	chr3	52534013	52579237	+	ENSG00000168273.6	protein_coding	KNOWN	SMIM4
ENSG00000175395.14	-0.150642	1.63623	0.164421	0.387926	chr10	37949572	37976633	-	ENSG00000175395.14	protein_coding	KNOWN	ZNF25
ENSG00000214194.7	-0.150608	3.96634	0.154352	0.375192	chr7	113116718	113118613	-	ENSG00000214194.7	lincRNA	NOVEL	LINC00998
ENSG00000148459.14	-0.150565	4.96423	0.00281056	0.0352147	chr10	26697659	26746798	+	ENSG00000148459.14	protein_coding	KNOWN	PDSS1
ENSG00000131981.14	-0.150525	1.43008	0.56285	0.753084	chr14	55124110	55145413	+	ENSG00000131981.14	protein_coding	KNOWN	LGALS3
ENSG00000133678.12	-0.150512	2.04068	0.32234	0.561104	chr10	80078646	80092557	+	ENSG00000133678.12	protein_coding	KNOWN	TMEM254
ENSG00000104880.16	-0.150365	2.45358	0.0404681	0.171975	chr19	7395113	7472477	+	ENSG00000104880.16	protein_coding	KNOWN	ARHGEF18
ENSG00000203709.8	-0.150163	7.08124	0.00116303	0.0197989	chr1	207801518	207869150	-	ENSG00000203709.8	lincRNA	KNOWN	C1orf132
ENSG00000263470.1	-0.149934	0.963501	0.456338	0.677152	chr17	65100812	65111058	+	ENSG00000263470.1	lincRNA	NOVEL	RP11-160O5.1
ENSG00000266237.1	-0.149862	1.24631	0.404497	0.632242	chr18	26266009	26267409	+	ENSG00000266237.1	sense_intronic	NOVEL	RP11-25D3.1
ENSG00000151131.8	-0.149844	3.63332	0.0994271	0.28937	chr12	104986310	105049737	+	ENSG00000151131.8	protein_coding	KNOWN	C12orf45
ENSG00000120913.22	-0.149799	2.24654	0.0912126	0.274174	chr8	22578279	22598025	+	ENSG00000120913.22	protein_coding	KNOWN	PDLIM2
ENSG00000076053.9	-0.149732	4.60394	0.0152596	0.0974428	chr11	114400030	114414203	+	ENSG00000076053.9	protein_coding	KNOWN	RBM7
ENSG00000171262.10	-0.149678	6.0854	0.00123851	0.0206973	chr15	38454127	38487710	+	ENSG00000171262.10	protein_coding	KNOWN	FAM98B
ENSG00000156026.13	-0.149659	3.82771	0.00980951	0.0739953	chr10	72692131	72887694	+	ENSG00000156026.13	protein_coding	KNOWN	MCU
ENSG00000159214.11	-0.149615	1.54385	0.214661	0.450133	chr1	43991359	43996528	+	ENSG00000159214.11	protein_coding	KNOWN	CCDC24
ENSG00000127528.5	-0.149562	-0.559966	0.423146	0.647454	chr19	16324817	16327874	+	ENSG00000127528.5	protein_coding	KNOWN	KLF2
ENSG00000180694.12	-0.14953	6.14189	4.7e-05	0.00235389	chr8	90621995	90791632	-	ENSG00000180694.12	protein_coding	KNOWN	TMEM64
ENSG00000127328.20	-0.149308	5.73803	0.000149046	0.00524667	chr12	69738681	69823204	+	ENSG00000127328.20	protein_coding	KNOWN	RAB3IP
ENSG00000272053.1	-0.149165	1.84119	0.291205	0.532499	chr6	25014952	25042170	-	ENSG00000272053.1	lincRNA	NOVEL	RP11-367G6.3
ENSG00000108175.15	-0.14914	5.55198	0.321221	0.560166	chr10	79069035	79316528	+	ENSG00000108175.15	protein_coding	KNOWN	ZMIZ1
ENSG00000047597.5	-0.149116	-1.58758	0.572488	0.759951	chrX	37685759	37732130	+	ENSG00000047597.5	protein_coding	KNOWN	XK
ENSG00000248049.5	-0.149116	3.81012	0.133412	0.343703	chr4	67701280	68080952	+	ENSG00000248049.5	antisense	NOVEL	UBA6-AS1
ENSG00000226084.5	-0.149069	2.22238	0.292648	0.534051	chr1	77129114	77129668	+	ENSG00000226084.5	processed_pseudogene	KNOWN	RP4-706A16.3
ENSG00000243477.4	-0.148965	2.368	0.352533	0.589369	chr3	50296402	50299421	-	ENSG00000243477.4	protein_coding	KNOWN	NAT6
ENSG00000115687.12	-0.148885	6.48061	1.25e-05	0.000924373	chr2	241106099	241150264	-	ENSG00000115687.12	protein_coding	KNOWN	PASK
ENSG00000118873.14	-0.148831	7.44023	8.48e-07	0.000134936	chr1	220148293	220272454	-	ENSG00000118873.14	protein_coding	KNOWN	RAB3GAP2
ENSG00000198538.9	-0.148787	4.17194	0.0282216	0.139509	chr19	52797409	52857600	-	ENSG00000198538.9	protein_coding	KNOWN	ZNF28
ENSG00000152642.9	-0.148712	5.19837	0.000240246	0.00720567	chr3	32105689	32168713	+	ENSG00000152642.9	protein_coding	KNOWN	GPD1L
ENSG00000123094.14	-0.14859	-0.282847	0.696738	0.842238	chr12	25959029	26079892	+	ENSG00000123094.14	protein_coding	KNOWN	RASSF8
ENSG00000197121.13	-0.14853	4.62154	0.0235165	0.126188	chr2	196833004	196927796	-	ENSG00000197121.13	protein_coding	KNOWN	PGAP1
ENSG00000160191.16	-0.148529	1.33274	0.325086	0.563264	chr21	42653636	42775509	+	ENSG00000160191.16	protein_coding	KNOWN	PDE9A
ENSG00000263266.2	-0.148507	1.97757	0.285115	0.526994	chr17	28467822	28468406	+	ENSG00000263266.2	processed_pseudogene	KNOWN	RPS7P1
ENSG00000222041.9	-0.148485	3.37014	0.192146	0.423185	chr2	87455368	87606805	+	ENSG00000222041.9	lincRNA	NOVEL	LINC00152
ENSG00000204304.10	-0.148415	5.22565	0.000375274	0.00960058	chr6	32184741	32190186	-	ENSG00000204304.10	protein_coding	KNOWN	PBX2
ENSG00000174109.4	-0.148309	3.03431	0.106459	0.301458	chr16	1419744	1420800	-	ENSG00000174109.4	protein_coding	KNOWN	C16orf91
ENSG00000271270.4	-0.148269	2.12495	0.156108	0.376894	chr3	129893871	129918575	+	ENSG00000271270.4	antisense	NOVEL	TMCC1-AS1
ENSG00000165275.8	-0.148124	3.2315	0.102041	0.293579	chr9	37753803	37778972	+	ENSG00000165275.8	protein_coding	KNOWN	TRMT10B
ENSG00000259248.4	-0.148122	2.17501	0.0912168	0.274174	chr15	63544247	63601589	-	ENSG00000259248.4	antisense	NOVEL	USP3-AS1
ENSG00000118620.11	-0.148048	5.26475	0.0003355	0.00889924	chr19	21020620	21060050	+	ENSG00000118620.11	protein_coding	KNOWN	ZNF430
ENSG00000162972.9	-0.147904	3.60476	0.0275381	0.137603	chr2	199955317	200008540	+	ENSG00000162972.9	protein_coding	KNOWN	C2orf47
ENSG00000147570.8	-0.147739	-0.422535	0.387522	0.618132	chr8	66021560	66100526	+	ENSG00000147570.8	protein_coding	KNOWN	DNAJC5B
ENSG00000182173.11	-0.147678	4.6997	0.0124311	0.08533	chr17	75516060	75524739	+	ENSG00000182173.11	protein_coding	KNOWN	TSEN54
ENSG00000167968.11	-0.147523	1.51838	0.366907	0.600615	chr16	2235816	2238711	+	ENSG00000167968.11	protein_coding	KNOWN	DNASE1L2
ENSG00000134215.14	-0.147425	4.22894	0.0437784	0.179909	chr1	107571160	107965144	-	ENSG00000134215.14	protein_coding	KNOWN	VAV3
ENSG00000149782.10	-0.147129	4.20167	0.0373113	0.16435	chr11	64251523	64269150	+	ENSG00000149782.10	protein_coding	KNOWN	PLCB3
ENSG00000167992.11	-0.147055	2.36882	0.240742	0.480179	chr11	61258286	61295424	-	ENSG00000167992.11	protein_coding	KNOWN	VWCE
ENSG00000166411.12	-0.146898	6.58688	0.000113334	0.00435555	chr15	78131498	78171949	+	ENSG00000166411.12	protein_coding	KNOWN	IDH3A
ENSG00000106537.7	-0.146847	4.28185	0.00883896	0.0697021	chr7	16753535	16784536	+	ENSG00000106537.7	protein_coding	KNOWN	TSPAN13
ENSG00000121417.12	-0.146721	3.55147	0.11749	0.318829	chr19	57630395	57642779	+	ENSG00000121417.12	protein_coding	KNOWN	ZNF211
ENSG00000005187.10	-0.146486	0.198645	0.565351	0.755309	chr16	20610243	20797581	+	ENSG00000005187.10	protein_coding	KNOWN	ACSM3
ENSG00000158467.15	-0.146437	3.66009	0.0905353	0.272647	chr7	129225023	129430211	+	ENSG00000158467.15	protein_coding	KNOWN	AHCYL2
ENSG00000005844.16	-0.146322	6.18736	7.69e-06	0.000670795	chr16	30472658	30523185	+	ENSG00000005844.16	protein_coding	KNOWN	ITGAL
ENSG00000144935.13	-0.14614	1.17133	0.292159	0.533692	chr3	142724074	142807888	+	ENSG00000144935.13	protein_coding	KNOWN	TRPC1
ENSG00000198821.9	-0.146107	3.31365	0.0865148	0.26658	chr1	167430640	167518610	-	ENSG00000198821.9	protein_coding	KNOWN	CD247
ENSG00000214176.8	-0.146044	5.19763	0.00446869	0.0456152	chr17	64779259	64837154	-	ENSG00000214176.8	transcribed_unprocessed_pseudogene	KNOWN	PLEKHM1P
ENSG00000091164.11	-0.145787	7.22594	0.000250035	0.00742834	chr18	56597208	56651600	-	ENSG00000091164.11	protein_coding	KNOWN	TXNL1
ENSG00000270562.1	-0.145758	3.08267	0.0542178	0.202724	chr3	71584943	71587409	+	ENSG00000270562.1	lincRNA	NOVEL	RP11-154H23.3
ENSG00000163463.10	-0.145673	2.38651	0.136451	0.348534	chr1	155169408	155173475	-	ENSG00000163463.10	protein_coding	KNOWN	KRTCAP2
ENSG00000273066.4	-0.145602	2.24582	0.338109	0.576138	chr9	136799223	136810042	+	ENSG00000273066.4	processed_transcript	NOVEL	RP11-216L13.19
ENSG00000115956.9	-0.145496	6.01193	0.17875	0.405917	chr2	68365173	68397453	+	ENSG00000115956.9	protein_coding	KNOWN	PLEK
ENSG00000213976.4	-0.14546	1.55984	0.199292	0.431065	chr19	21382865	21387177	+	ENSG00000213976.4	unprocessed_pseudogene	KNOWN	CTD-2561J22.2
ENSG00000266967.5	-0.145332	1.87922	0.484664	0.697108	chr17	42950526	42964498	-	ENSG00000266967.5	protein_coding	KNOWN	AARSD1
ENSG00000180479.12	-0.145252	2.42756	0.2598	0.500676	chr19	37554782	37594790	-	ENSG00000180479.12	protein_coding	KNOWN	ZNF571
ENSG00000103226.16	-0.145191	2.45811	0.202137	0.434083	chr16	16232495	16294814	+	ENSG00000103226.16	protein_coding	KNOWN	NOMO3
ENSG00000119408.15	-0.145165	5.74131	0.00252171	0.0324696	chr9	124257606	124353307	+	ENSG00000119408.15	protein_coding	KNOWN	NEK6
ENSG00000215712.9	-0.145093	2.99158	0.0279802	0.138735	chr6	157289386	157323601	-	ENSG00000215712.9	protein_coding	KNOWN	TMEM242
ENSG00000145911.5	-0.145012	5.20882	0.00341454	0.0391636	chr5	178113443	178126087	+	ENSG00000145911.5	protein_coding	KNOWN	N4BP3
ENSG00000115750.15	-0.144909	5.25222	0.00164458	0.0247811	chr2	9843354	9934416	+	ENSG00000115750.15	protein_coding	KNOWN	TAF1B
ENSG00000223599.1	-0.144853	1.97301	0.287583	0.529843	chr1	153852106	153853414	-	ENSG00000223599.1	processed_pseudogene	KNOWN	RP11-216N14.7
ENSG00000063854.11	-0.144721	2.76618	0.0275503	0.137609	chr16	1795620	1827194	-	ENSG00000063854.11	protein_coding	KNOWN	HAGH
ENSG00000278845.3	-0.14469	5.40004	0.000673352	0.0140799	chr17	38297023	38323218	+	ENSG00000278845.3	protein_coding	KNOWN	MRPL45
ENSG00000130303.11	-0.144659	5.13134	0.00547155	0.0518559	chr19	17402939	17405648	-	ENSG00000130303.11	protein_coding	KNOWN	BST2
ENSG00000196873.14	-0.144476	3.26173	0.22432	0.463275	chr9	68232003	68300015	+	ENSG00000196873.14	protein_coding	KNOWN	CBWD3
ENSG00000100483.12	-0.144322	3.86355	0.0782792	0.251632	chr14	50108632	50116600	-	ENSG00000100483.12	protein_coding	KNOWN	VCPKMT
ENSG00000154760.12	-0.144316	4.68788	0.0626973	0.220051	chr17	35435096	35448837	-	ENSG00000154760.12	protein_coding	KNOWN	SLFN13
ENSG00000221817.8	-0.144186	2.61548	0.0520632	0.198129	chr10	73495525	73520070	+	ENSG00000221817.8	processed_transcript	NOVEL	PPP3CB-AS1
ENSG00000198055.9	-0.144048	5.98126	0.000559198	0.0127079	chr5	177403204	177442901	+	ENSG00000198055.9	protein_coding	KNOWN	GRK6
ENSG00000163219.10	-0.144045	7.17012	6.02e-05	0.00281057	chr2	68679601	68826833	+	ENSG00000163219.10	protein_coding	KNOWN	ARHGAP25
ENSG00000280003.1	-0.143949	2.53455	0.240816	0.480218	chr3	52217016	52219012	-	ENSG00000280003.1	TEC	KNOWN	RP11-330H6.6
ENSG00000047230.13	-0.143718	5.8087	0.00105371	0.0187741	chrX	16588003	16712936	-	ENSG00000047230.13	protein_coding	KNOWN	CTPS2
ENSG00000123297.15	-0.143587	4.27602	0.0409919	0.173158	chr12	57782589	57808071	+	ENSG00000123297.15	protein_coding	KNOWN	TSFM
ENSG00000135002.10	-0.14351	4.5256	0.0100738	0.0753488	chr9	76385517	76394517	-	ENSG00000135002.10	protein_coding	KNOWN	RFK
ENSG00000160818.15	-0.143253	5.97684	0.014824	0.0960364	chr1	156594487	156601496	-	ENSG00000160818.15	protein_coding	KNOWN	GPATCH4
ENSG00000180921.6	-0.143186	4.09244	0.245556	0.485204	chr8	143723933	143733801	-	ENSG00000180921.6	protein_coding	KNOWN	FAM83H
ENSG00000237541.3	-0.143175	0.152642	0.480716	0.694661	chr6	32741342	32747215	+	ENSG00000237541.3	protein_coding	KNOWN	HLA-DQA2
ENSG00000128694.10	-0.142968	2.97955	0.106727	0.301673	chr2	189746660	189763227	-	ENSG00000128694.10	protein_coding	KNOWN	OSGEPL1
ENSG00000176894.8	-0.142801	2.093	0.150972	0.370773	chr12	132687606	132704991	+	ENSG00000176894.8	protein_coding	KNOWN	PXMP2
ENSG00000109519.11	-0.142765	5.4568	0.000684883	0.01414	chr4	7058906	7068197	-	ENSG00000109519.11	protein_coding	KNOWN	GRPEL1
ENSG00000184056.13	-0.142711	4.05884	0.0275951	0.137724	chr15	90998416	91022603	-	ENSG00000184056.13	protein_coding	KNOWN	VPS33B
ENSG00000229692.3	-0.142527	2.37758	0.11419	0.314312	chr2	38992279	38993857	-	ENSG00000229692.3	sense_intronic	NOVEL	SOS1-IT1
ENSG00000132950.17	-0.142527	4.45145	0.0265124	0.134783	chr13	19823482	19863636	-	ENSG00000132950.17	protein_coding	KNOWN	ZMYM5
ENSG00000279981.1	-0.142434	2.60951	0.259201	0.50052	chr18	79496058	79498348	+	ENSG00000279981.1	TEC	KNOWN	RP11-196B3.2
ENSG00000116641.14	-0.142405	2.72408	0.0804093	0.255049	chr1	62454728	62688368	-	ENSG00000116641.14	protein_coding	KNOWN	DOCK7
ENSG00000228434.1	-0.142293	2.28966	0.147031	0.365238	chr7	44004046	44007866	-	ENSG00000228434.1	lincRNA	NOVEL	AC004951.6
ENSG00000160781.14	-0.142283	2.71295	0.207461	0.44092	chr1	156243321	156248117	-	ENSG00000160781.14	protein_coding	KNOWN	PAQR6
ENSG00000224745.1	-0.142224	2.50736	0.197718	0.428697	chr10	87878692	87880427	+	ENSG00000224745.1	sense_intronic	NOVEL	RP11-380G5.2
ENSG00000089327.13	-0.142199	4.85737	0.00235533	0.0312678	chr19	35154730	35169883	+	ENSG00000089327.13	protein_coding	KNOWN	FXYD5
ENSG00000182004.11	-0.142105	6.29771	0.00465976	0.0469977	chr1	203861603	203870550	+	ENSG00000182004.11	protein_coding	KNOWN	SNRPE
ENSG00000177842.10	-0.142036	2.573	0.27638	0.518941	chr3	40505992	40518736	+	ENSG00000177842.10	protein_coding	KNOWN	ZNF620
ENSG00000148290.8	-0.142031	3.38833	0.0423032	0.17621	chr9	133351755	133356676	-	ENSG00000148290.8	protein_coding	KNOWN	SURF1
ENSG00000108389.8	-0.141815	6.9879	5.5e-05	0.00263192	chr17	58489529	58517905	-	ENSG00000108389.8	protein_coding	KNOWN	MTMR4
ENSG00000198715.10	-0.141755	2.85668	0.367192	0.601004	chr1	156290089	156295689	-	ENSG00000198715.10	protein_coding	KNOWN	GLMP
ENSG00000105617.3	-0.141739	1.88981	0.306211	0.546146	chr19	54155161	54159882	-	ENSG00000105617.3	protein_coding	KNOWN	LENG1
ENSG00000145708.9	-0.141697	1.6277	0.0899747	0.271632	chr5	76952713	76981158	+	ENSG00000145708.9	protein_coding	KNOWN	CRHBP
ENSG00000153283.11	-0.141613	-0.440531	0.397699	0.625752	chr3	111292719	111665750	+	ENSG00000153283.11	protein_coding	KNOWN	CD96
ENSG00000160255.15	-0.141571	3.61405	0.179562	0.406514	chr21	44885953	44931989	-	ENSG00000160255.15	protein_coding	KNOWN	ITGB2
ENSG00000261087.1	-0.14154	0.850382	0.389141	0.61905	chr8	101166805	101169629	-	ENSG00000261087.1	lincRNA	NOVEL	KB-1460A1.5
ENSG00000277610.1	-0.141511	1.77516	0.408415	0.634982	chr1	120942600	120942763	+	ENSG00000277610.1	snRNA	KNOWN	RNVU1-20
ENSG00000130054.4	-0.1415	-1.47299	0.589603	0.771332	chrX	69505241	69532508	+	ENSG00000130054.4	protein_coding	KNOWN	FAM155B
ENSG00000137821.10	-0.1415	-0.518764	0.581543	0.765663	chr15	70853239	71053657	+	ENSG00000137821.10	protein_coding	KNOWN	LRRC49
ENSG00000227309.1	-0.1415	-1.9164	0.569977	0.758139	chr3	17465150	17465510	+	ENSG00000227309.1	processed_pseudogene	KNOWN	AC140076.1
ENSG00000255227.1	-0.1415	-1.94205	0.612907	0.786379	chr11	29445487	29457393	+	ENSG00000255227.1	lincRNA	NOVEL	RP11-460B17.2
ENSG00000227671.4	-0.141477	5.39559	0.00426564	0.0445637	chr1	247189851	247210856	-	ENSG00000227671.4	transcribed_unprocessed_pseudogene	KNOWN	RP11-488L18.4
ENSG00000182774.9	-0.141422	8.81106	0.010975	0.0795024	chr15	82536753	82540564	-	ENSG00000182774.9	protein_coding	KNOWN	RPS17
ENSG00000220842.6	-0.141407	1.82667	0.274376	0.516489	chr10	120354701	120355183	-	ENSG00000220842.6	processed_pseudogene	KNOWN	RP11-572P18.1
ENSG00000135828.10	-0.14137	3.26903	0.0535663	0.201181	chr1	182573634	182589256	-	ENSG00000135828.10	protein_coding	KNOWN	RNASEL
ENSG00000143643.11	-0.141249	4.93747	0.00102819	0.018459	chr1	230906243	230978875	-	ENSG00000143643.11	protein_coding	KNOWN	TTC13
ENSG00000135951.13	-0.141239	3.13002	0.156122	0.376894	chr2	98997261	99154964	-	ENSG00000135951.13	protein_coding	KNOWN	TSGA10
ENSG00000197050.9	-0.141161	3.94216	0.14732	0.365676	chr19	37007857	37130314	+	ENSG00000197050.9	protein_coding	KNOWN	ZNF420
ENSG00000178449.7	-0.140874	3.56059	0.0737951	0.24201	chr12	50111979	50120457	+	ENSG00000178449.7	protein_coding	KNOWN	COX14
ENSG00000205413.6	-0.140853	4.95839	0.00637329	0.0572912	chr7	93099513	93118023	-	ENSG00000205413.6	protein_coding	KNOWN	SAMD9
ENSG00000260303.1	-0.140835	1.23004	0.0847631	0.263473	chr4	146052604	146056762	-	ENSG00000260303.1	lincRNA	NOVEL	RP11-203B7.2
ENSG00000152818.17	-0.140721	4.29722	0.000769803	0.0154046	chr6	144285701	144853034	+	ENSG00000152818.17	protein_coding	KNOWN	UTRN
ENSG00000205302.5	-0.140549	6.34999	0.000183014	0.00606756	chr5	122774996	122830108	+	ENSG00000205302.5	protein_coding	KNOWN	SNX2
ENSG00000221968.7	-0.140498	4.85682	0.000912253	0.0173701	chr11	61873519	61892051	-	ENSG00000221968.7	protein_coding	KNOWN	FADS3
ENSG00000071859.13	-0.140461	4.70704	0.0394399	0.169731	chrX	154444126	154450654	+	ENSG00000071859.13	protein_coding	KNOWN	FAM50A
ENSG00000183605.15	-0.140456	5.19481	0.00684767	0.059974	chr10	119140767	119165667	-	ENSG00000183605.15	protein_coding	KNOWN	SFXN4
ENSG00000163472.17	-0.140253	2.99041	0.0774484	0.250089	chr1	156282935	156293185	+	ENSG00000163472.17	protein_coding	KNOWN	TMEM79
ENSG00000244332.1	-0.140179	1.63185	0.338731	0.576806	chr10	94577439	94611238	+	ENSG00000244332.1	sense_overlapping	NOVEL	RP11-119K6.6
ENSG00000134242.14	-0.14013	6.28767	6.24e-05	0.00288387	chr1	113813811	113871759	-	ENSG00000134242.14	protein_coding	KNOWN	PTPN22
ENSG00000237638.1	-0.140032	3.51997	0.1735	0.40029	chr2	64901840	64905137	-	ENSG00000237638.1	lincRNA	NOVEL	AC007386.2
ENSG00000254093.7	-0.140016	3.70411	0.137185	0.349697	chr8	10764963	10839884	-	ENSG00000254093.7	protein_coding	NOVEL	PINX1
ENSG00000228649.7	-0.139967	4.55632	0.022919	0.124255	chr7	22854178	22861579	+	ENSG00000228649.7	processed_transcript	NOVEL	AC005682.5
ENSG00000101911.11	-0.139693	6.36782	0.000257136	0.00753247	chrX	12791355	12824222	+	ENSG00000101911.11	protein_coding	KNOWN	PRPS2
ENSG00000198053.10	-0.139636	2.48062	0.553821	0.745411	chr20	1894167	1940592	+	ENSG00000198053.10	protein_coding	KNOWN	SIRPA
ENSG00000170476.14	-0.139442	6.62619	8.97e-05	0.00370787	chr5	139387480	139390081	-	ENSG00000170476.14	protein_coding	KNOWN	MZB1
ENSG00000137106.16	-0.139218	7.23649	1.25e-05	0.000924373	chr9	37422666	37436990	+	ENSG00000137106.16	protein_coding	KNOWN	GRHPR
ENSG00000150593.14	-0.139214	7.74596	0.000351272	0.00912074	chr10	110871795	110900006	+	ENSG00000150593.14	protein_coding	KNOWN	PDCD4
ENSG00000119509.11	-0.139134	5.27646	0.00285136	0.0353722	chr9	100099256	100301000	+	ENSG00000119509.11	protein_coding	KNOWN	INVS
ENSG00000175348.9	-0.139113	4.45727	0.0394513	0.169731	chr11	8947294	8965011	-	ENSG00000175348.9	protein_coding	KNOWN	TMEM9B
ENSG00000184232.7	-0.139071	1.175	0.628452	0.795984	chr11	120210767	120230332	+	ENSG00000184232.7	protein_coding	KNOWN	OAF
ENSG00000166503.7	-0.139059	0.625997	0.47408	0.690195	chr15	83112738	83208018	-	ENSG00000166503.7	protein_coding	KNOWN	HDGFRP3
ENSG00000124766.5	-0.139032	2.98718	0.0866923	0.266958	chr6	21592769	21598619	+	ENSG00000124766.5	protein_coding	KNOWN	SOX4
ENSG00000117305.13	-0.139014	4.17205	0.0404112	0.171975	chr1	23801885	23838620	-	ENSG00000117305.13	protein_coding	KNOWN	HMGCL
ENSG00000008083.12	-0.138987	3.69892	0.0764433	0.24753	chr6	15246296	15522040	+	ENSG00000008083.12	protein_coding	KNOWN	JARID2
ENSG00000275700.3	-0.138953	6.43695	0.00111811	0.0193277	chr17	36948875	37056871	+	ENSG00000275700.3	protein_coding	KNOWN	AATF
ENSG00000198860.10	-0.138905	5.07619	0.00336502	0.0389036	chr1	184051677	184074212	+	ENSG00000198860.10	protein_coding	KNOWN	TSEN15
ENSG00000151413.15	-0.138893	3.895	0.0300774	0.14471	chr14	31489956	31861224	+	ENSG00000151413.15	protein_coding	KNOWN	NUBPL
ENSG00000133275.14	-0.138862	6.52672	0.00141451	0.0224736	chr19	1941149	1981338	+	ENSG00000133275.14	protein_coding	KNOWN	CSNK1G2
ENSG00000201558.1	-0.138848	4.79596	0.182805	0.410746	chr1	146052081	146052244	-	ENSG00000201558.1	snRNA	KNOWN	RNVU1-6
ENSG00000165476.11	-0.138838	4.21532	0.015573	0.0985442	chr10	63521363	63625123	+	ENSG00000165476.11	protein_coding	KNOWN	REEP3
ENSG00000229117.7	-0.138736	8.26532	0.0140181	0.0924756	chr12	56116586	56117943	+	ENSG00000229117.7	protein_coding	KNOWN	RPL41
ENSG00000109536.10	-0.138731	5.10903	0.00507362	0.0494649	chr4	189940788	189963204	+	ENSG00000109536.10	protein_coding	KNOWN	FRG1
ENSG00000101194.16	-0.138707	6.05559	0.0107917	0.0787157	chr20	62952647	62969585	+	ENSG00000101194.16	protein_coding	KNOWN	SLC17A9
ENSG00000153443.11	-0.138687	4.08777	0.0116281	0.0819854	chr16	4608883	4615027	-	ENSG00000153443.11	protein_coding	KNOWN	UBALD1
ENSG00000111859.15	-0.138672	4.4786	0.0635429	0.221723	chr6	11183298	11382348	-	ENSG00000111859.15	protein_coding	KNOWN	NEDD9
ENSG00000206828.1	-0.138595	2.88415	0.421358	0.646309	chr1	149636766	149636929	+	ENSG00000206828.1	snRNA	NOVEL	U1
ENSG00000108010.10	-0.138564	6.28389	0.000204613	0.0065098	chr10	130136399	130184521	+	ENSG00000108010.10	protein_coding	KNOWN	GLRX3
ENSG00000091317.7	-0.138426	6.2028	0.000625887	0.0134684	chr3	32481312	32503408	-	ENSG00000091317.7	protein_coding	KNOWN	CMTM6
ENSG00000116668.11	-0.138177	1.7886	0.303533	0.54353	chr1	185157080	185291765	+	ENSG00000116668.11	protein_coding	KNOWN	SWT1
ENSG00000176658.15	-0.138153	4.58929	0.105368	0.299558	chr17	32492522	32877177	-	ENSG00000176658.15	protein_coding	KNOWN	MYO1D
ENSG00000260997.1	-0.138122	1.30998	0.224357	0.463275	chr7	44958999	44960909	-	ENSG00000260997.1	sense_overlapping	NOVEL	RP4-647J21.1
ENSG00000128815.16	-0.138068	8.94331	1.61e-06	0.000202248	chr10	48684876	48982956	+	ENSG00000128815.16	protein_coding	KNOWN	WDFY4
ENSG00000184319.14	-0.137905	2.73628	0.164147	0.387767	chr22	50756948	50801309	+	ENSG00000184319.14	transcribed_unprocessed_pseudogene	KNOWN	RPL23AP82
ENSG00000186517.12	-0.137897	7.27408	7.34e-05	0.00320045	chr1	161046946	161069970	-	ENSG00000186517.12	protein_coding	KNOWN	ARHGAP30
ENSG00000135976.15	-0.137845	6.43418	0.000821663	0.0160091	chr2	97113496	97264521	+	ENSG00000135976.15	protein_coding	KNOWN	ANKRD36
ENSG00000243554.1	-0.137755	3.18965	0.078173	0.251567	chr7	97969005	97972254	-	ENSG00000243554.1	unprocessed_pseudogene	KNOWN	AC004967.7
ENSG00000278619.3	-0.137627	3.88455	0.0782902	0.251632	chr17	36601572	36608971	+	ENSG00000278619.3	protein_coding	KNOWN	MRM1
ENSG00000224032.5	-0.137624	4.71321	0.00588327	0.0542842	chr5	112160526	112164276	+	ENSG00000224032.5	lincRNA	KNOWN	EPB41L4A-AS1
ENSG00000170854.16	-0.13752	5.76515	0.00110199	0.0192256	chr3	97941818	97972457	-	ENSG00000170854.16	protein_coding	KNOWN	MINA
ENSG00000169508.6	-0.137479	3.70014	0.414644	0.640624	chr13	99294530	99307405	-	ENSG00000169508.6	protein_coding	KNOWN	GPR183
ENSG00000111012.8	-0.137368	2.10505	0.221661	0.459445	chr12	57762334	57768986	-	ENSG00000111012.8	protein_coding	KNOWN	CYP27B1
ENSG00000132801.6	-0.137249	2.84907	0.0755463	0.245311	chr20	45857617	45879122	+	ENSG00000132801.6	protein_coding	KNOWN	ZSWIM3
ENSG00000107362.12	-0.137226	4.38434	0.00824622	0.0664297	chr9	71862452	71910931	-	ENSG00000107362.12	protein_coding	KNOWN	ABHD17B
ENSG00000099219.12	-0.137217	4.99252	0.00165318	0.0248808	chr9	5765076	5833117	-	ENSG00000099219.12	protein_coding	KNOWN	ERMP1
ENSG00000264895.1	-0.137166	2.2721	0.314617	0.554218	chr17	51249579	51251748	-	ENSG00000264895.1	sense_intronic	NOVEL	RP11-421E14.2
ENSG00000160117.13	-0.137156	5.6082	0.00447187	0.0456152	chr19	17281645	17287646	+	ENSG00000160117.13	protein_coding	KNOWN	ANKLE1
ENSG00000147439.10	-0.13715	4.2971	0.0482127	0.189222	chr8	22620418	22669148	-	ENSG00000147439.10	protein_coding	KNOWN	BIN3
ENSG00000266946.1	-0.137122	0.732348	0.555386	0.746634	chr18	58690356	58692153	+	ENSG00000266946.1	processed_pseudogene	KNOWN	MRPL37P1
ENSG00000221923.7	-0.137112	0.253468	0.730111	0.859044	chr19	52369917	52385795	+	ENSG00000221923.7	protein_coding	KNOWN	ZNF880
ENSG00000260807.5	-0.137106	-0.225692	0.475126	0.690598	chr16	975761	981596	-	ENSG00000260807.5	lincRNA	NOVEL	RP11-161M6.2
ENSG00000226029.1	-0.137081	2.02652	0.11479	0.315497	chr1	16460948	16468481	+	ENSG00000226029.1	lincRNA	NOVEL	RP4-798A10.2
ENSG00000110881.10	-0.137045	1.0574	0.272489	0.515019	chr12	50057548	50083611	+	ENSG00000110881.10	protein_coding	KNOWN	ASIC1
ENSG00000198399.13	-0.136908	7.98426	5.39e-07	9.67e-05	chr2	24202864	24360714	-	ENSG00000198399.13	protein_coding	KNOWN	ITSN2
ENSG00000163682.14	-0.136905	9.57033	0.0123283	0.0848463	chr4	39454124	39458948	-	ENSG00000163682.14	protein_coding	KNOWN	RPL9
ENSG00000272994.1	-0.136904	2.90973	0.145175	0.362294	chr2	105334027	105337475	-	ENSG00000272994.1	lincRNA	NOVEL	RP11-332H14.2
ENSG00000204852.14	-0.13666	4.86629	0.00166475	0.0249215	chr12	110614027	110649430	+	ENSG00000204852.14	protein_coding	KNOWN	TCTN1
ENSG00000115459.16	-0.136477	3.58574	0.0645695	0.223293	chr2	85354394	85391752	+	ENSG00000115459.16	protein_coding	KNOWN	ELMOD3
ENSG00000172006.10	-0.136173	2.07259	0.359468	0.594087	chr19	2819874	2835773	+	ENSG00000172006.10	protein_coding	KNOWN	ZNF554
ENSG00000115267.5	-0.136087	4.66859	0.00135294	0.0219426	chr2	162267079	162318703	-	ENSG00000115267.5	protein_coding	KNOWN	IFIH1
ENSG00000154743.16	-0.136022	4.93681	0.0453359	0.183529	chr3	12484432	12539623	+	ENSG00000154743.16	protein_coding	KNOWN	TSEN2
ENSG00000105185.10	-0.135949	5.66725	0.0114275	0.0815037	chr19	32581068	32587452	+	ENSG00000105185.10	protein_coding	KNOWN	PDCD5
ENSG00000130332.13	-0.135918	5.95462	0.000594272	0.013075	chr19	2321517	2328620	-	ENSG00000130332.13	protein_coding	KNOWN	LSM7
ENSG00000274276.3	-0.135772	0.00561673	0.528175	0.726912	chr21	6444869	6468040	-	ENSG00000274276.3	protein_coding	KNOWN	CBS
ENSG00000186376.13	-0.135683	3.47842	0.0944962	0.280613	chrX	135248920	135344087	-	ENSG00000186376.13	protein_coding	KNOWN	ZNF75D
ENSG00000116586.10	-0.135529	4.22436	0.0428516	0.177552	chr1	156054752	156058510	+	ENSG00000116586.10	protein_coding	KNOWN	LAMTOR2
ENSG00000278600.1	-0.13552	3.88497	0.0934849	0.27886	chr15	79920195	79922455	-	ENSG00000278600.1	sense_intronic	NOVEL	RP11-81A1.6
ENSG00000117090.13	-0.135486	1.72129	0.564055	0.754171	chr1	160608100	160647295	-	ENSG00000117090.13	protein_coding	KNOWN	SLAMF1
ENSG00000100612.12	-0.135445	4.298	0.0281723	0.139338	chr14	60144120	60169856	-	ENSG00000100612.12	protein_coding	KNOWN	DHRS7
ENSG00000127824.12	-0.135153	6.84837	0.0019581	0.0275251	chr2	219249711	219278170	-	ENSG00000127824.12	protein_coding	KNOWN	TUBA4A
ENSG00000206562.10	-0.135081	4.49095	0.0460487	0.185123	chr3	15381275	15440566	-	ENSG00000206562.10	protein_coding	KNOWN	METTL6
ENSG00000275538.1	-0.134812	3.38405	0.155941	0.376894	chr1	120850819	120850985	-	ENSG00000275538.1	snRNA	KNOWN	RNVU1-19
ENSG00000149798.4	-0.134624	1.77761	0.346379	0.584053	chr11	65314818	65322429	+	ENSG00000149798.4	protein_coding	KNOWN	CDC42EP2
ENSG00000210194.1	-0.134562	1.16243	0.342147	0.580656	chrM	14674	14742	-	ENSG00000210194.1	Mt_tRNA	KNOWN	MT-TE
ENSG00000171574.16	-0.1345	4.14862	0.0492562	0.191464	chr19	58401504	58418327	+	ENSG00000171574.16	protein_coding	KNOWN	ZNF584
ENSG00000277734.3	-0.134463	3.3641	0.21996	0.456865	chr14	22281105	22552155	+	ENSG00000277734.3	TR_C_gene	KNOWN	TRAC
ENSG00000198169.7	-0.134392	4.59105	0.0107986	0.0787157	chr8	144720907	144756417	-	ENSG00000198169.7	protein_coding	KNOWN	ZNF251
ENSG00000133812.13	-0.134385	4.83919	0.0141746	0.0930196	chr11	9778667	10294207	-	ENSG00000133812.13	protein_coding	KNOWN	SBF2
ENSG00000279602.1	-0.134353	4.59017	0.140675	0.355563	chr17	43360041	43361361	-	ENSG00000279602.1	TEC	KNOWN	CTD-3014M21.1
ENSG00000169313.9	-0.134209	-1.39316	0.617146	0.789013	chr3	151337380	151384812	-	ENSG00000169313.9	protein_coding	KNOWN	P2RY12
ENSG00000143674.9	-0.134171	3.6833	0.205585	0.438397	chr1	233327768	233385148	+	ENSG00000143674.9	protein_coding	KNOWN	MLK4
ENSG00000102103.14	-0.134138	5.56755	0.00100538	0.0181028	chrX	48897912	48903143	+	ENSG00000102103.14	protein_coding	KNOWN	PQBP1
ENSG00000122224.16	-0.134118	3.68086	0.0544404	0.203076	chr1	160796074	160828261	+	ENSG00000122224.16	protein_coding	KNOWN	LY9
ENSG00000159023.17	-0.134087	7.9568	3.62e-07	7.72e-05	chr1	28887091	29120046	+	ENSG00000159023.17	protein_coding	KNOWN	EPB41
ENSG00000071082.9	-0.134085	8.61447	0.017204	0.104345	chr2	101001715	101024032	+	ENSG00000071082.9	protein_coding	KNOWN	RPL31
ENSG00000096654.14	-0.133857	4.13304	0.0216139	0.12056	chr6	27450743	27473118	-	ENSG00000096654.14	protein_coding	KNOWN	ZNF184
ENSG00000251247.8	-0.133814	2.13956	0.272948	0.515373	chr19	36850361	36913029	+	ENSG00000251247.8	protein_coding	KNOWN	ZNF345
ENSG00000117226.10	-0.133732	0.33097	0.698121	0.842251	chr1	89006666	89022894	-	ENSG00000117226.10	protein_coding	KNOWN	GBP3
ENSG00000203872.6	-0.133628	2.40598	0.156077	0.376894	chr6	87344849	87365463	+	ENSG00000203872.6	protein_coding	KNOWN	C6orf163
ENSG00000272620.1	-0.133621	-0.0538227	0.423773	0.647957	chr4	7754090	7778928	+	ENSG00000272620.1	antisense	KNOWN	AFAP1-AS1
ENSG00000260177.1	-0.133581	-0.28954	0.521915	0.722663	chr16	87780134	87806476	-	ENSG00000260177.1	lincRNA	NOVEL	RP4-536B24.3
ENSG00000002016.15	-0.133566	4.28372	0.0106427	0.0781687	chr12	912077	990053	-	ENSG00000002016.15	protein_coding	KNOWN	RAD52
ENSG00000135441.6	-0.13336	2.95864	0.201177	0.433058	chr12	55716037	55720087	+	ENSG00000135441.6	protein_coding	KNOWN	BLOC1S1
ENSG00000212978.6	-0.133295	3.85982	0.0426502	0.177126	chr2	61141592	61144969	-	ENSG00000212978.6	processed_transcript	NOVEL	AC016747.3
ENSG00000164051.12	-0.133214	4.23916	0.0375814	0.165019	chr3	48432164	48440456	-	ENSG00000164051.12	protein_coding	KNOWN	CCDC51
ENSG00000155636.13	-0.133207	4.04991	0.0223194	0.122591	chr2	178112424	178139011	+	ENSG00000155636.13	protein_coding	KNOWN	RBM45
ENSG00000137449.14	-0.133122	3.4484	0.110242	0.308024	chr4	15002674	15070153	+	ENSG00000137449.14	protein_coding	KNOWN	CPEB2
ENSG00000144034.13	-0.13302	4.68212	0.0852748	0.264491	chr2	73729104	73737400	-	ENSG00000144034.13	protein_coding	KNOWN	TPRKB
ENSG00000100439.9	-0.133004	3.65652	0.245359	0.484986	chr14	22598237	22613215	+	ENSG00000100439.9	protein_coding	KNOWN	ABHD4
ENSG00000188735.11	-0.132985	5.48868	0.0169394	0.103288	chr12	121712752	121783001	+	ENSG00000188735.11	protein_coding	KNOWN	TMEM120B
ENSG00000246089.3	-0.132682	2.26374	0.292116	0.533692	chr8	6403551	6407142	-	ENSG00000246089.3	antisense	NOVEL	RP11-115C21.2
ENSG00000100147.12	-0.132659	3.61469	0.0858988	0.265569	chr22	41800679	41826299	+	ENSG00000100147.12	protein_coding	KNOWN	CCDC134
ENSG00000154719.12	-0.132623	5.28041	0.00454955	0.0461827	chr21	25585656	25607517	-	ENSG00000154719.12	protein_coding	KNOWN	MRPL39
ENSG00000085978.20	-0.132555	5.06927	0.04786	0.18852	chr2	233210051	233295674	+	ENSG00000085978.20	protein_coding	KNOWN	ATG16L1
ENSG00000184470.18	-0.132407	4.03563	0.0316173	0.148731	chr22	19875517	19941992	-	ENSG00000184470.18	protein_coding	KNOWN	TXNRD2
ENSG00000105643.8	-0.132398	4.914	0.00251163	0.0324396	chr19	18001132	18014102	+	ENSG00000105643.8	protein_coding	KNOWN	ARRDC2
ENSG00000136810.11	-0.132269	6.58263	0.0601675	0.215431	chr9	110243811	110256640	-	ENSG00000136810.11	protein_coding	KNOWN	TXN
ENSG00000254936.4	-0.132257	2.9565	0.119839	0.32297	chr8	11123381	11126064	-	ENSG00000254936.4	sense_intronic	NOVEL	AF131215.3
ENSG00000204946.8	-0.132215	4.95225	0.0515187	0.197145	chr7	149262171	149297302	+	ENSG00000204946.8	protein_coding	KNOWN	ZNF783
ENSG00000235552.4	-0.131942	2.58511	0.293769	0.53533	chr18	6462144	6463015	-	ENSG00000235552.4	transcribed_processed_pseudogene	KNOWN	RPL6P27
ENSG00000138663.7	-0.131878	5.10657	0.0293516	0.142748	chr4	83034447	83075818	+	ENSG00000138663.7	protein_coding	KNOWN	COPS4
ENSG00000134419.14	-0.131851	7.17014	0.0104872	0.0775254	chr16	18781295	18790383	-	ENSG00000134419.14	protein_coding	KNOWN	RPS15A
ENSG00000015171.17	-0.131789	3.00046	0.227446	0.466329	chr10	134465	254637	+	ENSG00000015171.17	protein_coding	KNOWN	ZMYND11
ENSG00000064547.12	-0.131737	3.70676	0.0323758	0.150692	chr19	19623668	19628930	-	ENSG00000064547.12	protein_coding	KNOWN	LPAR2
ENSG00000137101.11	-0.131659	5.03004	0.0244088	0.128989	chr9	35609533	35646810	-	ENSG00000137101.11	protein_coding	KNOWN	CD72
ENSG00000198780.10	-0.131508	-1.28715	0.662298	0.820154	chr5	74777574	74866951	-	ENSG00000198780.10	protein_coding	KNOWN	FAM169A
ENSG00000171497.4	-0.131497	5.05054	0.00839077	0.0672921	chr4	158709134	158723396	-	ENSG00000171497.4	protein_coding	KNOWN	PPID
ENSG00000106588.9	-0.131479	3.37283	0.0478234	0.18852	chr7	42916857	42932223	-	ENSG00000106588.9	protein_coding	KNOWN	PSMA2
ENSG00000218537.1	-0.13147	1.53275	0.353762	0.589993	chr22	23894426	23898930	-	ENSG00000218537.1	antisense	KNOWN	MIF-AS1
ENSG00000274627.1	-0.13143	4.46987	0.0851754	0.264491	chr16	89516797	89522217	+	ENSG00000274627.1	sense_intronic	NOVEL	RP11-104N10.2
ENSG00000173221.12	-0.131413	3.20741	0.0721258	0.238858	chr5	95751319	95823005	-	ENSG00000173221.12	protein_coding	KNOWN	GLRX
ENSG00000130304.15	-0.131384	1.65009	0.533399	0.730271	chr19	17468769	17506168	+	ENSG00000130304.15	protein_coding	KNOWN	SLC27A1
ENSG00000187187.12	-0.131315	3.03516	0.101946	0.293502	chr19	39984134	40021041	+	ENSG00000187187.12	protein_coding	KNOWN	ZNF546
ENSG00000129625.11	-0.131239	5.44353	0.00896193	0.0698858	chr5	112876379	112922539	-	ENSG00000129625.11	protein_coding	KNOWN	REEP5
ENSG00000128829.10	-0.131198	5.76061	0.0137133	0.0913276	chr15	39934146	40035591	+	ENSG00000128829.10	protein_coding	KNOWN	EIF2AK4
ENSG00000271605.4	-0.130993	2.68775	0.163162	0.386587	chr17	64449037	64468643	+	ENSG00000271605.4	protein_coding	KNOWN	MILR1
ENSG00000077150.16	-0.13091	6.23697	0.0224707	0.122959	chr10	102394110	102402529	+	ENSG00000077150.16	protein_coding	KNOWN	NFKB2
ENSG00000167645.15	-0.130867	4.63348	0.00502035	0.0490979	chr19	38305104	38317273	-	ENSG00000167645.15	protein_coding	KNOWN	YIF1B
ENSG00000086061.14	-0.130686	7.80469	0.000179506	0.00599066	chr9	33025211	33039907	+	ENSG00000086061.14	protein_coding	KNOWN	DNAJA1
ENSG00000154930.13	-0.130636	3.01334	0.133675	0.343958	chr20	25006230	25058980	-	ENSG00000154930.13	protein_coding	KNOWN	ACSS1
ENSG00000158234.11	-0.130602	3.6142	0.112886	0.312358	chr3	138608606	138633376	+	ENSG00000158234.11	protein_coding	KNOWN	FAIM
ENSG00000174718.10	-0.130539	6.9333	6.95e-05	0.00309272	chr12	31959370	31993107	+	ENSG00000174718.10	protein_coding	KNOWN	KIAA1551
ENSG00000186654.19	-0.130526	-0.713989	0.593675	0.773609	chr22	44668547	44737681	+	ENSG00000186654.19	protein_coding	KNOWN	PRR5
ENSG00000162777.15	-0.130474	5.29807	0.00291313	0.0358475	chr1	111187174	111204535	-	ENSG00000162777.15	protein_coding	KNOWN	DENND2D
ENSG00000273151.1	-0.13046	-0.181292	0.614667	0.787654	chr7	879790	886547	-	ENSG00000273151.1	antisense	NOVEL	RP11-449P15.2
ENSG00000229989.3	-0.13041	4.53208	0.0215831	0.120445	chr1	198807493	198937429	-	ENSG00000229989.3	lincRNA	KNOWN	MIR181A1HG
ENSG00000174796.11	-0.130367	4.14572	0.0624789	0.219567	chr4	75513946	75550473	+	ENSG00000174796.11	protein_coding	KNOWN	THAP6
ENSG00000066697.13	-0.130352	3.39342	0.0435562	0.179396	chr9	100427156	100451711	+	ENSG00000066697.13	protein_coding	KNOWN	MSANTD3
ENSG00000037897.15	-0.130243	3.42283	0.0775346	0.250225	chr12	57768471	57772793	-	ENSG00000037897.15	protein_coding	KNOWN	METTL1
ENSG00000023902.12	-0.13021	5.08606	0.0190698	0.111132	chr1	150149183	150164720	+	ENSG00000023902.12	protein_coding	KNOWN	PLEKHO1
ENSG00000172878.12	-0.130074	3.14106	0.018512	0.109221	chr2	171999583	172082430	+	ENSG00000172878.12	protein_coding	KNOWN	METAP1D
ENSG00000254221.2	-0.129934	2.21801	0.356628	0.592258	chr5	141350102	141512979	+	ENSG00000254221.2	protein_coding	KNOWN	PCDHGB1
ENSG00000082497.10	-0.129844	-0.967439	0.403177	0.631012	chr1	210232799	210246631	+	ENSG00000082497.10	protein_coding	KNOWN	SERTAD4
ENSG00000260285.1	-0.129825	1.86872	0.394439	0.623319	chr14	103525010	103529072	-	ENSG00000260285.1	antisense	NOVEL	RP11-600F24.7
ENSG00000109220.9	-0.129684	3.34259	0.0372537	0.164212	chr4	54009789	54064690	-	ENSG00000109220.9	protein_coding	KNOWN	CHIC2
ENSG00000145214.12	-0.129526	3.4952	0.116705	0.317948	chr4	958887	986895	-	ENSG00000145214.12	protein_coding	KNOWN	DGKQ
ENSG00000076351.11	-0.129431	3.32524	0.177124	0.404273	chr17	28394756	28407197	-	ENSG00000076351.11	protein_coding	KNOWN	SLC46A1
ENSG00000115042.8	-0.129354	4.51914	0.0407044	0.172465	chr2	95402721	95416616	+	ENSG00000115042.8	protein_coding	KNOWN	FAHD2A
ENSG00000196268.10	-0.129314	5.18547	0.00443557	0.0455407	chr19	21397119	21427573	+	ENSG00000196268.10	protein_coding	KNOWN	ZNF493
ENSG00000164136.15	-0.129198	-1.04726	0.702364	0.844571	chr4	141636599	141733987	+	ENSG00000164136.15	protein_coding	KNOWN	IL15
ENSG00000150054.17	-0.129187	0.0554294	0.656341	0.816173	chr10	28050993	28334486	-	ENSG00000150054.17	protein_coding	KNOWN	MPP7
ENSG00000276449.1	-0.129143	2.24232	0.235015	0.474804	chr19	57449689	57453011	+	ENSG00000276449.1	antisense	NOVEL	AC004076.5
ENSG00000072818.10	-0.129039	5.31998	0.00174607	0.0255877	chr17	7336529	7351478	+	ENSG00000072818.10	protein_coding	KNOWN	ACAP1
ENSG00000101966.11	-0.129023	6.18924	6.68e-05	0.00300752	chrX	123859724	123913979	+	ENSG00000101966.11	protein_coding	KNOWN	XIAP
ENSG00000205571.11	-0.128898	2.38987	0.394853	0.623616	chr5	70049612	70078522	+	ENSG00000205571.11	protein_coding	KNOWN	SMN2
ENSG00000235590.6	-0.128881	3.24442	0.127226	0.334209	chr20	58818919	58850903	-	ENSG00000235590.6	antisense	KNOWN	GNAS-AS1
ENSG00000145451.11	-0.128642	0.495399	0.346721	0.584138	chr4	174636914	174829314	-	ENSG00000145451.11	protein_coding	KNOWN	GLRA3
ENSG00000183542.5	-0.128528	-1.15503	0.312734	0.552278	chr12	10407382	10409757	-	ENSG00000183542.5	protein_coding	KNOWN	KLRC4
ENSG00000205542.9	-0.128477	9.16343	0.00131304	0.0214857	chrX	12975108	12977227	+	ENSG00000205542.9	protein_coding	KNOWN	TMSB4X
ENSG00000229419.1	-0.128391	1.4071	0.383337	0.614698	chr9	105520128	105526359	+	ENSG00000229419.1	processed_pseudogene	KNOWN	RALGAPA1P
ENSG00000123684.11	-0.128369	5.86059	0.000191779	0.00624373	chr1	211743457	211830772	-	ENSG00000123684.11	protein_coding	KNOWN	LPGAT1
ENSG00000053372.4	-0.128352	6.48786	0.000621284	0.0134383	chr1	19251539	19260128	+	ENSG00000053372.4	protein_coding	KNOWN	MRTO4
ENSG00000269858.4	-0.128336	4.28731	0.00629992	0.0567236	chr19	40798996	40808433	+	ENSG00000269858.4	protein_coding	KNOWN	EGLN2
ENSG00000123130.15	-0.128322	4.43446	0.00767014	0.0638524	chrX	23702253	23766475	-	ENSG00000123130.15	protein_coding	KNOWN	ACOT9
ENSG00000170340.10	-0.128262	5.16038	0.00983647	0.0741541	chr2	62196113	62224731	+	ENSG00000170340.10	protein_coding	KNOWN	B3GNT2
ENSG00000111846.14	-0.128207	5.62197	0.00499097	0.0489212	chr6	10492223	10629368	+	ENSG00000111846.14	protein_coding	KNOWN	GCNT2
ENSG00000011021.20	-0.128166	6.27968	0.00274227	0.0346701	chr1	11806096	11843144	+	ENSG00000011021.20	protein_coding	KNOWN	CLCN6
ENSG00000104941.6	-0.128091	0.06982	0.481178	0.694819	chr19	45795710	45815319	-	ENSG00000104941.6	protein_coding	KNOWN	RSPH6A
ENSG00000196417.11	-0.128083	5.55013	0.00143779	0.0226709	chr19	53389793	53430413	+	ENSG00000196417.11	protein_coding	KNOWN	ZNF765
ENSG00000159239.10	-0.127918	1.57725	0.376144	0.6086	chr2	74414176	74421591	-	ENSG00000159239.10	protein_coding	KNOWN	C2orf81
ENSG00000151689.11	-0.127667	-0.331776	0.606704	0.782395	chr2	190343470	190371665	+	ENSG00000151689.11	protein_coding	KNOWN	INPP1
ENSG00000225484.5	-0.127658	5.55289	0.00485031	0.0480709	chr10	79663088	79826594	-	ENSG00000225484.5	antisense	NOVEL	NUTM2B-AS1
ENSG00000224505.2	-0.127657	1.43295	0.370098	0.603089	chr17	45150400	45161510	-	ENSG00000224505.2	antisense	NOVEL	AC002117.1
ENSG00000184060.9	-0.127619	1.68914	0.422163	0.646836	chr17	30906344	30959322	+	ENSG00000184060.9	protein_coding	KNOWN	ADAP2
ENSG00000197961.10	-0.127601	7.57762	4.64e-05	0.00234145	chr19	9560353	9584533	-	ENSG00000197961.10	protein_coding	KNOWN	ZNF121
ENSG00000119900.7	-0.127532	6.39199	0.000109962	0.00427831	chr6	71288803	71308950	+	ENSG00000119900.7	protein_coding	KNOWN	OGFRL1
ENSG00000187626.8	-0.127467	2.60159	0.167485	0.392538	chr6	28244623	28252224	-	ENSG00000187626.8	protein_coding	KNOWN	ZKSCAN4
ENSG00000178307.8	-0.127339	4.56382	0.0300468	0.144618	chr17	21197280	21214624	-	ENSG00000178307.8	protein_coding	KNOWN	TMEM11
ENSG00000034510.5	-0.127327	7.05352	0.0227008	0.123685	chr2	84905625	84906675	+	ENSG00000034510.5	protein_coding	KNOWN	TMSB10
ENSG00000156990.13	-0.127198	4.88654	0.00250377	0.0323713	chr3	9837849	9844602	-	ENSG00000156990.13	protein_coding	KNOWN	RPUSD3
ENSG00000250571.5	-0.127061	3.76856	0.148142	0.366741	chr8	143267433	143276931	+	ENSG00000250571.5	protein_coding	KNOWN	GLI4
ENSG00000088387.16	-0.127054	4.7946	0.00171002	0.0251674	chr13	98793487	99086625	-	ENSG00000088387.16	protein_coding	KNOWN	DOCK9
ENSG00000177542.9	-0.126872	5.13959	0.00378223	0.0416016	chr11	790475	798333	-	ENSG00000177542.9	protein_coding	KNOWN	SLC25A22
ENSG00000277476.1	-0.126843	2.21901	0.126784	0.333759	chr17	68133201	68135935	+	ENSG00000277476.1	lincRNA	NOVEL	RP11-147L13.13
ENSG00000072682.17	-0.12682	1.73891	0.0260105	0.133686	chr5	132191838	132295315	-	ENSG00000072682.17	protein_coding	KNOWN	P4HA2
ENSG00000179886.5	-0.126744	3.46405	0.117612	0.319023	chr8	143597835	143603224	+	ENSG00000179886.5	protein_coding	KNOWN	TIGD5
ENSG00000136243.15	-0.126627	5.54891	0.0090607	0.0703823	chr7	23181827	23201011	+	ENSG00000136243.15	protein_coding	KNOWN	NUPL2
ENSG00000145014.16	-0.126578	3.67276	0.0297299	0.1438	chr3	194587673	194633689	-	ENSG00000145014.16	protein_coding	KNOWN	TMEM44
ENSG00000253878.4	-0.12649	0.587696	0.405431	0.632723	chr8	94950037	94951396	+	ENSG00000253878.4	sense_intronic	NOVEL	RP11-347C18.3
ENSG00000075826.15	-0.126485	4.31005	0.0997047	0.289841	chr10	100486642	100519864	-	ENSG00000075826.15	protein_coding	KNOWN	SEC31B
ENSG00000160050.13	-0.126362	4.68482	0.0228895	0.124202	chr1	32200386	32205387	+	ENSG00000160050.13	protein_coding	KNOWN	CCDC28B
ENSG00000251364.5	-0.126305	2.17628	0.349056	0.586038	chr11	7427266	7512515	-	ENSG00000251364.5	antisense	NOVEL	CTD-2516F10.2
ENSG00000167114.11	-0.126276	4.45297	0.0119964	0.0833385	chr9	128340646	128361470	+	ENSG00000167114.11	protein_coding	KNOWN	SLC27A4
ENSG00000163902.10	-0.126188	7.76706	0.00317965	0.0377325	chr3	128619970	128681075	-	ENSG00000163902.10	protein_coding	KNOWN	RPN1
ENSG00000105829.10	-0.126097	4.90594	0.0213028	0.119431	chr7	93962762	94004382	-	ENSG00000105829.10	protein_coding	KNOWN	BET1
ENSG00000114812.11	-0.126091	-0.327305	0.567476	0.756896	chr3	42489299	42537573	+	ENSG00000114812.11	protein_coding	KNOWN	VIPR1
ENSG00000141542.9	-0.125989	1.2298	0.501405	0.707677	chr17	82654973	82698728	-	ENSG00000141542.9	protein_coding	KNOWN	RAB40B
ENSG00000123338.11	-0.12597	8.12281	0.000101126	0.00406998	chr12	54497711	54548238	+	ENSG00000123338.11	protein_coding	KNOWN	NCKAP1L
ENSG00000278023.3	-0.125922	1.92266	0.110712	0.30877	chr17	35918066	35930773	-	ENSG00000278023.3	protein_coding	KNOWN	RDM1
ENSG00000134909.17	-0.12584	-0.853235	0.581533	0.765663	chr11	128965060	129279324	-	ENSG00000134909.17	protein_coding	KNOWN	ARHGAP32
ENSG00000134262.11	-0.125791	5.11535	0.0578406	0.210082	chr1	113894748	113905201	-	ENSG00000134262.11	protein_coding	KNOWN	AP4B1
ENSG00000204116.10	-0.125721	4.46479	0.0157535	0.0991857	chrX	73563200	73687102	+	ENSG00000204116.10	protein_coding	KNOWN	CHIC1
ENSG00000185608.7	-0.125692	4.38288	0.0727743	0.240356	chr22	19431902	19436075	+	ENSG00000185608.7	protein_coding	KNOWN	MRPL40
ENSG00000198039.10	-0.125684	4.47719	0.0613962	0.217947	chr7	64870172	64930966	+	ENSG00000198039.10	protein_coding	KNOWN	ZNF273
ENSG00000167635.10	-0.125546	6.99314	0.000279982	0.00803318	chr19	36214602	36238774	+	ENSG00000167635.10	protein_coding	KNOWN	ZNF146
ENSG00000160683.4	-0.125498	8.18173	0.000471754	0.0111545	chr11	118883766	118897799	+	ENSG00000160683.4	protein_coding	KNOWN	CXCR5
ENSG00000123552.16	-0.125426	5.34833	0.0025563	0.0328141	chr6	99432379	99521728	-	ENSG00000123552.16	protein_coding	KNOWN	USP45
ENSG00000057252.11	-0.125424	5.9918	4.32e-05	0.00221542	chr1	179293714	179358680	+	ENSG00000057252.11	protein_coding	KNOWN	SOAT1
ENSG00000127184.9	-0.125355	7.44369	0.0208319	0.117516	chr5	86617904	86620962	+	ENSG00000127184.9	protein_coding	KNOWN	COX7C
ENSG00000132952.10	-0.125237	5.58105	0.0115757	0.0819201	chr13	30617693	30660770	+	ENSG00000132952.10	protein_coding	KNOWN	USPL1
ENSG00000066933.14	-0.124907	8.13053	4.31e-05	0.00221542	chr15	71822289	72118577	-	ENSG00000066933.14	protein_coding	KNOWN	MYO9A
ENSG00000125257.12	-0.124845	6.32783	0.000340883	0.00894338	chr13	95019829	95301446	-	ENSG00000125257.12	protein_coding	KNOWN	ABCC4
ENSG00000146094.12	-0.124756	7.52707	0.0017404	0.0255809	chr5	177501907	177511274	-	ENSG00000146094.12	protein_coding	KNOWN	DOK3
ENSG00000130413.14	-0.124753	2.41975	0.586865	0.769445	chr11	8391868	8594289	-	ENSG00000130413.14	protein_coding	KNOWN	STK33
ENSG00000142669.12	-0.124541	5.56644	0.0104655	0.0774099	chr1	26279176	26281522	+	ENSG00000142669.12	protein_coding	KNOWN	SH3BGRL3
ENSG00000102078.14	-0.124537	2.89272	0.353578	0.589935	chrX	130339888	130373361	+	ENSG00000102078.14	protein_coding	KNOWN	SLC25A14
ENSG00000215417.9	-0.124525	6.13969	0.00776025	0.0641177	chr13	91347820	91354579	+	ENSG00000215417.9	processed_transcript	KNOWN	MIR17HG
ENSG00000239672.6	-0.124405	5.48326	0.00408603	0.0434058	chr17	51153536	51162428	+	ENSG00000239672.6	protein_coding	KNOWN	NME1
ENSG00000129933.19	-0.124399	6.36135	0.00344	0.03918	chr19	19320681	19358755	+	ENSG00000129933.19	protein_coding	KNOWN	MAU2
ENSG00000143947.11	-0.124303	9.67142	0.0214848	0.12016	chr2	55231903	55235853	+	ENSG00000143947.11	protein_coding	KNOWN	RPS27A
ENSG00000178209.13	-0.124277	7.45658	0.00126207	0.0208817	chr8	143915147	143976734	-	ENSG00000178209.13	protein_coding	KNOWN	PLEC
ENSG00000157077.13	-0.12408	2.64614	0.390844	0.620717	chr1	52142094	52346686	+	ENSG00000157077.13	protein_coding	KNOWN	ZFYVE9
ENSG00000203644.3	-0.124044	3.11594	0.196537	0.427633	chr3	129847048	129847957	-	ENSG00000203644.3	sense_intronic	NOVEL	RP11-332M2.1
ENSG00000135605.11	-0.123952	5.41561	0.0153898	0.0981247	chr4	48135783	48269864	-	ENSG00000135605.11	protein_coding	KNOWN	TEC
ENSG00000100711.12	-0.12386	4.13938	0.028784	0.141142	chr14	103715730	103733668	+	ENSG00000100711.12	protein_coding	KNOWN	ZFYVE21
ENSG00000119655.7	-0.123785	3.57917	0.146667	0.364578	chr14	74476192	74494177	-	ENSG00000119655.7	protein_coding	KNOWN	NPC2
ENSG00000185442.11	-0.123755	1.94795	0.378066	0.610272	chr15	92617443	92809884	-	ENSG00000185442.11	protein_coding	KNOWN	FAM174B
ENSG00000115935.15	-0.123751	7.51962	2.75e-05	0.00160992	chr2	174559572	174682916	-	ENSG00000115935.15	protein_coding	KNOWN	WIPF1
ENSG00000275764.1	-0.123666	2.97994	0.233144	0.473736	chr12	27037100	27038960	+	ENSG00000275764.1	lincRNA	NOVEL	RP11-582E3.6
ENSG00000161970.11	-0.123651	5.2394	0.0535578	0.201181	chr17	8377520	8383213	-	ENSG00000161970.11	protein_coding	KNOWN	RPL26
ENSG00000153113.22	-0.123635	6.74921	0.000316152	0.00865595	chr5	96525267	96779595	+	ENSG00000153113.22	protein_coding	KNOWN	CAST
ENSG00000162385.9	-0.123552	4.7895	0.106212	0.301115	chr1	53226892	53238610	-	ENSG00000162385.9	protein_coding	KNOWN	MAGOH
ENSG00000091436.15	-0.123498	4.45652	0.302794	0.543017	chr2	173075435	173268010	+	ENSG00000091436.15	protein_coding	KNOWN	pk
ENSG00000142684.7	-0.123472	4.27208	0.132834	0.342636	chr1	26169871	26172060	+	ENSG00000142684.7	protein_coding	KNOWN	ZNF593
ENSG00000271646.1	-0.123459	2.31091	0.349235	0.586038	chr4	184474802	184477304	+	ENSG00000271646.1	lincRNA	NOVEL	RP11-326I11.3
ENSG00000240038.5	-0.123424	1.66194	0.475074	0.690598	chr1	103553815	103579534	+	ENSG00000240038.5	protein_coding	KNOWN	AMY2B
ENSG00000124224.15	-0.123423	2.94441	0.108393	0.3046	chr20	58228940	58309439	-	ENSG00000124224.15	transcribed_unprocessed_pseudogene	KNOWN	PPP4R1L
ENSG00000170571.10	-0.123397	6.96541	0.00474247	0.0475226	chr5	50396192	50443248	-	ENSG00000170571.10	protein_coding	KNOWN	EMB
ENSG00000211599.2	-0.123312	0.729136	0.645581	0.809036	chr2	88897232	88897784	+	ENSG00000211599.2	IG_V_gene	KNOWN	IGKV5-2
ENSG00000170525.17	-0.123305	6.03583	0.00968679	0.0734665	chr10	6144934	6235545	+	ENSG00000170525.17	protein_coding	KNOWN	PFKFB3
ENSG00000081386.11	-0.123297	4.87153	0.0339898	0.155271	chr9	96755865	96778129	-	ENSG00000081386.11	protein_coding	KNOWN	ZNF510
ENSG00000172932.13	-0.123232	4.96969	0.0135401	0.090524	chr11	67288547	67302485	+	ENSG00000172932.13	protein_coding	KNOWN	ANKRD13D
ENSG00000128335.12	-0.123156	4.16686	0.121386	0.325951	chr22	36226203	36239954	-	ENSG00000128335.12	protein_coding	KNOWN	APOL2
ENSG00000225783.5	-0.123126	3.30684	0.121987	0.326938	chr22	26646428	26676475	+	ENSG00000225783.5	lincRNA	KNOWN	MIAT
ENSG00000254004.5	-0.123087	4.67401	0.0350287	0.157881	chr19	36510695	36528660	-	ENSG00000254004.5	protein_coding	KNOWN	ZNF260
ENSG00000123159.14	-0.123073	3.18899	0.293292	0.534795	chr19	14477760	14496149	-	ENSG00000123159.14	protein_coding	KNOWN	GIPC1
ENSG00000271425.5	-0.122968	2.42885	0.277364	0.519933	chr1	146064699	146144942	-	ENSG00000271425.5	protein_coding	KNOWN	NBPF10
ENSG00000156535.12	-0.122842	1.35062	0.574656	0.761541	chr6	73695785	73828316	+	ENSG00000156535.12	protein_coding	KNOWN	CD109
ENSG00000176915.13	-0.122818	7.26371	0.00456308	0.0462454	chr12	132725503	132761888	-	ENSG00000176915.13	protein_coding	KNOWN	ANKLE2
ENSG00000106948.15	-0.122705	7.63336	0.000283861	0.00809532	chr9	114334156	114394405	-	ENSG00000106948.15	protein_coding	KNOWN	AKNA
ENSG00000198856.11	-0.122648	5.82324	0.0850489	0.264295	chr4	108650584	108667820	+	ENSG00000198856.11	protein_coding	KNOWN	OSTC
ENSG00000248483.5	-0.122598	2.72965	0.272893	0.515373	chr5	93734806	93741637	-	ENSG00000248483.5	protein_coding	KNOWN	POU5F2
ENSG00000196167.8	-0.122588	4.10671	0.159494	0.381034	chr11	111290787	111305045	-	ENSG00000196167.8	antisense	KNOWN	COLCA1
ENSG00000213719.7	-0.122577	6.83113	0.00193234	0.0272544	chr6	31730581	31739763	-	ENSG00000213719.7	protein_coding	KNOWN	CLIC1
ENSG00000119684.14	-0.122489	5.71392	0.00228803	0.0306543	chr14	75013764	75051532	-	ENSG00000119684.14	protein_coding	KNOWN	MLH3
ENSG00000279059.1	-0.122478	2.81643	0.125873	0.332741	chr17	54956760	54958426	-	ENSG00000279059.1	TEC	KNOWN	RP11-257O5.2
ENSG00000185015.6	-0.122429	1.39962	0.232269	0.47294	chr8	85220587	85284073	+	ENSG00000185015.6	protein_coding	KNOWN	CA13
ENSG00000175265.16	-0.122325	6.56485	0.00650932	0.058016	chr15	34379068	34437466	-	ENSG00000175265.16	protein_coding	KNOWN	GOLGA8A
ENSG00000148450.11	-0.12224	1.49836	0.439587	0.661988	chr10	23095506	23122013	+	ENSG00000148450.11	protein_coding	KNOWN	MSRB2
ENSG00000148090.10	-0.122155	3.53811	0.061429	0.21795	chr9	91213815	91361913	-	ENSG00000148090.10	protein_coding	KNOWN	AUH
ENSG00000141424.11	-0.122151	6.40577	0.00046833	0.0111047	chr18	36108532	36129385	-	ENSG00000141424.11	protein_coding	KNOWN	SLC39A6
ENSG00000178105.8	-0.122145	6.69398	0.00107721	0.0190131	chr11	108665025	108940930	+	ENSG00000178105.8	protein_coding	KNOWN	DDX10
ENSG00000076662.8	-0.122099	5.06587	0.0175304	0.10556	chr19	10333776	10339823	-	ENSG00000076662.8	protein_coding	KNOWN	ICAM3
ENSG00000091127.12	-0.122038	6.21152	0.00163983	0.0247811	chr7	105439661	105522267	-	ENSG00000091127.12	protein_coding	KNOWN	PUS7
ENSG00000281344.1	-0.122034	6.35977	0.0293481	0.142748	chr12	102197585	102402596	+	ENSG00000281344.1	macro_lncRNA	KNOWN	HELLPAR
ENSG00000180817.10	-0.122031	7.67635	0.000572907	0.0129027	chr10	70202830	70233911	-	ENSG00000180817.10	protein_coding	KNOWN	PPA1
ENSG00000171219.8	-0.122025	2.43823	0.201226	0.433088	chr11	64823387	64844569	-	ENSG00000171219.8	protein_coding	KNOWN	CDC42BPG
ENSG00000184205.13	-0.122014	5.44073	0.00440735	0.0453622	chrX	53082367	53088540	+	ENSG00000184205.13	protein_coding	KNOWN	TSPYL2
ENSG00000198298.11	-0.122006	2.63209	0.174075	0.400807	chr10	43606407	43617903	+	ENSG00000198298.11	protein_coding	KNOWN	ZNF485
ENSG00000143379.11	-0.121962	5.86534	0.00378377	0.0416016	chr1	150926263	150964744	+	ENSG00000143379.11	protein_coding	KNOWN	SETDB1
ENSG00000230002.2	-0.121926	2.1399	0.195085	0.426001	chr2	73456764	73459484	+	ENSG00000230002.2	sense_intronic	NOVEL	ALMS1-IT1
ENSG00000102890.13	-0.121923	2.57281	0.234213	0.474443	chr16	67199111	67204029	+	ENSG00000102890.13	protein_coding	KNOWN	ELMO3
ENSG00000102978.11	-0.121882	5.54893	0.00462489	0.0467211	chr16	57462387	57472010	+	ENSG00000102978.11	protein_coding	KNOWN	POLR2C
ENSG00000198520.9	-0.121736	2.14383	0.494192	0.703127	chr1	44674692	44725591	+	ENSG00000198520.9	protein_coding	KNOWN	C1orf228
ENSG00000251562.6	-0.121619	12.821	0.00357031	0.0400924	chr11	65497762	65506516	+	ENSG00000251562.6	lincRNA	KNOWN	MALAT1
ENSG00000205246.7	-0.121587	4.4757	0.219735	0.456657	chr19	23763005	23828135	+	ENSG00000205246.7	protein_coding	KNOWN	RPSAP58
ENSG00000108821.12	-0.121532	-0.842246	0.627407	0.795719	chr17	50183289	50201632	-	ENSG00000108821.12	protein_coding	KNOWN	COL1A1
ENSG00000128886.10	-0.121486	2.12157	0.283348	0.525739	chr15	43772600	43777543	-	ENSG00000128886.10	protein_coding	KNOWN	ELL3
ENSG00000122971.7	-0.121286	2.21634	0.316014	0.555788	chr12	120725735	120740008	+	ENSG00000122971.7	protein_coding	KNOWN	ACADS
ENSG00000102780.15	-0.121208	6.8261	0.00315872	0.0375666	chr13	42040036	42256578	+	ENSG00000102780.15	protein_coding	KNOWN	DGKH
ENSG00000158079.13	-0.121205	1.16374	0.256713	0.497733	chr9	94030794	94109856	+	ENSG00000158079.13	protein_coding	KNOWN	PTPDC1
ENSG00000123636.16	-0.121132	4.29795	0.00374694	0.0414974	chr2	159318979	159616692	-	ENSG00000123636.16	protein_coding	KNOWN	BAZ2B
ENSG00000198551.8	-0.121077	3.22423	0.151719	0.371886	chr19	11559374	11619135	+	ENSG00000198551.8	protein_coding	KNOWN	ZNF627
ENSG00000198440.8	-0.121031	2.36806	0.251089	0.491052	chr19	56397966	56436035	+	ENSG00000198440.8	protein_coding	KNOWN	ZNF583
ENSG00000171858.16	-0.121022	8.26154	0.0126717	0.0862186	chr20	62387116	62388520	+	ENSG00000171858.16	protein_coding	KNOWN	RPS21
ENSG00000143669.12	-0.120977	4.84448	0.133615	0.343944	chr1	235661041	235883640	-	ENSG00000143669.12	protein_coding	KNOWN	LYST
ENSG00000103037.10	-0.120919	4.36254	0.0463452	0.18578	chr16	58515479	58521181	+	ENSG00000103037.10	protein_coding	KNOWN	SETD6
ENSG00000081019.12	-0.120894	5.73519	0.0117953	0.0825597	chr1	113761832	113812476	-	ENSG00000081019.12	protein_coding	KNOWN	RSBN1
ENSG00000234797.5	-0.120885	2.72824	0.294073	0.535519	chr15	59768352	59769146	+	ENSG00000234797.5	processed_pseudogene	KNOWN	RPS3AP6
ENSG00000139437.16	-0.120765	4.4711	0.152095	0.372415	chr12	109900264	109983841	+	ENSG00000139437.16	protein_coding	KNOWN	TCHP
ENSG00000134371.9	-0.120702	6.49888	0.000464622	0.0110376	chr1	193122017	193253901	+	ENSG00000134371.9	protein_coding	KNOWN	CDC73
ENSG00000167637.15	-0.120688	3.17329	0.283242	0.525739	chr19	43827292	43852017	+	ENSG00000167637.15	protein_coding	KNOWN	ZNF283
ENSG00000102401.18	-0.12065	5.0247	0.0366894	0.16255	chrX	101622797	101627843	+	ENSG00000102401.18	protein_coding	KNOWN	ARMCX3
ENSG00000196683.9	-0.12064	5.24762	0.0242218	0.128447	chr7	22812628	22822852	-	ENSG00000196683.9	protein_coding	KNOWN	TOMM7
ENSG00000168010.9	-0.120596	5.24788	0.0279964	0.138735	chr11	72814308	72843674	+	ENSG00000168010.9	protein_coding	KNOWN	ATG16L2
ENSG00000004139.12	-0.120583	4.30141	0.124695	0.330879	chr17	28364356	28404049	+	ENSG00000004139.12	protein_coding	KNOWN	SARM1
ENSG00000139083.9	-0.120575	4.58357	0.40458	0.632242	chr12	11649854	11895402	+	ENSG00000139083.9	protein_coding	KNOWN	ETV6
ENSG00000059573.7	-0.120571	6.6775	0.00111626	0.0193224	chr10	95605929	95656706	-	ENSG00000059573.7	protein_coding	KNOWN	ALDH18A1
ENSG00000115839.16	-0.120563	6.31568	2.83e-05	0.00164722	chr2	135052265	135176394	+	ENSG00000115839.16	protein_coding	KNOWN	RAB3GAP1
ENSG00000114738.9	-0.120517	4.70169	0.0510313	0.195925	chr3	50611520	50649297	+	ENSG00000114738.9	protein_coding	KNOWN	MAPKAPK3
ENSG00000197620.9	-0.120411	3.53903	0.209749	0.443828	chrX	149540355	149550510	+	ENSG00000197620.9	protein_coding	KNOWN	CXorf40A
ENSG00000196531.9	-0.120236	8.93514	0.000668983	0.0140352	chr12	56712428	56731628	-	ENSG00000196531.9	protein_coding	KNOWN	NACA
ENSG00000116251.8	-0.120099	8.40827	0.00041104	0.0102086	chr1	6181269	6209389	-	ENSG00000116251.8	protein_coding	KNOWN	RPL22
ENSG00000188342.10	-0.120077	5.35724	0.0119938	0.0833385	chr13	45120515	45284909	+	ENSG00000188342.10	protein_coding	KNOWN	GTF2F2
ENSG00000135622.11	-0.119963	1.92743	0.40665	0.633726	chr2	74654228	74683853	+	ENSG00000135622.11	protein_coding	KNOWN	SEMA4F
ENSG00000196814.13	-0.119952	-0.833428	0.615191	0.78802	chr9	126326849	126507041	+	ENSG00000196814.13	protein_coding	KNOWN	MVB12B
ENSG00000111554.13	-0.119893	4.8118	0.0133445	0.0898231	chr12	68272443	68332381	-	ENSG00000111554.13	protein_coding	KNOWN	MDM1
ENSG00000204149.8	-0.119706	4.90308	0.0116751	0.0821504	chr10	49982190	50010499	+	ENSG00000204149.8	protein_coding	KNOWN	AGAP6
ENSG00000154124.4	-0.119644	7.00111	0.000908946	0.0173334	chr5	14664664	14699711	+	ENSG00000154124.4	protein_coding	KNOWN	OTULIN
ENSG00000170876.7	-0.119528	4.66312	0.0545576	0.203209	chr3	14124940	14143679	+	ENSG00000170876.7	protein_coding	KNOWN	TMEM43
ENSG00000170144.17	-0.119489	9.0237	0.000650803	0.0136996	chr2	177212563	177223958	+	ENSG00000170144.17	protein_coding	KNOWN	HNRNPA3
ENSG00000170390.13	-0.119477	0.456781	0.696717	0.842238	chr4	150078274	150257457	+	ENSG00000170390.13	protein_coding	KNOWN	DCLK2
ENSG00000136542.7	-0.119407	-1.156	0.655687	0.815836	chr2	157257598	157314211	+	ENSG00000136542.7	protein_coding	KNOWN	GALNT5
ENSG00000178053.16	-0.119407	-1.93924	0.713045	0.850127	chr3	158571163	158607252	+	ENSG00000178053.16	protein_coding	KNOWN	MLF1
ENSG00000225778.4	-0.119407	-1.60961	0.635616	0.801665	chr10	11849608	11894700	-	ENSG00000225778.4	antisense	NOVEL	PROSER2-AS1
ENSG00000230269.5	-0.119407	-2.01649	0.689044	0.837205	chr6	3182744	3195756	-	ENSG00000230269.5	lincRNA	NOVEL	RP1-40E16.9
ENSG00000232629.7	-0.119407	-2.20736	0.652749	0.813832	chr6	32756098	32763534	-	ENSG00000232629.7	protein_coding	KNOWN	HLA-DQB2
ENSG00000173517.9	-0.119353	5.80395	0.0495265	0.192158	chr15	77100656	77420144	-	ENSG00000173517.9	protein_coding	KNOWN	PEAK1
ENSG00000004961.13	-0.119306	4.288	0.0201487	0.114938	chrX	11111301	11123078	+	ENSG00000004961.13	protein_coding	KNOWN	HCCS
ENSG00000153015.14	-0.119305	5.12021	0.0130826	0.0883442	chr5	64768930	65018763	+	ENSG00000153015.14	protein_coding	KNOWN	CWC27
ENSG00000233844.1	-0.119198	4.22938	0.113909	0.314018	chr6	72630495	72678558	+	ENSG00000233844.1	sense_intronic	NOVEL	KCNQ5-IT1
ENSG00000141068.12	-0.119183	1.49356	0.430017	0.653318	chr17	27456714	27626438	+	ENSG00000141068.12	protein_coding	KNOWN	KSR1
ENSG00000259581.3	-0.119172	2.93165	0.145311	0.362542	chr15	76258986	76261690	-	ENSG00000259581.3	processed_pseudogene	KNOWN	TYRO3P
ENSG00000035681.6	-0.119083	6.40224	0.000563413	0.0127575	chr8	58583504	58659844	-	ENSG00000035681.6	protein_coding	KNOWN	NSMAF
ENSG00000023445.12	-0.11907	8.18719	0.0242607	0.128535	chr11	102317450	102339403	+	ENSG00000023445.12	protein_coding	KNOWN	BIRC3
ENSG00000119328.10	-0.119057	3.58339	0.0448238	0.182239	chr9	108934181	108950744	+	ENSG00000119328.10	protein_coding	KNOWN	FAM206A
ENSG00000115507.8	-0.119056	2.74516	0.142218	0.358312	chr2	63050057	63057836	+	ENSG00000115507.8	protein_coding	KNOWN	OTX1
ENSG00000156931.14	-0.118895	6.4345	0.000672359	0.0140799	chr3	184812143	185052614	+	ENSG00000156931.14	protein_coding	KNOWN	VPS8
ENSG00000153814.10	-0.118744	4.10442	0.231862	0.472331	chr7	27830573	28180743	-	ENSG00000153814.10	protein_coding	KNOWN	JAZF1
ENSG00000242802.5	-0.118608	5.57383	0.0680039	0.230679	chr7	4775622	4794312	+	ENSG00000242802.5	protein_coding	KNOWN	AP5Z1
ENSG00000171861.9	-0.118507	4.51644	0.0998328	0.289849	chr17	782273	792509	+	ENSG00000171861.9	protein_coding	KNOWN	RNMTL1
ENSG00000184402.13	-0.11817	4.69959	0.0623567	0.219365	chr20	62143795	62182484	+	ENSG00000184402.13	protein_coding	KNOWN	SS18L1
ENSG00000258297.1	-0.118163	3.67309	0.0850974	0.264381	chr11	66666036	66668374	+	ENSG00000258297.1	antisense	NOVEL	RP11-658F2.8
ENSG00000167515.9	-0.118116	4.70815	0.0456725	0.184318	chr16	88856220	88862686	+	ENSG00000167515.9	protein_coding	KNOWN	TRAPPC2L
ENSG00000184922.12	-0.118097	5.53312	0.0482015	0.189222	chr17	45221444	45247320	+	ENSG00000184922.12	protein_coding	KNOWN	FMNL1
ENSG00000260417.1	-0.118067	2.34069	0.116338	0.317624	chr16	85592266	85595720	+	ENSG00000260417.1	lincRNA	NOVEL	CTD-2542L18.1
ENSG00000151445.14	-0.11796	4.14012	0.0232963	0.125542	chr14	77426675	77457952	-	ENSG00000151445.14	protein_coding	KNOWN	VIPAS39
ENSG00000068079.6	-0.117912	2.45838	0.295735	0.537432	chr17	43006725	43014456	+	ENSG00000068079.6	protein_coding	KNOWN	IFI35
ENSG00000164620.7	-0.117875	5.18089	0.0333288	0.153591	chr5	141636950	141641077	+	ENSG00000164620.7	protein_coding	KNOWN	RELL2
ENSG00000185798.7	-0.117859	3.91568	0.0507842	0.195343	chr3	196554177	196568674	-	ENSG00000185798.7	protein_coding	KNOWN	WDR53
ENSG00000188352.11	-0.117838	4.87412	0.0596723	0.214135	chr9	20658309	20995955	+	ENSG00000188352.11	protein_coding	KNOWN	FOCAD
ENSG00000131437.14	-0.117738	4.53739	0.0145282	0.0947464	chr5	132692628	132737638	-	ENSG00000131437.14	protein_coding	KNOWN	KIF3A
ENSG00000116353.14	-0.117676	4.45961	0.0421338	0.175791	chr1	29192873	29230942	-	ENSG00000116353.14	protein_coding	KNOWN	MECR
ENSG00000180964.15	-0.117594	1.88088	0.627746	0.795719	chrX	103252995	103255203	-	ENSG00000180964.15	protein_coding	KNOWN	TCEAL8
ENSG00000159079.17	-0.117587	3.16113	0.313551	0.553088	chr21	32592079	32612866	-	ENSG00000159079.17	protein_coding	KNOWN	C21orf59
ENSG00000138821.11	-0.117564	6.28967	0.011293	0.0809182	chr4	102251041	102431258	-	ENSG00000138821.11	protein_coding	KNOWN	SLC39A8
ENSG00000215559.7	-0.117533	2.42152	0.123052	0.328659	chr21	13909574	13980437	-	ENSG00000215559.7	transcribed_unprocessed_pseudogene	KNOWN	ANKRD20A11P
ENSG00000214776.8	-0.117431	2.63733	0.21603	0.452023	chr12	9467552	9576275	+	ENSG00000214776.8	transcribed_unprocessed_pseudogene	KNOWN	RP11-726G1.1
ENSG00000167613.14	-0.117385	-0.32424	0.647987	0.810839	chr19	54351384	54370558	-	ENSG00000167613.14	protein_coding	KNOWN	LAIR1
ENSG00000207445.1	-0.117369	5.76101	0.456462	0.677256	chr11	75404421	75404566	+	ENSG00000207445.1	snoRNA	KNOWN	SNORD15B
ENSG00000223705.8	-0.117262	4.93077	0.0659695	0.226637	chr7	75410322	75416787	+	ENSG00000223705.8	transcribed_unprocessed_pseudogene	KNOWN	NSUN5P1
ENSG00000108639.6	-0.117174	7.39905	0.00112779	0.0194416	chr17	78168558	78173527	+	ENSG00000108639.6	protein_coding	KNOWN	SYNGR2
ENSG00000139631.17	-0.11715	3.54021	0.172402	0.399073	chr12	53157663	53180909	-	ENSG00000139631.17	protein_coding	KNOWN	CSAD
ENSG00000128394.15	-0.117135	0.393023	0.534828	0.731518	chr22	39040604	39053910	+	ENSG00000128394.15	protein_coding	KNOWN	APOBEC3F
ENSG00000134504.11	-0.116997	1.7366	0.379508	0.61153	chr18	26454910	26657401	-	ENSG00000134504.11	protein_coding	KNOWN	KCTD1
ENSG00000183066.13	-0.116956	0.898657	0.298389	0.539371	chr22	41998725	42058456	+	ENSG00000183066.13	protein_coding	KNOWN	WBP2NL
ENSG00000108406.8	-0.116896	5.81592	0.00291527	0.0358475	chr17	59565525	59608345	+	ENSG00000108406.8	protein_coding	KNOWN	DHX40
ENSG00000163346.15	-0.116891	4.13472	0.0246804	0.129828	chr1	154944076	154956123	-	ENSG00000163346.15	protein_coding	KNOWN	PBXIP1
ENSG00000130703.14	-0.116856	5.24046	0.0149168	0.0962077	chr20	62231922	62296213	+	ENSG00000130703.14	protein_coding	KNOWN	OSBPL2
ENSG00000109475.15	-0.116851	8.57395	0.0553586	0.204375	chr4	108620566	108630412	+	ENSG00000109475.15	protein_coding	KNOWN	RPL34
ENSG00000147604.12	-0.116788	10.5581	0.00640184	0.0574657	chr8	73290267	73295789	-	ENSG00000147604.12	protein_coding	KNOWN	RPL7
ENSG00000162241.11	-0.116767	2.88445	0.359225	0.594075	chr11	65375192	65383701	-	ENSG00000162241.11	protein_coding	KNOWN	SLC25A45
ENSG00000153214.8	-0.11676	5.20283	0.00581295	0.0539523	chr2	112055223	112119318	+	ENSG00000153214.8	protein_coding	KNOWN	TMEM87B
ENSG00000135596.16	-0.116661	5.62163	0.0134553	0.0901865	chr6	109444062	109465968	-	ENSG00000135596.16	protein_coding	KNOWN	MICAL1
ENSG00000142065.12	-0.116608	3.0659	0.230341	0.470146	chr19	36334453	36379199	-	ENSG00000142065.12	protein_coding	KNOWN	ZFP14
ENSG00000119508.16	-0.116578	1.43482	0.745037	0.868928	chr9	99821855	99866891	+	ENSG00000119508.16	protein_coding	KNOWN	NR4A3
ENSG00000134987.10	-0.116567	7.51478	0.00136271	0.0219888	chr5	111091716	111130502	+	ENSG00000134987.10	protein_coding	KNOWN	WDR36
ENSG00000111670.13	-0.116566	6.12153	0.00619499	0.0561367	chr12	101745497	101830938	-	ENSG00000111670.13	protein_coding	KNOWN	GNPTAB
ENSG00000099992.14	-0.116427	3.03254	0.125718	0.332539	chr22	30291990	30327046	-	ENSG00000099992.14	protein_coding	KNOWN	TBC1D10A
ENSG00000004478.7	-0.116373	7.91848	0.000792091	0.0156513	chr12	2794953	2805423	+	ENSG00000004478.7	protein_coding	KNOWN	FKBP4
ENSG00000145817.15	-0.116051	4.88783	0.0160624	0.100177	chr5	144158159	144170714	-	ENSG00000145817.15	protein_coding	KNOWN	YIPF5
ENSG00000120029.11	-0.116042	4.70692	0.0700248	0.235179	chr10	101845599	102056193	-	ENSG00000120029.11	protein_coding	KNOWN	C10orf76
ENSG00000110700.5	-0.116028	9.09685	0.00163564	0.0247652	chr11	17074389	17077787	-	ENSG00000110700.5	protein_coding	KNOWN	RPS13
ENSG00000163975.10	-0.115969	4.36469	0.0589191	0.21283	chr3	196988621	197029816	-	ENSG00000163975.10	protein_coding	KNOWN	MFI2
ENSG00000279544.1	-0.115965	3.13987	0.253082	0.494003	chr2	32563328	32566436	+	ENSG00000279544.1	TEC	KNOWN	AL133243.4
ENSG00000270231.3	-0.11594	4.8337	0.0558728	0.205729	chr1	120436353	120467739	+	ENSG00000270231.3	unprocessed_pseudogene	KNOWN	NBPF8P
ENSG00000104774.11	-0.115692	6.19363	0.00893686	0.0698157	chr19	12646511	12666742	-	ENSG00000104774.11	protein_coding	KNOWN	MAN2B1
ENSG00000223907.1	-0.115662	-0.445329	0.474798	0.690598	chr1	31518435	31524245	+	ENSG00000223907.1	lincRNA	NOVEL	LINC01226
ENSG00000165392.8	-0.115541	6.03787	0.00192949	0.0272544	chr8	31033801	31173769	+	ENSG00000165392.8	protein_coding	KNOWN	WRN
ENSG00000166669.12	-0.115518	5.19545	0.00303884	0.0367129	chr16	10326434	10483638	+	ENSG00000166669.12	protein_coding	KNOWN	ATF7IP2
ENSG00000117280.11	-0.115504	4.86981	0.0605596	0.216246	chr1	205767986	205775460	-	ENSG00000117280.11	protein_coding	KNOWN	RAB29
ENSG00000109861.14	-0.115497	6.57135	0.000849987	0.0164083	chr11	88293592	88337787	-	ENSG00000109861.14	protein_coding	KNOWN	CTSC
ENSG00000274776.1	-0.115444	1.22074	0.445278	0.666883	chr18	46786699	46789297	-	ENSG00000274776.1	lincRNA	NOVEL	RP11-687F6.5
ENSG00000101132.8	-0.115235	4.49393	0.160256	0.382224	chr20	54207847	54228052	+	ENSG00000101132.8	protein_coding	KNOWN	PFDN4
ENSG00000127081.12	-0.115202	4.3125	0.0187795	0.110116	chr9	92845031	92878038	-	ENSG00000127081.12	protein_coding	KNOWN	ZNF484
ENSG00000156110.12	-0.115172	5.76119	0.0113764	0.0814161	chr10	74151185	74709303	+	ENSG00000156110.12	protein_coding	KNOWN	ADK
ENSG00000253619.1	-0.115139	-1.08632	0.677754	0.830418	chr8	120913065	121119754	+	ENSG00000253619.1	lincRNA	NOVEL	RP11-369K17.1
ENSG00000280173.1	-0.115054	2.88868	0.226536	0.465867	chr3	47346950	47349073	+	ENSG00000280173.1	TEC	KNOWN	RP11-447D11.3
ENSG00000185670.7	-0.11503	2.67753	0.109097	0.306167	chr11	62748319	62754188	-	ENSG00000185670.7	protein_coding	KNOWN	ZBTB3
ENSG00000103472.8	-0.115016	3.72742	0.131566	0.341256	chr16	29074976	29116718	+	ENSG00000103472.8	transcribed_unprocessed_pseudogene	KNOWN	RRN3P2
ENSG00000144591.16	-0.114998	4.59815	0.130908	0.340394	chr2	219498867	219506988	+	ENSG00000144591.16	protein_coding	KNOWN	GMPPA
ENSG00000115947.12	-0.114976	5.2462	0.0173639	0.104859	chr2	147930397	148021604	-	ENSG00000115947.12	protein_coding	KNOWN	ORC4
ENSG00000070785.15	-0.114894	5.15624	0.0192255	0.111752	chr1	44850522	44986722	-	ENSG00000070785.15	protein_coding	KNOWN	EIF2B3
ENSG00000111275.11	-0.11481	1.96794	0.561669	0.75228	chr12	111766887	111817529	+	ENSG00000111275.11	protein_coding	KNOWN	ALDH2
ENSG00000197837.3	-0.114718	6.32273	0.0045424	0.0461684	chr12	14767999	14771131	-	ENSG00000197837.3	protein_coding	KNOWN	HIST4H4
ENSG00000170653.17	-0.11469	5.39805	0.0015923	0.0243435	chr12	53507856	53626410	-	ENSG00000170653.17	protein_coding	KNOWN	ATF7
ENSG00000141378.14	-0.114672	5.08869	0.0528568	0.199835	chr17	59674636	59707626	-	ENSG00000141378.14	protein_coding	KNOWN	PTRH2
ENSG00000265713.1	-0.114671	1.72449	0.245537	0.485204	chr17	29775747	29776701	-	ENSG00000265713.1	transcribed_processed_pseudogene	KNOWN	RP11-82O19.2
ENSG00000167323.8	-0.114642	5.48123	0.00190535	0.0270866	chr11	3854527	4093210	+	ENSG00000167323.8	protein_coding	KNOWN	STIM1
ENSG00000138050.13	-0.114606	4.89219	0.0165005	0.101898	chr2	39736060	39779267	-	ENSG00000138050.13	protein_coding	KNOWN	THUMPD2
ENSG00000112031.14	-0.114574	3.93921	0.0793574	0.253504	chr6	152987362	153002685	-	ENSG00000112031.14	protein_coding	KNOWN	MTRF1L
ENSG00000066777.7	-0.114564	7.75464	1.13e-05	0.000864687	chr8	67173512	67343677	-	ENSG00000066777.7	protein_coding	KNOWN	ARFGEF1
ENSG00000172057.8	-0.114412	5.42499	0.00331231	0.0385781	chr17	39921041	39927601	-	ENSG00000172057.8	protein_coding	KNOWN	ORMDL3
ENSG00000109618.10	-0.114331	4.2883	0.026405	0.134727	chr4	25120014	25160442	-	ENSG00000109618.10	protein_coding	KNOWN	SEPSECS
ENSG00000139974.14	-0.114325	3.13111	0.135471	0.346944	chr14	60981114	61083733	+	ENSG00000139974.14	protein_coding	KNOWN	SLC38A6
ENSG00000131100.11	-0.114253	6.05661	0.0649599	0.223903	chr22	17592136	17628818	-	ENSG00000131100.11	protein_coding	KNOWN	ATP6V1E1
ENSG00000107371.11	-0.114217	4.87705	0.00887891	0.0697819	chr9	37766978	37801437	-	ENSG00000107371.11	protein_coding	KNOWN	EXOSC3
ENSG00000241490.1	-0.114215	2.30006	0.20529	0.438084	chr3	114214313	114236204	+	ENSG00000241490.1	antisense	NOVEL	RP11-553L6.2
ENSG00000175581.12	-0.114199	4.95703	0.0455267	0.184025	chr11	73787316	73865133	+	ENSG00000175581.12	protein_coding	KNOWN	MRPL48
ENSG00000133818.11	-0.114192	6.69243	0.00721407	0.0616729	chr11	14277926	14364506	-	ENSG00000133818.11	protein_coding	KNOWN	RRAS2
ENSG00000163738.17	-0.114152	4.67018	0.00669498	0.0591803	chr4	74114174	74303099	+	ENSG00000163738.17	protein_coding	KNOWN	MTHFD2L
ENSG00000100092.19	-0.114102	5.63511	0.0126025	0.085887	chr22	37634654	37666932	+	ENSG00000100092.19	protein_coding	KNOWN	SH3BP1
ENSG00000156500.13	-0.114037	2.45414	0.330505	0.568812	chrX	134796789	134854610	+	ENSG00000156500.13	protein_coding	KNOWN	FAM122C
ENSG00000165810.15	-0.114033	3.28051	0.00549666	0.0519763	chr5	181040225	181061523	+	ENSG00000165810.15	protein_coding	KNOWN	BTNL9
ENSG00000205269.5	-0.113913	3.08959	0.192782	0.423918	chr6	11538278	11583524	+	ENSG00000205269.5	protein_coding	KNOWN	TMEM170B
ENSG00000100325.13	-0.113843	5.78725	0.01408	0.0926072	chr22	29788608	29838304	-	ENSG00000100325.13	protein_coding	KNOWN	ASCC2
ENSG00000181274.6	-0.113644	3.01352	0.197568	0.428519	chr10	97332497	97334709	-	ENSG00000181274.6	protein_coding	KNOWN	FRAT2
ENSG00000206560.9	-0.11364	6.93077	0.000177985	0.00596463	chr3	15667236	15859771	-	ENSG00000206560.9	protein_coding	KNOWN	ANKRD28
ENSG00000248124.6	-0.113619	4.90188	0.0717333	0.238359	chr16	21796106	21820410	-	ENSG00000248124.6	transcribed_unprocessed_pseudogene	KNOWN	RRN3P1
ENSG00000269973.1	-0.113511	2.55264	0.277094	0.519764	chr2	9936360	9939590	+	ENSG00000269973.1	lincRNA	NOVEL	RP11-95D17.1
ENSG00000108352.10	-0.113481	2.74201	0.18569	0.414415	chr17	40177010	40195656	+	ENSG00000108352.10	protein_coding	KNOWN	RAPGEFL1
ENSG00000174684.6	-0.113463	2.56263	0.233947	0.474443	chr11	66345372	66347692	-	ENSG00000174684.6	protein_coding	KNOWN	B4GAT1
ENSG00000176438.11	-0.113389	6.39057	0.00566248	0.0529467	chr14	95407266	95475836	-	ENSG00000176438.11	protein_coding	KNOWN	SYNE3
ENSG00000134297.6	-0.113373	2.14831	0.183577	0.411893	chr12	45173064	45216041	-	ENSG00000134297.6	transcribed_processed_pseudogene	KNOWN	PLEKHA8P1
ENSG00000156876.9	-0.113347	5.43162	0.0194479	0.112575	chr1	100083563	100132955	-	ENSG00000156876.9	protein_coding	KNOWN	SASS6
ENSG00000225377.4	-0.113216	1.97032	0.287973	0.530251	chr20	320313	348224	-	ENSG00000225377.4	antisense	NOVEL	NRSN2-AS1
ENSG00000165806.18	-0.11317	4.19338	0.11671	0.317948	chr10	113679162	113730907	+	ENSG00000165806.18	protein_coding	KNOWN	CASP7
ENSG00000082068.7	-0.113166	4.95207	0.0122195	0.0844486	chr5	37379212	37753435	+	ENSG00000082068.7	protein_coding	KNOWN	WDR70
ENSG00000137513.8	-0.113135	5.31924	0.0262219	0.134314	chr11	78435961	78574874	-	ENSG00000137513.8	protein_coding	KNOWN	NARS2
ENSG00000216490.3	-0.113103	2.70722	0.201389	0.433143	chr19	18173162	18178117	+	ENSG00000216490.3	protein_coding	KNOWN	IFI30
ENSG00000109854.12	-0.113053	4.66577	0.0904759	0.272619	chr11	20363685	20383783	+	ENSG00000109854.12	protein_coding	KNOWN	HTATIP2
ENSG00000173166.16	-0.113005	0.898474	0.697881	0.842251	chr2	203394345	203535410	-	ENSG00000173166.16	protein_coding	KNOWN	RAPH1
ENSG00000164953.14	-0.112978	3.82623	0.0872996	0.267714	chr8	93754844	93819234	+	ENSG00000164953.14	protein_coding	KNOWN	TMEM67
ENSG00000196352.12	-0.112959	4.23763	0.124894	0.331336	chr1	207321508	207360966	+	ENSG00000196352.12	protein_coding	KNOWN	CD55
ENSG00000270055.1	-0.112956	2.22658	0.385459	0.616512	chr15	30487963	30490313	+	ENSG00000270055.1	sense_intronic	NOVEL	CTD-3092A11.2
ENSG00000110274.13	-0.112888	5.65633	0.0194817	0.11272	chr11	117314557	117413268	+	ENSG00000110274.13	protein_coding	KNOWN	CEP164
ENSG00000188215.8	-0.112873	3.31175	0.267377	0.509574	chr16	20854925	20900384	-	ENSG00000188215.8	protein_coding	KNOWN	DCUN1D3
ENSG00000228989.1	-0.112864	2.17931	0.394776	0.623574	chr2	241690414	241694289	+	ENSG00000228989.1	antisense	NOVEL	AC133528.2
ENSG00000170631.13	-0.112845	3.25631	0.229521	0.469084	chr8	144930358	144950888	-	ENSG00000170631.13	protein_coding	KNOWN	ZNF16
ENSG00000228486.8	-0.112819	1.36797	0.529048	0.727054	chr2	97664217	97703064	+	ENSG00000228486.8	antisense	NOVEL	LINC01125
ENSG00000269044.2	-0.112791	2.68336	0.404343	0.632223	chr19	16633797	16635269	-	ENSG00000269044.2	sense_intronic	NOVEL	CTC-429P9.3
ENSG00000269553.1	-0.112772	3.52488	0.307196	0.546952	chr19	35330843	35331920	+	ENSG00000269553.1	sense_intronic	NOVEL	U62631.5
ENSG00000242125.3	-0.112701	7.3353	0.00537985	0.0514134	chr1	28505980	28510892	+	ENSG00000242125.3	sense_intronic	KNOWN	SNHG3
ENSG00000178852.14	-0.112685	2.68139	0.339912	0.578583	chr17	47323290	47441312	+	ENSG00000178852.14	protein_coding	KNOWN	EFCAB13
ENSG00000096093.13	-0.112629	3.48542	0.156611	0.377254	chr6	52420308	52495785	+	ENSG00000096093.13	protein_coding	KNOWN	EFHC1
ENSG00000029153.13	-0.112608	3.51533	0.156455	0.377239	chr12	27332854	27425289	+	ENSG00000029153.13	protein_coding	KNOWN	ARNTL2
ENSG00000060982.13	-0.112543	7.98248	0.00906731	0.0703823	chr12	24810022	24949459	-	ENSG00000060982.13	protein_coding	KNOWN	BCAT1
ENSG00000122085.15	-0.112521	5.4299	0.0088249	0.0697021	chr2	241072169	241102332	-	ENSG00000122085.15	protein_coding	KNOWN	MTERF4
ENSG00000167703.13	-0.112475	5.93641	0.011632	0.0819854	chr17	1569267	1628886	-	ENSG00000167703.13	protein_coding	KNOWN	SLC43A2
ENSG00000110060.7	-0.112436	3.40798	0.100985	0.291808	chr11	125893485	125903221	-	ENSG00000110060.7	protein_coding	KNOWN	PUS3
ENSG00000144559.9	-0.112395	4.744	0.0299892	0.144422	chr3	11790442	11846919	-	ENSG00000144559.9	protein_coding	KNOWN	TAMM41
ENSG00000135926.11	-0.112347	3.19434	0.248918	0.488544	chr2	218274192	218292586	-	ENSG00000135926.11	protein_coding	KNOWN	TMBIM1
ENSG00000166578.8	-0.112191	2.90305	0.0317174	0.148895	chr12	113195441	113221094	-	ENSG00000166578.8	protein_coding	KNOWN	IQCD
ENSG00000157873.16	-0.112151	3.75454	0.39219	0.622147	chr1	2555639	2565382	+	ENSG00000157873.16	protein_coding	KNOWN	TNFRSF14
ENSG00000130768.13	-0.112117	-1.20301	0.708116	0.847169	chr1	27934993	27959157	+	ENSG00000130768.13	protein_coding	KNOWN	SMPDL3B
ENSG00000119698.10	-0.112059	2.74188	0.49815	0.705699	chr14	94146128	94279735	+	ENSG00000119698.10	protein_coding	KNOWN	PPP4R4
ENSG00000198276.12	-0.111995	4.51235	0.0397376	0.17021	chr20	63939829	63956415	-	ENSG00000198276.12	protein_coding	KNOWN	UCKL1
ENSG00000215126.9	-0.111985	3.13563	0.234205	0.474443	chr9	41131306	41199261	-	ENSG00000215126.9	protein_coding	KNOWN	CBWD7
ENSG00000107863.15	-0.111803	4.81727	0.0659394	0.226596	chr10	24583609	24723668	-	ENSG00000107863.15	protein_coding	KNOWN	ARHGAP21
ENSG00000204209.9	-0.111765	5.95862	0.00101228	0.0181993	chr6	33318558	33329269	-	ENSG00000204209.9	protein_coding	KNOWN	DAXX
ENSG00000168116.12	-0.111761	4.76199	0.0876516	0.268401	chr6	57046532	57055239	+	ENSG00000168116.12	protein_coding	KNOWN	KIAA1586
ENSG00000157895.10	-0.111731	4.49773	0.026633	0.134958	chr12	121000486	121016502	-	ENSG00000157895.10	protein_coding	KNOWN	C12orf43
ENSG00000179583.16	-0.111613	6.72864	0.0173021	0.10466	chr16	10877198	10932281	+	ENSG00000179583.16	protein_coding	KNOWN	CIITA
ENSG00000143458.10	-0.11161	4.31471	0.0259786	0.133686	chr1	151070578	151125542	+	ENSG00000143458.10	protein_coding	KNOWN	GABPB2
ENSG00000198805.10	-0.111609	6.97869	0.00755571	0.063344	chr14	20468954	20477094	+	ENSG00000198805.10	protein_coding	KNOWN	PNP
ENSG00000114439.17	-0.111587	7.4394	0.000722815	0.0147222	chr3	107522936	107811324	+	ENSG00000114439.17	protein_coding	KNOWN	BBX
ENSG00000170962.11	-0.111392	4.20794	0.0945825	0.280662	chr11	103907186	104164379	-	ENSG00000170962.11	protein_coding	KNOWN	PDGFD
ENSG00000198604.9	-0.111382	7.47906	0.000168724	0.00574621	chr14	34752731	34875647	-	ENSG00000198604.9	protein_coding	KNOWN	BAZ1A
ENSG00000011260.12	-0.111285	6.23615	0.00260554	0.0333441	chr17	51260528	51297936	+	ENSG00000011260.12	protein_coding	KNOWN	UTP18
ENSG00000100368.12	-0.111215	4.34976	0.199977	0.431658	chr22	36913628	36940449	+	ENSG00000100368.12	protein_coding	KNOWN	CSF2RB
ENSG00000174238.13	-0.111159	5.88799	0.00079828	0.0157021	chr17	1517718	1562816	-	ENSG00000174238.13	protein_coding	KNOWN	PITPNA
ENSG00000119812.17	-0.11115	6.11473	0.0015995	0.0244239	chr2	33583658	33599382	-	ENSG00000119812.17	protein_coding	KNOWN	FAM98A
ENSG00000176396.9	-0.111123	3.28293	0.186476	0.415592	chr19	39538250	39540230	-	ENSG00000176396.9	protein_coding	KNOWN	EID2
ENSG00000170270.4	-0.111062	3.97141	0.0722087	0.239024	chr14	93202894	93207094	-	ENSG00000170270.4	protein_coding	KNOWN	C14orf142
ENSG00000278535.3	-0.111022	3.38495	0.349944	0.586522	chr17	36591798	36600806	+	ENSG00000278535.3	protein_coding	KNOWN	DHRS11
ENSG00000157600.10	-0.110796	4.14355	0.0588846	0.212767	chrX	110002631	110182734	+	ENSG00000157600.10	protein_coding	KNOWN	TMEM164
ENSG00000144395.16	-0.110703	4.48807	0.0253395	0.13186	chr2	196639554	196763490	+	ENSG00000144395.16	protein_coding	KNOWN	CCDC150
ENSG00000161912.16	-0.110629	2.7766	0.282154	0.524995	chr6	41101022	41140835	+	ENSG00000161912.16	transcribed_unprocessed_pseudogene	KNOWN	ADCY10P1
ENSG00000118454.11	-0.110576	5.83235	0.0176268	0.105938	chr1	70260588	70354734	-	ENSG00000118454.11	protein_coding	KNOWN	ANKRD13C
ENSG00000177042.13	-0.110521	3.6672	0.0626304	0.219915	chr11	695428	705028	+	ENSG00000177042.13	protein_coding	KNOWN	TMEM80
ENSG00000165449.10	-0.110481	0.0649372	0.641595	0.805859	chr10	59650761	59736002	-	ENSG00000165449.10	protein_coding	KNOWN	SLC16A9
ENSG00000228300.12	-0.110428	4.45868	0.142834	0.359647	chr19	1275438	1279249	+	ENSG00000228300.12	protein_coding	KNOWN	C19orf24
ENSG00000120963.10	-0.110277	6.34816	0.00433711	0.0449707	chr8	101177878	101206193	-	ENSG00000120963.10	protein_coding	KNOWN	ZNF706
ENSG00000134824.12	-0.110256	7.48338	0.0119653	0.0832142	chr11	61792980	61867354	+	ENSG00000134824.12	protein_coding	KNOWN	FADS2
ENSG00000134186.10	-0.110179	6.71647	0.00355294	0.0400924	chr1	108692323	108701803	+	ENSG00000134186.10	protein_coding	KNOWN	PRPF38B
ENSG00000147586.8	-0.110177	2.96999	0.144621	0.361538	chr8	79918717	80030289	-	ENSG00000147586.8	protein_coding	KNOWN	MRPS28
ENSG00000144381.15	-0.109902	9.60218	0.000298001	0.00834201	chr2	197486581	197516737	-	ENSG00000144381.15	protein_coding	KNOWN	HSPD1
ENSG00000272398.4	-0.109843	3.29211	0.010579	0.0779289	chr6	106969831	106975627	-	ENSG00000272398.4	protein_coding	KNOWN	CD24
ENSG00000276248.1	-0.109808	1.95261	0.345194	0.583301	chr13	113527260	113530621	+	ENSG00000276248.1	sense_intronic	NOVEL	RP11-230F18.5
ENSG00000133398.3	-0.109772	4.3937	0.0534948	0.201152	chr5	6371881	6378594	-	ENSG00000133398.3	protein_coding	KNOWN	MED10
ENSG00000241163.6	-0.109714	-0.192642	0.154069	0.374907	chr3	72035300	72279503	-	ENSG00000241163.6	lincRNA	NOVEL	LINC00877
ENSG00000155465.17	-0.109709	2.81475	0.387355	0.61805	chr14	22773222	22829820	-	ENSG00000155465.17	protein_coding	KNOWN	SLC7A7
ENSG00000124201.13	-0.10967	6.59911	0.00717353	0.0615357	chr20	49237946	49278426	-	ENSG00000124201.13	protein_coding	KNOWN	ZNFX1
ENSG00000164976.8	-0.109589	2.89195	0.14438	0.361275	chr9	34366670	34376853	-	ENSG00000164976.8	protein_coding	KNOWN	KIAA1161
ENSG00000179029.13	-0.109529	3.76345	0.110336	0.308131	chr17	8173237	8176399	-	ENSG00000179029.13	protein_coding	KNOWN	TMEM107
ENSG00000135457.8	-0.109496	3.65987	0.41998	0.645365	chr12	51093663	51173134	-	ENSG00000135457.8	protein_coding	KNOWN	TFCP2
ENSG00000197147.11	-0.109389	5.71421	0.00124161	0.0207215	chr1	89524836	89597864	+	ENSG00000197147.11	protein_coding	KNOWN	LRRC8B
ENSG00000180448.9	-0.109387	7.57974	0.00602091	0.0550289	chr19	1065923	1086628	+	ENSG00000180448.9	protein_coding	KNOWN	HMHA1
ENSG00000252481.1	-0.109345	6.76212	0.156181	0.376937	chr14	95533355	95533629	-	ENSG00000252481.1	scaRNA	KNOWN	SCARNA13
ENSG00000132541.9	-0.109337	3.68325	0.150793	0.370614	chr8	98102344	98117241	-	ENSG00000132541.9	protein_coding	KNOWN	HRSP12
ENSG00000151292.16	-0.109206	5.85957	0.0105888	0.0779553	chr5	123512099	123617045	+	ENSG00000151292.16	protein_coding	KNOWN	CSNK1G3
ENSG00000171490.11	-0.109201	8.06293	0.00014522	0.00516992	chr16	11833850	11851585	-	ENSG00000171490.11	protein_coding	KNOWN	RSL1D1
ENSG00000146433.8	-0.109188	5.14456	0.0125913	0.0858861	chr6	158536436	158635428	+	ENSG00000146433.8	protein_coding	KNOWN	TMEM181
ENSG00000179454.12	-0.109131	4.56595	0.0815986	0.257474	chr14	44924319	45042322	-	ENSG00000179454.12	protein_coding	KNOWN	KLHL28
ENSG00000128016.5	-0.109073	5.55255	0.0478838	0.18852	chr19	39406813	39409412	+	ENSG00000128016.5	protein_coding	KNOWN	ZFP36
ENSG00000100055.19	-0.109066	2.67171	0.262489	0.504146	chr22	37282027	37315345	+	ENSG00000100055.19	protein_coding	KNOWN	CYTH4
ENSG00000011638.9	-0.109059	4.63992	0.172733	0.399326	chr16	21158377	21180616	+	ENSG00000011638.9	protein_coding	KNOWN	TMEM159
ENSG00000135365.14	-0.109046	5.75628	0.00942286	0.0721175	chr11	45929323	46121178	-	ENSG00000135365.14	protein_coding	KNOWN	PHF21A
ENSG00000133872.12	-0.109045	6.06274	0.0429394	0.177857	chr8	30063012	30083208	-	ENSG00000133872.12	protein_coding	KNOWN	SARAF
ENSG00000184708.16	-0.108959	5.89401	0.0166026	0.102192	chr22	31436977	31496108	-	ENSG00000184708.16	protein_coding	KNOWN	EIF4ENIF1
ENSG00000137710.13	-0.108945	5.7376	0.0384139	0.167231	chr11	110174880	110296722	-	ENSG00000137710.13	protein_coding	KNOWN	RDX
ENSG00000140830.7	-0.108885	4.40229	0.0729525	0.240818	chr16	72044289	72094431	-	ENSG00000140830.7	protein_coding	KNOWN	TXNL4B
ENSG00000272655.1	-0.108869	1.79322	0.22748	0.466329	chr7	44013562	44019170	-	ENSG00000272655.1	transcribed_unprocessed_pseudogene	KNOWN	POLR2J4
ENSG00000159348.11	-0.108727	4.16947	0.144077	0.361183	chr1	202961869	202967280	-	ENSG00000159348.11	protein_coding	KNOWN	CYB5R1
ENSG00000187764.10	-0.108683	2.92803	0.523016	0.723711	chr9	89360787	89498130	-	ENSG00000187764.10	protein_coding	KNOWN	SEMA4D
ENSG00000103174.10	-0.108658	3.61366	0.145884	0.363467	chr16	5024844	5034141	-	ENSG00000103174.10	protein_coding	KNOWN	NAGPA
ENSG00000280063.1	-0.108587	3.42408	0.29503	0.536949	chr16	4346694	4348648	-	ENSG00000280063.1	TEC	KNOWN	RP11-295D4.3
ENSG00000085832.15	-0.108578	7.89827	0.000586071	0.013075	chr1	51354263	51519328	-	ENSG00000085832.15	protein_coding	KNOWN	EPS15
ENSG00000164308.15	-0.10857	4.95501	0.0134042	0.0900322	chr5	96875939	96919716	+	ENSG00000164308.15	protein_coding	KNOWN	ERAP2
ENSG00000231889.6	-0.108515	3.44122	0.0630446	0.220753	chr6	111483511	111598302	+	ENSG00000231889.6	antisense	NOVEL	TRAF3IP2-AS1
ENSG00000020256.18	-0.108498	4.3636	0.0492517	0.191464	chr20	52051663	52204308	-	ENSG00000020256.18	protein_coding	KNOWN	ZFP64
ENSG00000087206.15	-0.108493	6.31618	0.00374996	0.0414974	chr5	176905005	177022633	-	ENSG00000087206.15	protein_coding	KNOWN	UIMC1
ENSG00000139343.9	-0.108477	5.28642	0.074848	0.243935	chr12	95858928	95903828	+	ENSG00000139343.9	protein_coding	KNOWN	SNRPF
ENSG00000163659.11	-0.108432	6.11191	0.00444584	0.0455693	chr3	156673235	156706770	+	ENSG00000163659.11	protein_coding	KNOWN	TIPARP
ENSG00000132275.9	-0.108403	5.62015	0.00796859	0.065069	chr11	6595075	6603620	-	ENSG00000132275.9	protein_coding	KNOWN	RRP8
ENSG00000165684.3	-0.108399	6.03773	0.0354532	0.158895	chr9	136375577	136398797	-	ENSG00000165684.3	protein_coding	KNOWN	SNAPC4
ENSG00000237424.1	-0.108328	2.93834	0.121859	0.32684	chr1	47432133	47434641	-	ENSG00000237424.1	antisense	NOVEL	FOXD2-AS1
ENSG00000020633.17	-0.108291	6.0916	0.00976889	0.0739107	chr1	24899511	24965121	-	ENSG00000020633.17	protein_coding	KNOWN	RUNX3
ENSG00000165525.16	-0.108281	6.22498	0.0125343	0.0856373	chr14	49782083	49853203	-	ENSG00000165525.16	protein_coding	KNOWN	NEMF
ENSG00000136231.12	-0.108199	7.39265	0.000584127	0.0130618	chr7	23310209	23470467	-	ENSG00000136231.12	protein_coding	KNOWN	IGF2BP3
ENSG00000280122.1	-0.108109	0.936406	0.0884277	0.269334	chr17	76966285	76969530	-	ENSG00000280122.1	TEC	KNOWN	RP11-87G24.2
ENSG00000174125.6	-0.108056	3.93751	0.0796971	0.254067	chr4	38790677	38856817	-	ENSG00000174125.6	protein_coding	KNOWN	TLR1
ENSG00000215158.8	-0.107981	4.46367	0.0422896	0.17621	chr5	34164698	34244796	-	ENSG00000215158.8	transcribed_unprocessed_pseudogene	KNOWN	RP11-1023L17.1
ENSG00000269837.1	-0.10794	3.50495	0.16846	0.393866	chr19	23255053	23257939	-	ENSG00000269837.1	transcribed_processed_pseudogene	KNOWN	IPO5P1
ENSG00000183647.9	-0.107864	3.72966	0.222235	0.460305	chr19	57599885	57612722	+	ENSG00000183647.9	protein_coding	KNOWN	ZNF530
ENSG00000162813.16	-0.107853	6.09	0.0196847	0.113424	chr1	220057482	220090462	-	ENSG00000162813.16	protein_coding	KNOWN	BPNT1
ENSG00000103485.16	-0.107853	4.78755	0.0415825	0.174596	chr16	29679008	29698699	+	ENSG00000103485.16	protein_coding	KNOWN	QPRT
ENSG00000118894.13	-0.107788	4.00375	0.0830255	0.260715	chr16	5084304	5097808	-	ENSG00000118894.13	protein_coding	KNOWN	EEF2KMT
ENSG00000169756.15	-0.107666	6.31051	0.000269432	0.00783785	chr2	108534355	108687246	+	ENSG00000169756.15	protein_coding	KNOWN	LIMS1
ENSG00000120690.12	-0.107666	7.59607	0.000213301	0.00668467	chr13	40931920	41061440	-	ENSG00000120690.12	protein_coding	KNOWN	ELF1
ENSG00000116171.15	-0.107633	5.64209	0.0379703	0.166101	chr1	52927229	53051703	+	ENSG00000116171.15	protein_coding	KNOWN	SCP2
ENSG00000164631.17	-0.10758	5.45804	0.0097892	0.0739309	chr7	6688433	6706923	-	ENSG00000164631.17	protein_coding	KNOWN	ZNF12
ENSG00000102763.14	-0.107579	6.17552	0.0264793	0.134783	chr13	41566837	41961120	-	ENSG00000102763.14	protein_coding	KNOWN	VWA8
ENSG00000224114.1	-0.107536	2.9431	0.123275	0.328884	chr1	206695837	206696269	-	ENSG00000224114.1	processed_pseudogene	KNOWN	RP11-343H5.4
ENSG00000253305.2	-0.107415	2.66725	0.161368	0.383928	chr5	141408021	141512979	+	ENSG00000253305.2	protein_coding	KNOWN	PCDHGB6
ENSG00000235919.4	-0.107267	2.45372	0.194139	0.424747	chr1	155562042	155563944	+	ENSG00000235919.4	antisense	NOVEL	ASH1L-AS1
ENSG00000117543.18	-0.107261	4.61565	0.0601706	0.215431	chr1	100989623	101026088	-	ENSG00000117543.18	protein_coding	KNOWN	DPH5
ENSG00000123739.9	-0.107091	5.06129	0.0212874	0.119431	chr4	109709989	109730077	-	ENSG00000123739.9	protein_coding	KNOWN	PLA2G12A
ENSG00000198799.10	-0.107055	5.75146	0.00643806	0.0576262	chr1	113073209	113132260	+	ENSG00000198799.10	protein_coding	KNOWN	LRIG2
ENSG00000170175.9	-0.10704	1.82735	0.481967	0.695465	chr17	7445061	7457707	+	ENSG00000170175.9	protein_coding	KNOWN	CHRNB1
ENSG00000248508.5	-0.107034	2.98525	0.235776	0.475602	chr15	40039311	40067290	+	ENSG00000248508.5	lincRNA	NOVEL	SRP14-AS1
ENSG00000150627.14	-0.106983	3.06733	0.214358	0.449947	chr4	176065834	176182818	+	ENSG00000150627.14	protein_coding	KNOWN	WDR17
ENSG00000105393.14	-0.106918	4.02427	0.0718052	0.23836	chr19	17267350	17281249	+	ENSG00000105393.14	protein_coding	KNOWN	BABAM1
ENSG00000241978.8	-0.106836	1.53823	0.165334	0.389311	chr9	110048598	110172512	+	ENSG00000241978.8	protein_coding	KNOWN	AKAP2
ENSG00000269958.1	-0.106679	3.03299	0.146315	0.364107	chr14	103696353	103697163	+	ENSG00000269958.1	sense_intronic	NOVEL	RP11-73M18.8
ENSG00000248015.5	-0.106665	1.89909	0.507811	0.712	chr19	1392170	1396467	-	ENSG00000248015.5	antisense	NOVEL	AC005329.7
ENSG00000239665.7	-0.106632	4.72	0.118701	0.320869	chr10	13610047	13668445	+	ENSG00000239665.7	protein_coding	NOVEL	RP11-295P9.3
ENSG00000204991.9	-0.106587	1.4033	0.322041	0.560927	chr16	89818179	89871319	+	ENSG00000204991.9	protein_coding	KNOWN	SPIRE2
ENSG00000100290.2	-0.106418	4.74634	0.0302665	0.145039	chr22	43110748	43129712	+	ENSG00000100290.2	protein_coding	KNOWN	BIK
ENSG00000264164.1	-0.106324	-1.1401	0.703509	0.845231	chr17	32083179	32097065	+	ENSG00000264164.1	transcribed_processed_pseudogene	KNOWN	RP11-640N20.6
ENSG00000160055.18	-0.106301	2.99413	0.20884	0.442728	chr1	32214472	32222359	-	ENSG00000160055.18	protein_coding	KNOWN	TMEM234
ENSG00000170054.13	-0.106291	1.23863	0.701434	0.843861	chr14	94462717	94479689	-	ENSG00000170054.13	protein_coding	KNOWN	SERPINA9
ENSG00000138593.7	-0.106191	5.78547	0.0478777	0.18852	chr15	48988476	49046563	-	ENSG00000138593.7	protein_coding	KNOWN	SECISBP2L
ENSG00000174775.15	-0.106133	4.10392	0.156587	0.377254	chr11	532242	537287	-	ENSG00000174775.15	protein_coding	KNOWN	HRAS
ENSG00000112685.12	-0.10606	5.42621	0.0109761	0.0795024	chr6	485133	693111	-	ENSG00000112685.12	protein_coding	KNOWN	EXOC2
ENSG00000131788.14	-0.106036	4.78131	0.0292963	0.142597	chr1	145848522	145859836	-	ENSG00000131788.14	protein_coding	KNOWN	PIAS3
ENSG00000198925.9	-0.106022	5.19241	0.0343368	0.156208	chr2	219209772	219229717	-	ENSG00000198925.9	protein_coding	KNOWN	ATG9A
ENSG00000276182.1	-0.106005	2.09545	0.219152	0.455822	chr14	96537170	96537904	+	ENSG00000276182.1	sense_intronic	NOVEL	RP11-872J21.5
ENSG00000259972.2	-0.105996	3.6548	0.201423	0.433143	chr16	74305127	74335346	-	ENSG00000259972.2	processed_transcript	NOVEL	AC009120.6
ENSG00000092871.15	-0.105966	3.04456	0.293429	0.534926	chr17	35005990	35089319	-	ENSG00000092871.15	protein_coding	KNOWN	RFFL
ENSG00000231500.5	-0.1059	10.1643	0.00555662	0.0524176	chr6	33272010	33276510	+	ENSG00000231500.5	protein_coding	KNOWN	RPS18
ENSG00000154945.6	-0.105892	5.89317	0.00111138	0.01931	chr17	50693190	50707924	-	ENSG00000154945.6	protein_coding	KNOWN	ANKRD40
ENSG00000164587.10	-0.105881	9.61283	0.0149265	0.0962077	chr5	150443190	150449756	-	ENSG00000164587.10	protein_coding	KNOWN	RPS14
ENSG00000158850.13	-0.105831	5.51935	0.0234496	0.125937	chr1	161171310	161177968	-	ENSG00000158850.13	protein_coding	KNOWN	B4GALT3
ENSG00000251791.1	-0.105829	5.71786	0.282668	0.525254	chr2	233288676	233288940	+	ENSG00000251791.1	scaRNA	KNOWN	SCARNA6
ENSG00000105612.7	-0.105812	3.94986	0.240372	0.479704	chr19	12875211	12881468	-	ENSG00000105612.7	protein_coding	KNOWN	DNASE2
ENSG00000157326.17	-0.105793	3.46257	0.187976	0.417366	chr14	23953586	23969279	+	ENSG00000157326.17	protein_coding	KNOWN	DHRS4
ENSG00000140379.7	-0.105714	4.06084	0.662717	0.820388	chr15	79960889	79971446	-	ENSG00000140379.7	protein_coding	KNOWN	BCL2A1
ENSG00000225830.9	-0.105687	5.0161	0.0479957	0.188776	chr10	49455368	49539538	-	ENSG00000225830.9	protein_coding	KNOWN	ERCC6
ENSG00000038382.16	-0.105678	3.69517	0.624329	0.794091	chr5	14143702	14532128	+	ENSG00000038382.16	protein_coding	KNOWN	TRIO
ENSG00000204264.7	-0.10567	5.98779	0.00766072	0.063841	chr6	32840717	32844703	-	ENSG00000204264.7	protein_coding	KNOWN	PSMB8
[truncated: 10,569 more rows]

## Sheet: B) gProfiler annotation
Supplementary Table 2. Gene expression data after FLI1 silencing in GCB DLBCL cell lines. (Worksheet A) Supervised analysis using limma of transcriptome and (Worksheet B) gene sets significantly enriched after FLI1 silencing in GCB DLBCL cell lines annotated with gProfiler.
FLI1 regulation	PATHWAY NAME	source	term_name	term_id	adjusted_p_value	negative_log10_of_adjusted_p_value	term_size	query_size	intersection_size	effective_domain_size	intersections
positive	Centrocytes differentation	MSigDB_h.c2biokeggcp_staudt_IOR.symbols.gmt	"> Victoria et al, Blood 2012 Suppl Table 4_PMID_22740445_Genes 1.33x more highly expressed in human and mouse centrocytes than centroblasts"	STAUDT_CC_1P33_UP	4.77431e-13	12.3211	290	517	34	23857	ANKRD33B,EVL,RILPL2,REL,CD83,TNFRSF13C,ICAM1,NOP16,IL2RG,DCTD,HSPE1,TRAF4,TSPAN33,DUSP2,LCK,HVCN1,RHOF,ZC3H12A,IKBKE,MAP3K8,CTSH,FAM195A,CD40,RRP15,PDCD4,INVS,WDFY4,SOAT1,ABCC4,PPA1,ALDH18A1,SYNGR2,CTSC,DDX21
positive	genes downregulated by signaling and BET inhibitors	MSigDB_h.c2biokeggcp_staudt_IOR.symbols.gmt	IOR-PubMed-genesets.gmt	IOR_genes_down_JQ1_BPDCN_TableS6_PMID27846392	3.32784e-11	10.4778	437	517	39	23857	CYB561,RASGEF1A,MGLL,AMIGO2,HOMER3,ESPNL,KIF16B,ASB2,TRAF3IP3,SYNGR1,GALNT6,LYL1,ITGA4,CD83,LAT2,ICAM1,NOP16,NLRC3,JADE2,IL16,HVCN1,ADAT2,HSH2D,ARL11,CPNE5,KIAA0040,FAM195A,SPI1,CHI3L2,PTPN22,MZB1,ANKLE1,DENND2D,DOK3,WIPF1,ZNF706,RSL1D1,SECISBP2,DDX21
positive	Notch up-regulated targets	MSigDB_h.c2biokeggcp_staudt_IOR.symbols.gmt	IOR-PubMed-genesets.gmt	IOR_Notch_up_MCL_TableS2_PMID29045844	4.07788e-11	10.3896	377	517	36	23857	SIK1,ZFP92,MGLL,EVL,KIF26B,GALNT6,RILPL2,ITGA4,PTK2B,ICAM1,CNR2,NOP16,GNPNAT1,IL16,PNO1,SASH3,HSPE1,TRAF4,DUSP2,MAP3K8,CD22,CHI3L2,IDH3A,ITGAL,GRPEL1,DENND2D,MRTO4,CXCR5,NME1,PPA1,FKBP4,UTP18,HSPD1,RSL1D1,BZW2,DDX21
positive	genes downregulated by signaling and BET inhibitors	MSigDB_h.c2biokeggcp_staudt_IOR.symbols.gmt	IOR-PubMed-genesets.gmt	IOR_idelalisib_ABC_DLBCL_DOWN_PMID29066507	1.22083e-10	9.91334	254	517	29	23857	COL8A2,LYL1,CD83,LAT2,NOP16,CHMP6,PNO1,CD53,DUSP2,MAP3K8,NFKB1,CD40,RRP15,PDSS1,TMEM64,PRPS2,ANKLE1,IFIH1,MRTO4,GCNT2,NME1,PUS7,SYNGR2,FKBP4,ANKRD28,BAZ1A,HSPD1,KIAA0020,DDX21
positive	others	MSigDB_h.c2biokeggcp_staudt_IOR.symbols.gmt	"> Basso et al. Blood 115: 975-984 (2010)_PMID_19965633_Supplemental Table, Basso et al. FDR <0.0001 and down-regulated in GC B cells"	STAUDT_BCL6_CHIPSEQ_BASSO_GC_LOW	4.2832e-10	9.36823	1199	517	67	23857	CD1C,UPP1,FAIM3,SELL,EVL,SYNGR3,FAM129C,LRRC8C,FLI1,JAK3,TRAF3IP3,CATSPER2,RRAGD,RAB27A,PRKX,LYL1,ITGA4,MACF1,CD83,ICAM1,OXR1,IL16,IL2RG,DCTD,TAP1,TSPAN33,SORBS2,DGKA,ARHGAP4,HVCN1,RHOF,ADAT2,MAFK,HSH2D,ZNF331,NFKB1,STX4,CHM,SPTLC2,SRFBP1,DDX52,KLHDC10,HSPBAP1,GRK6,ARHGAP25,MTMR4,UTRN,PDCD4,CMTM6,ACAP1,XIAP,NCKAP1L,CXCR5,DOK3,AKNA,SLC39A6,POLR2C,RPL22,FKBP4,CTSC,STIM1,BBX,FAM98A,ZNF706,RSL1D1,USP…
positive	IL/JAK/STAT	MSigDB_h.c2biokeggcp_staudt_IOR.symbols.gmt	> Rui et al. 2010 Cancer Cell 18:590_PMID_21156283_Genes that were decreased in expression by 0.5 log2 in at least 2/4 time points following knockdown of JAK2 in K1106 cells and that were decreased by 0.5 log2 in at least 4/8 time points following treatment of K1106 cells with the JAK2 inhbitor TG101348.	STAUDT_JAK2_UPREGULATED_PMBL	1.62424e-09	8.78935	1007	517	59	23857	CYB561,STOM,CACNA1D,EVL,LAX1,PDE7A,REL,CD83,PARP14,CLNS1A,USE1,LAT2,CNR2,UHMK1,KLHL23,NOP16,TMC8,PNO1,PDIA5,SCARB1,TSPAN33,PIGL,MACC1,RHOF,MAFK,PM20D2,MLLT10,CHM,SPTLC2,SRFBP1,SBNO1,IDH3A,GRPEL1,MZB1,ANKRD36,ANKLE1,ITSN2,EPB41,MRTO4,DOK3,MAU2,PUS7,MALAT1,SYNGR2,FKBP4,ATF7IP2,CTSC,FAM98A,HSPD1,RSL1D1,IGF2BP3,ANKRD40,UTP14A,KIAA0020,EIF2AK2,NOL8,CLIP1,THADA,DDX21
positive	CD40 up-regulated targets	MSigDB_h.c2biokeggcp_staudt_IOR.symbols.gmt	> Basso et al. Blood 104:4088 (2004)_PMID_15331443_Table S1	STAUDT_CD40_UPREGULATED_BURKITT_LYMPHOMA	1.83782e-09	8.7357	100	517	18	23857	HLA-DPB1,HLA-DMB,RAB27A,TRAF1,LITAF,CD83,PTK2B,ICAM1,TAP1,DUSP2,MAP3K8,RAC2,CD40,MTMR4,TMSB4X,NCKAP1L,CXCR5,SYNGR2
positive	others	MSigDB_h.c2biokeggcp_staudt_IOR.symbols.gmt	"> Basso et al. Blood 115: 975-984 (2010)_PMID_19965633_Supplemental Table, Basso et al. FDR<0.0001"	STAUDT_BCL6_CHIPSEQ_BASSO_ALL	2.24539e-09	8.64871	4593	517	164	23857	CD1C,RGS8,FUCA2,MTL5,MCC,UPP1,CRIP3,FAIM3,SELL,EVL,SYNGR3,FAM129C,CMYA5,TIGIT,LRRC8C,FLI1,JAK3,HSCB,SEMA4A,SNX22,LTB,TRAF3IP3,CATSPER2,RRAGD,RAB27A,TMOD2,TRAF1,ACBD4,PRKX,CD180,LYL1,ITGA4,ITPR1,MACF1,REL,CD83,USE1,DENND3,PPP3CC,LAT2,PTK2B,ICAM1,STRADA,GNPNAT1,OXR1,IL16,IL2RG,DCTD,TAP1,UBE2J1,CD53,HSPE1,BTK,SCARB1,TSPAN33,SORBS2,DUSP2,ZNF33B,PPP2CB,DGKA,LCK,EFCAB7,EDEM1,PIGL,ARHGDIB,ARHGAP4,HVCN1,…
positive	genes downregulated by signaling and BET inhibitors	MSigDB_h.c2biokeggcp_staudt_IOR.symbols.gmt	IOR-PubMed-genesets.gmt	IOR_ibrutinib_ABC_DLBCL_DOWN_PMID29066507	1.03162e-07	6.98648	194	517	22	23857	ZC3H12C,COL8A2,CD83,NOP16,PNO1,TAP1,TSPAN33,DUSP2,MAP3K8,NFKB1,CD40,RRP15,TMEM64,ANKLE1,MRTO4,GCNT2,NME1,PUS7,ALDH18A1,SYNGR2,FKBP4,TIPARP
positive	Inflammation and cell adhesion molecules	MSigDB_h.c2biokeggcp_staudt_IOR.symbols.gmt	"> Su et al, PNAS 101:6062 (2004)_PMID_15075390_Cluster with correlation coefficient of 0.75 on GNF U133A data"	STAUDT_HEMATOPOIETIC_NODE1658	1.24998e-07	6.9031	84	517	15	23857	SELL,LTB,TRAF3IP3,LAT2,GMFG,CD52,CD53,ARHGDIB,ARHGAP4,RAC2,ARHGAP25,DENND2D,ACAP1,ELF1,HCLS1
positive	Centrocytes differentation	MSigDB_h.c2biokeggcp_staudt_IOR.symbols.gmt	"> Victoria et al, Blood 2012 Suppl Table 4_PMID_22740445_Genes 1.5x more highly expressed in human and mouse centrocytes than centroblasts"	STAUDT_CC_1P5_UP	1.83673e-07	6.73595	147	517	19	23857	ANKRD33B,RILPL2,CD83,ICAM1,IL2RG,DCTD,HSPE1,TRAF4,TSPAN33,DUSP2,LCK,RHOF,MAP3K8,FAM195A,CD40,PDCD4,INVS,ABCC4,SYNGR2
positive	ETS1 targets	MSigDB_h.c2biokeggcp_staudt_IOR.symbols.gmt	ETS1siRNA_Downregulated signature	IOR_ETS1siRNA_ABC_DLBCL_DN_PMID32679859	3.5931e-07	6.44453	24	517	9	23857	TSPO,FAIM3,EVL,LTB,CD52,SASH3,CD40,FXYD5,ARHGAP30
positive	others	MSigDB_h.c2biokeggcp_staudt_IOR.symbols.gmt	> Feske et al Nat Immunol2:316 (2001)_PMID_11276202_Fig. 6	STAUDT_TCELL_PIREP_CALCIUMDEFPTUP4X_FESKE_FIG6	1.43023e-06	5.84459	47	517	11	23857	UPP1,LTB,ITGB7,TMC8,NLRC3,IL16,CD53,LCK,IKBKE,ITGAL,NEK6
positive	NFKB targets	MSigDB_h.c2biokeggcp_staudt_IOR.symbols.gmt	IOR-PubMed-genesets.gmt	IOR_NFKB_genes_induced_byIRF4_SPIB_PMID27799566	1.54102e-06	5.81219	204	517	21	23857	SELL,HLA-DMB,TRAF1,CD83,LAT2,PTK2B,ICAM1,DUSP2,NFKB1,VAV1,CD22,RAC2,CD40,CHI3L2,MTMR4,ITSN2,MRTO4,NCKAP1L,CXCR5,SLC39A6,CTSC
positive	genes downregulated by signaling and BET inhibitors	MSigDB_h.c2biokeggcp_staudt_IOR.symbols.gmt	IOR-PubMed-genesets.gmt	IOR_BAY1238097_DLBCL_DOWN_PMID28653353	3.35651e-06	5.47411	254	517	23	23857	KREMEN2,CD83,LAT2,NOP16,DUSP2,MAP3K8,FAM195A,GRPEL1,GLRX3,ANKLE1,MRPL39,DNAJA1,MRTO4,GCNT2,NME1,FKBP4,CTSC,BAZ1A,FAM98A,HSPD1,ACACA,KIAA0020,DDX21
positive	genes downregulated by signaling and BET inhibitors	MSigDB_h.c2biokeggcp_staudt_IOR.symbols.gmt	IOR-PubMed-genesets.gmt	IOR_PQR309_ABC_DLBCL_DOWN_PMID29066507	3.35651e-06	5.47411	254	517	23	23857	KREMEN2,CD83,LAT2,NOP16,DUSP2,MAP3K8,FAM195A,GRPEL1,GLRX3,ANKLE1,MRPL39,DNAJA1,MRTO4,GCNT2,NME1,FKBP4,CTSC,BAZ1A,FAM98A,HSPD1,ACACA,KIAA0020,DDX21
positive	Centrocytes differentation	MSigDB_h.c2biokeggcp_staudt_IOR.symbols.gmt	> Shaffer et al. Immunity 2002 17:51-62._PMID_12150891_Blimp_Bcell_repressed	STAUDT_BLIMP_BCELL_REPRESSED	4.16155e-06	5.38075	64	517	12	23857	HLA-DPB1,HLA-DMB,VPREB3,CD180,IL16,CD52,CD53,BTK,TRAF5,ARHGDIB,CD22,CXCR5
positive	others	MSigDB_h.c2biokeggcp_staudt_IOR.symbols.gmt	IOR-custom-genesets.gmt	IOR_copanlisib_HAIRM_top200down_PMID32126142	5.92526e-06	5.22729	200	517	20	23857	SH2D2A,ZC3H12C,AL450992.2,KIF26B,REL,LIMA1,NOP16,PNO1,DUSP2,LCK,MACC1,SNHG4,RRP15,PDSS1,MRTO4,PUS7,BZW2,ACACA,KIAA0020,DDX21
positive	others	MSigDB_h.c2biokeggcp_staudt_IOR.symbols.gmt	IOR-PubMed-genesets.gmt	IOR_OxPhos_DLBCL_genes_PMID15550490	1.57315e-05	4.80323	254	517	22	23857	HLA-DPB1,AMIGO2,LTB,CAMLG,ATRAID,GMFG,CD52,CD53,LPXN,HPRT1,CTSH,KIAA0040,GRPEL1,CMTM6,DNAJA1,KIAA1551,CLIC1,HSPD1,EPS15,BZW2,EIF2S2,DDX21
positive	others	MSigDB_h.c2biokeggcp_staudt_IOR.symbols.gmt	Nanostring_panels	IOR_nCounter_Immunology_Panel_v2	2.13655e-05	4.67029	579	517	35	23857	SLAMF7,HLA-DPB1,SELL,HLA-DMB,IL2RA,TIGIT,JAK3,TRAF1,ITGA4,LITAF,CD83,TNFRSF13C,ICAM1,IRF1,IL16,IL2RG,TAP1,CD53,TRAF4,BTK,TRAF5,LCK,ABCB1,ARHGDIB,NCF4,IKBKE,TAP2,NFKB1,CD22,CD40,ITGAL,PTPN22,IFIH1,CTSC,CD46
positive	genes downregulated by signaling and BET inhibitors	MSigDB_h.c2biokeggcp_staudt_IOR.symbols.gmt	IOR-PubMed-genesets.gmt	IOR_down_rituximab_plus_acadesine_MCL_Jeko1_PMID24519895	0.000138015	3.86007	242	517	20	23857	SIK1,CYB561,CCDC50,KIF26B,SYNGR3,IL2RA,LAX1,LTB,TRAF3IP3,CD83,ARAP2,OXR1,RHOF,TAP2,SWAP70,ITGAL,ARHGAP25,CXCR5,WIPF1,EMB
positive	Inflammation and cell adhesion molecules	MSigDB_h.c2biokeggcp_staudt_IOR.symbols.gmt	> Primary immunodeficiency	KEGG_PRIMARY_IMMUNODEFICIENCY	0.000241822	3.6165	35	517	8	23857	JAK3,TNFRSF13C,IL2RG,TAP1,BTK,LCK,TAP2,CD40
positive	others	MSigDB_h.c2biokeggcp_staudt_IOR.symbols.gmt	> Feske et al Nat Immunol2:316 (2001)_PMID_11276202_Fig. 4	STAUDT_TCELL_PIREP4X_FESKE_FIG4	0.000370065	3.43172	26	517	7	23857	TMC8,NLRC3,IL16,LCK,ITGAL,PDCD4,CLIP1
positive	NFKB targets	MSigDB_h.c2biokeggcp_staudt_IOR.symbols.gmt	> Lam et al. Clinical Cancer Research 11:1 (2005)_PMID_15671525_Genes downregulated upon treatment with an IkB kinase beta inhibitor (MLX105) in the K1106 PMBL cell line.	STAUDT_NFKB_UP_K1106	0.000379259	3.42106	17	517	6	23857	TRAF1,CD83,ICAM1,DUSP2,NFKB1,SPI1
positive	others	MSigDB_h.c2biokeggcp_staudt_IOR.symbols.gmt	> Ci et al. Blood.113:5536 (2009)_PMID_19307668_Supplemental Table 3; all genes	STAUDT_BCL6_CHIP-CHIP_ALL_CI	0.000538974	3.26843	3012	517	103	23857	SIK1,CBY1,CCDC50,FAIM3,ALKBH3,HLA-DMB,ESPNL,SYNGR3,HSCB,RSG1,TMOD2,TRAF1,LYL1,NME7,CLNS1A,RDH14,NEAT1,ICAM1,STRADA,UHMK1,ZSCAN2,OXR1,PNO1,CD52,SASH3,CD53,HSPE1,NIT1,PAAF1,BTK,PDXDC1,DUSP2,EFCAB7,EDEM1,PIGL,MACC1,ARHGAP4,RHOF,ADAT2,SESTD1,MPHOSPH6,NCF4,MAP3K8,SWAP70,DEGS1,HDHD2,CD22,RAC2,PRMT2,TAF1A,DDX52,SCO1,HSPBAP1,PDSS1,FAM98B,ITGAL,GRK6,FXYD5,MTMR4,TTC13,INVS,TSEN15,IFIH1,PQBP1,EPB41,MRPL39,Z…
positive	NFKB targets	MSigDB_h.c2biokeggcp_staudt_IOR.symbols.gmt	"> Lam et al. Clinical Cancer Research 11:1 (2005); Lam et al. Blood 111:3701 (2008)_PMID_15671525, 18160665_This is a union of NFkB-2, NFkB-4, and NFkB-5 signatures. Genes downregulated upon treatment with an IkB kinase beta inhibitor (MLX105) in either OCI-Ly3 or OCI-Ly10 ABC DLBCL cell lines."	STAUDT_NFKB_UP_ALL_OCILY3_LY10	0.000640539	3.19345	67	517	10	23857	SELL,RASGRP1,TRAF1,LITAF,CD83,ICAM1,IRF1,DUSP2,NFKB1,CD40
positive	others	MSigDB_h.c2biokeggcp_staudt_IOR.symbols.gmt	> Feske et al Nat Immunol2:316 (2001)_PMID_11276202_Fig. 6	STAUDT_TCELL_PIIND4X_FESKE_FIG6	0.000656898	3.1825	100	517	12	23857	REL,CD83,ICAM1,TRAF5,DUSP2,MAP3K8,NFKB1,SPI1,MALAT1,LRRC8B,BZW2,DDX21
positive	others	MSigDB_h.c2biokeggcp_staudt_IOR.symbols.gmt	IOR-PubMed-genesets.gmt	IOR_up_by_anti-CD20_and_anti-BCR_in_GCBDLBCL_SUDHL7_PMID21364752	0.000715375	3.14547	158	517	15	23857	SLAMF7,UPP1,AMIGO2,HLA-DMB,SYNGR3,CD83,TMC8,IL2RG,DUSP2,MAP3K8,RAB8B,NFKB1,ARHGAP25,CLCN6,DOK3
positive	genes downregulated by signaling and BET inhibitors	MSigDB_h.c2biokeggcp_staudt_IOR.symbols.gmt	IOR-PubMed-genesets.gmt	IOR_ARV-771_down_22Rv1_PMID29764999	0.000931674	3.03074	2596	517	91	23857	TBC1D30,MTL5,ZC3H12C,RASGEF1A,FAM105A,AMIGO2,PACSIN3,ALKBH3,KIAA1549,LRRC8C,RASGRP1,RSG1,ARL10,STPG1,ZNF563,RILPL2,ZNF70,REL,RDH14,ARAP2,DUS2,N6AMT1,PPP3CC,ICAM1,USP54,KLHL23,NOP16,CHMP6,ZSCAN2,JADE2,ZNF577,TBKBP1,E2F6,UBE2J1,PAAF1,ZNF33B,EFCAB7,ZNF737,MAFK,MPHOSPH6,ZC3H12A,HSH2D,TMCC1,IKBKE,ARL11,NFKB1,KIAA0040,LONRF1,MLLT10,TAF1A,EHD4,DDX52,HSPBAP1,MPP6,PBX2,N4BP3,TAF1B,AATF,MINA,ANKLE1,IFIH1,T…
positive	others	MSigDB_h.c2biokeggcp_staudt_IOR.symbols.gmt	IOR-PubMed-genesets.gmt	IOR_BCR_DLBCL_genes_PMID15550490	0.0011942	2.92292	254	517	19	23857	CD1C,FAM129C,CD180,CD83,DENND3,IL16,BTK,HMCES,CYFIP2,CD22,CD40,ARHGAP25,CTPS2,FADS3,GRHPR,GCNT2,IGF2BP3,HDAC1,HCLS1
positive	genes downregulated by signaling and BET inhibitors	MSigDB_h.c2biokeggcp_staudt_IOR.symbols.gmt	IOR-PubMed-genesets.gmt	IOR_Downregulated_in_Bendamustine_CLL_PMID26701728	0.00174732	2.75763	237	517	18	23857	HLA-DPB1,CRIP3,HOMER3,RASGRP1,SEMA4A,BACE2,PROSC,SLC15A2,PPP2CB,LCK,HVCN1,SESTD1,MAP3K8,GOLPH3L,CD22,PASK,TCTN1,IGF2BP3
positive	others	MSigDB_h.c2biokeggcp_staudt_IOR.symbols.gmt	> Zhan et al. Blood (2006)_PMID_16728703_Supplemental Fig. 3	STAUDT_MYELOMA_CD-1_SUBGROUP_DOWN	0.00217488	2.66256	46	517	8	23857	SIK1,FLI1,LAX1,CPNE5,KIAA0040,RAB3IP,DOK3,CD46
positive	Inflammation and cell adhesion molecules	MSigDB_h.c2biokeggcp_staudt_IOR.symbols.gmt	> Genes up-regulated during transplant rejection.	HALLMARK_ALLOGRAFT_REJECTION	0.00304961	2.51576	200	517	16	23857	HLA-DMB,IL2RA,LTB,ICAM1,IL16,IL2RG,TAP1,LCK,NCF4,TAP2,DEGS1,SPI1,CD40,ITGAL,NME1,HCLS1
positive	genes downregulated by signaling and BET inhibitors	MSigDB_h.c2biokeggcp_staudt_IOR.symbols.gmt	IOR-PubMed-genesets.gmt	IOR_Notch_down_MCL_TableS2_PMID29045844	0.00391597	2.40716	204	517	16	23857	SEMA4A,PDE7A,CD180,LYL1,NEAT1,OXR1,TRAF5,FCGBP,FADS1,N4BP3,FADS3,PTPN22,CLCN6,OGFRL1,PLEC,IGF2BP3
positive	NFKB targets	MSigDB_h.c2biokeggcp_staudt_IOR.symbols.gmt	"> Davis et al. Nature (2010)_PMID_20054396_Supplemental Fig. 4. Genes downregulated by MLN120B treatment of HBL1 cells, measured with Agilent arrays."	STAUDT_NFKB_UP_BCR_PAPER	0.00513812	2.2892	67	517	9	23857	KIF26B,RASGRP1,TRAF1,LAT2,ICAM1,IRF1,DUSP2,CD40,TMSB4X
positive	genes downregulated by signaling and BET inhibitors	MSigDB_h.c2biokeggcp_staudt_IOR.symbols.gmt	IOR-PubMed-genesets.gmt	IOR_ibrutinib_dn_CLL_patients_1month_Sup_Data5_PMID29259203	0.00661152	2.1797	392	517	23	23857	CD1C,TP53I11,SLAMF7,COL8A2,CACNA1D,SYNGR3,KREMEN2,TIGIT,SEMA4A,TAGLN,BACE2,GALNT6,CD83,DUS2,SLC15A2,CPT1A,DUSP2,LCK,FCGBP,PKIG,CPNE5,RAC2,CHI3L2
positive	NFKB targets	MSigDB_h.c2biokeggcp_staudt_IOR.symbols.gmt	"> Lam et al. Clinical Cancer Research 11:1 (2005); Lam et al. Blood 111:3701 (2008)_PMID_15671525, 18160665_Genes downregulated upon treatment with an IkB kinase beta inhibitor (MLX105) in both OCI-Ly3 or OCI-Ly10 ABC DLBCL cell lines."	STAUDT_NFKB_UP_BOTHOCILY3ANDLY10	0.00678077	2.16872	39	517	7	23857	RASGRP1,TRAF1,CD83,ICAM1,DUSP2,NFKB1,CD40
positive	others	MSigDB_h.c2biokeggcp_staudt_IOR.symbols.gmt	> Peng et al. MCB 22:5575 (2002)_PMID_12101249_List from Subramanian et al. PNAS 102:15545 (2005)	STAUDT_GLUTAMINE_STARVE_DOWN	0.00692575	2.15953	313	517	20	23857	NOP16,TAP1,HSPE1,BTK,HPRT1,IDH3A,PDCD4,TUBA4A,DNAJA1,NME1,CLIC1,POLR2C,SYNGR2,FKBP4,CTSC,BAZ1A,UTP18,FAM98A,MAPRE2,DDX21
positive	IL/JAK/STAT	MSigDB_h.c2biokeggcp_staudt_IOR.symbols.gmt	IOR-PubMed-genesets.gmt	IOR_IL6_IL10_STAT3_genes_repressed_byIRF4_SPIB_PMID27799566	0.00751934	2.12382	169	517	14	23857	SH2D2A,STOM,NLRC5,LAT2,ICAM1,CD53,DUSP2,MACC1,CD22,CD40,PBX2,CXCR5,EIF2S2,NOL8
positive	others	MSigDB_h.c2biokeggcp_staudt_IOR.symbols.gmt	> Peng et al. MCB 22:5575 (2002)_PMID_12101249_Fig. 2C	STAUDT_GLUTAMINE_GLUCOSE_STARVE_BOTH_DOWN	0.00846528	2.07236	426	517	24	23857	HLA-DPB1,PTK2B,SPOCK2,NOP16,IL2RG,UBE2J1,CD53,HSPE1,BTK,CD22,CD40,IDH3A,TXNL1,AATF,CSNK1G2,DNAJA1,NME1,HNRNPA3,FKBP4,CTSC,FAM98A,EPS15,TCF20,DDX21
positive	others	MSigDB_h.c2biokeggcp_staudt_IOR.symbols.gmt	> Feske et al Nat Immunol2:316 (2001)_PMID_11276202_Fig. 4	STAUDT_TCELL_PIREP_CALCIUMDEFPTUP4X_FESKE_FIG4	0.00942701	2.02563	28	517	6	23857	TMC8,IRF1,IL16,LCK,ITGAL,N4BP3
positive	others	MSigDB_h.c2biokeggcp_staudt_IOR.symbols.gmt	IOR-PubMed-genesets.gmt	IOR_genes_down_after_SPIB_knockdown_in_ABC_DLBCL_HBL1_PMID27799566	0.0117149	1.93126	199	517	15	23857	TP53I11,CLDN14,ABCA6,PACSIN3,KIF26B,LTB,LIMA1,CNR2,TAGLN2,TRAF4,EDEM1,MTMR14,CD40,SYNGR2,TCF20
positive	others	MSigDB_h.c2biokeggcp_staudt_IOR.symbols.gmt	> Genes up-regulated in response to ultraviolet (UV) radiation.	HALLMARK_UV_RESPONSE_UP	0.0158598	1.7997	158	517	13	23857	RASGRP1,AQP3,RAB27A,ICAM1,IRF1,TAP1,ABCB1,GRPEL1,TUBA4A,DNAJA1,RPN1,FKBP4,DDX21
positive	genes downregulated by signaling and BET inhibitors	MSigDB_h.c2biokeggcp_staudt_IOR.symbols.gmt	IOR-PubMed-genesets.gmt	IOR_PQR309_GCB_DLBCL_DOWN_PMID29066507	0.0162711	1.78858	254	517	17	23857	HPRT1,CHCHD10,ACSL4,FAM195A,EHD4,IDH3A,GRPEL1,GLRX3,ANKLE1,DNAJA1,FKBP4,CTSC,BAZ1A,FAM98A,HSPD1,ACACA,DDX21
positive	genes downregulated by signaling and BET inhibitors	MSigDB_h.c2biokeggcp_staudt_IOR.symbols.gmt	IOR-PubMed-genesets.gmt	IOR_ibrutinib_dn_CLL_patients_6month_Sup_Data5_PMID29259203	0.0195393	1.70909	449	517	24	23857	CD1C,TP53I11,SLAMF7,COL8A2,CACNA1D,SYNGR3,TIGIT,ASB2,SEMA4A,TAGLN,BACE2,GALNT6,CD83,DUS2,SLC15A2,CPT1A,DUSP2,LCK,FCGBP,PKIG,CPNE5,RAC2,CHI3L2,IGF2BP3
positive	others	MSigDB_h.c2biokeggcp_staudt_IOR.symbols.gmt	"> Chtanova et al, J Immunol 173:68 (2004)_PMID_16339519_Supplementary table. Genes preferentially expressed in TFH cells compared to all other subsets. The list was generated from genes upregulated in at least 9 out of 12 comparisons to the other T cell subsets (TEM, TCM, Th1a, Th2a, Th1b, Th2b;2samples each)"	STAUDT_GC_T_HELPER_UP2X_CHTANOVA	0.0215205	1.66715	423	517	23	23857	FAM134B,MCC,TIGIT,LAX1,RAB27A,GSDMB,ARAP2,IL16,TRAF5,DGKA,CYFIP2,TMCC1,LONRF1,CHI3L2,PASK,ITGAL,GCNT2,CXCR5,BAZ2B,ORMDL3,LIMS1,CLIP1,THADA
positive	others	MSigDB_h.c2biokeggcp_staudt_IOR.symbols.gmt	IOR-PubMed-genesets.gmt	IOR_CHK1_res_Jeko_up_PMID26439697	0.0219097	1.65936	163	517	13	23857	PARVG,ZC3H12C,ESPNL,PDE7A,PDXDC1,TSPAN33,PKIG,RAB8B,SWAP70,ITGAL,PTPN22,WIPF1,BAZ2B
positive	Inflammation and cell adhesion molecules	MSigDB_h.c2biokeggcp_staudt_IOR.symbols.gmt	> Monocyte and its Surface Molecules	BIOCARTA_MONOCYTE_PATHWAY	0.0237841	1.62371	11	517	4	23857	SELL,ITGA4,ICAM1,ITGAL
positive	others	MSigDB_h.c2biokeggcp_staudt_IOR.symbols.gmt	> Adhesion and Diapedesis of Lymphocytes	BIOCARTA_LYM_PATHWAY	0.0237841	1.62371	11	517	4	23857	SELL,ITGA4,ICAM1,ITGAL
positive	others	MSigDB_h.c2biokeggcp_staudt_IOR.symbols.gmt	"> Su et al, PNAS 101:6062 (2004)_PMID_15075390_3x higher in CD19+ B cells v all other heme subsets (CD19, CD8, CD4, CD56, CD14, BDCA4, CD71, CD105)"	STAUDT_RESTING_BLOOD_B_CELL_GNF	0.0264317	1.57788	82	517	9	23857	VPREB3,TNFRSF13C,HVCN1,SWAP70,CD22,KIAA0040,CD40,FADS3,CXCR5
positive	genes downregulated by signaling and BET inhibitors	MSigDB_h.c2biokeggcp_staudt_IOR.symbols.gmt	IOR-PubMed-genesets.gmt	IOR_AZD8835_down_ABCDLBCL_PMID28202458	0.0264317	1.57788	82	517	9	23857	ITGA4,CD83,PNO1,E2F6,DUSP2,MAP3K8,DDX10,PUS7,DDX21
positive	genes downregulated by signaling and BET inhibitors	MSigDB_h.c2biokeggcp_staudt_IOR.symbols.gmt	IOR-PubMed-genesets.gmt	IOR_ibrutinib_down_CLL_patients_Sup_Data5_PMID29259203	0.0373793	1.42737	498	517	25	23857	CD1C,TP53I11,SLAMF7,COL8A2,CACNA1D,SYNGR3,KREMEN2,TIGIT,ASB2,SEMA4A,TAGLN,BACE2,GALNT6,CD83,DUS2,SLC15A2,CPT1A,DUSP2,LCK,FCGBP,PKIG,CPNE5,RAC2,CHI3L2,IGF2BP3
positive	others	MSigDB_h.c2biokeggcp_staudt_IOR.symbols.gmt	> Chang et al. PLOS Biol 2:206 (2004)_PMID_14737219_Serum_response_Fb_up	STAUDT_SERUM_RESPONSE_FB_UP	0.0424358	1.37227	198	517	14	23857	RGS8,TAGLN,NOP16,PNO1,UBE2J1,LOXL2,MAP3K8,SNRPE,GLRX3,TUBA4A,MRTO4,RPN1,NME1,UAP1
positive	TNF signaling	MSigDB_h.c2biokeggcp_staudt_IOR.symbols.gmt	> Genes regulated by NF-kB in response to TNF [GeneID=7124].	HALLMARK_TNFA_SIGNALING_VIA_NFKB	0.047195	1.3261	200	517	14	23857	SIK1,TRAF1,LITAF,REL,CD83,ICAM1,IRF1,TAP1,DUSP2,ZC3H12A,MAP3K8,NFKB1,IFIH1,TIPARP
positive	others	MSigDB_h.c2biokeggcp_staudt_IOR.symbols.gmt	> Genes defining early response to estrogen.	HALLMARK_ESTROGEN_RESPONSE_EARLY	0.047195	1.3261	200	517	14	23857	FAM134B,TBC1D30,WFS1,FAIM3,RASGRP1,AQP3,ABCA3,SYNGR1,SLC22A5,SCARB1,SLC39A6,FKBP4,TIPARP,ELF1
positive	others	MSigDB_h.c2biokeggcp_staudt_IOR.symbols.gmt	> A subgroup of genes regulated by MYC - version 1 (v1).	HALLMARK_MYC_TARGETS_V1	0.047195	1.3261	200	517	14	23857	CLNS1A,NOP16,HSPE1,HPRT1,PRPS2,LSM7,NME1,RPL22,HNRNPA3,HSPD1,RSL1D1,EIF2S2,ORC2,DDX21
negative	others	MSigDB_h.c2biokeggcp_staudt_IOR.symbols.gmt	IOR-PubMed-genesets.gmt	IOR_genes_mutated_DLBCL_TableS5_PMID28804123	0.0484949	1.3143	31	619	6	23857	STAT3,IRF8,PIM1,HIST1H1E,TET2,SOCS1
negative	E2F targets	MSigDB_h.c2biokeggcp_staudt_IOR.symbols.gmt	> E2F transcription factor network	PID_E2F_PATHWAY	0.0476057	1.32234	74	619	9	23857	CDKN1B,CCNE2,E2F2,CDC6,TFDP2,CDKN2C,HBP1,RYBP,E2F7
negative	others	MSigDB_h.c2biokeggcp_staudt_IOR.symbols.gmt	> Kovanen et al 2003 JBC 278:5205_PMID_12435740_Fig. 2E	STAUDT_TCELL_CYTOKINE_INDUCED_PBMC_BCELL_NOCHANGE	0.0326966	1.4855	29	619	6	23857	MFHAS1,RPS6KA5,MMD,XBP1,CXCR4,PDE4B
negative	others	MSigDB_h.c2biokeggcp_staudt_IOR.symbols.gmt	IOR-PubMed-genesets.gmt	IOR_Upregulated_in_Kmt2d_KO_C_1-Cre_Mouse_PMID26366712	0.0307318	1.51241	41	619	7	23857	HIST1H2BC,TFDP2,LMO4,SPRED1,NQO2,DCBLD1,AGPAT4
negative	others	MSigDB_h.c2biokeggcp_staudt_IOR.symbols.gmt	> Genes involved in metabolism of heme (a cofactor consisting of iron and porphyrin) and erythroblast differentiation.	HALLMARK_HEME_METABOLISM	0.027629	1.55863	200	619	16	23857	MFHAS1,TOP1,SLC2A1,RBM38,NR3C1,ADIPOR1,KHNYN,E2F2,HMBS,LRP10,TFDP2,UCP2,FOXO3,ARHGEF12,BPGM,AGPAT4
negative	others	MSigDB_h.c2biokeggcp_staudt_IOR.symbols.gmt	> Baechler et al. PNAS 100:2610 (2003)_PMID_12604793_From supplemental Table 3; 2x upregulation by interferon alpha/beta	STAUDT_IFN_PMBC_2X_UP	0.0268796	1.57058	139	619	13	23857	CNP,TRANK1,SRGAP2,TRAFD1,ANK3,RPS6KA5,CD38,NADK,ISG20,PMAIP1,OAS1,UBA7,SOCS1
negative	others	MSigDB_h.c2biokeggcp_staudt_IOR.symbols.gmt	> Peng et al. MCB 22:5575 (2002)_PMID_12101249_Supplemental data for Fig. 1. Peng et al	STAUDT_RAPAMYCIN_BJAB_UP	0.019195	1.71681	194	619	16	23857	CDT1,MTMR2,TRANK1,FKBP8,BRD3,MUTYH,BRD8,IL4R,H2AFX,HBP1,UCP2,CTDSP2,TCL1A,LAPTM5,HIST1H2BI,GNG7
negative	genes upregulated by signaling and BET inhibitors	MSigDB_h.c2biokeggcp_staudt_IOR.symbols.gmt	Nanostring_panels	IOR_nCounter_Pan_Cancer_Pathways_Panel	0.0164548	1.78371	730	619	38	23857	MFNG,LTBP1,NF2,HSP90B1,BAX,CCNB1,PCNA,CDKN1B,CDC25B,CCNE2,BCOR,RPS6KA5,FANCG,MUTYH,STAT3,RASAL1,PIM1,CDC6,TET2,CDKN2C,H2AFX,HDAC6,FANCF,BMP7,MAP3K1,CASP9,WNT5A,DTX4,FZD3,IKBKG,GNA11,DTX3,GNG7,HDAC4,WNT5B,SOCS1,IL7R,LEPR
negative	others	MSigDB_h.c2biokeggcp_staudt_IOR.symbols.gmt	IOR-PubMed-genesets.gmt	IOR_Mutated_genes_FL_DLBCL_expressed_B_cells_PMID27389057	0.0106466	1.97279	165	619	15	23857	HIST1H2BC,FTH1,BCOR,STAT3,IRF8,PIM1,LRP10,HIST1H1E,S1PR2,BRD8,TET2,SPTBN1,ETS1,SOCS1,IL7R
negative	others	MSigDB_h.c2biokeggcp_staudt_IOR.symbols.gmt	"> Guti_rrez et al. Leukemia. 2007 Mar;21(3):541-9._PMID_17252022_Genes more highly expressed in bone marrow plasma cells than blood B cells: Fold > 0.5 log 2, p-value < 0.001, Signal > 6, with gene symbol."	STAUDT_PLASMA_CELL_GT_B_CELL	0.00826811	2.08259	355	619	24	23857	HSP90B1,CKAP2,OS9,TRIB1,TMBIM6,RGS16,CD38,CHPF,H2AFX,FOXO3,CLPTM1,RRBP1,TXNDC5,XBP1,ATP8B2,PECAM1,WNT5B,GNB3,ADM,TG,TTC38,AZGP1,FAM13A,CTTN
negative	others	MSigDB_h.c2biokeggcp_staudt_IOR.symbols.gmt	"> Su et al, PNAS 101:6062 (2004)_PMID_15075390_3x higher in CD71+ erythroid precursor cells v all other heme subsets (CD19, CD8, CD4, CD56, CD14, BDCA4, CD71, CD105, CD33, CD34)"	STAUDT_ERYTHROID_PRECURSOR_GNF	0.00798909	2.0975	264	619	20	23857	UBE2O,TOP1,SLC2A1,CYB5R3,FKBP8,RBM38,SAMD1,ADIPOR1,CDC34,E2F2,PIM1,HMBS,SLC7A5,TFDP2,FOXO3,ARHGEF12,AKIRIN2,MXD3,BPGM,TLN2
negative	others	MSigDB_h.c2biokeggcp_staudt_IOR.symbols.gmt	> Genes up-regulated by KRAS activation.	HALLMARK_KRAS_SIGNALING_UP	0.0076465	2.11654	200	619	17	23857	ST6GAL1,MTMR10,TRIB1,RGS16,IRF8,MMD,KIF5C,EVI5,MAP3K1,LAPTM5,ETS1,DNMBP,BPGM,CDADC1,CXCR4,PECAM1,IL7R
negative	E2F targets	MSigDB_h.c2biokeggcp_staudt_IOR.symbols.gmt	> Shaffer et al. Nature. 2008 454:226-31_PMID_18568025_Supplemental Figure 3	STAUDT_IRF4_MYELOMA_INDUCED_ALL	0.00674084	2.17129	305	619	22	23857	ST6GAL1,HSP90B1,SLC2A1,CDT1,PPP2R5C,RAB30,CDKN1B,NAPSB,CHRAC1,KHNYN,SAV1,ERLIN1,CD38,HMBS,MMD,PPP1R2,ISG20,TXNDC5,AGPAT2,CCDC74A,GNG7,NDRG1
negative	Histones	MSigDB_h.c2biokeggcp_staudt_IOR.symbols.gmt	> Systemic lupus erythematosus	KEGG_SYSTEMIC_LUPUS_ERYTHEMATOSUS	0.00673511	2.17166	140	619	14	23857	HIST1H2BC,HIST1H2AL,H2AFV,HIST1H2BN,HIST1H3C,HIST2H2AB,HIST1H2BO,HIST1H4E,HIST1H2AD,H2AFX,HIST1H2BI,CD80,HLA-DRB1,HLA-DQB1
negative	E2F targets	MSigDB_h.c2biokeggcp_staudt_IOR.symbols.gmt	> Shaffer et al. Nature. 2008 454:226-31_PMID_18568025_Supplemental Figure 3; Agilent only	STAUDT_IRF4_MYELOMA_INDUCED_AGILENT	0.00514228	2.28884	194	619	17	23857	ST6GAL1,SLC2A1,CDT1,RAB30,CDKN1B,NAPSB,CHRAC1,KHNYN,SAV1,ERLIN1,HMBS,ISG20,TXNDC5,AGPAT2,CCDC74A,GNG7,NDRG1
negative	others	MSigDB_h.c2biokeggcp_staudt_IOR.symbols.gmt	Nanostring_panels	IOR_nCounter_Breast_Cancer_360_panel	0.00278615	2.555	752	619	41	23857	ATAD2,MFNG,LTBP1,BAX,CCNB1,KIFC1,SLC2A1,PCNA,KIF2C,BIRC5,RAD54L,CDKN1B,NUF2,CDC25B,CCNE2,RPS6KA5,RPS6KB2,RASAL1,PIM1,CDC6,ZEB2,CDKN2C,IL4R,HDAC6,FANCF,BMP7,WNT5A,SMAD1,DTX4,DTX3,PYCARD,PECAM1,ERBB4,WNT5B,ADM,SOCS1,HLA-DRB1,IL7R,HEG1,HLA-DQB1,LEPR
negative	Centroblast differentation	MSigDB_h.c2biokeggcp_staudt_IOR.symbols.gmt	> Dave et al. NEJM 354:2431 (2006)_PMID_16760443_Fig. 3B	STAUDT_GC_B_CELL_U133PLUS	0.00246344	2.60846	330	619	24	23857	MFHAS1,CCDC69,SSBP2,TRANK1,RECQL5,KCNN3,PNKD,CD38,POLH,DENND1B,SGPP1,S1PR2,PEG10,HAUS8,BMP7,ETS1,ALPK1,RNF144B,SUSD3,CD80,SOCS1,SLC4A8,CECR7,SYBU
negative	p53/oncosupressors	MSigDB_h.c2biokeggcp_staudt_IOR.symbols.gmt	"> Cho et al. Nat Genetics 27:48 (2001); Whitfiled et al. Mol Biol Cell 13:1977 (2002)_PMID_11137997, 12058064_Intersection of genes in Cho et al and Whitfield et al"	STAUDT_CELL_CYCLE_CHO&WHITFIELD	0.00221215	2.65519	94	619	12	23857	ATAD2,CCNB1,KIFC1,KIF2C,UHRF1,UBE2S,ZNF367,GMNN,PRIM2,H2AFX,RAB23,CTSD
negative	E2F targets	MSigDB_h.c2biokeggcp_staudt_IOR.symbols.gmt	> Genes encoding cell cycle related targets of E2F transcription factors.	HALLMARK_E2F_TARGETS	0.00198969	2.70122	200	619	18	23857	ATAD2,HMGB3,PCNA,KIF2C,KIF22,BIRC5,CDKN1B,DCLRE1B,CDC25B,UBE2S,SPC24,DIAPH3,PPM1D,RNASEH2A,PRIM2,CDKN2C,H2AFX,MXD3
negative	HYPOXIA	MSigDB_h.c2biokeggcp_staudt_IOR.symbols.gmt	> Genes up-regulated in response to low oxygen levels (hypoxia).	HALLMARK_HYPOXIA	0.00198969	2.70122	200	619	18	23857	SLC2A1,TPD52,CDKN1B,NR3C1,SIAH2,SAP30,PIM1,FOXO3,LARGE,ISG20,MAP3K1,ETS1,CXCR4,FBP1,ENO3,ADM,KIF5A,NDRG1
negative	others	MSigDB_h.c2biokeggcp_staudt_IOR.symbols.gmt	> Up-regulated genes (p-value<0.05 & t-statistic>2 in a moderated t-test for gene expression profile) comparing SMZL harboring high-methyltion profile vs SMZL with low-methyltion profile.	IOR_UpRegulated_Genes_in_SMZLhighM_vs_SMZLlowM_PMID25612624	0.00144346	2.8406	629	619	37	23857	HIST1H1B,HSP90B1,CCNB1,HMGB3,KIFC1,CDT1,ATF5,KIF2C,BIRC5,RAD54L,METTL7A,UHRF1,RECQL5,CCNE2,ALDH5A1,BCOR,ECT2,GMNN,DIAPH3,DTL,GPSM2,FANCG,CD38,RASAL1,CDC6,RASSF6,BRD8,NSMCE1,MYO3B,TCL1A,GSG2,SERPINF1,XBP1,COQ3,FRK,SLC4A8,GALNT14
negative	others	MSigDB_h.c2biokeggcp_staudt_IOR.symbols.gmt	IOR-PubMed-genesets.gmt	IOR_cancer_genes_list_http://oncokb.org_PMID28890946	0.000517665	3.28595	1019	619	53	23857	HIST1H1B,NF2,EZR,TOP1,HIST1H2BC,HIST1H2AL,RAD54L,CDKN1B,NUF2,BRD3,BCOR,DOT1L,RPS6KB2,PPM1D,HIST1H3C,FANCG,MUTYH,STAT3,IRF8,PIM1,BCR,HIST1H2BO,CEP89,HIST1H1E,SDHA,S1PR2,TET2,CDKN2C,ATF1,FOXO3,RYBP,ARHGEF12,DNMT3B,FANCF,TCL1A,PMAIP1,SESN2,MAP3K1,ETS1,IL21R,RMI2,LRRK2,SPRED1,GNA11,XBP1,CXCR4,BRSK1,HDAC4,ERBB4,SOCS1,IL7R,GAS7,NDRG1
negative	others	MSigDB_h.c2biokeggcp_staudt_IOR.symbols.gmt	IOR-PubMed-genesets.gmt	IOR_down_by_anti-CD20_and_anti-BCR_in_SUDHL7_PMID21364752	0.000496026	3.3045	43	619	9	23857	P2RX5,NAPSB,TMEM19,RPS6KA5,CDKN2C,FCRLA,ETS1,NCF1C,RNF144B
negative	others	MSigDB_h.c2biokeggcp_staudt_IOR.symbols.gmt	HTG_panels	IOR_HTG_Immuno_Oncology_v2	0.000333589	3.47679	1394	619	67	23857	LTBP1,ST6GAL1,HSP90B1,BAX,CCNB1,KIFC1,SLC2A1,CDT1,CKAP2,PCNA,KIF2C,FOXRED2,BIRC5,RAD54L,CDKN1B,NUF2,UHRF1,CCNE2,SLAMF6,SPC24,ECT2,BLNK,DIAPH3,DTL,E2F2,STAT3,CD38,IRF8,RNASEH2A,CDC6,HMBS,SDHA,KIF5C,CENPH,IL4R,PDP1,ATF1,FCRLA,HJURP,BMP7,TCL1A,ISG20,MAP3K1,E2F7,LAPTM5,WNT5A,ETS1,IL21R,NFATC4,RMI2,FZD3,IKBKG,OAS1,FAM161A,MXD3,SUSD3,CXCR4,PYCARD,PECAM1,IKZF4,PLEKHG4,CD80,SOCS1,HLA-DRB1,IL7R,HLA-DQB1,L…
negative	others	MSigDB_h.c2biokeggcp_staudt_IOR.symbols.gmt	> Peng et al. MCB 22:5575 (2002)_PMID_12101249_List from Subramanian et al. PNAS 102:15545 (2005)	STAUDT_GLUTAMINE_STARVE_UP	0.000329998	3.48149	294	619	24	23857	WDTC1,PLCL2,ATF5,BIRC5,GLB1,PPP2R5C,TRANK1,CDKN1B,NR3C1,AKR7A2,CIRBP,NADK,LRP10,EAPP,SLC7A5,BRD8,IL4R,CDK19,CTDSP2,BMP7,PMAIP1,LAPTM5,GNB3,COL9A2
negative	genes upregulated by signaling and BET inhibitors	MSigDB_h.c2biokeggcp_staudt_IOR.symbols.gmt	IOR-PubMed-genesets.gmt	IOR_ibrutinib_ABC_DLBCL_UP_PMID29066507	0.000279797	3.55316	92	619	13	23857	TRANK1,RBM38,CDC25B,BRD3,RASSF6,BRD8,CDKN2C,HBP1,RERE,RMI2,RNF41,MXD3,CXCR4
negative	genes upregulated by signaling and BET inhibitors	MSigDB_h.c2biokeggcp_staudt_IOR.symbols.gmt	IOR-PubMed-genesets.gmt	IOR_up_rituximab_plus_acadesine_MCL_Jeko1_PMID24519895	0.000203833	3.69073	246	619	22	23857	LTBP1,KANK2,HIST1H2BN,ZEB2,TFDP2,HIST1H2AD,LARGE,DNMT3B,RTKN2,CLPTM1,ABCB4,MEX3D,COL18A1,RIMS3,KIAA1324,IL7R,GAS7,CPNE2,HIPK2,GOLM1,AMICA1,GPR146
negative	p53/oncosupressors	MSigDB_h.c2biokeggcp_staudt_IOR.symbols.gmt	> Cho et al. Nat Genetics 27:48 (2001)_PMID_11137997_Cell_cycle_Cho	STAUDT_CELL_CYCLE_CHO	5.66794e-05	4.24658	526	619	36	23857	SUMO2,ATAD2,NF2,CCNB1,KIFC1,SLC2A1,MYO1C,CARHSP1,FBXO5,KIF2C,LRRC8A,TRIM32,FKBP8,TBC1D24,UHRF1,VPS29,UBE2S,ZNF367,CDC34,NAA30,GMNN,RNASEH2A,KLHL9,HIST1H1E,PRIM2,PDP1,H2AFX,RYBP,CTDSP2,PMAIP1,NEK3,RAB23,CTSD,ZNF197,PDZRN3,NDRG1
negative	E2F targets	MSigDB_h.c2biokeggcp_staudt_IOR.symbols.gmt	> Bild et al. Nature 439:353 (2006)_PMID_16273092_Supplemental Table 1; Genes upregulated by E2F3 by 2 fold	STAUDT_E2F3_OVEREXPRESSION_2X_UP	4.4278e-05	4.35381	138	619	17	23857	ATAD2,PLCL2,PCNA,DCLRE1B,SAMD1,ZNF367,CCNE2,ALDH5A1,BCOR,DTL,ZNF275,CDKN2C,PEG10,CDK19,SAC3D1,E2F7,WNT5A
negative	others	MSigDB_h.c2biokeggcp_staudt_IOR.symbols.gmt	HTG_panels	IOR_HTG_OBP	1.38092e-05	4.85983	2559	619	111	23857	ATAD2,MFNG,LTBP1,NF2,EZR,HSP90B1,BAX,CCNB1,HMGB3,TOP1,SLC2A1,TPD52,PCNA,FBXO5,KIF2C,BIRC5,MTMR2,RAD54L,FKBP8,FTH1,CDKN1B,NR3C1,NUF2,CDC25B,ADIPOR1,RECQL5,CCNE2,CDC34,CIRBP,BCOR,ECT2,SAV1,DIAPH3,TRIB1,RPS6KA5,TADA3,RPS6KB2,GM2A,SAP30,GPSM2,PPM1D,FANCG,MUTYH,STAT3,CD38,RASAL1,IRF8,PIM1,CDC6,BCR,COMMD4,ZEB2,SLC7A5,TFDP2,TET2,CDKN2C,VEGFB,IL4R,H2AFX,ATF1,HJURP,FOXO3,HDAC6,FANCF,BMP7,TCL1A,PMAIP1,PIAS…
negative	CD40 down-regulated targets	MSigDB_h.c2biokeggcp_staudt_IOR.symbols.gmt	> Basso et al. Blood 104:4088 (2004)_PMID_15331443_Table S1	STAUDT_CD40_DOWNREGULATED_BURKITT_LYMPHOMA	1.19825e-05	4.92145	71	619	13	23857	KCNN3,ALDH5A1,BLNK,CD38,NINJ1,PTP4A2,BICD2,CNR1,CTDSP2,BMP7,ISG20,RERE,RIMS3
negative	Centroblast differentation	MSigDB_h.c2biokeggcp_staudt_IOR.symbols.gmt	"> Victoria et al, Blood 2012 Suppl Table 4_PMID_22740445_Genes 1.5x more highly expressed in human and mouse centroblasts than centrocytes"	STAUDT_CB_1P5_UP	8.58365e-06	5.06633	95	619	15	23857	CCNB1,HMGB3,HIST1H2BC,CKAP2,KIF2C,BIRC5,NUF2,CDC25B,SPC24,ECT2,GPSM2,POLH,HJURP,HYLS1,CXCR4
negative	others	MSigDB_h.c2biokeggcp_staudt_IOR.symbols.gmt	IOR-PubMed-genesets.gmt	IOR_BCR_DLBCL_genes_PMID15550490	5.21166e-06	5.28302	254	619	25	23857	EZR,HMGB3,CKAP2,ATF5,CHMP7,H2AFV,ALDH5A1,BLNK,BASP1,ARHGAP17,BRD8,BICD2,IL4R,H2AFX,FCRLA,HJURP,CDK19,CNR1,AKIRIN2,ETS1,ABLIM1,DNMBP,CXCR4,HLA-DRB1,HLA-DQB1
negative	p53/oncosupressors	MSigDB_h.c2biokeggcp_staudt_IOR.symbols.gmt	"> Genes involved in the G2/M checkpoint, as in progression through the cell division cycle."	HALLMARK_G2M_CHECKPOINT	5.17222e-06	5.28632	200	619	22	23857	HMGB3,TOP1,FBXO5,ATF5,KIF2C,KIF22,BIRC5,RAD54L,CDKN1B,CDC25B,UBE2S,H2AFV,PAPD7,E2F2,RPS6KA5,SAP30,CDC6,PRIM2,FOXN3,SLC7A5,CDKN2C,H2AFX
negative	others	MSigDB_h.c2biokeggcp_staudt_IOR.symbols.gmt	> Zeller et al. PNAS 103:17834 (2006)_PMID_17093053_Table 8	STAUDT_MYC_CHIP_PET_2PLUS	4.09837e-06	5.38739	3276	619	136	23857	ATAD2,MFNG,LTBP1,SLC25A23,ST6GAL1,NF2,HSP90B1,ZDHHC2,PLCL2,SPIN1,MYO1C,TPD52,SEPHS1,FOXRED2,CHMP7,KANK1,GLB1,RAD54L,TMEM41B,CYB5R3,FTH1,MBD3,SSNA1,JDP2,NR3C1,CDC25B,KCNN3,AKR7A2,GOLIM4,CCNE2,FAM76B,H2AFV,OXNAD1,RINL,PAPD7,DIAPH3,ANK3,UNKL,HIST1H2BN,DLG2,LIN54,ERLIN1,RPS6KA5,SCAMP4,RPS6KB2,SAP30,DMWD,FBXL20,BASP1,STAT3,RASAL1,PIM1,CDC6,WDR18,BCR,COMMD4,IRF2BP1,KLHL9,RSAD1,PITPNM2,RNF187,FOXN3,ZEB2…
negative	others	MSigDB_h.c2biokeggcp_staudt_IOR.symbols.gmt	> Peng et al. MCB 22:5575 (2002)_PMID_12101249_Fig. 2C	STAUDT_GLUTAMINE_GLUCOSE_STARVE_BOTH_DOWN	8.78463e-07	6.05628	426	619	35	23857	ARF1,HSP90B1,EXOSC9,CDT1,ATF5,MTMR2,P2RX5,TRANK1,FKBP8,LRWD1,AKR7A2,BRD3,CIRBP,TRIB1,HIST1H2BN,GM2A,FANCG,MUTYH,BASP1,WDR18,NADK,SLC7A5,S1PR2,BRD8,IL4R,H2AFX,HBP1,UCP2,CTDSP2,TCL1A,LAPTM5,HIST1H2BI,XBP1,GNB3,CTTN
negative	genes upregulated by signaling and BET inhibitors	MSigDB_h.c2biokeggcp_staudt_IOR.symbols.gmt	IOR-PubMed-genesets.gmt	IOR_duvelisib_ABC_DLBCL_UP_PMID29066507	2.66176e-07	6.57483	53	619	13	23857	RBM38,ZNF101,RASSF6,BRD8,CDKN2C,HBP1,CTDSP2,KIAA0226L,RMI2,SUSD3,CBLN3,CXCR4,RIMS3
negative	p53/oncosupressors	MSigDB_h.c2biokeggcp_staudt_IOR.symbols.gmt	> Whitfiled et al. Mol Biol Cell 13:1977 (2002)_PMID_12058064_Cell_cycle_Whitfield	STAUDT_CELL_CYCLE_WHITFIELD	1.34661e-07	6.87076	699	619	49	23857	ATAD2,NUCKS1,CCNB1,HMGB3,TOP1,KIFC1,CKAP2,PCNA,KIF2C,KIF22,BIRC5,KANK2,CDKN1B,PLIN3,NR3C1,NUF2,UHRF1,CDC25B,HPS4,UBE2S,ZNF367,CCNE2,ECT2,GMNN,DIAPH3,E2F2,SAP30,GPSM2,FANCG,FBXL20,CDC6,WDR18,PRIM2,HAUS5,CDKN2C,HIST1H4E,H2AFX,PPP1R2,HJURP,HAUS8,AKIRIN2,RAB23,SEPN1,RERE,CTSD,PDXP,TMEM99,UBL3,TTC38
negative	others	MSigDB_h.c2biokeggcp_staudt_IOR.symbols.gmt	> Ci et al. Blood.113:5536 (2009)_PMID_19307668_Supplemental Table 3; all genes	STAUDT_BCL6_CHIP-CHIP_ALL_CI	1.2433e-07	6.90542	3012	619	133	23857	ATAD2,NUCKS1,SLC25A23,ST6GAL1,HSP90B1,SLC35E1,BAX,EXOSC9,ZDHHC2,HIAT1,SLC2A1,BANF1,HIST1H2BC,CKAP2,MYO1C,SEPHS1,CEP63,FBXO5,ATF5,KIF2C,HIPK3,HIST1H2AL,LRRC8A,RAB30,AP2A1,FKBP8,FTH1,STX10,MECP2,CDKN1B,METTL7A,PAIP1,NUF2,CDC25B,VPS29,SERINC5,ADIPOR1,SIAH2,UBE2S,NAPSB,CALM3,CPEB4,CIRBP,FAM76B,SLAMF6,RBM42,BLNK,DUSP7,PAPD7,TMBIM6,HIST1H2BN,TADA3,SAP30,PPM1D,HIST1H3C,FANCG,MUTYH,HIST2H2AB,BASP1,STAT3,…
negative	genes upregulated by signaling and BET inhibitors	MSigDB_h.c2biokeggcp_staudt_IOR.symbols.gmt	IOR-PubMed-genesets.gmt	IOR_AZD8835_up_ABCDLBCL_PMID28202458	1.1168e-07	6.95202	94	619	17	23857	ALOX5AP,TRANK1,CDC25B,KHNYN,E2F2,RASAL1,RASSF6,RRNAD1,SNTA1,RERE,NCF1C,OAS1,RNF144B,MXD3,SUSD3,PYCARD,RIMS3
negative	others	MSigDB_h.c2biokeggcp_staudt_IOR.symbols.gmt	IOR-PubMed-genesets.gmt	IOR_down_by_anti-CD20_and_anti-BCR_in_MCL_REC1_PMID21364752	9.30667e-08	7.03121	243	619	27	23857	MYO1C,CARHSP1,ALOX5AP,SSBP2,P2RX5,CDC25B,NAPSB,SPC24,TMEM19,E2F2,RPS6KA5,GPSM2,RASSF6,HIST1H1E,CDKN2C,FCRLA,CNR1,CEP97,CTDSP2,MAP3K1,E2F7,SPTBN1,ETS1,LRRK2,RNF144B,SUSD3,TNFAIP2
negative	p53/oncosupressors	MSigDB_h.c2biokeggcp_staudt_IOR.symbols.gmt	> Liu et al. PNAS 101:7240 (2004)_PMID_15123814_Supporting Table 5	STAUDT_CELL_CYCLE_LIU	1.82823e-08	7.73797	243	619	28	23857	ATAD2,CCNB1,EXOSC9,HMGB3,KIFC1,CKAP2,PCNA,BIRC5,CDKN1B,NUF2,UHRF1,CDC25B,UBE2S,ZNF367,CCNE2,ECT2,GMNN,PAPD7,DTL,E2F2,GPSM2,CDC6,BRD8,H2AFX,HJURP,AKIRIN2,PDXP,ACPP
negative	others	MSigDB_h.c2biokeggcp_staudt_IOR.symbols.gmt	IOR-PubMed-genesets.gmt	IOR_down_by_anti-CD20_and_anti-BCR_in_GCBDLBCL_SUDHL7_PMID21364752	5.52046e-09	8.25802	184	619	25	23857	P2RX5,KANK2,TBC1D24,KCNN3,NAPSB,BLNK,ANK3,TMEM19,RPS6KA5,PNKD,CD38,PIM1,ACADSB,FCRLA,BMP7,TCL1A,SAC3D1,WNT5A,SNTA1,ETS1,RNF144B,FAM43A,PDZRN3,ACPP,ABCG1
negative	others	MSigDB_h.c2biokeggcp_staudt_IOR.symbols.gmt	IOR-PubMed-genesets.gmt	IOR_SHM_DLBCL_genes_TableS20_PMID29641966	4.61079e-09	8.33622	126	619	21	23857	HIST1H1B,ST6GAL1,HIST1H2BC,HIST1H2AL,CDKN1B,HIST2H2AB,IRF8,PIM1,HIST1H2BO,HIST1H1E,S1PR2,HIST1H2AD,ZNF804A,KLHL21,TCL1A,ETS1,DTX4,RNF144B,NOL9,CXCR4,SOCS1
negative	genes upregulated by signaling and BET inhibitors	MSigDB_h.c2biokeggcp_staudt_IOR.symbols.gmt	IOR-PubMed-genesets.gmt	IOR_PQR309_GCB_DLBCL_UP_PMID29066507	6.36761e-11	10.196	254	619	32	23857	EZR,BAX,CDT1,CARHSP1,KANK2,CDKN1B,HPS4,C21ORF58,CIRBP,KHNYN,ALDH5A1,GPSM2,FBXL20,CD38,COMMD4,ITM2B,BRD8,HBP1,CDK19,FOXO3,CNR1,CTDSP2,BMP7,ISG20,ABLIM1,KIAA0226L,ALPK1,CBLN3,CXCR4,FBP1,ERN1,FAM43A
negative	Notch down-regulated targets	MSigDB_h.c2biokeggcp_staudt_IOR.symbols.gmt	IOR-PubMed-genesets.gmt	IOR_Notch_down_MCL_TableS2_PMID29045844	3.92093e-11	10.4066	204	619	29	23857	MFHAS1,PLCL2,CHMP7,RAB30,TRANK1,TBC1D24,METTL7A,RBM38,SERINC5,E2F2,RASSF6,ST6GALNAC4,CBX4,SGPP1,PEG10,LMO4,ZNF804A,KLHL21,CTDSP2,LAPTM5,FGD4,KIAA0226L,RMI2,LRRK2,OAS1,PDE4B,ADM2,ADM,PDE4A
negative	others	MSigDB_h.c2biokeggcp_staudt_IOR.symbols.gmt	"> Basso et al. Blood 115: 975-984 (2010)_PMID_19965633_Supplemental Table, Basso et al. FDR<0.0001"	STAUDT_BCL6_CHIPSEQ_BASSO_ALL	2.39902e-11	10.62	4593	619	196	23857	SUMO2,ATAD2,MFNG,NUCKS1,HIST1H1B,ST6GAL1,NCOA5,EZR,CCDC69,SLC35E1,EXOSC9,CNP,KIFC1,FEM1A,CDT1,HIST1H2BC,SPIN1,TPD52,CARHSP1,SEPHS1,FBXO5,ALOX5AP,FOXRED2,SSBP2,CHMP7,HIPK3,HIST1H2AL,GALNT7,PPP2R5C,MTMR2,RAB30,P2RX5,FTH1,CDKN1B,METTL7A,PAIP1,JDP2,RBM38,NR3C1,DCLRE1B,SAMD1,VPS29,SIAH2,RECQL5,KCNN3,CCNE2,CALM3,FAM76B,SLAMF6,H2AFV,NAA30,KHNYN,BCOR,TRAFD1,BLNK,SAV1,DUSP7,DIAPH3,MGAT5,DTL,FMR1,MED25,CRE…
negative	Centroblast differentation	MSigDB_h.c2biokeggcp_staudt_IOR.symbols.gmt	"> Victoria et al, Blood 2012 Suppl Table 4_PMID_22740445_Genes 1.33x more highly expressed in human and mouse centroblasts than centrocytes"	STAUDT_CB_1P33_UP	2.82903e-13	12.5484	183	619	30	23857	CCNB1,HMGB3,TOP1,KIFC1,HIST1H2BC,CKAP2,KIF2C,BIRC5,RBM38,NUF2,CDC25B,LRWD1,UBE2S,CALM3,CTNNAL1,H2AFV,SPC24,ECT2,GPSM2,POLH,RASSF6,OAZ2,H2AFX,HJURP,RERE,ERI2,BPGM,HYLS1,CXCR4,RAP1GAP2
negative	genes upregulated by signaling and BET inhibitors	MSigDB_h.c2biokeggcp_staudt_IOR.symbols.gmt	IOR-PubMed-genesets.gmt	IOR_PQR309_ABC_DLBCL_UP_PMID29066507	6.44237e-15	14.191	254	619	37	23857	EZR,KIFC1,CARHSP1,KIF2C,CDKN1B,METTL7A,PLIN3,CDC25B,CIRBP,MTMR10,KHNYN,ALDH5A1,E2F2,GPSM2,FBXL20,RASAL1,PIM1,RASSF6,BRD8,OAZ2,CDKN2C,IL4R,NSMCE1,HBP1,HJURP,HAUS8,CTDSP2,ISG20,ETS1,ABLIM1,KIAA0226L,NCF1C,MXD3,CBLN3,CXCR4,PDE4B,FAM43A
