# Supplementary material for: ASB2 is a direct target of FLI1 that sustains NF-κB pathway activation in germinal center-derived diffuse large B-cell lymphoma
Source: J Exp Clin Cancer Res. 2021 Nov 11;40:357. doi: 10.1186/s13046-021-02159-3 (PMC8582153; doi:10.1186/s13046-021-02159-3)
Supplement: Supplementary file 1 — Additional file 1. [file 13046_2021_2159_MOESM1_ESM.zip › Supplementary Table 3.xlsx]

## Sheet: A) Percentage of FLI1 peaks
Supplementary Table 3. FLI1 ChIP-Seq analysis in GCB DLBCL cell lines. (Worksheet A) Percentage of FLI1 peaks from GCB DLBCL cell lines and from literature. (Worksheet B1 and B2) ChIP-Seq list of genes. (Worksheet C) List of unique genes from peaks within promoter.
		%
Cell line	Total of peaks	Promoter	Exon	Intron	Intergenic	UTR
OCI-Ly1	16865	0.3128	0.024	0.3207	0.3299	0.0127
VAL	98545	0.2206	0.0237	0.3433	0.4013	0.0112
pooled GCB DLBCL cell lines		0.2552	0.0238	0.3348	0.3744	0.0118
CD34+; Haema. Prog. Cell	18790	0.14	0.089	0.38	0.39
ME-1; Leukemia Cell	6706	0.277	0.312	0.268	0.143
NB4; Promyelocytic Cell; AML	14793	0.085	0.052	0.42	0.443
SKNO-1; Myeloblast; AML	59499	0.136	0.114	0.4	0.35
TSU-1621-MT; Adult AML	25664	0.163	0.258	0.297	0.282
U937; Monocyte; histiocytic lymphoma	31410	0.204	0.199	0.319	0.278
EWS502; Small Round TC; Sarcoma	102239	0.088	0.083	0.378	0.451
SK-N-MC; Epithelium; Ewing sarcoma	4271	0.164	0.09	0.267	0.48
A673; Polygonal Muscle; Ewing sarcoma	4238	0.059	0.033	0.374	0.534
Mean	34820	0.175383	0.108458	0.341817	0.371383	0.0119

## Sheet: B1) VAL peaks
Supplementary Table 3. FLI1 ChIP-Seq analysis in GCB DLBCL cell lines. (Worksheet A) Percentage of FLI1 peaks from GCB DLBCL cell lines and from literature. (Worksheet B1 and B2) ChIP-Seq list of genes. (Worksheet C) List of unique genes from peaks within promoter.
	PeakID (cmd=annotatePeaks.pl /illumina/Chip_Seq/FLI1_May_2017/Homer_Analysis/VAL_BR1_FLI1/peaks.txt hg19)	Chr	Start	End	Strand	Peak Score	Focus Ratio/Region Size	Annotation	Detailed Annotation	Distance to TSS	Nearest PromoterID	Entrez ID	Nearest Unigene	Nearest Refseq	Nearest Ensembl	Gene Symbol	Gene Alias	Gene Description	Gene Type
peak_1	chr19-1	chr19	13215178	13215420	+	118.8	0.948	TTS (NM_001142554)	TTS (NM_001142554)	-1325	NM_005583	4066	Hs.46446	NM_005583	HPRD:01046	LYL1	bHLHa18	lymphoblastic leukemia associated hematopoiesis regulator 1	protein-coding
peak_2	chr20-3	chr20	1373757	1373999	+	103.6	0.927	promoter-TSS (NM_000801)	promoter-TSS (NM_000801)	-62	NM_000801	2280	Hs.471933	NM_000801	HPRD:01741	FKBP1A	FKBP-12|FKBP-1A|FKBP1|FKBP12|PKC12|PKCI2|PPIASE	FK506 binding protein 1A, 12kDa	protein-coding
peak_3	chr12-1	chr12	498367	498609	+	93.5	0.911	promoter-TSS (NM_001130148)	promoter-TSS (NM_001130148)	-28	NM_001130148	84318	Hs.631656	NM_032358	HPRD:17485	CCDC77	-	coiled-coil domain containing 77	protein-coding
peak_4	chr1-5	chr1	161039578	161039820	+	89.2	0.948	promoter-TSS (NM_001287602)	promoter-TSS (NM_001287602)	61	NM_001287602	257106	Hs.389374	NM_181720	HPRD:11250	ARHGAP30	-	Rho GTPase activating protein 30	protein-coding
peak_5	chr17-7	chr17	1496224	1496466	+	80.2	0.858	intron (NM_152346, intron 6 of 13)	intron (NM_152346, intron 6 of 13)	11983	NM_001284499	124935	Hs.160550	NM_152346	HPRD:15390	SLC43A2	LAT4	solute carrier family 43 (amino acid system L transporter), member 2	protein-coding
peak_6	chr1-7	chr1	231347247	231347489	+	70.8	0.910	intron (NM_001300889, intron 10 of 11)	intron (NM_001300889, intron 10 of 11)	-23995	NM_001256615	149373	Hs.632505	NM_001256615		LOC149373	-	uncharacterized LOC149373	protein-coding
peak_7	chr19-2	chr19	1905646	1905888	+	70.4	0.921	intron (NM_079834, intron 1 of 6)	CpG	394	NM_079834	113178	Hs.144980	NM_079834	HPRD:11536	SCAMP4	SCAMP-4	secretory carrier membrane protein 4	protein-coding
peak_8	chr12-3	chr12	7053070	7053312	+	67.2	0.888	promoter-TSS (NM_138425)	promoter-TSS (NM_138425)	-12	NM_138425	113246	Hs.405913	NM_138425	HPRD:13609	C12orf57	C10|GRCC10|TEMTYS	chromosome 12 open reading frame 57	protein-coding
peak_9	chr11-2	chr11	71639915	71640157	+	66.4	0.936	promoter-TSS (NR_029192)	promoter-TSS (NR_029192)	268	NM_018320	55298	Hs.368554	NM_018320	HPRD:11497	RNF121	-	ring finger protein 121	protein-coding
peak_10	chr22-2	chr22	39925220	39925462	+	66.4	0.924	3' UTR (NM_194326, exon 4 of 4)	3' UTR (NM_194326, exon 4 of 4)	3519	NM_194326	91582	Hs.526933	NM_194326	HPRD:14674	RPS19BP1	AROS|S19BP|dJ1104E15.4	ribosomal protein S19 binding protein 1	protein-coding
peak_11	chr19-3	chr19	4182463	4182705	+	66.4	0.815	promoter-TSS (NM_016539)	promoter-TSS (NM_016539)	12	NM_016539	51548	Hs.423756	NM_016539	HPRD:12093	SIRT6	SIR2L6	sirtuin 6	protein-coding
peak_12	chr22-1	chr22	19466633	19466875	+	63.9	0.942	promoter-TSS (NM_005659)	promoter-TSS (NM_005659)	-16	NM_001035247	7353	Hs.474213	NM_005659	HPRD:06778	UFD1L	UFD1	ubiquitin fusion degradation 1 like (yeast)	protein-coding
peak_13	chr9-1	chr9	79186678	79186920	+	63.9	0.757	Intergenic	LSU-rRNA_Hsa|rRNA|rRNA	71250	NM_001097636	2650	Hs.521568	NM_001490	HPRD:02669	GCNT1	C2GNT|C2GNT-L|C2GNT1|G6NT|NACGT2|NAGCT2	glucosaminyl (N-acetyl) transferase 1, core 2	protein-coding
peak_14	chr1-6	chr1	169764041	169764283	+	61.7	0.753	promoter-TSS (NM_033418)	promoter-TSS (NM_033418)	-101	NM_033418	92342	Hs.33922	NM_033418	HPRD:14713	METTL18	AsTP2|C1orf156|HPM1	methyltransferase like 18	protein-coding
peak_15	chr15-1	chr15	64388046	64388288	+	59.6	0.885	promoter-TSS (NM_148955)	promoter-TSS (NM_148955)	84	NM_148955	6642	Hs.188634	NM_003099	HPRD:03171	SNX1	HsT17379|VPS5	sorting nexin 1	protein-coding
peak_16	chr1-8	chr1	203290105	203290347	+	57.4	0.902	Intergenic	Intergenic	15562	NM_006763	7832	Hs.519162	NM_006763	HPRD:03357	BTG2	PC3|TIS21	BTG family, member 2	protein-coding
peak_17	chr12-4	chr12	76742090	76742332	+	57.1	0.845	promoter-TSS (NM_024685)	promoter-TSS (NM_024685)	11	NM_024685	79738	Hs.96322	NM_024685	HPRD:08036	BBS10	C12orf58	Bardet-Biedl syndrome 10	protein-coding
peak_18	chr12-7	chr12	48499708	48499950	+	56.7	0.777	promoter-TSS (NR_051992)	promoter-TSS (NR_051992)	-54	NR_051992	29843	Hs.371957	NM_014554	HPRD:07153	SENP1	SuPr-2	SUMO1/sentrin specific peptidase 1	protein-coding
peak_19	chr12-5	chr12	132195334	132195576	+	56.0	0.822	promoter-TSS (NM_001261411)	promoter-TSS (NM_001261411)	-177	NM_001261411	6433	Hs.308171	NM_004592	HPRD:09055	SFSWAP	SFRS8|SWAP	splicing factor, suppressor of white-apricot family	protein-coding
peak_20	chr9-2	chr9	88969269	88969511	+	55.2	0.755	promoter-TSS (NM_001185059)	promoter-TSS (NM_001185059)	12	NM_001185059	79670	Hs.597057	NM_024617	HPRD:11697	ZCCHC6	PAPD6|TUT7	zinc finger, CCHC domain containing 6	protein-coding
peak_21	chr16-3	chr16	67581750	67581992	+	54.9	0.906	Intergenic	Intergenic	10506	NM_001193524	79567	Hs.152717	NM_024519	HPRD:08586	FAM65A	-	family with sequence similarity 65, member A	protein-coding
peak_22	chr1-10	chr1	183441031	183441273	+	54.5	0.805	promoter-TSS (NM_201568)	promoter-TSS (NM_201568)	-35	NR_040063	284649	Hs.127384	NR_040063	ENSG00000232860	SMG7-AS1	DKFZP564C196	SMG7 antisense RNA 1	ncRNA
peak_23	chr9-3	chr9	66458403	66458645	+	54.2	0.795	intron (NR_121647, intron 1 of 4)	CpG	1235	NR_121647	103352539	Hs.351215	NR_121647		LINC01410	-	long intergenic non-protein coding RNA 1410	ncRNA
peak_24	chr1-12	chr1	151227030	151227272	+	53.8	0.893	promoter-TSS (NM_002810)	promoter-TSS (NM_002810)	-46	NM_002810	5710	Hs.505059	NM_002810	HPRD:03386	PSMD4	AF|AF-1|ASF|MCB1|Rpn10|S5A|pUB-R5	proteasome (prosome, macropain) 26S subunit, non-ATPase, 4	protein-coding
peak_25	chr15-2	chr15	70272234	70272476	+	52.4	0.961	Intergenic	MER5A1|DNA|hAT-Charlie	99452	NR_030714	693214		NR_030714		MIR629	MIRN629|hsa-mir-629	microRNA 629	ncRNA
peak_26	chr8-2	chr8	59323729	59323971	+	52.0	0.862	promoter-TSS (NM_001077619)	promoter-TSS (NM_001077619)	27	NM_001077619	137886	Hs.155572	NM_001077619	ENSG00000215114	UBXN2B	p37	UBX domain protein 2B	protein-coding
peak_27	chr6-3	chr6	31509701	31509943	+	51.6	0.860	promoter-TSS (NR_003065).3	promoter-TSS (NR_003065).3	430	NM_080598	7919	Hs.254042	NM_004640	HPRD:00805	DDX39B	BAT1|D6S81E|UAP56	DEAD (Asp-Glu-Ala-Asp) box polypeptide 39B	protein-coding
peak_28	chr12-6	chr12	54582667	54582909	+	51.3	0.775	promoter-TSS (NM_001243787)	promoter-TSS (NM_001243787)	-10	NM_001243788	23583	Hs.632721	NM_014311	HPRD:06376	SMUG1	FDG|HMUDG|UNG3	single-strand-selective monofunctional uracil-DNA glycosylase 1	protein-coding
peak_29	chr8-4	chr8	87520880	87521122	+	50.9	0.882	promoter-TSS (NM_016033)	promoter-TSS (NM_016033)	8	NM_016033	51115	Hs.145386	NM_016033	HPRD:13042	RMDN1	FAM82B|RMD-1|RMD1	regulator of microtubule dynamics 1	protein-coding
peak_30	chr7-2	chr7	123389044	123389286	+	50.6	0.862	promoter-TSS (NM_003941)	promoter-TSS (NM_003941)	-40	NM_003941	8976	Hs.143728	NM_003941	HPRD:05448	WASL	N-WASP|NWASP	Wiskott-Aldrich syndrome-like	protein-coding
peak_31	chr17-8	chr17	62502745	62502987	+	50.2	0.854	promoter-TSS (NM_138363)	promoter-TSS (NM_138363)	-292	NM_138363	90799	Hs.569713	NM_138363	HPRD:11279	CEP95	CCDC45	centrosomal protein 95kDa	protein-coding
peak_32	chr16-8	chr16	740349	740591	+	50.2	0.843	promoter-TSS (NM_032259)	promoter-TSS (NM_032259)	-70	NM_032259	84219	Hs.459632	NM_032259	HPRD:15665	WDR24	C16orf21|JFP7	WD repeat domain 24	protein-coding
peak_33	chr5-3	chr5	74062862	74063104	+	49.5	0.939	non-coding (NR_073403, exon 1 of 7)	non-coding (NR_073403, exon 1 of 7)	167	NR_073403	10412	Hs.482526	NM_014886	HPRD:18191	NSA2	CDK105|HCL-G1|HCLG1|HUSSY29|TINP1	NSA2 ribosome biogenesis homolog (S. cerevisiae)	protein-coding
peak_34	chr10-3	chr10	121066153	121066395	+	49.5	0.881	intron (NM_005308, intron 1 of 15)	intron (NM_005308, intron 1 of 15)	-71210	NR_039829	100616398		NR_039829		MIR4681	-	microRNA 4681	ncRNA
peak_35	chr15-4	chr15	72978440	72978682	+	49.5	0.778	promoter-TSS (NM_001252678)	promoter-TSS (NM_001252678)	41	NR_045566	585	Hs.208681	NM_033028	HPRD:08982	BBS4	-	Bardet-Biedl syndrome 4	protein-coding
peak_36	chr21-11	chr21	11139197	11139439	+	49.1	0.754	Intergenic	AluSx1|SINE|Alu	-40381	NM_001187	574	Hs.545789	NM_001187		BAGE	BAGE1|CT2.1	B melanoma antigen	protein-coding
peak_37	chr6-4	chr6	41755212	41755454	+	48.7	0.851	TTS (NM_013397)	TTS (NM_013397)	152	NM_001134493	100188893	Hs.731633	NM_001134493		TOMM6	OBTP	translocase of outer mitochondrial membrane 6 homolog (yeast)	protein-coding
peak_38	chr21-6	chr21	11111052	11111294	+	48.4	0.794	Intergenic	Intergenic	-12236	NM_001187	574	Hs.545789	NM_001187		BAGE	BAGE1|CT2.1	B melanoma antigen	protein-coding
peak_39	chr7-3	chr7	100034004	100034246	+	48.4	0.910	promoter-TSS (NM_145030)	promoter-TSS (NM_145030)	-31	NM_145030	221908	Hs.413359	NM_145030	HPRD:14486	PPP1R35	C7orf47	protein phosphatase 1, regulatory subunit 35	protein-coding
peak_40	chr11-3	chr11	47600441	47600683	+	48.0	0.825	promoter-TSS (NM_004551)	promoter-TSS (NM_004551)	0	NM_004551	4722	Hs.502528	NM_004551	HPRD:10355	NDUFS3	CI-30	NADH dehydrogenase (ubiquinone) Fe-S protein 3, 30kDa (NADH-coenzyme Q reductase)	protein-coding
peak_41	chr6-2	chr6	30650402	30650644	+	48.0	0.800	intron (NM_133471, intron 1 of 2).4	intron (NM_133471, intron 1 of 2).4	4570	NM_001134870	170954	Hs.101150	NM_133471	ENSG00000146112	PPP1R18	HKMT1098|KIAA1949	protein phosphatase 1, regulatory subunit 18	protein-coding
peak_42	chr16-6	chr16	3661608	3661850	+	48.0	0.920	promoter-TSS (NM_032444)	promoter-TSS (NM_032444)	-144	NM_032444	84464	Hs.143681	NM_032444	HPRD:12537	SLX4	BTBD12|FANCP|MUS312	SLX4 structure-specific endonuclease subunit	protein-coding
peak_43	chr10-2	chr10	1531376	1531618	+	48.0	0.885	intron (NM_018702, intron 1 of 9)	intron (NM_018702, intron 1 of 9)	-37328	NR_033387	642394	Hs.568831	NM_001098830	ENSG00000205696	ADARB2-AS1	C10orf109|NCRNA00168|bA466B20.1	ADARB2 antisense RNA 1	ncRNA
peak_44	chr2-5	chr2	64836480	64836722	+	48.0	0.854	intron (NR_034023, intron 1 of 3)	CpG	2155	NR_034023	339807	Hs.434736	NR_034023	ENSG00000233694	LOC339807	-	uncharacterized LOC339807	ncRNA
peak_45	chr22-3	chr22	21213074	21213316	+	47.7	0.818	promoter-TSS (NM_058004)	promoter-TSS (NM_058004)	-95	NM_058004	5297	Hs.529438	NM_002650	HPRD:08972	PI4KA	PI4K-ALPHA|PIK4CA|pi4K230	phosphatidylinositol 4-kinase, catalytic, alpha	protein-coding
peak_46	chr2-8	chr2	191884945	191885187	+	47.3	0.897	Intergenic	CpG	-6090	NM_139266	6772	Hs.642990	NM_007315	HPRD:02777	STAT1	CANDF7|ISGF-3|STAT91	signal transducer and activator of transcription 1, 91kDa	protein-coding
peak_47	chr2-7	chr2	10829992	10830234	+	46.9	0.836	promoter-TSS (NM_001261394)	promoter-TSS (NM_001261394)	0	NM_001261392	79954	Hs.222494	NM_024894	HPRD:07849	NOL10	PQBP5	nucleolar protein 10	protein-coding
peak_48	chr5-2	chr5	180650464	180650706	+	46.9	0.669	promoter-TSS (NR_039781)	promoter-TSS (NR_039781)	322	NM_201627	90933	Hs.441488	NM_033549	HPRD:15558	TRIM41	RINCK	tripartite motif containing 41	protein-coding
peak_49	chr12-8	chr12	51158175	51158417	+	46.6	0.801	intron (NM_005171, intron 1 of 6)	CpG	507	NM_005171	466	Hs.648565	NM_005171	HPRD:00440	ATF1	EWS-ATF1|FUS/ATF-1|TREB36	activating transcription factor 1	protein-coding
peak_50	chr14-3	chr14	76618142	76618384	+	46.6	0.855	promoter-TSS (NM_017926)	promoter-TSS (NM_017926)	35	NM_017926	55668	Hs.410231	NM_017926	HPRD:16594	GPATCH2L	C14orf118	G patch domain containing 2-like	protein-coding
peak_51	chr19-4	chr19	42363776	42364018	+	46.6	0.818	promoter-TSS (NM_001022)	promoter-TSS (NM_001022)	-91	NM_001022	6223	Hs.438429	NM_001022	HPRD:04591	RPS19	DBA|DBA1|S19	ribosomal protein S19	protein-coding
peak_52	chr21-7	chr21	37692370	37692612	+	46.2	0.832	promoter-TSS (NM_015358)	promoter-TSS (NM_015358)	4	NM_015358	23515	Hs.421150	NM_015358	HPRD:10316	MORC3	NXP2|ZCW5|ZCWCC3	MORC family CW-type zinc finger 3	protein-coding
peak_53	chr2-10	chr2	74153821	74154063	+	46.2	0.831	promoter-TSS (NM_080918)	promoter-TSS (NM_080918)	-11	NM_080918	1716	Hs.469022	NM_001929	HPRD:03273	DGUOK	MTDPS3|dGK	deoxyguanosine kinase	protein-coding
peak_54	chr15-3	chr15	79053916	79054158	+	46.2	0.838	intron (NM_014272, intron 23 of 23)	intron (NM_014272, intron 23 of 23)	9658	NR_036495	646938	Hs.449783	NR_036495	ENSG00000238166	LOC646938	-	TBC1 domain family, member 2B pseudogene	pseudo
peak_55	chr9-4	chr9	123555621	123555863	+	46.2	0.846	promoter-TSS (NM_012164)	promoter-TSS (NM_012164)	-2	NM_012164	26190	Hs.494985	NM_012164	HPRD:09950	FBXW2	FBW2|Fwd2|Md6	F-box and WD repeat domain containing 2	protein-coding
peak_56	chr21-8	chr21	9968448	9968690	+	45.5	0.904	promoter-TSS (NR_038329)	promoter-TSS (NR_038329)	25	NR_038327	100132288	Hs.487562	NM_174948		TEKT4P2	MAFIPL|TEKT4P	tektin 4 pseudogene 2	pseudo
peak_57	chr10-4	chr10	115613837	115614079	+	45.1	0.936	promoter-TSS (NM_014881)	promoter-TSS (NM_014881)	17	NM_014881	9937	Hs.1560	NM_014881	HPRD:08519	DCLRE1A	PSO2|SNM1|SNM1A	DNA cross-link repair 1A	protein-coding
peak_58	chr20-4	chr20	62289491	62289733	+	45.1	0.900	non-coding (NR_037882, exon 1 of 38)	non-coding (NR_037882, exon 1 of 38)	449	NM_001283010	51750	Hs.745057	NM_016434	HPRD:15281	RTEL1	C20orf41|DKCA4|DKCB5|NHL|RTEL	regulator of telomere elongation helicase 1	protein-coding
peak_59	chr16-9	chr16	30366524	30366766	+	45.1	0.828	promoter-TSS (NM_006110)	promoter-TSS (NM_006110)	37	NM_006110	10421	Hs.202677	NM_006110	HPRD:05127	CD2BP2	FWP010|LIN1|PPP1R59|Snu40|U5-52K	CD2 (cytoplasmic tail) binding protein 2	protein-coding
peak_60	chr14-2	chr14	70092146	70092388	+	44.4	0.899	intron (NM_014734, intron 1 of 5)	intron (NM_014734, intron 1 of 5)	13957	NM_014734	9766	Hs.440025	NM_014734	HPRD:10010	KIAA0247	-	KIAA0247	protein-coding
peak_61	chr15-6	chr15	67158566	67158808	+	44.4	0.898	Intergenic	Intergenic	157757	NM_001142861	4091	Hs.153863	NM_005585	HPRD:04240	SMAD6	AOVD2|HsT17432|MADH6|MADH7	SMAD family member 6	protein-coding
peak_62	chr1-11	chr1	226187074	226187316	+	44.4	0.839	promoter-TSS (NM_152608)	promoter-TSS (NM_152608)	-129	NM_152608	163859	Hs.520192	NM_152608	HPRD:08180	SDE2	C1orf55|dJ671D7.1	SDE2 telomere maintenance homolog (S. pombe)	protein-coding
peak_63	chr20-5	chr20	60776659	60776901	+	44.1	0.866	3' UTR (NM_015666, exon 7 of 7)	3' UTR (NM_015666, exon 7 of 7)	18543	NM_007232	11255	Hs.251399	NM_007232	ENSG00000101180	HRH3	GPCR97|HH3R	histamine receptor H3	protein-coding
peak_64	chr8-7	chr8	144598713	144598955	+	44.1	0.858	intron (NM_015117, intron 3 of 11)	intron (NM_015117, intron 3 of 11)	24786	NM_015117	23144	Hs.521915	NM_015117	HPRD:15697	ZC3H3	ZC3HDC3	zinc finger CCCH-type containing 3	protein-coding
peak_65	chr8-5	chr8	67341095	67341337	+	43.7	0.750	promoter-TSS (NR_040434)	promoter-TSS (NR_040434)	-4	NR_040434	100505676	Hs.121613	NM_001242759	ENSG00000246145	RRS1-AS1	-	RRS1 antisense RNA 1 (head to head)	ncRNA
peak_66	chr16-7	chr16	23568827	23569069	+	43.7	0.853	promoter-TSS (NM_001083614)	promoter-TSS (NM_001083614)	86	NM_019116	56061	Hs.3459	NM_019116	HPRD:15606	UBFD1	UBPH	ubiquitin family domain containing 1	protein-coding
peak_67	chr6-8	chr6	134274136	134274378	+	43.7	0.821	promoter-TSS (NM_004865)	promoter-TSS (NM_004865)	-44	NM_004865	9519	Hs.486507	NM_004865		TBPL1	MGC:8389|MGC:9620|STUD|TLF|TLP|TRF2	TBP-like 1	protein-coding
peak_68	chr12-9	chr12	112037178	112037420	+	43.3	0.747	exon (NM_002973, exon 1 of 25)	exon (NM_002973, exon 1 of 25)	181	NM_002973	6311	Hs.76253	NM_002973	HPRD:03307	ATXN2	ASL13|ATX2|SCA2|TNRC13	ataxin 2	protein-coding
peak_69	chr12-11	chr12	124118168	124118410	+	42.6	0.811	promoter-TSS (NM_001516)	promoter-TSS (NM_001516)	3	NM_001271868	2967	Hs.355348	NM_001516	HPRD:07531	GTF2H3	BTF2|P34|TFB4|TFIIH	general transcription factor IIH, polypeptide 3, 34kDa	protein-coding
peak_70	chr6-7	chr6	692998	693240	+	42.6	0.844	promoter-TSS (NM_018303)	promoter-TSS (NM_018303)	22	NM_018303	55770	Hs.484412	NM_018303	HPRD:11544	EXOC2	SEC5|SEC5L1|Sec5p	exocyst complex component 2	protein-coding
peak_71	chr4-2	chr4	187112519	187112761	+	42.2	0.774	promoter-TSS (NR_046264)	promoter-TSS (NR_046264)	4	NR_046264	651430	Hs.727796	NR_046264		FLJ38576	-	uncharacterized LOC651430	ncRNA
peak_72	chr19-5	chr19	47324926	47325168	+	42.2	0.905	Intergenic	MER52C|LTR|ERV1	8914	NR_024258	100170220	Hs.541243	NR_024258		SNAR-E	-	small ILF3/NF90-associated RNA E	snRNA
peak_73	chr6-5	chr6	27841259	27841501	+	42.2	0.902	promoter-TSS (NM_003546)	promoter-TSS (NM_003546)	-91	NM_003546	8368	Hs.533295	NM_003546	HPRD:11922	HIST1H4L	H4.k|H4/k|H4FK	histone cluster 1, H4l	protein-coding
peak_74	chr1-15	chr1	224301652	224301894	+	41.9	0.901	promoter-TSS (NM_001136115)	promoter-TSS (NM_001136115)	-16	NM_001136115	23219	Hs.64691	NM_015176	HPRD:12367	FBXO28	CENP-30|Fbx28	F-box protein 28	protein-coding
peak_75	chr20-8	chr20	43594962	43595204	+	41.5	0.912	promoter-TSS (NR_038341)	promoter-TSS (NR_038341)	16	NR_038341	100505826	Hs.196065	NR_038341	ENSG00000227477	STK4-AS1	-	STK4 antisense RNA 1 (head to head)	ncRNA
peak_76	chr10-6	chr10	126292969	126293211	+	41.5	0.879	intron (NM_022126, intron 6 of 6)	intron (NM_022126, intron 6 of 6)	-99507	NR_120631	101927944	Hs.437448	NR_120630		FAM53B-AS1	-	FAM53B antisense RNA 1	ncRNA
peak_77	chr8-13	chr8	11141789	11142031	+	41.2	0.779	promoter-TSS (NM_015458)	promoter-TSS (NM_015458)	-90	NM_015458	66036	Hs.591395	NM_015458	HPRD:09377	MTMR9	C8orf9|LIP-STYX|MTMR8	myotubularin related protein 9	protein-coding
peak_78	chr12-16	chr12	105629907	105630149	+	41.2	0.885	promoter-TSS (NM_018171)	promoter-TSS (NM_018171)	-20	NM_018171	55198	Hs.506603	NM_018171	HPRD:06945	APPL2	DIP13B	adaptor protein, phosphotyrosine interaction, PH domain and leucine zipper containing 2	protein-coding
peak_79	chr1-14	chr1	163291458	163291700	+	41.2	0.900	promoter-TSS (NM_031423)	promoter-TSS (NM_031423)	2	NR_045630	8490	Hs.24950	NM_003617	HPRD:04471	RGS5	MST092|MST106|MST129|MSTP032|MSTP092|MSTP106|MSTP129	regulator of G-protein signaling 5	protein-coding
peak_80	chr12-10	chr12	49412420	49412662	+	40.4	0.887	promoter-TSS (NM_001206710)	promoter-TSS (NM_001206710)	-10	NM_001206710	5571	Hs.530862	NM_002733	HPRD:04118	PRKAG1	AMPKG	protein kinase, AMP-activated, gamma 1 non-catalytic subunit	protein-coding
peak_81	chr2-11	chr2	220110044	220110286	+	40.4	0.835	promoter-TSS (NM_024506)	promoter-TSS (NM_024506)	-14	NM_024506	79411	Hs.181173	NM_024506	HPRD:11004	GLB1L	-	galactosidase, beta 1-like	protein-coding
peak_82	chr11-4	chr11	9482425	9482667	+	40.4	0.820	promoter-TSS (NM_003442)	promoter-TSS (NM_003442)	34	NM_001282657	7702	Hs.523471	NM_003442	HPRD:04578	ZNF143	SBF|STAF|pHZ-1	zinc finger protein 143	protein-coding
peak_83	chr18-2	chr18	77226715	77226957	+	40.1	0.806	intron (NM_172387, intron 7 of 9)	intron (NM_172387, intron 7 of 9)	66562	NM_001278673	4772	Hs.534074	NM_006162	HPRD:02729	NFATC1	NF-ATC|NFAT2|NFATc	nuclear factor of activated T-cells, cytoplasmic, calcineurin-dependent 1	protein-coding
peak_84	chr8-14	chr8	104427458	104427700	+	39.7	0.920	promoter-TSS (NR_102337)	promoter-TSS (NR_102337)	-16	NM_030780	81034	Hs.532265	NM_030780	HPRD:11301	SLC25A32	MFT|MFTC	solute carrier family 25 (mitochondrial folate carrier), member 32	protein-coding
peak_85	chr8-9	chr8	64081105	64081347	+	39.4	0.736	promoter-TSS (NR_102684)	promoter-TSS (NR_102684)	40	NM_001277817	253943	Hs.491861	NM_152758	HPRD:08106	YTHDF3	-	YTH domain family, member 3	protein-coding
peak_86	chr7-4	chr7	44925058	44925300	+	39.4	0.875	promoter-TSS (NM_033224)	promoter-TSS (NM_033224)	-195	NM_033224	5814	Hs.349150	NM_033224	HPRD:12325	PURB	PURBETA	purine-rich element binding protein B	protein-coding
peak_87	chr7-5	chr7	128695085	128695327	+	39.4	0.824	promoter-TSS (NR_034053)	promoter-TSS (NR_034053)	21	NM_012470	23534	Hs.193613	NM_012470	HPRD:18209	TNPO3	IPO12|LGMD1F|MTR10A|TRN-SR|TRN-SR2|TRNSR	transportin 3	protein-coding
peak_88	chr22-6	chr22	22777151	22777393	+	39.4	0.964	Intergenic	Intergenic	86233	NM_080764	140883	Hs.43834	NM_080764	HPRD:11615	ZNF280B	5'OY11.1|D87009.C22.3|SUHW2|ZNF279|ZNF632	zinc finger protein 280B	protein-coding
peak_89	chr15-8	chr15	51200749	51200991	+	39.0	0.816	promoter-TSS (NM_001252127)	promoter-TSS (NM_001252127)	1	NM_001252127	23431	Hs.413366	NM_007347	HPRD:06258	AP4E1	CPSQ4|SPG51	adaptor-related protein complex 4, epsilon 1 subunit	protein-coding
peak_90	chr12-14	chr12	110888055	110888297	+	39.0	0.797	promoter-TSS (NM_001287222)	promoter-TSS (NM_001287222)	40	NM_001278556	10094	Hs.524741	NM_001278556	HPRD:09175	ARPC3	ARC21|p21-Arc	actin related protein 2/3 complex, subunit 3, 21kDa	protein-coding
peak_91	chr20-6	chr20	2451328	2451570	+	39.0	0.800	promoter-TSS (NM_198216)	promoter-TSS (NM_198216)	50	NM_198216	6628	Hs.83753	NM_003091	HPRD:01655	SNRPB	COD|SNRPB1|Sm-B/B'|SmB/B'|SmB/SmB'|snRNP-B	small nuclear ribonucleoprotein polypeptides B and B1	protein-coding
peak_92	chr12-22	chr12	109125299	109125541	+	38.6	0.892	promoter-TSS (NM_014325)	promoter-TSS (NM_014325)	-94	NM_014325	23603	Hs.330384	NM_014325	HPRD:09244	CORO1C	HCRNN4	coronin, actin binding protein, 1C	protein-coding
peak_93	chr2-24	chr2	73964439	73964681	+	38.6	0.734	promoter-TSS (NM_016058)	promoter-TSS (NM_016058)	-43	NM_016058	51002	Hs.157401	NM_016058	ENSG00000144034	TPRKB	-	TP53RK binding protein	protein-coding
peak_94	chr2-13	chr2	3622652	3622894	+	38.6	0.825	promoter-TSS (NM_001011)	promoter-TSS (NM_001011)	-80	NM_001011	6201	Hs.534346	NM_001011	HPRD:04712	RPS7	DBA8|S7	ribosomal protein S7	protein-coding
peak_95	chr9-8	chr9	131644249	131644491	+	38.3	0.812	promoter-TSS (NM_001122671)	promoter-TSS (NM_001122671)	-16	NM_001287390	883	Hs.495250	NM_004059	HPRD:02769	CCBL1	GTK|KAT1|KATI	cysteine conjugate-beta lyase, cytoplasmic	protein-coding
peak_96	chr11-8	chr11	64863470	64863712	+	37.9	0.794	promoter-TSS (NM_013265)	promoter-TSS (NM_013265)	4	NR_073519	738	Hs.277517	NM_013265	HPRD:12605	VPS51	ANG2|ANG3|C11orf2|C11orf3|FFR	vacuolar protein sorting 51 homolog (S. cerevisiae)	protein-coding
peak_97	chr15-7	chr15	40340720	40340962	+	37.9	0.831	intron (NR_040060, intron 2 of 2)	intron (NR_040060, intron 2 of 2)	9329	NR_040060	100131089	Hs.386000	NR_040059	ENSG00000248508	SRP14-AS1	-	SRP14 antisense RNA1 (head to head)	ncRNA
peak_98	chr20-11	chr20	16710515	16710757	+	37.9	0.846	promoter-TSS (NM_003092)	promoter-TSS (NM_003092)	27	NM_003092	6629	Hs.280378	NM_003092	HPRD:04628	SNRPB2	Msl1	small nuclear ribonucleoprotein polypeptide B	protein-coding
peak_99	chr5-4	chr5	159894748	159894990	+	37.9	0.866	Intergenic	Intergenic	-6540	NR_036095	100422938		NR_036095		MIR3142	-	microRNA 3142	ncRNA
peak_100	chr1-25	chr1	160277267	160277509	+	37.9	0.917	intron (NM_001098398, intron 13 of 32)	intron (NM_001098398, intron 13 of 32)	-9667	NR_002190	474338	Hs.621179	NR_002190		SUMO1P3	-	SUMO1 pseudogene 3 (functional)	pseudo
peak_101	chr15-5	chr15	100105989	100106231	+	37.6	0.748	promoter-TSS (NM_001130927)	promoter-TSS (NM_001130927)	-23	NM_001130927	4205	Hs.268675	NM_005587	HPRD:02807	MEF2A	ADCAD1|RSRFC4|RSRFC9|mef2	myocyte enhancer factor 2A	protein-coding
peak_102	chr12-12	chr12	57024094	57024336	+	37.6	0.837	promoter-TSS (NM_001300905)	promoter-TSS (NM_001300905)	-100	NM_001300905	11176	Hs.314263	NM_013449	HPRD:10417	BAZ2A	TIP5|WALp3	bromodomain adjacent to zinc finger domain, 2A	protein-coding
peak_103	chr19-15	chr19	56165081	56165323	+	37.6	0.820	promoter-TSS (NM_007279)	promoter-TSS (NM_007279)	-214	NM_001012478	11338	Hs.528007	NM_007279	HPRD:01872	U2AF2	U2AF65	U2 small nuclear RNA auxiliary factor 2	protein-coding
peak_104	chr1-26	chr1	235292055	235292297	+	37.6	0.844	promoter-TSS (NM_014765)	promoter-TSS (NM_014765)	80	NM_014765	9804	Hs.533192	NM_014765	HPRD:03507	TOMM20	MAS20|MOM19|TOM20	translocase of outer mitochondrial membrane 20 homolog (yeast)	protein-coding
peak_105	chr21-10	chr21	46359789	46360031	+	37.6	0.867	promoter-TSS (NM_058190)	promoter-TSS (NM_058190)	-45	NM_058190	85395	Hs.410830	NM_058190	HPRD:10765	FAM207A	C21orf70	family with sequence similarity 207, member A	protein-coding
peak_106	chr14-4	chr14	105282328	105282570	+	37.2	0.803	Intergenic	CpG	-5089	NR_024396	196872	Hs.352220	NR_024396	ENSG00000258701	LINC00638	-	long intergenic non-protein coding RNA 638	ncRNA
peak_107	chr8-16	chr8	42698499	42698741	+	37.2	0.879	promoter-TSS (NM_018105)	promoter-TSS (NM_018105)	-146	NM_199003	55145	Hs.7432	NM_018105	HPRD:15496	THAP1	DYT6	THAP domain containing, apoptosis associated protein 1	protein-coding
peak_108	chr12-15	chr12	6798629	6798871	+	36.8	0.708	promoter-TSS (NM_001135734)	promoter-TSS (NM_001135734)	-12	NM_001135734	171017	Hs.103315	NM_133476	HPRD:18332	ZNF384	CAGH1|CAGH1A|CIZ|ERDA2|NMP4|NP|TNRC1	zinc finger protein 384	protein-coding
peak_109	chr8-8	chr8	120868045	120868287	+	36.5	0.750	promoter-TSS (NM_024094)	promoter-TSS (NM_024094)	4	NM_024094	79075	Hs.315167	NM_024094	HPRD:13123	DSCC1	DCC1	DNA replication and sister chromatid cohesion 1	protein-coding
peak_110	chr17-11	chr17	76374590	76374832	+	36.1	0.825	promoter-TSS (NR_110601)	promoter-TSS (NR_110601)	12	NR_110601	9489	Hs.654671	NM_024419	HPRD:17841	PGS1	-	phosphatidylglycerophosphate synthase 1	protein-coding
peak_111	chr17-13	chr17	56409983	56410225	+	36.1	0.781	intron (NR_038413, intron 1 of 3)	intron (NR_038413, intron 1 of 3)	-1425	NR_029683	406934		NR_029683	miRBase:MI0000458	MIR142	MIRN142	microRNA 142	ncRNA
peak_112	chr8-17	chr8	17780040	17780282	+	36.1	0.807	promoter-TSS (NM_006197)	promoter-TSS (NM_006197)	-205	NM_006197	5108	Hs.491148	NM_006197	HPRD:02624	PCM1	PTC4	pericentriolar material 1	protein-coding
peak_113	chr13-1	chr13	52768483	52768725	+	36.1	0.866	promoter-TSS (NR_002816)	promoter-TSS (NR_002816)	-2	NR_051963	100887750	Hs.553878	NR_002816	ENSG00000243406	MRPS31P5	MRPS31P3	mitochondrial ribosomal protein S31 pseudogene 5	pseudo
peak_114	chr21-18	chr21	45664042	45664284	+	35.7	0.907	Intergenic	MLT1D|LTR|ERVL-MaLR	-3276	NM_015259	23308	Hs.14155	NM_015259	HPRD:05757	ICOSLG	B7-H2|B7H2|B7RP-1|B7RP1|CD275|GL50|ICOS-L|ICOSL|LICOS	inducible T-cell co-stimulator ligand	protein-coding
peak_115	chr2-12	chr2	231467394	231467636	+	35.7	0.944	Intergenic	Intergenic	97729	NR_040038	151475	Hs.528154	NR_040038	ENSG00000226125	LOC151475	-	uncharacterized LOC151475	ncRNA
peak_116	chr8-10	chr8	95731929	95732171	+	35.7	0.797	promoter-TSS (NM_181787)	promoter-TSS (NM_181787)	-53	NM_181787	286148	Hs.567828	NM_181787	HPRD:11259	DPY19L4	-	dpy-19-like 4 (C. elegans)	protein-coding
peak_117	chr22-5	chr22	39916153	39916395	+	35.7	0.826	promoter-TSS (NM_182810)	promoter-TSS (NM_182810)	-290	NM_001675	468	Hs.496487	NM_001675	HPRD:06817	ATF4	CREB-2|CREB2|TAXREB67|TXREB	activating transcription factor 4	protein-coding
peak_118	chr12-31	chr12	58008492	58008734	+	35.4	0.930	intron (NR_046223, intron 10 of 15)	intron (NR_046223, intron 10 of 15)	3395	NM_182947	115557	Hs.61581	NM_133483	HPRD:13573	ARHGEF25	GEFT|p63RhoGEF	Rho guanine nucleotide exchange factor (GEF) 25	protein-coding
peak_119	chr2-23	chr2	114341507	114341749	+	35.4	0.822	intron (NR_024077, intron 1 of 10)	CpG	398	NR_024077	375260	Hs.446466	NM_198943	HPRD:17562	WASH2P	FAM39B	WAS protein family homolog 2 pseudogene	pseudo
peak_120	chr7-13	chr7	43769054	43769296	+	35.4	0.883	promoter-TSS (NM_018224)	promoter-TSS (NM_018224)	-35	NM_018224	55744	Hs.654779	NM_018224	HPRD:07700	COA1	C7orf44|MITRAC15	cytochrome c oxidase assembly factor 1 homolog (S. cerevisiae)	protein-coding
peak_121	chr2-14	chr2	131130108	131130350	+	35.4	0.757	intron (NM_014369, intron 13 of 14)	CpG-15539	16649	NM_001142370	26469	Hs.516390	NM_014369	HPRD:05961	PTPN18	BDP1|PTP-HSCF	protein tyrosine phosphatase, non-receptor type 18 (brain-derived)	protein-coding
peak_122	chr7-7	chr7	75115521	75115763	+	35.4	0.803	promoter-TSS (NM_001099415)	promoter-TSS (NM_001099415)	-77	NM_001099415	100101267	Hs.712563	NM_001099415	ENSG00000135213	POM121C	POM121-2	POM121 transmembrane nucleoporin C	protein-coding
peak_123	chr8-11	chr8	95565666	95565908	+	35.4	0.662	promoter-TSS (NM_015496)	promoter-TSS (NM_015496)	-41	NM_015496	25962	Hs.202238	NM_015496	HPRD:10889	KIAA1429	fSAP121	KIAA1429	protein-coding
peak_124	chr1-28	chr1	149224012	149224254	+	35.4	0.786	Intergenic	U1|snRNA|snRNA	-62997	NR_111933	388692	Hs.271249	NM_001013644		LOC388692	-	uncharacterized LOC388692	ncRNA
peak_125	chr17-14	chr17	65362586	65362828	+	35.4	0.841	promoter-TSS (NM_002816)	promoter-TSS (NM_002816)	14	NM_174871	5718	Hs.592689	NM_002816		PSMD12	Rpn5|p55	proteasome (prosome, macropain) 26S subunit, non-ATPase, 12	protein-coding
peak_126	chr1-16	chr1	227922922	227923164	+	35.0	0.841	promoter-TSS (NM_023007)	promoter-TSS (NM_023007)	69	NM_001161465	65094	Hs.555974	NM_023007	HPRD:07774	JMJD4	-	jumonji domain containing 4	protein-coding
peak_127	chr14-5	chr14	23564623	23564865	+	35.0	0.895	promoter-TSS (NM_017924)	promoter-TSS (NM_017924)	61	NM_017924	55017	Hs.525238	NM_017924	HPRD:16595	C14orf119	-	chromosome 14 open reading frame 119	protein-coding
peak_128	chr8-30	chr8	67525659	67525901	+	35.0	0.873	promoter-TSS (NM_001144755)	promoter-TSS (NM_001144755)	-296	NM_001294282	4603	Hs.445898	NM_001080416	ENSG00000185697	MYBL1	A-MYB|AMYB	v-myb avian myeloblastosis viral oncogene homolog-like 1	protein-coding
peak_129	chr11-6	chr11	64037457	64037699	+	35.0	0.712	TTS (NM_001184883)	TTS (NM_001184883)	-14233	NM_001170726	56834	Hs.523763	NM_020155	HPRD:12600	GPR137	C11orf4|GPR137A|TM7SF1L1	G protein-coupled receptor 137	protein-coding
peak_130	chr20-13	chr20	37075162	37075404	+	35.0	0.917	promoter-TSS (NR_003239)	promoter-TSS (NR_003239)	-14	NR_003239	128439	Hs.16936	NM_139016	HPRD:11814	SNHG11	C20orf198|LINC00101|NCRNA00101	small nucleolar RNA host gene 11 (non-protein coding)	ncRNA
peak_131	chr8-15	chr8	77912222	77912464	+	34.7	0.843	5' UTR (NM_000318, exon 1 of 4)	5' UTR (NM_000318, exon 1 of 4)	181	NM_001079867	5828	Hs.437966	NM_000318	HPRD:01367	PEX2	PAF1|PBD5A|PBD5B|PMP3|PMP35|PXMP3|RNF72|ZWS3	peroxisomal biogenesis factor 2	protein-coding
peak_132	chr8-12	chr8	125649723	125649965	+	34.7	0.907	intron (NM_001282974, intron 3 of 13)	intron (NM_001282974, intron 3 of 13)	90904	NM_001282971	9788	Hs.336994	NM_014751	HPRD:12243	MTSS1	MIM|MIMA|MIMB	metastasis suppressor 1	protein-coding
peak_133	chr9-9	chr9	136202975	136203217	+	34.7	0.813	promoter-TSS (NM_006753)	promoter-TSS (NM_006753)	-49	NM_006753	6838	Hs.274430	NM_006753	HPRD:01714	SURF6	RRP14	surfeit 6	protein-coding
peak_134	chr22-4	chr22	46762838	46763080	+	34.7	0.818	exon (NM_014246, exon 29 of 35)	exon (NM_014246, exon 29 of 35)	31661	NM_018006	55687	Hs.439524	NM_018006	HPRD:15571	TRMU	MTO2|MTU1|TRMT|TRMT1|TRNT1	tRNA 5-methylaminomethyl-2-thiouridylate methyltransferase	protein-coding
peak_135	chr21-37	chr21	11078016	11078258	+	34.7	0.931	intron (NM_001187, intron 3 of 4)	AluSz6|SINE|Alu	20788	NM_182484	85316	Hs.545789	NM_182484		BAGE5	CT2.5	B melanoma antigen family, member 5	protein-coding
peak_136	chr11-9	chr11	67776297	67776539	+	34.7	0.866	intron (NM_001161473, intron 1 of 9)	intron (NM_001161473, intron 1 of 9)	401	NM_001161473	221	Hs.523841	NM_000694	HPRD:02716	ALDH3B1	ALDH4|ALDH7	aldehyde dehydrogenase 3 family, member B1	protein-coding
peak_137	chr7-8	chr7	5862620	5862862	+	34.3	0.933	promoter-TSS (NR_023382)	promoter-TSS (NR_023382)	-50	NR_023382	401303	Hs.372707	NR_023382	ENSG00000235944	ZNF815P	ZNF815	zinc finger protein 815, pseudogene	pseudo
peak_138	chr12-19	chr12	6833096	6833338	+	34.3	0.752	promoter-TSS (NM_001164093)	promoter-TSS (NM_001164093)	67	NM_016319	50813	Hs.530823	NM_016319	HPRD:16736	COPS7A	CSN7A|SGN7a	COP9 signalosome subunit 7A	protein-coding
peak_139	chr20-7	chr20	34638837	34639079	+	33.9	0.907	promoter-TSS (NR_027451)	promoter-TSS (NR_027451)	-76	NR_027451	647979	Hs.743232	NR_027451	ENSG00000260032	LINC00657	-	long intergenic non-protein coding RNA 657	ncRNA
peak_140	chr7-9	chr7	45151258	45151500	+	33.9	0.843	promoter-TSS (NM_199122)	promoter-TSS (NM_199122)	-33	NM_199122	9238	Hs.231411	NM_004749	HPRD:10263	TBRG4	CPR2|FASTKD4	transforming growth factor beta regulator 4	protein-coding
peak_141	chr11-7	chr11	47429839	47430081	+	33.9	0.802	promoter-TSS (NM_152264)	promoter-TSS (NM_152264)	-86	NM_152264	91252	Hs.523664	NM_152264	ENSG00000165915	SLC39A13	-	solute carrier family 39 (zinc transporter), member 13	protein-coding
peak_142	chr7-10	chr7	6746535	6746777	+	33.9	0.831	promoter-TSS (NM_016265)	promoter-TSS (NM_016265)	-90	NM_016265	7559	Hs.431471	NM_006956	HPRD:11835	ZNF12	GIOT-3|HZF11|KOX3|ZNF325	zinc finger protein 12	protein-coding
peak_143	chr12-17	chr12	50135201	50135443	+	33.9	0.845	promoter-TSS (NM_003217)	promoter-TSS (NM_003217)	29	NM_003217	7009	Hs.743965	NM_003217	HPRD:02851	TMBIM6	BAXI1|BI-1|TEGT	transmembrane BAX inhibitor motif containing 6	protein-coding
peak_144	chr1-20	chr1	226841100	226841342	+	33.9	0.833	intron (NM_002221, intron 2 of 7)	intron (NM_002221, intron 2 of 7)	21548	NR_103784	100506443	Hs.664293	NR_103784		ITPKB-IT1	-	ITPKB intronic transcript 1 (non-protein coding)	ncRNA
peak_145	chr7-6	chr7	102650309	102650551	+	33.9	0.703	intron (NR_105043, intron 7 of 20)	L1PA15|LINE|L1	64585	NM_145032	222235	Hs.660029	NM_145032	HPRD:12364	FBXL13	Fbl13	F-box and leucine-rich repeat protein 13	protein-coding
peak_146	chr6-12	chr6	170151555	170151797	+	33.9	0.818	promoter-TSS (NM_018341)	promoter-TSS (NM_018341)	-38	NM_174910	6991	Hs.733746	NM_174910	HPRD:01747	TCTE3	TCTEX1D3	t-complex-associated-testis-expressed 3	protein-coding
peak_147	chr7-23	chr7	98270993	98271235	+	33.6	0.942	Intergenic	Intergenic	24517	NM_002523	4885	Hs.3281	NM_002523	HPRD:02853	NPTX2	NARP|NP-II|NP2	neuronal pentraxin II	protein-coding
peak_148	chr1-21	chr1	43123891	43124133	+	33.6	0.856	promoter-TSS (NM_006347)	promoter-TSS (NM_006347)	-36	NM_006347	10465	Hs.256639	NM_006347	HPRD:12084	PPIH	CYP-20|CYPH|SnuCyp-20|USA-CYP	peptidylprolyl isomerase H (cyclophilin H)	protein-coding
peak_149	chr3-1	chr3	32442975	32443217	+	33.6	0.768	intron (NM_181472, intron 1 of 3)	intron (NM_181472, intron 1 of 3)	9933	NM_138410	112616	Hs.440494	NM_138410	HPRD:06988	CMTM7	CKLFSF7	CKLF-like MARVEL transmembrane domain containing 7	protein-coding
peak_150	chr11-12	chr11	70244636	70244878	+	33.6	0.744	intron (NM_138565, intron 1 of 16)	CpG	145	NM_005231	2017	Hs.596164	NM_005231	HPRD:01268	CTTN	EMS1	cortactin	protein-coding
peak_151	chr6-14	chr6	3024141	3024383	+	33.6	0.881	non-coding (NR_033884, exon 1 of 1)	non-coding (NR_033884, exon 1 of 1)	743	NR_033884	401233	Hs.441039	NM_001013680		HTATSF1P2	-	HIV-1 Tat specific factor 1 pseudogene 2	pseudo
peak_152	chr1-23	chr1	204380916	204381158	+	33.6	0.711	promoter-TSS (NM_032833)	promoter-TSS (NM_032833)	-92	NM_032833	84919	Hs.304376	NM_032833	HPRD:17892	PPP1R15B	CREP	protein phosphatase 1, regulatory subunit 15B	protein-coding
peak_153	chr9-12	chr9	101017933	101018175	+	33.6	0.769	promoter-TSS (NM_001267571)	promoter-TSS (NM_001267571)	-51	NM_018421	55357	Hs.371016	NM_018421	ENSG00000095383	TBC1D2	PARIS-1|PARIS1|TBC1D2A	TBC1 domain family, member 2	protein-coding
peak_154	chr8-18	chr8	145133377	145133619	+	33.2	0.748	promoter-TSS (NM_019037)	promoter-TSS (NM_019037)	-24	NM_019037	54512	Hs.632041	NM_019037	HPRD:16221	EXOSC4	RRP41|RRP41A|Rrp41p|SKI6|Ski6p|hRrp41p|p12A	exosome component 4	protein-coding
peak_155	chr18-3	chr18	3261979	3262221	+	33.2	0.742	promoter-TSS (NM_001144944)	promoter-TSS (NM_001144944)	-11	NM_033546	103910	Hs.190086	NM_033546	HPRD:10095	MYL12B	MLC-B|MRLC2	myosin, light chain 12B, regulatory	protein-coding
peak_156	chr22-10	chr22	29949625	29949867	+	33.2	0.847	promoter-TSS (NM_001002879)	promoter-TSS (NM_001002879)	-10	NM_001002877	8563	Hs.75361	NM_003678	HPRD:16650	THOC5	C22orf19|Fmip|PK1.3|fSAP79	THO complex 5	protein-coding
peak_157	chr13-3	chr13	50018014	50018256	+	33.2	0.807	promoter-TSS (NM_031915)	promoter-TSS (NM_031915)	127	NM_001079670	81617	Hs.87159	NM_030925	HPRD:12993	CAB39L	MO25-BETA|MO2L|bA103J18.3	calcium binding protein 39-like	protein-coding
peak_158	chr2-28	chr2	239335385	239335627	+	33.2	0.736	promoter-TSS (NM_001040445)	promoter-TSS (NM_001040445)	-120	NM_001040445	51665	Hs.516788	NM_016114	HPRD:05767	ASB1	ASB-1	ankyrin repeat and SOCS box containing 1	protein-coding
peak_159	chr17-15	chr17	48229397	48229639	+	33.2	0.806	Intergenic	Intergenic	-1640	NM_032595	84687	Hs.514323	NM_032595	HPRD:04506	PPP1R9B	PPP1R6|PPP1R9|SPINO|Spn	protein phosphatase 1, regulatory subunit 9B	protein-coding
peak_160	chr7-12	chr7	134855466	134855708	+	33.2	0.817	promoter-TSS (NM_001243754)	promoter-TSS (NM_001243754)	-9	NM_001243749	78996	Hs.732134	NM_024033	HPRD:08333	C7orf49	MRI	chromosome 7 open reading frame 49	protein-coding
peak_161	chr1-22	chr1	179851811	179852053	+	32.9	0.805	exon (NM_015602, exon 1 of 10)	exon (NM_015602, exon 1 of 10)	755	NM_015602	26092	Hs.496459	NM_015602	HPRD:13958	TOR1AIP1	LAP1|LAP1B	torsin A interacting protein 1	protein-coding
peak_162	chr16-10	chr16	89034617	89034859	+	32.9	0.906	intron (NM_005187, intron 1 of 11)	intron (NM_005187, intron 1 of 11)	8766	NM_005187	863	Hs.513811	NM_005187	HPRD:04847	CBFA2T3	ETO2|MTG16|MTGR2|ZMYND4	core-binding factor, runt domain, alpha subunit 2; translocated to, 3	protein-coding
peak_163	chr3-6	chr3	53381582	53381824	+	32.9	0.775	promoter-TSS (NM_001290205)	promoter-TSS (NM_001290205)	-49	NM_001290205	55802	Hs.476353	NM_018403	HPRD:06113	DCP1A	HSA275986|Nbla00360|SMAD4IP1|SMIF	decapping mRNA 1A	protein-coding
peak_164	chr5-23	chr5	176737782	176738024	+	32.9	0.741	intron (NM_001142935, intron 2 of 5)	L2c|LINE|L2	1389	NM_031300	83463	Hs.743332	NM_031300	HPRD:14791	MXD3	BHLHC13|MAD3|MYX	MAX dimerization protein 3	protein-coding
peak_165	chr17-19	chr17	6554804	6555046	+	32.9	0.876	promoter-TSS (NM_016060)	promoter-TSS (NM_016060)	29	NM_016060	51003	Hs.567493	NM_016060	HPRD:14382	MED31	3110004H13Rik|Soh1	mediator complex subunit 31	protein-coding
peak_166	chr12-21	chr12	66524405	66524647	+	32.9	0.825	promoter-TSS (NM_032338)	promoter-TSS (NM_032338)	-5	NR_125724	103625681	Hs.504820	NR_125724		LLPH-AS1	-	LLPH antisense RNA 1 (head to head)	ncRNA
peak_167	chr2-15	chr2	70417810	70418052	+	32.9	0.724	intron (NM_017880, intron 1 of 9)	CpG	220	NM_017880	54980	Hs.720049	NM_017880	HPRD:07927	C2orf42	-	chromosome 2 open reading frame 42	protein-coding
peak_168	chr20-10	chr20	30865267	30865509	+	32.9	0.767	promoter-TSS (NM_004798)	promoter-TSS (NM_004798)	-66	NM_004798	9371	Hs.369670	NM_004798	HPRD:04781	KIF3B	FLA8|HH0048|KLP-11	kinesin family member 3B	protein-coding
peak_169	chr1-29	chr1	16840541	16840783	+	32.5	0.802	Intergenic	U1|snRNA|snRNA	-21466	NR_023386	114819	Hs.597881	NR_023386	ENSG00000080947	CROCCP3	CROCCL2|dJ798A10.2	ciliary rootlet coiled-coil, rootletin pseudogene 3	pseudo
peak_170	chr8-37	chr8	145016273	145016515	+	32.5	0.852	intron (NM_000445, intron 2 of 32)	intron (NM_000445, intron 2 of 32)	298	NM_201383	5339	Hs.434248	NM_000445	HPRD:03180	PLEC	EBS1|EBSO|HD1|LGMD2Q|PCN|PLEC1|PLEC1b|PLTN	plectin	protein-coding
peak_171	chr9-13	chr9	6681357	6681599	+	32.5	0.760	Intergenic	CpG	-35786	NM_000170	2731	Hs.584238	NM_000170	HPRD:01996	GLDC	GCE|GCSP|HYGN1	glycine dehydrogenase (decarboxylating)	protein-coding
peak_172	chr7-11	chr7	766171	766413	+	32.5	0.857	promoter-TSS (NM_017802)	promoter-TSS (NM_017802)	-46	NM_017802	54919	Hs.535896	NM_017802	HPRD:07903	HEATR2	CILD18	HEAT repeat containing 2	protein-coding
peak_173	chr1-24	chr1	94344636	94344878	+	32.5	0.865	promoter-TSS (NM_014597)	promoter-TSS (NM_014597)	5	NM_014597	30836	Hs.85769	NM_014597		DNTTIP2	ERBP|FCF2|HSU15552|LPTS-RP2|TdIF2	deoxynucleotidyltransferase, terminal, interacting protein 2	protein-coding
peak_174	chr21-23	chr21	46707706	46707948	+	32.5	0.802	promoter-TSS (NM_133635)	promoter-TSS (NM_133635)	-16	NM_015227	23275	Hs.592164	NM_015227	HPRD:09846	POFUT2	C21orf80|FUT13	protein O-fucosyltransferase 2	protein-coding
peak_175	chr17-32	chr17	75321367	75321609	+	32.1	0.962	intron (NM_006640, intron 1 of 10)	intron (NM_006640, intron 1 of 10)	5891	NM_006640	10801	Hs.440932	NM_006640	HPRD:10360	SEPT9	AF17q25|MSF|MSF1|NAPB|PNUTL4|SINT1|SeptD1	septin 9	protein-coding
peak_176	chr2-32	chr2	32390715	32390957	+	32.1	0.790	promoter-TSS (NM_001193515)	promoter-TSS (NM_001193515)	-74	NM_001193515	55676	Hs.23248	NM_017964	HPRD:15368	SLC30A6	MST103|MSTP103|ZNT6	solute carrier family 30 (zinc transporter), member 6	protein-coding
peak_177	chr9-10	chr9	95432485	95432727	+	32.1	0.741	promoter-TSS (NM_022755)	promoter-TSS (NM_022755)	-59	NM_022755	64768	Hs.459896	NM_022755	HPRD:10799	IPPK	C9orf12|INSP5K2|IP5K|IPK1|bA476B13.1	inositol 1,3,4,5,6-pentakisphosphate 2-kinase	protein-coding
peak_178	chr17-22	chr17	12921442	12921684	+	32.1	0.899	promoter-TSS (NM_018127)	promoter-TSS (NM_018127)	-182	NM_018127	60528	Hs.434232	NM_018127	HPRD:05641	ELAC2	COXPD17|ELC2|HPC2	elaC ribonuclease Z 2	protein-coding
peak_179	chr2-27	chr2	230787294	230787536	+	32.1	0.881	promoter-TSS (NM_004238)	promoter-TSS (NM_004238)	208	NM_174899	130888	Hs.140666	NM_174899	HPRD:16443	FBXO36	Fbx36	F-box protein 36	protein-coding
peak_180	chr8-24	chr8	67837681	67837923	+	32.1	0.750	promoter-TSS (NR_002599)	promoter-TSS (NR_002599)	-25	NR_002599	641638	Hs.372680	NR_002599	ENSG00000245910	SNHG6	HBII-276HG|NCRNA00058|U87HG	small nucleolar RNA host gene 6 (non-protein coding)	ncRNA
peak_181	chr18-8	chr18	66382195	66382437	+	32.1	0.819	promoter-TSS (NM_019022)	promoter-TSS (NM_019022)	37	NM_019022	54495	Hs.440534	NM_019022	HPRD:15591	TMX3	PDIA13|TXNDC10	thioredoxin-related transmembrane protein 3	protein-coding
peak_182	chr12-52	chr12	109490209	109490451	+	31.8	0.744	promoter-TSS (NM_032663)	promoter-TSS (NM_032663)	-45	NM_032663	84749	Hs.486434	NM_032663	HPRD:15633	USP30	-	ubiquitin specific peptidase 30	protein-coding
peak_183	chr1-18	chr1	93811334	93811576	+	31.8	0.861	promoter-TSS (NM_001938)	promoter-TSS (NM_001938)	-23	NM_001938	1810	Hs.348418	NM_001938		DR1	NC2|NC2-BETA	down-regulator of transcription 1, TBP-binding (negative cofactor 2)	protein-coding
peak_184	chr15-10	chr15	34635222	34635464	+	31.8	0.856	promoter-TSS (NM_175741)	promoter-TSS (NM_175741)	19	NM_018648	55505	Hs.14317	NM_018648	HPRD:07571	NOP10	DKCB1|NOLA3|NOP10P	NOP10 ribonucleoprotein	protein-coding
peak_185	chr1-19	chr1	218458489	218458731	+	31.8	0.757	promoter-TSS (NM_016052)	promoter-TSS (NM_016052)	-19	NM_016052	51018	Hs.660109	NM_016052	HPRD:10822	RRP15	KIAA0507	ribosomal RNA processing 15 homolog (S. cerevisiae)	protein-coding
peak_186	chr19-17	chr19	50879495	50879737	+	31.8	0.763	promoter-TSS (NM_007121)	promoter-TSS (NM_007121)	-64	NM_001256647	7376	Hs.432976	NM_007121	HPRD:02660	NR1H2	LXR-b|LXRB|NER|NER-I|RIP15|UNR	nuclear receptor subfamily 1, group H, member 2	protein-coding
peak_187	chr15-13	chr15	41198532	41198774	+	31.8	0.838	Intergenic	Intergenic	12025	NM_020857	57617	Hs.23876	NM_020857	HPRD:09776	VPS18	PEP3	vacuolar protein sorting 18 homolog (S. cerevisiae)	protein-coding
peak_188	chr17-12	chr17	7142866	7143108	+	31.8	0.681	promoter-TSS (NM_001284517)	promoter-TSS (NM_001284517)	-162	NM_001284517	79142	Hs.644724	NM_024297	ENSG00000040633	PHF23	hJUNE-1b	PHD finger protein 23	protein-coding
peak_189	chr22-18	chr22	43010856	43011098	+	31.4	0.936	promoter-TSS (NM_178136)	promoter-TSS (NM_178136)	-9	NM_178136	84271	Hs.505802	NM_032311	HPRD:17875	POLDIP3	PDIP46|SKAR	polymerase (DNA-directed), delta interacting protein 3	protein-coding
peak_190	chr1-46	chr1	16956414	16956656	+	31.4	0.638	intron (NR_026752, intron 1 of 6)	intron (NR_026752, intron 1 of 6)	866	NR_026752	84809	Hs.631865	NR_026752	ENSG00000215908	CROCCP2	CROCCL1	ciliary rootlet coiled-coil, rootletin pseudogene 2	pseudo
peak_191	chr22-7	chr22	24830741	24830983	+	31.4	0.835	intron (NR_103546, intron 19 of 19)	MIR3|SINE|MIR	2775	NM_001278497	135	Hs.197029	NM_000675	HPRD:00043	ADORA2A	A2aR|ADORA2|RDC8	adenosine A2a receptor	protein-coding
peak_192	chr16-23	chr16	67753223	67753465	+	31.4	0.848	promoter-TSS (NR_027398)	promoter-TSS (NR_027398)	-71	NR_027398	81577	Hs.307084	NM_030819	HPRD:14419	GFOD2	-	glucose-fructose oxidoreductase domain containing 2	protein-coding
peak_193	chr22-8	chr22	46431803	46432045	+	31.4	0.761	Intergenic	CpG	8824	NR_027036	100271722	Hs.528519	NR_027036		LINC00899	-	long intergenic non-protein coding RNA 899	ncRNA
peak_194	chr1-31	chr1	169862987	169863229	+	31.4	0.766	promoter-TSS (NM_181093)	promoter-TSS (NM_181093)	-8	NM_181093	57147	Hs.435560	NM_020423	HPRD:07459	SCYL3	PACE-1|PACE1	SCY1-like 3 (S. cerevisiae)	protein-coding
peak_195	chr8-29	chr8	61564495	61564737	+	31.1	0.656	Intergenic	CpG	-26708	NM_017780	55636	Hs.20395	NM_017780	HPRD:10595	CHD7	CRG|HH5|IS3|KAL5	chromodomain helicase DNA binding protein 7	protein-coding
peak_196	chr18-7	chr18	51795785	51796027	+	31.1	0.796	promoter-TSS (NM_007195)	promoter-TSS (NM_007195)	57	NM_007195	11201	Hs.438533	NM_007195	HPRD:16094	POLI	RAD30B|RAD3OB	polymerase (DNA directed) iota	protein-coding
peak_197	chr3-4	chr3	195808895	195809137	+	31.1	0.881	promoter-TSS (NM_003234)	promoter-TSS (NM_003234)	16	NM_001128148	7037	Hs.529618	NM_003234	HPRD:01812	TFRC	CD71|T9|TFR|TFR1|TR|TRFR|p90	transferrin receptor	protein-coding
peak_198	chr8-27	chr8	144512922	144513164	+	31.1	0.885	promoter-TSS (NM_201589)	promoter-TSS (NM_201589)	-441	NM_201589	389692	Hs.521914	NM_201589	HPRD:14346	MAFA	RIPE3b1|hMafA	v-maf avian musculoaponeurotic fibrosarcoma oncogene homolog A	protein-coding
peak_199	chr22-9	chr22	27068803	27069045	+	31.1	0.699	non-coding (NR_110543, exon 1 of 6)	non-coding (NR_110543, exon 1 of 6)	118	NR_110543	102724827	Hs.642767	NR_110543		MIATNB	-	MIAT neighbor (non-protein coding)	ncRNA
peak_200	chr10-10	chr10	26986400	26986642	+	31.1	0.800	promoter-TSS (NM_014317)	promoter-TSS (NM_014317)	-74	NM_014317	23590	Hs.558468	NM_014317	HPRD:09591	PDSS1	COQ1|COQ10D2|DPS|SPS|TPRT|TPT|TPT 1|hDPS1	prenyl (decaprenyl) diphosphate synthase, subunit 1	protein-coding
peak_201	chr1-27	chr1	36840059	36840301	+	30.7	0.820	intron (NM_032017, intron 1 of 11)	intron (NM_032017, intron 1 of 11)	11348	NM_032017	83931	Hs.471768	NM_032017	HPRD:11359	STK40	SHIK|SgK495	serine/threonine kinase 40	protein-coding
peak_202	chr2-35	chr2	219081686	219081928	+	30.7	0.824	promoter-TSS (NM_152862)	promoter-TSS (NM_152862)	-10	NM_152862	10109	Hs.529303	NM_005731	HPRD:10367	ARPC2	ARC34|PNAS-139|p34-Arc	actin related protein 2/3 complex, subunit 2, 34kDa	protein-coding
peak_203	chr9-14	chr9	33264881	33265123	+	30.7	0.895	promoter-TSS (NM_001172415)	promoter-TSS (NM_001172415)	125	NM_016410	51510	Hs.635313	NM_016410	HPRD:15408	CHMP5	C9orf83|HSPC177|PNAS-2|SNF7DC2|Vps60	charged multivesicular body protein 5	protein-coding
peak_204	chr1-33	chr1	36554353	36554595	+	30.7	0.843	promoter-TSS (NM_017825)	promoter-TSS (NM_017825)	21	NM_017825	54936	Hs.18021	NM_017825	HPRD:12432	ADPRHL2	ARH3	ADP-ribosylhydrolase like 2	protein-coding
peak_205	chr1-58	chr1	111506419	111506661	+	30.7	0.779	promoter-TSS (NM_018372)	promoter-TSS (NM_018372)	26	NM_001006945	55791	Hs.25245	NM_018372	HPRD:17975	LRIF1	C1orf103|RIF1	ligand dependent nuclear receptor interacting factor 1	protein-coding
peak_206	chr11-30	chr11	62609104	62609346	+	30.7	0.955	Intergenic	U2|snRNA|snRNA	-1597	NM_018093	54663	Hs.654620	NM_018093	HPRD:08548	WDR74	-	WD repeat domain 74	protein-coding
peak_207	chr7-14	chr7	32529886	32530128	+	30.7	0.916	promoter-TSS (NM_012322)	promoter-TSS (NM_012322)	16	NM_012322	23658	Hs.424908	NM_012322	HPRD:06285	LSM5	YER146W	LSM5 homolog, U6 small nuclear RNA associated (S. cerevisiae)	protein-coding
peak_208	chr20-12	chr20	30556295	30556537	+	30.3	0.748	exon (NM_001011718, exon 1 of 3)	exon (NM_001011718, exon 1 of 3)	611	NM_001011718	343702	Hs.666444	NM_001011718		XKR7	C20orf159|dJ310O13.4	XK, Kell blood group complex subunit-related family, member 7	protein-coding
peak_209	chr2-29	chr2	85839090	85839332	+	30.3	0.923	promoter-TSS (NM_001256727)	promoter-TSS (NM_001256727)	-15	NM_001256728	10713	Hs.654745	NM_006590	HPRD:07165	USP39	65K|HSPC332|SAD1|SNRNP65	ubiquitin specific peptidase 39	protein-coding
peak_210	chr11-10	chr11	2421465	2421707	+	30.3	0.683	promoter-TSS (NM_001297658)	promoter-TSS (NM_001297658)	-132	NM_001297661	10078	Hs.523424	NM_005706	HPRD:10357	TSSC4	-	tumor suppressing subtransferable candidate 4	protein-coding
peak_211	chr22-13	chr22	39096864	39097106	+	30.3	0.776	promoter-TSS (NM_014876)	promoter-TSS (NM_014876)	-526	NM_014876	9929	Hs.3094	NM_014876	HPRD:08823	JOSD1	dJ508I15.2	Josephin domain containing 1	protein-coding
peak_212	chr2-34	chr2	74682021	74682263	+	30.3	0.887	promoter-TSS (NM_031288)	promoter-TSS (NM_031288)	-8	NR_037849	100532735	Hs.410786	NR_037849		INO80B-WBP1	-	INO80B-WBP1 readthrough (NMD candidate)	ncRNA
peak_213	chr8-41	chr8	52921053	52921295	+	30.3	0.835	Intergenic	Intergenic	-109428	NM_001286783	115294	Hs.671268	NM_052937	HPRD:08313	PCMTD1	-	protein-L-isoaspartate (D-aspartate) O-methyltransferase domain containing 1	protein-coding
peak_214	chr12-25	chr12	9102122	9102364	+	30.3	0.752	5' UTR (NM_002355, exon 1 of 7)	5' UTR (NM_002355, exon 1 of 7)	114	NM_002355	4074	Hs.134084	NM_002355	HPRD:01106	M6PR	CD-MPR|MPR 46|MPR-46|MPR46|SMPR	mannose-6-phosphate receptor (cation dependent)	protein-coding
peak_215	chr16-14	chr16	84220532	84220774	+	30.3	0.888	promoter-TSS (NM_005679)	promoter-TSS (NM_005679)	23	NM_001243157	9013	Hs.153022	NM_005679	HPRD:05364	TAF1C	MGC:39976|SL1|TAFI110|TAFI95	TATA box binding protein (TBP)-associated factor, RNA polymerase I, C, 110kDa	protein-coding
peak_216	chr11-16	chr11	46722207	46722449	+	30.3	0.766	promoter-TSS (NM_001184751)	promoter-TSS (NM_001184751)	11	NM_024741	79797	Hs.656931	NM_024741	HPRD:18338	ZNF408	-	zinc finger protein 408	protein-coding
peak_217	chr19-9	chr19	58816532	58816774	+	30.3	0.792	Intergenic	CpG	-21732	NM_181846	342945	Hs.388162	NM_181846	HPRD:01315	ZSCAN22	HKR2|ZNF50	zinc finger and SCAN domain containing 22	protein-coding
peak_218	chr5-6	chr5	148724859	148725101	+	30.3	0.765	promoter-TSS (NM_152407)	promoter-TSS (NM_152407)	3	NM_152407	134266	Hs.511816	NM_152407	HPRD:17079	GRPEL2	Mt-GrpE#2	GrpE-like 2, mitochondrial (E. coli)	protein-coding
peak_219	chr9-6	chr9	117135377	117135619	+	30.3	0.664	intron (NM_030767, intron 4 of 21)	intron (NM_030767, intron 4 of 21)	21187	NM_030767	80709	Hs.494895	NM_030767	HPRD:16148	AKNA	-	AT-hook transcription factor	protein-coding
peak_220	chr1-35	chr1	1342573	1342815	+	30.3	0.766	promoter-TSS (NM_017971)	promoter-TSS (NM_017971)	-1	NM_017971	55052	Hs.182698	NM_017971	HPRD:14746	MRPL20	L20mt|MRP-L20	mitochondrial ribosomal protein L20	protein-coding
peak_221	chr12-42	chr12	104350900	104351142	+	30.3	0.954	promoter-TSS (NM_001135570)	promoter-TSS (NM_001135570)	-28	NM_001135570	728568	Hs.42547	NM_001135570	ENSG00000204954	C12orf73	-	chromosome 12 open reading frame 73	protein-coding
peak_222	chr6-10	chr6	34725132	34725374	+	30.0	0.880	non-coding (NR_029472, exon 1 of 5)	non-coding (NR_029472, exon 1 of 5)	382	NM_003093	6631	Hs.1063	NM_003093		SNRPC	U1C|Yhc1	small nuclear ribonucleoprotein polypeptide C	protein-coding
peak_223	chr3-8	chr3	46580292	46580534	+	30.0	0.955	intron (NM_024512, intron 4 of 8)	intron (NM_024512, intron 4 of 8)	-18475	NR_073385	83598	Hs.570630	NR_073385		LRRC2-AS1	LUZP3|LUZP3P|LUZPP1	LRRC2 antisense RNA 1	ncRNA
peak_224	chr17-16	chr17	1359450	1359692	+	30.0	0.832	promoter-TSS (NM_005206)	promoter-TSS (NM_005206)	-10	NM_005206	1398	Hs.461896	NM_005206	HPRD:01267	CRK	CRKII|p38	v-crk avian sarcoma virus CT10 oncogene homolog	protein-coding
peak_225	chr16-17	chr16	31085536	31085778	+	30.0	0.778	promoter-TSS (NM_001172668)	promoter-TSS (NM_001172668)	-16	NM_024706	79759	Hs.102928	NM_024706	HPRD:07828	ZNF668	-	zinc finger protein 668	protein-coding
peak_226	chr6-11	chr6	166755957	166756199	+	30.0	0.829	promoter-TSS (NM_145169)	promoter-TSS (NM_145169)	-41	NR_040022	100289495		NR_040022		LOC100289495	-	uncharacterized LOC100289495	ncRNA
peak_227	chr22-11	chr22	32026324	32026566	+	30.0	0.734	intron (NM_014338, intron 1 of 8)	CpG	365	NM_014338	23761	Hs.420559	NM_014338	HPRD:17854	PISD	DJ858B16|PSD|PSDC|PSSC|dJ858B16.2	phosphatidylserine decarboxylase	protein-coding
peak_228	chr19-30	chr19	19626894	19627136	+	30.0	0.880	promoter-TSS (NM_032037)	promoter-TSS (NM_032037)	-4	NM_015965	51079	Hs.534453	NM_015965		NDUFA13	B16.6|CDA016|GRIM-19|GRIM19	NADH dehydrogenase (ubiquinone) 1 alpha subcomplex, 13	protein-coding
peak_229	chr19-11	chr19	2085382	2085624	+	29.6	0.862	intron (NM_130807, intron 1 of 4)	intron (NM_130807, intron 1 of 4)	10766	NM_130807	126308	Hs.744938	NM_130807	HPRD:17583	MOB3A	MOB1C|MOBKL2A|moblak	MOB kinase activator 3A	protein-coding
peak_230	chr6-13	chr6	88032112	88032354	+	29.6	0.842	promoter-TSS (NM_001287445)	promoter-TSS (NM_001287445)	-73	NM_020425	57150	Hs.70769	NM_020425	HPRD:12862	SMIM8	C6orf162|dJ102H19.2	small integral membrane protein 8	protein-coding
peak_231	chr1-54	chr1	207925178	207925420	+	29.6	0.848	promoter-TSS (NM_172359)	promoter-TSS (NM_172359)	-84	NM_172353	4179	Hs.510402	NM_002389	HPRD:00406	CD46	AHUS2|MCP|MIC10|TLX|TRA2.10	CD46 molecule, complement regulatory protein	protein-coding
peak_232	chrX-3	chrX	73834382	73834624	+	29.6	0.904	promoter-TSS (NM_183353)	promoter-TSS (NM_183353)	-42	NM_016120	51132	Hs.653288	NM_016120	HPRD:02304	RLIM	NY-REN-43|RNF12	ring finger protein, LIM domain interacting	protein-coding
peak_233	chr17-35	chr17	33914164	33914406	+	29.6	0.833	promoter-TSS (NM_001282)	promoter-TSS (NM_001282)	3	NM_001282	163	Hs.514819	NM_001282	HPRD:03015	AP2B1	ADTB2|AP105B|AP2-BETA|CLAPB1	adaptor-related protein complex 2, beta 1 subunit	protein-coding
peak_234	chr18-4	chr18	5237742	5237984	+	29.6	0.680	promoter-TSS (NR_015389)	promoter-TSS (NR_015389)	165	NR_026849	147525	Hs.657197	NM_152471		LINC00526	C18orf18|HsT959	long intergenic non-protein coding RNA 526	ncRNA
peak_235	chr8-34	chr8	96085483	96085725	+	29.6	0.675	promoter-TSS (NR_037484)	promoter-TSS (NR_037484)	-380	NR_037484	100500907		NR_037484	miRBase:MI0016426	MIR3150B	-	microRNA 3150b	ncRNA
peak_236	chr17-21	chr17	1945244	1945486	+	29.6	0.777	promoter-TSS (NM_080822)	promoter-TSS (NM_080822)	88	NM_080822	124641	Hs.513856	NM_080822	HPRD:07437	OVCA2	-	ovarian tumor suppressor candidate 2	protein-coding
peak_237	chr15-12	chr15	90437140	90437382	+	29.6	0.861	non-coding (NR_023361, exon 1 of 7)	non-coding (NR_023361, exon 1 of 7)	356	NR_037582	10239	Hs.632161	NM_005829	HPRD:03880	AP3S2	AP3S3|sigma3b	adaptor-related protein complex 3, sigma 2 subunit	protein-coding
peak_238	chr8-28	chr8	48872619	48872861	+	29.6	0.822	promoter-TSS (NM_006904)	promoter-TSS (NM_006904)	3	NM_006904	5591	Hs.491682	NM_006904	HPRD:02941	PRKDC	DNA-PKcs|DNAPK|DNPK1|HYRC|HYRC1|XRCC7|p350	protein kinase, DNA-activated, catalytic polypeptide	protein-coding
peak_239	chr1-30	chr1	40997109	40997351	+	29.6	0.916	promoter-TSS (NM_152373)	promoter-TSS (NM_152373)	-3	NM_152373	127396	Hs.524767	NM_152373	HPRD:11328	ZNF684	-	zinc finger protein 684	protein-coding
peak_240	chr12-26	chr12	133405371	133405613	+	29.6	0.907	promoter-TSS (NM_001172557)	promoter-TSS (NM_001172557)	-66	NM_001172557	2802	Hs.507333	NM_005895	HPRD:03990	GOLGA3	GCP170|MEA-2	golgin A3	protein-coding
peak_241	chr2-16	chr2	65454758	65455000	+	29.6	0.750	promoter-TSS (NM_001005386)	promoter-TSS (NM_001005386)	50	NM_005722	10097	Hs.643727	NM_005722	HPRD:05023	ACTR2	ARP2	ARP2 actin-related protein 2 homolog (yeast)	protein-coding
peak_242	chr8-38	chr8	37707316	37707558	+	29.2	0.825	promoter-TSS (NM_018310)	promoter-TSS (NM_018310)	-6	NM_018310	55290	Hs.709301	NM_018310		BRF2	BRFU|TFIIIB50	BRF2, RNA polymerase III transcription initiation factor 50 kDa subunit	protein-coding
peak_243	chr15-15	chr15	101817555	101817797	+	29.2	0.804	promoter-TSS (NM_018445)	promoter-TSS (NM_018445)	49	NM_018445	55829	Hs.32148	NM_018445	HPRD:12133	VIMP	ADO15|SBBI8|SELS|SEPS1	VCP-interacting membrane protein	protein-coding
peak_244	chr16-11	chr16	1823091	1823333	+	29.2	0.842	promoter-TSS (NM_023936)	promoter-TSS (NM_023936)	-17	NM_001257370	197342	Hs.7247	NM_001010865	HPRD:16859	EME2	SLX2B|gs125	essential meiotic structure-specific endonuclease subunit 2	protein-coding
peak_245	chr4-8	chr4	78288875	78289117	+	29.2	0.978	Intergenic	Intergenic	-143911	NM_006419	10563	Hs.100431	NM_006419	HPRD:05513	CXCL13	ANGIE|ANGIE2|BCA-1|BCA1|BLC|BLR1L|SCYB13	chemokine (C-X-C motif) ligand 13	protein-coding
peak_246	chr3-5	chr3	52321718	52321960	+	29.2	0.768	promoter-TSS (NM_145262)	promoter-TSS (NM_145262)	3	NR_026699	132158	Hs.415312	NM_145262	HPRD:13586	GLYCTK	HBEBP2|HBEBP4|HBeAgBP4A	glycerate kinase	protein-coding
peak_247	chr2-48	chr2	198364605	198364847	+	29.2	0.702	promoter-TSS (NM_002157)	promoter-TSS (NM_002157)	5	NM_002157	3336	Hs.1197	NM_002157	HPRD:02535	HSPE1	CPN10|EPF|GROES|HSP10	heat shock 10kDa protein 1	protein-coding
peak_248	chr22-17	chr22	31555984	31556226	+	29.2	0.780	promoter-TSS (NR_024210)	promoter-TSS (NR_024210)	0	NR_037496	100500901		NR_037496	miRBase:MI0016438	MIR3928	-	microRNA 3928	ncRNA
peak_249	chr16-20	chr16	1401796	1402038	+	28.9	0.844	promoter-TSS (NM_032520)	promoter-TSS (NM_032520)	17	NM_032520	84572	Hs.241575	NM_032520	HPRD:06384	GNPTG	C16orf27|GNPTAG|LP2537|RJD9	N-acetylglucosamine-1-phosphate transferase, gamma subunit	protein-coding
peak_250	chr2-47	chr2	96931629	96931871	+	28.9	0.696	promoter-TSS (NM_001193304)	promoter-TSS (NM_001193304)	1	NM_017849	55654	Hs.164303	NM_017849		TMEM127	-	transmembrane protein 127	protein-coding
peak_251	chr1-17	chr1	201420080	201420322	+	28.9	0.774	Intergenic	Intergenic	18098	NM_012396	23612	Hs.268557	NM_012396	HPRD:09519	PHLDA3	TIH1	pleckstrin homology-like domain, family A, member 3	protein-coding
peak_252	chr9-15	chr9	33290379	33290621	+	28.9	0.792	promoter-TSS (NM_147133)	promoter-TSS (NM_147133)	82	NM_147134	4799	Hs.413074	NM_002504	HPRD:11936	NFX1	NFX2|TEG-42|Tex42	nuclear transcription factor, X-box binding 1	protein-coding
peak_253	chr16-15	chr16	2021788	2022030	+	28.9	0.771	promoter-TSS (NM_006453)	promoter-TSS (NM_006453)	-155	NM_006453	10607	Hs.513267	NM_006453	HPRD:09327	TBL3	SAZD|UTP13	transducin (beta)-like 3	protein-coding
peak_254	chr8-21	chr8	48920864	48921106	+	28.9	0.659	promoter-TSS (NM_003350)	promoter-TSS (NM_003350)	-10	NM_003350	7336	Hs.491695	NM_003350		UBE2V2	DDVIT1|DDVit-1|EDAF-1|EDPF-1|EDPF1|MMS2|UEV-2|UEV2	ubiquitin-conjugating enzyme E2 variant 2	protein-coding
peak_255	chr12-18	chr12	751883	752125	+	28.9	0.635	intron (NR_122124, intron 4 of 4)	CpG	847	NM_001294346	4815	Hs.655804	NM_016533	HPRD:09530	NINJ2	-	ninjurin 2	protein-coding
peak_256	chr16-12	chr16	89723989	89724231	+	28.9	0.832	promoter-TSS (NR_073515)	promoter-TSS (NR_073515)	-42	NM_153025	124045	Hs.655171	NM_153025	HPRD:08105	SPATA33	C16orf55	spermatogenesis associated 33	protein-coding
peak_257	chr19-7	chr19	58891999	58892241	+	28.9	0.856	intron (NR_049780, intron 1 of 2)	CpG	269	NR_049780	116412	Hs.222236	NM_138466	ENSG00000152475	ZNF837	-	zinc finger protein 837	protein-coding
peak_258	chr15-9	chr15	74753458	74753700	+	28.9	0.875	promoter-TSS (NM_201265)	promoter-TSS (NM_201265)	-27	NR_120377	440288	Hs.611046	NR_038448	ENSG00000247240	UBL7-AS1	-	UBL7 antisense RNA 1 (head to head)	ncRNA
peak_259	chr15-11	chr15	89089800	89090042	+	28.9	0.892	promoter-TSS (NM_017996)	promoter-TSS (NM_017996)	-9	NR_026645	55070	Hs.690871	NM_017996	HPRD:13140	DET1	-	de-etiolated homolog 1 (Arabidopsis)	protein-coding
peak_260	chr8-207	chr8	77569040	77569282	+	28.9	0.819	intron (NR_024360, intron 2 of 3)	AluSx1|SINE|Alu	-24354	NM_024721	79776	Hs.458973	NM_024721	HPRD:09503	ZFHX4	ZFH4|ZHF4	zinc finger homeobox 4	protein-coding
peak_261	chr11-14	chr11	45951699	45951941	+	28.9	0.903	3' UTR (NM_016621, exon 18 of 18)	3' UTR (NM_016621, exon 18 of 18)	7593	NM_001300721	120071	Hs.86543	NM_152312	HPRD:13618	GYLTL1B	LARGE2	glycosyltransferase-like 1B	protein-coding
peak_262	chr1-34	chr1	40723658	40723900	+	28.9	0.758	promoter-TSS (NM_005857)	promoter-TSS (NM_005857)	57	NM_005857	10269	Hs.132642	NM_005857	HPRD:07349	ZMPSTE24	FACE-1|FACE1|HGPS|PRO1|STE24|Ste24p	zinc metallopeptidase STE24	protein-coding
peak_263	chr17-18	chr17	57697127	57697369	+	28.9	0.765	5' UTR (NM_001288653, exon 1 of 32)	5' UTR (NM_001288653, exon 1 of 32)	198	NM_001288653	1213	Hs.491351	NM_004859	HPRD:00350	CLTC	CHC|CHC17|CLH-17|CLTCL2|Hc	clathrin, heavy chain (Hc)	protein-coding
peak_264	chr19-13	chr19	4723815	4724057	+	28.9	0.796	promoter-TSS (NM_139159)	promoter-TSS (NM_139159)	-81	NM_139159	91039	Hs.515081	NM_139159	HPRD:07001	DPP9	DP9|DPLP9|DPRP-2|DPRP2	dipeptidyl-peptidase 9	protein-coding
peak_265	chr8-20	chr8	110346412	110346654	+	28.9	0.743	promoter-TSS (NM_032869)	promoter-TSS (NM_032869)	-19	NR_036472	56943	Hs.492555	NM_020189	HPRD:13121	ENY2	e(y)2	enhancer of yellow 2 homolog (Drosophila)	protein-coding
peak_266	chr2-45	chr2	97202929	97203171	+	28.5	0.649	intron (NM_212481, intron 1 of 6)	CpG	586	NM_212481	10865	Hs.920	NM_006673	HPRD:12481	ARID5A	MRF-1|MRF1|RP11-363D14	AT rich interactive domain 5A (MRF1-like)	protein-coding
peak_267	chr2-61	chr2	88520351	88520593	+	28.5	0.891	Intergenic	Intergenic	47814	NM_018271	55258	Hs.739080	NM_018271	HPRD:07715	THNSL2	SOFAT|THS2|TSH2	threonine synthase-like 2 (S. cerevisiae)	protein-coding
peak_268	chr1-32	chr1	21840835	21841077	+	28.5	0.763	intron (NM_001127501, intron 1 of 10)	intron (NM_001127501, intron 1 of 10)	5098	NM_001127501	249	Hs.75431	NM_000478	HPRD:01377	ALPL	AP-TNAP|APTNAP|HOPS|TNAP|TNSALP	alkaline phosphatase, liver/bone/kidney	protein-coding
peak_269	chr11-11	chr11	8710426	8710668	+	28.5	0.796	3' UTR (NM_000990, exon 5 of 5)	3' UTR (NM_000990, exon 5 of 5)	3561	NR_002977	677826	Hs.745552	NR_002977		SNORA45B	ACA3-2|SNORA45	small nucleolar RNA, H/ACA box 45B	snoRNA
peak_270	chr5-8	chr5	177540368	177540610	+	28.5	0.909	promoter-TSS (NM_015111)	promoter-TSS (NM_015111)	-67	NM_015111	23138	Hs.101761	NM_015111	ENSG00000145911	N4BP3	LZTS4	NEDD4 binding protein 3	protein-coding
peak_271	chr1-38	chr1	110075006	110075248	+	28.5	0.849	Intergenic	Intergenic	-7367	NM_031936	83873	Hs.709782	NM_031936	HPRD:06077	GPR61	BALGR|GPCR3	G protein-coupled receptor 61	protein-coding
peak_272	chr18-21	chr18	74764256	74764498	+	28.5	0.772	intron (NM_001025101, intron 3 of 8)	intron (NM_001025101, intron 3 of 8)	-35322	NM_002385	4155	Hs.551713	NM_002385	HPRD:01158	MBP	-	myelin basic protein	protein-coding
peak_273	chr8-25	chr8	86102303	86102545	+	28.5	0.920	intron (NM_001083589, intron 1 of 7)	L2|LINE|L2	2514	NM_001083589	1875	Hs.445758	NM_001951	HPRD:02983	E2F5	E2F-5	E2F transcription factor 5, p130-binding	protein-coding
peak_274	chr1-85	chr1	235324498	235324740	+	28.5	0.788	promoter-TSS (NM_015014)	promoter-TSS (NM_015014)	-48	NM_015014	23029	Hs.535224	NM_015014	HPRD:11065	RBM34	-	RNA binding motif protein 34	protein-coding
peak_275	chr5-7	chr5	158690178	158690420	+	28.5	0.762	5' UTR (NM_145049, exon 1 of 11)	5' UTR (NM_145049, exon 1 of 11)	210	NM_145049	134510	Hs.591733	NM_145049	HPRD:08318	UBLCP1	CPUB1	ubiquitin-like domain containing CTD phosphatase 1	protein-coding
peak_276	chr5-12	chr5	156698903	156699145	+	28.5	0.933	intron (NM_014376, intron 1 of 30)	intron (NM_014376, intron 1 of 30)	2672	NM_014376	26999	Hs.519702	NM_014376	HPRD:07556	CYFIP2	PIR121	cytoplasmic FMR1 interacting protein 2	protein-coding
peak_277	chr19-8	chr19	4400460	4400702	+	28.5	0.811	promoter-TSS (NM_001199943)	promoter-TSS (NM_001199943)	-16	NM_001199943	6455	Hs.97616	NM_003025	HPRD:03462	SH3GL1	CNSA1|EEN|SH3D2B|SH3P8	SH3-domain GRB2-like 1	protein-coding
peak_278	chr9-23	chr9	139258112	139258354	+	28.5	0.812	promoter-TSS (NR_073565)	promoter-TSS (NR_073565)	30	NM_001080849	728489	Hs.528581	NM_001080849	ENSG00000187796	DNLZ	C9orf151|HEP|HEP1|TIMM15|ZIM17|bA413M3.2	DNL-type zinc finger	protein-coding
peak_279	chr21-43	chr21	11070263	11070505	+	28.2	0.933	intron (NM_001187, intron 3 of 4)	AluSx1|SINE|Alu	28541	NM_182484	85316	Hs.545789	NM_182484		BAGE5	CT2.5	B melanoma antigen family, member 5	protein-coding
peak_280	chr2-60	chr2	65659761	65660003	+	28.2	0.708	promoter-TSS (NM_181784)	promoter-TSS (NM_181784)	-226	NM_181784	200734	Hs.59332	NM_181784	HPRD:18100	SPRED2	Spred-2	sprouty-related, EVH1 domain containing 2	protein-coding
peak_281	chr4-6	chr4	13629320	13629562	+	28.2	0.774	promoter-TSS (NR_049814)	promoter-TSS (NR_049814)	-48	NR_049814	100847023		NR_049814	miRBase:MI0017980	MIR5091	-	microRNA 5091	ncRNA
peak_282	chr7-30	chr7	100888225	100888467	+	28.2	0.853	promoter-TSS (NM_016068)	promoter-TSS (NM_016068)	25	NM_016068	51024	Hs.423968	NM_016068	HPRD:12352	FIS1	TTC11	fission 1 (mitochondrial outer membrane) homolog (S. cerevisiae)	protein-coding
peak_283	chr7-22	chr7	2139929	2140171	+	28.2	0.862	intron (NM_001013836, intron 11 of 18)	intron (NM_001013836, intron 11 of 18)	132533	NM_003550	8379	Hs.654838	NM_003550	HPRD:04065	MAD1L1	MAD1|PIG9|TP53I9|TXBP181	MAD1 mitotic arrest deficient-like 1 (yeast)	protein-coding
peak_284	chr5-5	chr5	138724266	138724508	+	28.2	0.827	intron (NM_016459, intron 1 of 3)	intron (NM_016459, intron 1 of 3)	1218	NM_016459	51237	Hs.409563	NM_016459	HPRD:17815	MZB1	MEDA-7|PACAP|pERp1	marginal zone B and B1 cell-specific protein	protein-coding
peak_285	chr8-19	chr8	103250958	103251200	+	28.2	0.709	promoter-TSS (NM_001172477)	promoter-TSS (NM_001172477)	-20	NM_001172477	50484	Hs.512592	NM_015713	HPRD:05276	RRM2B	MTDPS8A|MTDPS8B|P53R2	ribonucleotide reductase M2 B (TP53 inducible)	protein-coding
peak_286	chr21-28	chr21	43299324	43299566	+	28.2	0.724	exon (NM_001282934, exon 1 of 25)	exon (NM_001282934, exon 1 of 25)	146	NM_001040424	63977	Hs.473893	NM_022115	HPRD:11458	PRDM15	C21orf83|PFM15|ZNF298	PR domain containing 15	protein-coding
peak_287	chr1-108	chr1	154531338	154531580	+	28.2	0.796	promoter-TSS (NM_017582)	promoter-TSS (NM_017582)	-339	NM_017582	55585	Hs.607928	NM_017582	HPRD:15601	UBE2Q1	GTAP|NICE-5|UBE2Q	ubiquitin-conjugating enzyme E2Q family member 1	protein-coding
peak_288	chr20-14	chr20	62339268	62339510	+	28.2	0.863	promoter-TSS (NM_001267546)	promoter-TSS (NM_001267546)	9	NM_181485	84619	Hs.590868	NM_032527	HPRD:15736	ZGPAT	GPATC6|GPATCH6|KIAA1847|ZC3H9|ZC3HDC9|ZIP	zinc finger, CCCH-type with G patch domain	protein-coding
peak_289	chr19-19	chr19	19256903	19257145	+	28.2	0.890	intron (NR_027308, intron 11 of 11)	intron (NR_027308, intron 11 of 11)	-7714	NM_001256766	54929	Hs.631629	NM_017814	HPRD:07905	TMEM161A	AROS-29	transmembrane protein 161A	protein-coding
peak_290	chr16-19	chr16	1470677	1470919	+	28.2	0.825	promoter-TSS (NM_001272051)	promoter-TSS (NM_001272051)	3	NM_001272051	283951	Hs.58373	NM_001010878	HPRD:17332	C16orf91	CCSMST1|gs103	chromosome 16 open reading frame 91	protein-coding
peak_291	chr14-8	chr14	78082891	78083133	+	28.2	0.844	promoter-TSS (NM_004863)	promoter-TSS (NM_004863)	98	NM_004863	9517	Hs.435661	NM_004863	HPRD:05755	SPTLC2	HSN1C|LCB2|LCB2A|NSAN1C|SPT2|hLCB2a	serine palmitoyltransferase, long chain base subunit 2	protein-coding
peak_292	chr11-15	chr11	18343931	18344173	+	28.2	0.802	promoter-TSS (NM_181507)	promoter-TSS (NM_181507)	236	NM_005316	2965	Hs.577202	NM_005316	HPRD:01807	GTF2H1	BTF2|P62|TFB1|TFIIH	general transcription factor IIH, polypeptide 1, 62kDa	protein-coding
peak_293	chr9-17	chr9	136450275	136450517	+	28.2	0.851	Intergenic	Intergenic	-5028	NM_001080515	642968	Hs.741379	NM_001080515		FAM163B	C9orf166	family with sequence similarity 163, member B	protein-coding
peak_294	chr19-10	chr19	19302891	19303133	+	28.2	0.829	promoter-TSS (NM_003721)	promoter-TSS (NM_003721)	4	NM_001278727	8625	Hs.153629	NM_003721	HPRD:04435	RFXANK	ANKRA1|BLS|F14150_1|RFX-B	regulatory factor X-associated ankyrin-containing protein	protein-coding
peak_295	chr21-24	chr21	9908937	9909179	+	28.2	0.624	non-coding (NR_038328, exon 3 of 4)	non-coding (NR_038328, exon 3 of 4)	59536	NR_038327	100132288	Hs.487562	NM_174948		TEKT4P2	MAFIPL|TEKT4P	tektin 4 pseudogene 2	pseudo
peak_296	chr7-16	chr7	135662011	135662253	+	28.2	0.815	promoter-TSS (NM_001128619)	promoter-TSS (NM_001128619)	72	NM_145808	136319	Hs.602015	NM_145808	HPRD:07574	MTPN	GCDP|V-1	myotrophin	protein-coding
peak_297	chr16-18	chr16	66968215	66968457	+	28.2	0.865	promoter-TSS (NR_046109)	promoter-TSS (NR_046109)	-10	NM_016062	51647	Hs.9825	NM_016062	HPRD:13033	FAM96B	MIP18	family with sequence similarity 96, member B	protein-coding
peak_298	chr9-18	chr9	37785026	37785268	+	28.2	0.817	promoter-TSS (NM_016042)	promoter-TSS (NM_016042)	-58	NM_001002269	51010	Hs.602571	NM_016042	HPRD:16220	EXOSC3	PCH1B|RRP40|Rrp40p|bA3J10.7|hRrp-40|p10	exosome component 3	protein-coding
peak_299	chr8-33	chr8	22462046	22462288	+	27.8	0.701	promoter-TSS (NR_033902)	promoter-TSS (NR_033902)	22	NR_033902	57805	Hs.744848	NM_021174	HPRD:09159	CCAR2	DBC-1|DBC1|KIAA1967|NET35|p30 DBC|p30DBC	cell cycle and apoptosis regulator 2	protein-coding
peak_300	chr12-20	chr12	38710365	38710607	+	27.8	0.704	promoter-TSS (NM_001013620)	promoter-TSS (NM_001013620)	-71	NM_001013620	144245	Hs.259305	NM_001013620		ALG10B	ALG10|KCR1	ALG10B, alpha-1,2-glucosyltransferase	protein-coding
peak_301	chr3-2	chr3	9404615	9404857	+	27.8	0.929	promoter-TSS (NM_015453)	promoter-TSS (NM_015453)	19	NM_001114092	25917	Hs.443081	NM_015453	HPRD:15507	THUMPD3	-	THUMP domain containing 3	protein-coding
peak_302	chr1-43	chr1	1079425	1079667	+	27.8	0.860	TTS (NR_038869)	TTS (NR_038869)	7149	NR_038869	254099	Hs.680488	NR_038869	ENSG00000223823	LINC01342	-	long intergenic non-protein coding RNA 1342	ncRNA
peak_303	chr8-71	chr8	54792439	54792681	+	27.8	0.564	promoter-TSS (NR_104578)	promoter-TSS (NR_104578)	-872	NR_104579	8601	Hs.368733	NM_003702	HPRD:06225	RGS20	RGSZ1|ZGAP1|g(z)GAP|gz-GAP	regulator of G-protein signaling 20	protein-coding
peak_304	chrX-7	chrX	24072630	24072872	+	27.8	0.843	promoter-TSS (NM_001415)	promoter-TSS (NM_001415)	-314	NM_001415	1968	Hs.539684	NM_001415		EIF2S3	EIF2|EIF2G|EIF2gamma|eIF-2gA	eukaryotic translation initiation factor 2, subunit 3 gamma, 52kDa	protein-coding
peak_305	chr12-27	chr12	21590408	21590650	+	27.4	0.843	promoter-TSS (NM_024854)	promoter-TSS (NM_024854)	-9	NM_024854	79912	Hs.709545	NM_024854		PYROXD1	-	pyridine nucleotide-disulphide oxidoreductase domain 1	protein-coding
peak_306	chr8-22	chr8	125551218	125551460	+	27.4	0.846	promoter-TSS (NM_005005)	promoter-TSS (NM_005005)	-4	NM_001278645	4715	Hs.15977	NM_005005	HPRD:03264	NDUFB9	B22|CI-B22|LYRM3|UQOR22	NADH dehydrogenase (ubiquinone) 1 beta subcomplex, 9, 22kDa	protein-coding
peak_307	chr18-6	chr18	47013519	47013761	+	27.4	0.798	promoter-TSS (NR_031720)	promoter-TSS (NR_031720)	4	NM_001199346	497661	Hs.603040	NM_001035005		C18orf32	-	chromosome 18 open reading frame 32	protein-coding
peak_308	chr2-37	chr2	201676132	201676374	+	27.4	0.865	promoter-TSS (NM_014670)	promoter-TSS (NM_014670)	-16	NM_014670	9689	Hs.355983	NM_014670	HPRD:16570	BZW1	BZAP45|Nbla10236	basic leucine zipper and W2 domains 1	protein-coding
peak_309	chr17-17	chr17	43303450	43303692	+	27.4	0.702	intron (NM_005892, intron 1 of 26)	intron (NM_005892, intron 1 of 26)	4279	NM_005892	752	Hs.100217	NM_005892	HPRD:06876	FMNL1	C17orf1|C17orf1B|FHOD4|FMNL|KW-13	formin-like 1	protein-coding
peak_310	chr17-20	chr17	80023607	80023849	+	27.4	0.830	promoter-TSS (NM_022156)	promoter-TSS (NM_022156)	-31	NM_022156	64118	Hs.514599	NM_022156		DUS1L	DUS1|PP3111	dihydrouridine synthase 1-like (S. cerevisiae)	protein-coding
peak_311	chr10-17	chr10	43278082	43278324	+	27.4	0.837	5' UTR (NM_014753, exon 1 of 23)	5' UTR (NM_014753, exon 1 of 23)	249	NM_014753	9790	Hs.10848	NM_014753	HPRD:10689	BMS1	ACC|BMS1L	BMS1 ribosome biogenesis factor	protein-coding
peak_312	chr16-24	chr16	734351	734593	+	27.4	0.702	promoter-TSS (NM_001005920)	promoter-TSS (NM_001005920)	-33	NM_001005920	339123	Hs.533771	NM_001005920	HPRD:17351	JMJD8	C16orf20	jumonji domain containing 8	protein-coding
peak_313	chr13-2	chr13	21141153	21141395	+	27.4	0.714	promoter-TSS (NM_006531)	promoter-TSS (NM_006531)	66	NM_006531	8100	Hs.187376	NM_006531	HPRD:09000	IFT88	D13S1056E|DAF19|TG737|TTC10|hTg737	intraflagellar transport 88	protein-coding
peak_314	chr5-18	chr5	133879932	133880174	+	27.4	0.879	intron (NM_001289984, intron 3 of 10)	intron (NM_001289984, intron 3 of 10)	18255	NM_015288	23338	Hs.732155	NM_015288	HPRD:15124	JADE2	JADE-2|PHF15	jade family PHD finger 2	protein-coding
peak_315	chr12-33	chr12	56435559	56435801	+	27.4	0.742	promoter-TSS (NM_001029)	promoter-TSS (NM_001029)	-6	NM_001029	6231	Hs.447562	NM_001029	HPRD:04743	RPS26	DBA10|S26	ribosomal protein S26	protein-coding
peak_316	chr19-14	chr19	50083772	50084014	+	27.4	0.882	promoter-TSS (NM_015953)	promoter-TSS (NM_015953)	-64	NM_001270960	51070	Hs.7236	NM_015953	HPRD:17642	NOSIP	-	nitric oxide synthase interacting protein	protein-coding
peak_317	chr2-38	chr2	69870883	69871125	+	27.4	0.802	promoter-TSS (NM_014911)	promoter-TSS (NM_014911)	-27	NM_014911	22848	Hs.468878	NM_014911		AAK1	-	AP2 associated kinase 1	protein-coding
peak_318	chr12-28	chr12	56583800	56584042	+	27.4	0.721	promoter-TSS (NM_003075)	promoter-TSS (NM_003075)	-570	NM_001130420	6601	Hs.236030	NM_003075	HPRD:03437	SMARCC2	BAF170|CRACC2|Rsc8	SWI/SNF related, matrix associated, actin dependent regulator of chromatin, subfamily c, member 2	protein-coding
peak_319	chr7-20	chr7	99698275	99698517	+	27.4	0.624	promoter-TSS (NM_182776)	promoter-TSS (NM_182776)	7	NM_182776	4176	Hs.438720	NM_005916	HPRD:01154	MCM7	CDC47|MCM2|P1.1-MCM3|P1CDC47|P85MCM|PNAS146|PPP1R104	minichromosome maintenance complex component 7	protein-coding
peak_320	chr1-45	chr1	182585330	182585572	+	27.4	0.811	non-coding (NR_036490, exon 1 of 1)	non-coding (NR_036490, exon 1 of 1)	1176	NR_036490	284648	Hs.253475	NR_036490	ENSG00000261504	LOC284648	-	uncharacterized LOC284648	ncRNA
peak_321	chr15-17	chr15	40074948	40075190	+	27.4	0.876	promoter-TSS (NM_152597)	promoter-TSS (NM_152597)	-30	NM_152597	161835	Hs.129598	NM_152597	HPRD:08201	FSIP1	-	fibrous sheath interacting protein 1	protein-coding
peak_322	chr17-25	chr17	45908787	45909029	+	27.4	0.800	promoter-TSS (NM_033413)	promoter-TSS (NM_033413)	-1	NM_145255	124995	Hs.347535	NM_145255	HPRD:14738	MRPL10	L10MT|MRP-L10|MRP-L8|MRPL8|RPML8	mitochondrial ribosomal protein L10	protein-coding
peak_323	chr2-63	chr2	97304061	97304303	+	27.4	0.847	promoter-TSS (NM_001115016)	promoter-TSS (NM_001115016)	-66	NR_047654	55683	Hs.516341	NM_017991	HPRD:07643	KANSL3	KIAA1310|NSL3|Rcd1	KAT8 regulatory NSL complex subunit 3	protein-coding
peak_324	chr8-59	chr8	54755908	54756150	+	27.1	0.731	promoter-TSS (NM_213620)	promoter-TSS (NM_213620)	-158	NM_213619	51606	Hs.491737	NM_015941	HPRD:10591	ATP6V1H	MSTP042|NBP1|SFD|SFDalpha|SFDbeta|VMA13	ATPase, H+ transporting, lysosomal 50/57kDa, V1 subunit H	protein-coding
peak_325	chr2-36	chr2	60593313	60593555	+	27.1	0.952	Intergenic	Intergenic	21146	NR_039631	100616473		NR_039631	miRBase:MI0016772	MIR4432	-	microRNA 4432	ncRNA
peak_326	chr19-18	chr19	16308623	16308865	+	27.1	0.772	promoter-TSS (NM_032493)	promoter-TSS (NM_032493)	79	NM_032493	8907	Hs.71040	NM_032493	HPRD:04639	AP1M1	AP47|CLAPM2|CLTNM|MU-1A	adaptor-related protein complex 1, mu 1 subunit	protein-coding
peak_327	chr17-62	chr17	5095072	5095314	+	27.1	0.718	promoter-TSS (NM_032530)	promoter-TSS (NM_032530)	-15	NM_032530	84622	Hs.658402	NM_032530	ENSG00000180626	ZNF594	-	zinc finger protein 594	protein-coding
peak_328	chr6-16	chr6	170893628	170893870	+	27.1	0.763	promoter-TSS (NM_001199464)	promoter-TSS (NM_001199464)	-7	NM_001199462	5134	Hs.367900	NM_002598	HPRD:02922	PDCD2	RP8|ZMYND7	programmed cell death 2	protein-coding
peak_329	chr1-49	chr1	36396673	36396915	+	27.1	0.745	5' UTR (NM_024852, exon 1 of 19)	5' UTR (NM_024852, exon 1 of 19)	111	NM_177422	192669	Hs.657659	NM_024852	HPRD:09558	2003-08-01	EIF2C3	argonaute RISC catalytic component 3	protein-coding
peak_330	chr12-23	chr12	49454476	49454718	+	27.1	0.716	Intergenic	CpG	-5490	NM_003482	8085	Hs.731384	NM_003482	HPRD:03664	KMT2D	AAD10|ALR|CAGL114|KABUK1|KMS|MLL2|MLL4|TNRC21	lysine (K)-specific methyltransferase 2D	protein-coding
peak_331	chr2-31	chr2	219757461	219757703	+	27.1	0.755	exon (NM_025216, exon 4 of 4)	exon (NM_025216, exon 4 of 4)	12327	NM_025216	80326	Hs.121540	NM_025216	HPRD:16207	WNT10A	OODD|SSPS|STHAG4	wingless-type MMTV integration site family, member 10A	protein-coding
peak_332	chr2-53	chr2	61067978	61068220	+	27.1	0.875	Intergenic	L4|LINE|RTE	40350	NR_033980	400957	Hs.170358	NR_033980	ENSG00000228414	LINC01185	-	long intergenic non-protein coding RNA 1185	ncRNA
peak_333	chr9-19	chr9	88555824	88556066	+	27.1	0.876	promoter-TSS (NM_024635)	promoter-TSS (NM_024635)	-112	NM_024635	60560	Hs.436098	NM_024635	HPRD:11291	NAA35	EGAP|MAK10|MAK10P|bA379P1.1	N(alpha)-acetyltransferase 35, NatC auxiliary subunit	protein-coding
peak_334	chr1-51	chr1	38455653	38455895	+	27.1	0.835	promoter-TSS (NM_006802)	promoter-TSS (NM_006802)	-13	NM_006802	10946	Hs.77897	NM_006802	HPRD:10411	SF3A3	PRP9|PRPF9|SAP61|SF3a60	splicing factor 3a, subunit 3, 60kDa	protein-coding
peak_335	chr7-15	chr7	107844106	107844348	+	26.7	0.878	intron (NM_001037132, intron 10 of 29)	intron (NM_001037132, intron 10 of 29)	36387	NM_001037132	4897	Hs.21422	NM_005010	HPRD:07207	NRCAM	-	neuronal cell adhesion molecule	protein-coding
peak_336	chr1-41	chr1	109756351	109756593	+	26.7	0.802	promoter-TSS (NM_006513)	promoter-TSS (NM_006513)	-43	NR_034072	6301	Hs.531176	NM_006513	HPRD:09605	SARS	SERRS|SERS	seryl-tRNA synthetase	protein-coding
peak_337	chr20-19	chr20	5931095	5931337	+	26.7	0.815	promoter-TSS (NM_015939)	promoter-TSS (NM_015939)	-12	NM_001281467	51605	Hs.128791	NM_015939	HPRD:13027	TRMT6	GCD10|Gcd10p	tRNA methyltransferase 6 homolog (S. cerevisiae)	protein-coding
peak_338	chr1-53	chr1	160807323	160807565	+	26.7	0.828	intron (NM_001166664, intron 4 of 7)	intron (NM_001166664, intron 4 of 7)	25248	NM_001166664	51744	Hs.157872	NM_016382	HPRD:16121	CD244	2B4|NAIL|NKR2B4|Nmrk|SLAMF4	CD244 molecule, natural killer cell receptor 2B4	protein-coding
peak_339	chr2-46	chr2	74699804	74700046	+	26.7	0.750	promoter-TSS (NM_053050)	promoter-TSS (NM_053050)	17	NM_053050	116540	Hs.534527	NM_053050		MRPL53	L53MT	mitochondrial ribosomal protein L53	protein-coding
peak_340	chr1-40	chr1	247095148	247095390	+	26.7	0.794	promoter-TSS (NM_015446)	promoter-TSS (NM_015446)	-543	NM_015446	25909	Hs.300887	NM_015446	HPRD:09935	AHCTF1	ELYS|MST108|TMBS62	AT hook containing transcription factor 1	protein-coding
peak_341	chr8-26	chr8	104426842	104427084	+	26.7	0.732	promoter-TSS (NM_015420)	promoter-TSS (NM_015420)	21	NM_015420	25879	Hs.532265	NM_015420	HPRD:08528	DCAF13	GM83|WDSOF1	DDB1 and CUL4 associated factor 13	protein-coding
peak_342	chr1-42	chr1	214454763	214455005	+	26.7	0.690	intron (NM_020197, intron 1 of 11)	CpG	319	NM_020197	56950	Hs.66170	NM_020197	HPRD:15406	SMYD2	HSKM-B|KMT3C|ZMYND14	SET and MYND domain containing 2	protein-coding
peak_343	chr18-9	chr18	74836541	74836783	+	26.7	0.673	intron (NM_001025101, intron 1 of 8)	intron (NM_001025101, intron 1 of 8)	8112	NM_001025101	4155	Hs.551713	NM_002385	HPRD:01158	MBP	-	myelin basic protein	protein-coding
peak_344	chr2-51	chr2	239148549	239148791	+	26.7	0.775	promoter-TSS (NM_018645)	promoter-TSS (NM_018645)	95	NM_001142853	55502	Hs.42949	NM_018645	HPRD:11021	HES6	C-HAIRY1|HES-6|bHLHb41|bHLHc23	hes family bHLH transcription factor 6	protein-coding
peak_345	chr2-49	chr2	3383343	3383585	+	26.7	0.884	promoter-TSS (NM_016030)	promoter-TSS (NM_016030)	18	NM_016030	51112	Hs.252713	NM_016030	HPRD:15580	TRAPPC12	TTC-15|TTC15	trafficking protein particle complex 12	protein-coding
peak_346	chr6-15	chr6	31926751	31926993	+	26.7	0.791	promoter-TSS (NM_002904)	promoter-TSS (NM_002904)	-8	NM_002904	7936	Hs.423935	NM_002904	HPRD:01096	NELFE	D6S45|NELF-E|RD|RDBP|RDP	negative elongation factor complex member E	protein-coding
peak_347	chr19-12	chr19	16653170	16653412	+	26.7	0.800	promoter-TSS (NM_006387)	promoter-TSS (NM_006387)	-28	NM_006387	10523	Hs.740364	NM_006387	ENSG00000085872	CHERP	DAN16|SCAF6|SRA1	calcium homeostasis endoplasmic reticulum protein	protein-coding
peak_348	chr11-22	chr11	118230143	118230385	+	26.7	0.852	promoter-TSS (NM_004788)	promoter-TSS (NM_004788)	-32	NM_001204077	9354	Hs.75275	NM_004788	HPRD:06793	UBE4A	E4|UBOX2|UFD2	ubiquitination factor E4A	protein-coding
peak_349	chr5-14	chr5	96270882	96271124	+	26.7	0.750	promoter-TSS (NM_005575)	promoter-TSS (NM_005575)	-343	NM_005575	4012	Hs.527199	NM_005575	HPRD:01041	LNPEP	CAP|IRAP|P-LAP|PLAP	leucyl/cystinyl aminopeptidase	protein-coding
peak_350	chr16-16	chr16	20911613	20911855	+	26.7	0.927	promoter-TSS (NM_173475)	promoter-TSS (NM_173475)	-173	NM_173475	123879	Hs.101007	NM_173475		DCUN1D3	44M2.4	DCN1, defective in cullin neddylation 1, domain containing 3	protein-coding
peak_351	chr12-35	chr12	56753923	56754165	+	26.7	0.787	promoter-TSS (NM_005419)	promoter-TSS (NM_005419)	-7	NM_005419	6773	Hs.530595	NM_005419	HPRD:02778	STAT2	ISGF-3|P113|STAT113	signal transducer and activator of transcription 2, 113kDa	protein-coding
peak_352	chr3-11	chr3	50280358	50280600	+	26.7	0.896	intron (NM_001282618, intron 1 of 7)	intron (NM_001282618, intron 1 of 7)	-3847	NM_001166425	2771	Hs.77269	NM_002070	HPRD:00764	GNAI2	GIP|GNAI2B|H_LUCA15.1|H_LUCA16.1	guanine nucleotide binding protein (G protein), alpha inhibiting activity polypeptide 2	protein-coding
peak_353	chr8-31	chr8	86089228	86089470	+	26.7	0.833	promoter-TSS (NM_001951)	promoter-TSS (NM_001951)	-270	NM_001951	1875	Hs.445758	NM_001951	HPRD:02983	E2F5	E2F-5	E2F transcription factor 5, p130-binding	protein-coding
peak_354	chr8-32	chr8	101162701	101162943	+	26.7	0.900	promoter-TSS (NM_005034)	promoter-TSS (NM_005034)	-17	NM_005034	5440	Hs.351475	NM_005034	HPRD:05826	POLR2K	ABC10-alpha|RPABC4|RPB10alpha|RPB12|RPB7.0|hRPB7.0|hsRPB10a	polymerase (RNA) II (DNA directed) polypeptide K, 7.0kDa	protein-coding
peak_355	chr17-29	chr17	1626409	1626651	+	26.4	0.908	intron (NM_001163673, intron 1 of 9)	intron (NM_001163673, intron 1 of 9)	-1304	NM_001163811	124997	Hs.234572	NM_152348	HPRD:08748	WDR81	CAMRQ2|PPP1R166	WD repeat domain 81	protein-coding
peak_356	chr12-57	chr12	65563196	65563438	+	26.4	0.789	promoter-TSS (NM_001167614)	promoter-TSS (NM_001167614)	-34	NM_014319	23592	Hs.744150	NM_014319	HPRD:09704	LEMD3	MAN1	LEM domain containing 3	protein-coding
peak_357	chr3-7	chr3	47323980	47324222	+	26.4	0.780	promoter-TSS (NM_025010)	promoter-TSS (NM_025010)	-229	NM_025010	23276	Hs.517946	NM_025010	HPRD:10017	KLHL18	-	kelch-like family member 18	protein-coding
peak_358	chr9-20	chr9	132650781	132651023	+	26.4	0.725	3' UTR (NM_015033, exon 17 of 17)	3' UTR (NM_015033, exon 17 of 17)	19018	NR_106914	102466750		NR_106914		MIR6855	hsa-mir-6855	microRNA 6855	ncRNA
peak_359	chr12-39	chr12	50236752	50236994	+	26.4	0.777	promoter-TSS (NM_181708)	promoter-TSS (NM_181708)	39	NM_181708	144233	Hs.142736	NM_181708		BCDIN3D	-	BCDIN3 domain containing	protein-coding
peak_360	chr8-23	chr8	144363815	144364057	+	26.4	0.768	promoter-TSS (NR_120682)	promoter-TSS (NR_120682)	-66	NR_120682	100507316	Hs.446671	NR_120682		LOC100507316	-	uncharacterized LOC100507316	ncRNA
peak_361	chr12-63	chr12	69864020	69864262	+	26.4	0.713	promoter-TSS (NM_001278354)	promoter-TSS (NM_001278354)	12	NM_001278357	10818	Hs.593446	NM_006654	HPRD:06372	FRS2	FRS2A|FRS2alpha|SNT|SNT-1|SNT1	fibroblast growth factor receptor substrate 2	protein-coding
peak_362	chr1-36	chr1	1655709	1655951	+	26.4	0.777	promoter-TSS (NM_033529)	promoter-TSS (NM_033529)	29	NM_033490	984	Hs.651228	NM_001787	HPRD:08909	CDK11B	CDC2L1|CDK11|CDK11-p110|CDK11-p46|CDK11-p58|CLK-1|PITSLREA|PK58|p58|p58CDC2L1|p58CLK-1	cyclin-dependent kinase 11B	protein-coding
peak_363	chr19-21	chr19	59031027	59031269	+	26.4	0.736	promoter-TSS (NM_032792)	promoter-TSS (NM_032792)	-227	NM_032792	84878	Hs.515662	NM_032792	HPRD:15808	ZBTB45	ZNF499	zinc finger and BTB domain containing 45	protein-coding
peak_364	chr16-28	chr16	77224992	77225234	+	26.4	0.948	5' UTR (NM_001286640, exon 1 of 4)	5' UTR (NM_001286640, exon 1 of 4)	297	NM_001286640	22879	Hs.513743	NM_014940		MON1B	HSRG1|SAND2|SRG1	MON1 secretory trafficking family member B	protein-coding
peak_365	chr17-23	chr17	34891185	34891427	+	26.4	0.806	promoter-TSS (NM_001163735)	promoter-TSS (NM_001163735)	-1	NM_025109	80179	Hs.302051	NM_025109	HPRD:10107	MYO19	MYOHD1	myosin XIX	protein-coding
peak_366	chr15-14	chr15	34331222	34331464	+	26.4	0.787	promoter-TSS (NM_020371)	promoter-TSS (NM_020371)	-40	NM_020371	57099	Hs.555966	NM_020371	HPRD:05588	AVEN	PDCD12	apoptosis, caspase activation inhibitor	protein-coding
peak_367	chr1-59	chr1	153963096	153963338	+	26.4	0.904	promoter-TSS (NM_001030)	promoter-TSS (NM_001030)	-22	NM_001030	6232	Hs.546291	NM_001030	HPRD:04744	RPS27	MPS-1|MPS1|S27	ribosomal protein S27	protein-coding
peak_368	chr22-27	chr22	39928701	39928943	+	26.4	0.835	promoter-TSS (NM_194326)	promoter-TSS (NM_194326)	38	NM_194326	91582	Hs.526933	NM_194326	HPRD:14674	RPS19BP1	AROS|S19BP|dJ1104E15.4	ribosomal protein S19 binding protein 1	protein-coding
peak_369	chr5-13	chr5	94982441	94982683	+	26.4	0.848	promoter-TSS (NM_001131066)	promoter-TSS (NM_001131066)	-21	NM_001131065	317671	Hs.399758	NM_173362	HPRD:14164	RFESD	-	Rieske (Fe-S) domain containing	protein-coding
peak_370	chr20-22	chr20	55973454	55973696	+	26.4	0.802	intron (NM_001291780, intron 4 of 4)	intron (NM_001291780, intron 4 of 4)	7121	NM_017495	55544	Hs.236361	NM_017495	HPRD:15268	RBM38	HSRNASEB|RNPC1|SEB4B|SEB4D|dJ800J21.2	RNA binding motif protein 38	protein-coding
peak_371	chr17-27	chr17	80407488	80407730	+	26.0	0.681	promoter-TSS (NM_001193655)	promoter-TSS (NM_001193655)	-7	NM_001193655	79415	Hs.163113	NM_001033046	HPRD:14630	C17orf62	-	chromosome 17 open reading frame 62	protein-coding
peak_372	chr17-50	chr17	78389069	78389311	+	26.0	0.725	promoter-TSS (NR_029376)	promoter-TSS (NR_029376)	-222	NR_029376	100294362	Hs.657519	NR_029376	ENSG00000263069	LOC100294362	-	uncharacterized LOC100294362	ncRNA
peak_373	chr8-47	chr8	96146378	96146620	+	26.0	0.651	intron (NM_024613, intron 1 of 1)	CpG	550	NM_024613	79666	Hs.29724	NM_024613	HPRD:15147	PLEKHF2	EAPF|PHAFIN2|ZFYVE18	pleckstrin homology domain containing, family F (with FYVE domain) member 2	protein-coding
peak_374	chr1-39	chr1	205600459	205600701	+	26.0	0.789	intron (NM_021795, intron 1 of 2)	CpG	1420	NM_021795	2005	Hs.497520	NM_001973	HPRD:02592	ELK4	SAP1	ELK4, ETS-domain protein (SRF accessory protein 1)	protein-coding
peak_375	chr1-44	chr1	151138358	151138600	+	26.0	0.921	promoter-TSS (NM_024041)	promoter-TSS (NM_024041)	-19	NM_024041	79005	Hs.732060	NM_024041	HPRD:12162	SCNM1	-	sodium channel modifier 1	protein-coding
peak_376	chr1-62	chr1	44678994	44679236	+	26.0	0.841	promoter-TSS (NM_001034023)	promoter-TSS (NM_001034023)	-10	NM_001034024	55929	Hs.8008	NM_019100	HPRD:05465	DMAP1	DNMAP1|DNMTAP1|EAF2|MEAF2|SWC4	DNA methyltransferase 1 associated protein 1	protein-coding
peak_377	chr18-5	chr18	9136505	9136747	+	26.0	0.663	promoter-TSS (NM_001204056)	promoter-TSS (NM_001204056)	92	NR_110772	101927275	Hs.656442	NR_110771		NDUFV2-AS1	-	NDUFV2 antisense RNA 1	ncRNA
peak_378	chr22-16	chr22	22337132	22337374	+	26.0	0.789	promoter-TSS (NM_003935)	promoter-TSS (NM_003935)	-13	NM_001282112	8940	Hs.436401	NM_003935	HPRD:04662	TOP3B	TOP3B1	topoisomerase (DNA) III beta	protein-coding
peak_379	chr22-21	chr22	38073176	38073418	+	26.0	0.833	intron (NM_002305, intron 2 of 3)	CpG	1684	NM_002305	3956	Hs.445351	NM_002305	HPRD:01040	LGALS1	GAL1|GBP	lectin, galactoside-binding, soluble, 1	protein-coding
peak_380	chr21-47	chr21	27107191	27107433	+	26.0	0.742	promoter-TSS (NM_001197297)	promoter-TSS (NM_001197297)	-17	NM_002040	2551	Hs.473470	NM_002040	HPRD:11793	GABPA	E4TF1-60|E4TF1A|NFT2|NRF2|NRF2A|RCH04A07	GA binding protein transcription factor, alpha subunit 60kDa	protein-coding
peak_381	chr11-13	chr11	68039404	68039646	+	26.0	0.737	promoter-TSS (NM_022338)	promoter-TSS (NM_022338)	-56	NM_022338	53838	Hs.303025	NM_022338	HPRD:10704	C11orf24	DM4E3	chromosome 11 open reading frame 24	protein-coding
peak_382	chr1-64	chr1	1310762	1311004	+	26.0	0.611	promoter-TSS (NM_001127230)	promoter-TSS (NM_001127230)	-65	NM_017900	54998	Hs.632515	NM_017900	HPRD:16457	AURKAIP1	AIP|AKIP|MRP-S38	aurora kinase A interacting protein 1	protein-coding
peak_383	chr17-46	chr17	36956046	36956288	+	26.0	0.828	promoter-TSS (NM_003559)	promoter-TSS (NM_003559)	-9	NM_003559	8396	Hs.260603	NM_003559	HPRD:04463	PIP4K2B	PI5P4KB|PIP5K2B|PIP5KIIB|PIP5KIIbeta	phosphatidylinositol-5-phosphate 4-kinase, type II, beta	protein-coding
peak_384	chr5-16	chr5	176730700	176730942	+	26.0	0.862	promoter-TSS (NM_130781)	promoter-TSS (NM_130781)	58	NM_001271828	27166	Hs.744904	NM_013237	HPRD:16149	PRELID1	PRELI|PX19|SBBI12	PRELI domain containing 1	protein-coding
peak_385	chr8-215	chr8	101227792	101228034	+	26.0	0.919	intron (NM_172218, intron 12 of 18)	AluY|SINE|Alu	57350	NM_003114	6674	Hs.591866	NM_003114	HPRD:04548	SPAG1	CILD28|CT140|HSD-3.8|SP75|TPIS	sperm associated antigen 1	protein-coding
peak_386	chr20-15	chr20	5093675	5093917	+	26.0	0.845	promoter-TSS (NM_014145)	promoter-TSS (NM_014145)	-63	NM_001009923	29058	Hs.472024	NM_014145	HPRD:12762	TMEM230	C20orf30|HSPC274|dJ1116H23.2.1	transmembrane protein 230	protein-coding
peak_387	chr1-88	chr1	20834523	20834765	+	26.0	0.911	promoter-TSS (NM_024544)	promoter-TSS (NM_024544)	30	NM_024544	79594	Hs.10101	NM_024544	HPRD:07799	MUL1	C1orf166|GIDE|MAPL|MULAN|RNF218	mitochondrial E3 ubiquitin protein ligase 1	protein-coding
peak_388	chr12-34	chr12	57881729	57881971	+	26.0	0.800	5' UTR (NM_004990, exon 1 of 21)	5' UTR (NM_004990, exon 1 of 21)	114	NM_004990	4141	Hs.632707	NM_004990	HPRD:08864	MARS	METRS|MRS|MTRNS|SPG70	methionyl-tRNA synthetase	protein-coding
peak_389	chr17-26	chr17	61919965	61920207	+	26.0	0.691	5' UTR (NM_001098426, exon 1 of 13)	5' UTR (NM_001098426, exon 1 of 13)	265	NM_001098426	6603	Hs.250581	NM_003077	HPRD:03439	SMARCD2	BAF60B|CRACD2|Rsc6p	SWI/SNF related, matrix associated, actin dependent regulator of chromatin, subfamily d, member 2	protein-coding
peak_390	chr12-32	chr12	12966147	12966389	+	26.0	0.831	promoter-TSS (NM_016355)	promoter-TSS (NM_016355)	-12	NM_016355	51202	Hs.719938	NM_016355	HPRD:10863	DDX47	E4-DBP|HQ0256|MSTP162|RRP3	DEAD (Asp-Glu-Ala-Asp) box polypeptide 47	protein-coding
peak_391	chr8-42	chr8	82059590	82059832	+	25.6	0.913	Intergenic	Intergenic	-35408	NM_018440	55824	Hs.266175	NM_018440	HPRD:05772	PAG1	CBP|PAG	phosphoprotein membrane anchor with glycosphingolipid microdomains 1	protein-coding
peak_392	chr5-11	chr5	139936949	139937191	+	25.6	0.789	promoter-TSS (NM_001253764)	promoter-TSS (NM_001253764)	-29	NR_045587	10011	Hs.653135	NM_001035235	HPRD:18716	SRA1	SRA|SRAP|STRAA1|pp7684	steroid receptor RNA activator 1	protein-coding
peak_393	chr12-47	chr12	122124956	122125198	+	25.6	0.867	Intergenic	CpG	-17517	NM_173855	283385	Hs.434154	NM_173855	HPRD:17330	MORN3	-	MORN repeat containing 3	protein-coding
peak_394	chr1-179	chr1	228286942	228287184	+	25.6	0.853	TTS (NM_001024226)	TTS (NM_001024226)	2099	NR_037415	100500810		NR_037415		MIR3620	-	microRNA 3620	ncRNA
peak_395	chr17-28	chr17	56065492	56065734	+	25.6	0.773	promoter-TSS (NM_007146)	promoter-TSS (NM_007146)	2	NM_007146	7716	Hs.463569	NM_007146		VEZF1	DB1|ZNF161	vascular endothelial zinc finger 1	protein-coding
peak_396	chr3-9	chr3	142720161	142720403	+	25.6	0.778	promoter-TSS (NM_001080415)	promoter-TSS (NM_001080415)	27	NR_034032	100289361	Hs.599649	NR_034032	ENSG00000268129	LOC100289361	-	uncharacterized LOC100289361	ncRNA
peak_397	chr12-40	chr12	56498008	56498250	+	25.6	0.684	promoter-TSS (NM_006191)	promoter-TSS (NM_006191)	26	NM_006191	5036	Hs.524498	NM_006191	HPRD:03685	PA2G4	EBP1|HG4-1|p38-2G4	proliferation-associated 2G4, 38kDa	protein-coding
peak_398	chr17-33	chr17	79791030	79791272	+	25.6	0.774	promoter-TSS (NM_001093767)	promoter-TSS (NM_001093767)	19	NM_001288798	348262	Hs.514632	NM_207368	HPRD:14179	FAM195B	-	family with sequence similarity 195, member B	protein-coding
peak_399	chr1-96	chr1	38273766	38274008	+	25.6	0.780	promoter-TSS (NM_024640)	promoter-TSS (NM_024640)	-22	NM_024640	79693	Hs.301564	NM_024640	HPRD:18313	YRDC	DRIP3|IRIP|SUA5	yrdC N(6)-threonylcarbamoyltransferase domain containing	protein-coding
peak_400	chr7-43	chr7	139024844	139025086	+	25.6	0.889	promoter-TSS (NM_001244584)	promoter-TSS (NM_001244584)	-140	NM_001244585	51631	Hs.731488	NM_016019	HPRD:17456	LUC7L2	CGI-74|LUC7B2	LUC7-like 2 (S. cerevisiae)	protein-coding
peak_401	chr2-57	chr2	54014003	54014245	+	25.6	0.613	promoter-TSS (NM_001127397)	promoter-TSS (NM_001127397)	22	NM_016115	51130	Hs.40763	NM_016115	HPRD:05769	ASB3	ASB-3	ankyrin repeat and SOCS box containing 3	protein-coding
peak_402	chr8-43	chr8	82754749	82754991	+	25.6	0.921	promoter-TSS (NM_152837)	promoter-TSS (NM_152837)	-349	NM_152837	64089	Hs.492121	NM_022133	HPRD:15411	SNX16	-	sorting nexin 16	protein-coding
peak_403	chr14-6	chr14	58764461	58764703	+	25.6	0.802	promoter-TSS (NM_023000)	promoter-TSS (NM_023000)	273	NR_029434	379025	Hs.531089	NR_029434	ENSG00000257621	FLJ31306	-	uncharacterized LOC379025	ncRNA
peak_404	chr4-25	chr4	120221701	120221943	+	25.6	0.871	exon (NM_001170330, exon 2 of 3)	exon (NM_001170330, exon 2 of 3)	146	NM_001001701	401152	Hs.173705	NM_001001701		C4orf3	-	chromosome 4 open reading frame 3	protein-coding
peak_405	chr22-12	chr22	30831677	30831919	+	25.6	0.818	Intergenic	(CTG)n|Simple_repeat|Simple_repeat	10187	NM_016498	51537	Hs.713636	NM_016498	HPRD:17612	MTFP1	MTP18	mitochondrial fission process 1	protein-coding
peak_406	chr7-35	chr7	72349702	72349944	+	25.6	0.846	promoter-TSS (NM_001257190)	promoter-TSS (NM_001257190)	-83	NM_001257190	9883	Hs.655217	NM_172020	HPRD:11448	POM121	P145|POM121A	POM121 transmembrane nucleoporin	protein-coding
peak_407	chr12-36	chr12	7079806	7080048	+	25.6	0.755	promoter-TSS (NM_001144831)	promoter-TSS (NM_001144831)	-11	NM_001144831	11331	Hs.504620	NM_001144831	HPRD:17843	PHB2	BAP|BCAP37|Bap37|PNAS-141|REA|p22	prohibitin 2	protein-coding
peak_408	chr8-51	chr8	53379782	53380024	+	25.6	0.840	Intergenic	Intergenic	-57464	NM_014682	9705	Hs.655499	NM_014682	HPRD:18110	ST18	NZF3|ZC2HC10|ZNF387	suppression of tumorigenicity 18, zinc finger	protein-coding
peak_409	chr2-52	chr2	21022758	21023000	+	25.3	0.900	promoter-TSS (NR_104233)	promoter-TSS (NR_104233)	11	NM_001282722	60526	Hs.187823	NM_021925	HPRD:07113	C2orf43	-	chromosome 2 open reading frame 43	protein-coding
peak_410	chr2-91	chr2	113341929	113342171	+	25.3	0.837	promoter-TSS (NM_032309)	promoter-TSS (NM_032309)	14	NM_032309	84269	Hs.375707	NM_032309	HPRD:13046	CHCHD5	C2orf9|MIC14	coiled-coil-helix-coiled-coil-helix domain containing 5	protein-coding
peak_411	chr15-19	chr15	63340504	63340746	+	25.3	0.837	promoter-TSS (NM_001018008)	promoter-TSS (NM_001018008)	-11	NM_001301289	7168	Hs.133892	NM_000366	HPRD:01839	TPM1	C15orf13|CMD1Y|CMH3|HTM-alpha|LVNC9|TMSA	tropomyosin 1 (alpha)	protein-coding
peak_412	chr1-47	chr1	1509906	1510148	+	25.3	0.824	5' UTR (NM_014188, exon 1 of 5)	5' UTR (NM_014188, exon 1 of 5)	235	NM_014188	29101	Hs.30026	NM_014188	HPRD:13712	SSU72	HSPC182|PNAS-120	SSU72 RNA polymerase II CTD phosphatase homolog (S. cerevisiae)	protein-coding
peak_413	chrX-6	chrX	15873029	15873271	+	25.3	0.814	promoter-TSS (NM_003916)	promoter-TSS (NM_003916)	-13	NM_003916	8905	Hs.121592	NM_003916	HPRD:04636	AP1S2	MGC:1902|MRX59|MRXS21|MRXS5|MRXSF|PGS|SIGMA1B	adaptor-related protein complex 1, sigma 2 subunit	protein-coding
peak_414	chr8-157	chr8	47344468	47344710	+	25.3	0.791	Intergenic	GSAT|Satellite|centr	-407919	NR_027013	497634	Hs.406982	NR_027012	ENSG00000253314	LINC00293	BEYLA|NCRNA00293	long intergenic non-protein coding RNA 293	ncRNA
peak_415	chr18-11	chr18	13726467	13726709	+	25.3	0.637	promoter-TSS (NM_003799)	promoter-TSS (NM_003799)	3	NM_001098801	125228	Hs.13034	NM_152352	HPRD:10717	FAM210A	C18orf19|HsT2329	family with sequence similarity 210, member A	protein-coding
peak_416	chr12-44	chr12	56618022	56618264	+	25.3	0.824	promoter-TSS (NM_024068)	promoter-TSS (NM_024068)	18	NM_024068	79035	Hs.240170	NM_024068	HPRD:14522	NABP2	OBFC2B|SOSS-B1|SSB1|hSSB1	nucleic acid binding protein 2	protein-coding
peak_417	chr20-23	chr20	62284616	62284858	+	25.3	0.886	promoter-TSS (NM_001276310)	promoter-TSS (NM_001276310)	226	NM_015894	50861	Hs.639609	NM_015894	HPRD:16324	STMN3	SCLIP	stathmin-like 3	protein-coding
peak_418	chr8-48	chr8	30601775	30602017	+	25.3	0.851	intron (NM_001282189, intron 1 of 7)	intron (NM_001282189, intron 1 of 7)	214	NM_001282189	7993	Hs.153678	NM_005671		UBXN8	D8S2298E|REP8|UBXD6	UBX domain protein 8	protein-coding
peak_419	chr19-53	chr19	1479105	1479347	+	25.3	0.734	promoter-TSS (NM_152482)	promoter-TSS (NM_152482)	2	NM_152482	148223	Hs.532840	NM_152482	HPRD:12703	C19orf25	-	chromosome 19 open reading frame 25	protein-coding
peak_420	chr18-15	chr18	61089656	61089898	+	25.3	0.723	promoter-TSS (NM_004869)	promoter-TSS (NM_004869)	-25	NM_004869	9525	Hs.126550	NM_004869	HPRD:15653	VPS4B	SKD1|SKD1B|VPS4-2	vacuolar protein sorting 4 homolog B (S. cerevisiae)	protein-coding
peak_421	chr21-44	chr21	9882107	9882349	+	25.3	0.600	Intergenic	TAR1|Satellite|telo	56025	NR_037458	100500815		NR_037458	miRBase:MI0016088	MIR3687-1	MIR3687	microRNA 3687-1	ncRNA
peak_422	chr7-24	chr7	5085316	5085558	+	25.3	0.841	promoter-TSS (NM_001204456)	promoter-TSS (NM_001204456)	-15	NM_001204456	57786	Hs.396178	NM_021163	HPRD:16296	RBAK	ZNF769	RB-associated KRAB zinc finger	protein-coding
peak_423	chr11-24	chr11	62389578	62389820	+	25.3	0.731	promoter-TSS (NM_012200)	promoter-TSS (NM_012200)	-52	NR_109991	26229	Hs.502759	NM_012200	HPRD:07564	B3GAT3	GLCATI|glcUAT-I	beta-1,3-glucuronyltransferase 3	protein-coding
peak_424	chr22-14	chr22	50907978	50908220	+	25.3	0.830	intron (NM_002972, intron 1 of 40)	intron (NM_002972, intron 1 of 40)	5365	NM_002972	6305	Hs.589924	NM_002972	HPRD:06788	SBF1	CMT4B3|DENND7A|MTMR5	SET binding factor 1	protein-coding
peak_425	chr16-21	chr16	88103048	88103290	+	25.3	0.892	intron (NM_001173543, intron 12 of 13)	intron (NM_001173543, intron 12 of 13)	31422	NR_120310	400553	Hs.592071	NR_120310	ENSG00000205037	LOC400553	-	uncharacterized LOC400553	ncRNA
peak_426	chr1-65	chr1	32479300	32479542	+	24.9	0.810	non-coding (NR_073499, exon 1 of 11)	non-coding (NR_073499, exon 1 of 11)	126	NR_073499	10657	Hs.445893	NM_006559	HPRD:03926	KHDRBS1	Sam68|p62|p68	KH domain containing, RNA binding, signal transduction associated 1	protein-coding
peak_427	chr1-121	chr1	165797277	165797519	+	24.9	0.670	intron (NM_012474, intron 1 of 6)	CpG	666	NM_012474	7371	Hs.458360	NM_012474		UCK2	TSA903|UK|UMPK	uridine-cytidine kinase 2	protein-coding
peak_428	chr12-49	chr12	6643603	6643845	+	24.9	0.739	promoter-TSS (NM_001256799)	promoter-TSS (NM_001256799)	-101	NM_001289746	2597	Hs.544577	NM_002046	HPRD:00713	GAPDH	G3PD|GAPD|HEL-S-162eP	glyceraldehyde-3-phosphate dehydrogenase	protein-coding
peak_429	chr12-90	chr12	122232194	122232436	+	24.9	0.769	promoter-TSS (NM_019034)	promoter-TSS (NM_019034)	-721	NM_019034	54509	Hs.644504	NM_019034	HPRD:15246	RHOF	ARHF|RIF	ras homolog family member F (in filopodia)	protein-coding
peak_430	chr17-86	chr17	79829200	79829442	+	24.9	0.921	promoter-TSS (NM_001185078)	promoter-TSS (NM_001185078)	-39	NM_004309	396	Hs.159161	NM_004309	HPRD:03565	ARHGDIA	GDIA1|HEL-S-47e|NPHS8|RHOGDI|RHOGDI-1	Rho GDP dissociation inhibitor (GDI) alpha	protein-coding
peak_431	chr19-25	chr19	56116832	56117074	+	24.9	0.798	Intergenic	CpG	5223	NM_153219	147807	Hs.440291	NM_153219	HPRD:15817	ZNF524	-	zinc finger protein 524	protein-coding
peak_432	chr9-21	chr9	37800628	37800870	+	24.9	0.860	promoter-TSS (NM_024345)	promoter-TSS (NM_024345)	-34	NM_024345	79269	Hs.118394	NM_024345	HPRD:08319	DCAF10	WDR32	DDB1 and CUL4 associated factor 10	protein-coding
peak_433	chr8-75	chr8	125384820	125385062	+	24.9	0.622	promoter-TSS (NM_194291)	promoter-TSS (NM_194291)	-1	NM_194291	157378	Hs.187646	NM_194291		TMEM65	-	transmembrane protein 65	protein-coding
peak_434	chr9-27	chr9	115248867	115249109	+	24.9	0.890	promoter-TSS (NM_133465)	promoter-TSS (NM_133465)	-260	NM_001287036	158405	Hs.656619	NM_133465	HPRD:11173	KIAA1958	-	KIAA1958	protein-coding
peak_435	chr17-39	chr17	18896137	18896379	+	24.9	0.845	intron (NM_001039999, intron 2 of 5)	intron (NM_001039999, intron 2 of 5)	11802	NM_001039999	644815	Hs.710727	NM_001039999	ENSG00000188522	FAM83G	PAWS1	family with sequence similarity 83, member G	protein-coding
peak_436	chr12-53	chr12	109531173	109531415	+	24.9	0.855	promoter-TSS (NM_001145375)	promoter-TSS (NM_001145375)	-1	NM_001145374	121642	Hs.374458	NM_001001655	HPRD:14712	ALKBH2	ABH2	alkB, alkylation repair homolog 2 (E. coli)	protein-coding
peak_437	chr17-60	chr17	26684514	26684756	+	24.9	0.855	promoter-TSS (NM_152464)	promoter-TSS (NM_152464)	-23	NM_015584	26073	Hs.241543	NM_015584	HPRD:17874	POLDIP2	PDIP38|POLD4|p38	polymerase (DNA-directed), delta interacting protein 2	protein-coding
peak_438	chr18-24	chr18	43753854	43754096	+	24.9	0.786	promoter-TSS (NM_145055)	promoter-TSS (NM_145055)	-13	NM_001008239	147339	Hs.116486	NM_145055	HPRD:12690	C18orf25	ARKL1|RNF111L1	chromosome 18 open reading frame 25	protein-coding
peak_439	chr12-144	chr12	56040551	56040793	+	24.9	0.867	Intergenic	Intergenic	9996	NM_206899	121130	Hs.554551	NM_206899	HPRD:14895	OR10P1	OR10P1P|OR10P2P|OR10P3P|OR12-7|OST701	olfactory receptor, family 10, subfamily P, member 1	protein-coding
peak_440	chr1-37	chr1	40506261	40506503	+	24.9	0.784	5' UTR (NM_006367, exon 1 of 13)	5' UTR (NM_006367, exon 1 of 13)	127	NM_001105530	10487	Hs.370581	NM_006367	HPRD:09869	CAP1	CAP|CAP1-PEN	CAP, adenylate cyclase-associated protein 1 (yeast)	protein-coding
peak_441	chrX-4	chrX	153236569	153236811	+	24.9	0.756	5' UTR (NM_005334, exon 1 of 26)	5' UTR (NM_005334, exon 1 of 26)	129	NM_005334	3054	Hs.83634	NM_005334	HPRD:02061	HCFC1	CFF|HCF-1|HCF1|HFC1|MRX3|PPP1R89|VCAF	host cell factor C1	protein-coding
peak_442	chr8-171	chr8	94766934	94767176	+	24.9	0.824	promoter-TSS (NM_001142301)	promoter-TSS (NM_001142301)	-17	NM_001142301	91147	Hs.116240	NM_153704	HPRD:11324	TMEM67	JBTS6|MECKELIN|MKS3|NPHP11|TNEM67	transmembrane protein 67	protein-coding
peak_443	chr8-52	chr8	68356335	68356577	+	24.9	0.767	intron (NM_020361, intron 8 of 10)	AluY|SINE|Alu	-100544	NM_006421	10565	Hs.656902	NM_006421	HPRD:09163	ARFGEF1	ARFGEP1|BIG1|P200	ADP-ribosylation factor guanine nucleotide-exchange factor 1 (brefeldin A-inhibited)	protein-coding
peak_444	chr19-29	chr19	55897105	55897347	+	24.9	0.750	promoter-TSS (NM_000991)	promoter-TSS (NM_000991)	-74	NM_001136137	6158	Hs.652114	NM_000991	HPRD:04702	RPL28	L28	ribosomal protein L28	protein-coding
peak_445	chr1-82	chr1	109825791	109826033	+	24.9	0.820	promoter-TSS (NM_032636)	promoter-TSS (NM_032636)	-122	NM_032636	84722	Hs.405925	NM_032636	HPRD:13127	PSRC1	DDA3|FP3214	proline/serine-rich coiled-coil 1	protein-coding
peak_446	chr19-31	chr19	40967609	40967851	+	24.9	0.829	intron (NM_000713, intron 1 of 4)	L2c|LINE|L2	3995	NM_000713	645	Hs.515785	NM_000713	HPRD:02967	BLVRB	BVRB|FLR|HEL-S-10|SDR43U1	biliverdin reductase B (flavin reductase (NADPH))	protein-coding
peak_447	chr8-115	chr8	67848524	67848766	+	24.9	0.889	Intergenic	AluSx1|SINE|Alu	-10868	NR_002599	641638	Hs.372680	NR_002599	ENSG00000245910	SNHG6	HBII-276HG|NCRNA00058|U87HG	small nucleolar RNA host gene 6 (non-protein coding)	ncRNA
peak_448	chr8-58	chr8	146228171	146228413	+	24.9	0.763	promoter-TSS (NR_023392)	promoter-TSS (NR_023392)	-7	NR_023392	286101	Hs.367856	NR_023392		ZNF252P	ZNF252	zinc finger protein 252, pseudogene	pseudo
peak_449	chr6-19	chr6	356809	357051	+	24.9	0.837	Intergenic	Intergenic	-34809	NM_001195286	3662	Hs.401013	NM_002460	HPRD:03543	IRF4	LSIRF|MUM1|NF-EM5	interferon regulatory factor 4	protein-coding
peak_450	chr20-21	chr20	34542239	34542481	+	24.9	0.733	intron (NM_016558, intron 2 of 2)	CpG	188	NM_033630	51282	Hs.584909	NM_016558		SCAND1	RAZ1|SDP1	SCAN domain containing 1	protein-coding
peak_451	chr8-120	chr8	75576791	75577033	+	24.9	0.923	intron (NR_033830, intron 2 of 5)	AluSq|SINE|Alu	-41016	NR_031744	100302260		NR_031744		MIR2052	hsa-mir-2052	microRNA 2052	ncRNA
peak_452	chr6-32	chr6	153323750	153323992	+	24.9	0.796	promoter-TSS (NM_019041)	promoter-TSS (NM_019041)	54	NM_019041	54516	Hs.225836	NM_019041	HPRD:17613	MTRF1L	HMRF1L|MRF1L|mtRF1a	mitochondrial translational release factor 1-like	protein-coding
peak_453	chr13-6	chr13	115079638	115079880	+	24.9	0.872	promoter-TSS (NM_032436)	promoter-TSS (NM_032436)	-206	NM_001164145	283489	Hs.7542	NM_032436	HPRD:10707	CHAMP1	C13orf8|CAMP|CHAMP|ZNF828	chromosome alignment maintaining phosphoprotein 1	protein-coding
peak_454	chr19-36	chr19	10230524	10230766	+	24.9	0.788	promoter-TSS (NM_003755)	promoter-TSS (NM_003755)	-46	NM_003755	8666	Hs.529059	NM_003755	HPRD:04886	EIF3G	EIF3-P42|EIF3S4|eIF3-delta|eIF3-p44	eukaryotic translation initiation factor 3, subunit G	protein-coding
peak_455	chr22-20	chr22	24465744	24465986	+	24.6	0.973	intron (NM_012295, intron 16 of 36)	intron (NM_012295, intron 16 of 36)	58045	NM_001199281	23523	Hs.517478	NM_012295	HPRD:10369	CABIN1	CAIN|PPP3IN	calcineurin binding protein 1	protein-coding
peak_456	chr10-13	chr10	1102572	1102814	+	24.6	0.866	promoter-TSS (NM_014023)	promoter-TSS (NM_014023)	-83	NM_014023	22884	Hs.188495	NM_014023	HPRD:15668	WDR37	-	WD repeat domain 37	protein-coding
peak_457	chr2-56	chr2	114514166	114514408	+	24.6	0.833	promoter-TSS (NR_104470)	promoter-TSS (NR_104470)	-17	NR_104470	80255	Hs.608286	NM_025181	HPRD:11579	SLC35F5	-	solute carrier family 35, member F5	protein-coding
peak_458	chr5-20	chr5	1634031	1634273	+	24.6	0.780	promoter-TSS (NR_003713)	promoter-TSS (NR_003713)	-32	NR_003713	728613	Hs.720393	NR_003713		LOC728613	-	programmed cell death 6 pseudogene	pseudo
peak_459	chr11-26	chr11	64085005	64085247	+	24.6	0.899	promoter-TSS (NM_012094)	promoter-TSS (NM_012094)	430	NM_016404	51504	Hs.333579	NM_016404	HPRD:13705	TRMT112	HSPC152|HSPC170|TRM112|TRMT11-2	tRNA methyltransferase 11-2 homolog (S. cerevisiae)	protein-coding
peak_460	chr12-24	chr12	6772340	6772582	+	24.6	0.714	promoter-TSS (NM_016162)	promoter-TSS (NM_016162)	-153	NM_016162	51147	Hs.524210	NM_016162	HPRD:09774	ING4	my036|p29ING4	inhibitor of growth family, member 4	protein-coding
peak_461	chr11-20	chr11	61197405	61197647	+	24.6	0.772	promoter-TSS (NM_017841)	promoter-TSS (NM_017841)	-62	NM_001136040	79869	Hs.718984	NM_024811	HPRD:16906	CPSF7	CFIm59	cleavage and polyadenylation specific factor 7, 59kDa	protein-coding
peak_462	chr14-7	chr14	24657963	24658205	+	24.6	0.802	promoter-TSS (NM_024658)	promoter-TSS (NM_024658)	40	NM_024658	79711	Hs.411865	NM_024658	HPRD:07022	IPO4	Imp4	importin 4	protein-coding
peak_463	chr1-89	chr1	111746503	111746745	+	24.6	0.870	intron (NM_001271833, intron 1 of 11)	CpG	536	NM_001271833	79961	Hs.557850	NM_024901		DENND2D	-	DENN/MADD domain containing 2D	protein-coding
peak_464	chr19-42	chr19	11039241	11039483	+	24.6	0.728	promoter-TSS (NM_138358)	promoter-TSS (NM_138358)	-5	NM_024029	78992	Hs.720136	NM_024029	HPRD:11332	YIPF2	FinGER2	Yip1 domain family, member 2	protein-coding
peak_465	chr18-12	chr18	19192123	19192365	+	24.6	0.923	promoter-TSS (NM_001291916)	promoter-TSS (NM_001291916)	14	NM_006938	6632	Hs.464734	NM_006938	HPRD:03040	SNRPD1	HsT2456|SMD1|SNRPD|Sm-D1	small nuclear ribonucleoprotein D1 polypeptide 16kDa	protein-coding
peak_466	chr18-13	chr18	74765921	74766163	+	24.6	0.606	intron (NM_001025101, intron 3 of 8)	intron (NM_001025101, intron 3 of 8)	-36987	NM_002385	4155	Hs.551713	NM_002385	HPRD:01158	MBP	-	myelin basic protein	protein-coding
peak_467	chr6-24	chr6	26027176	26027418	+	24.6	0.861	exon (NM_003544, exon 1 of 1)	exon (NM_003544, exon 1 of 1)	183	NM_003544	8366	Hs.143080	NM_003544	HPRD:11920	HIST1H4B	H4/I|H4FI	histone cluster 1, H4b	protein-coding
peak_468	chr12-81	chr12	117348671	117348913	+	24.6	0.806	promoter-TSS (NM_153348)	promoter-TSS (NM_153348)	31	NM_012174	26259	Hs.624537	NM_012174	HPRD:16427	FBXW8	FBW6|FBW8|FBX29|FBXO29|FBXW6	F-box and WD repeat domain containing 8	protein-coding
peak_469	chr19-23	chr19	18263304	18263546	+	24.6	0.752	promoter-TSS (NM_005027)	promoter-TSS (NM_005027)	-563	NM_005027	5296	Hs.371344	NM_005027	HPRD:04404	PIK3R2	MPPH|P85B|p85|p85-BETA	phosphoinositide-3-kinase, regulatory subunit 2 (beta)	protein-coding
peak_470	chr11-25	chr11	111250324	111250566	+	24.6	0.725	promoter-TSS (NM_006235)	promoter-TSS (NM_006235)	-288	NM_006235	5450	Hs.654525	NM_006235	HPRD:03126	POU2AF1	BOB1|OBF-1|OBF1|OCAB	POU class 2 associating factor 1	protein-coding
peak_471	chr2-42	chr2	54198083	54198325	+	24.6	0.800	promoter-TSS (NM_014614)	promoter-TSS (NM_014614)	-227	NM_014614	23198	Hs.413801	NM_014614	HPRD:09652	PSME4	PA200	proteasome (prosome, macropain) activator subunit 4	protein-coding
peak_472	chr12-30	chr12	75905281	75905523	+	24.6	0.809	promoter-TSS (NM_007043)	promoter-TSS (NM_007043)	16	NM_007043	11103	Hs.645517	NM_007043	HPRD:11027	KRR1	HRB2|RIP-1	KRR1, small subunit (SSU) processome component, homolog (yeast)	protein-coding
peak_473	chr22-19	chr22	19419156	19419398	+	24.6	0.774	promoter-TSS (NM_003325)	promoter-TSS (NM_003325)	-58	NM_003325	7290	Hs.474206	NM_003325	HPRD:02583	HIRA	DGCR1|TUP1|TUPLE1	histone cell cycle regulator	protein-coding
peak_474	chr22-33	chr22	42316681	42316923	+	24.6	0.787	Intergenic	Intergenic	6019	NM_052945	115650	Hs.344088	NM_052945	HPRD:05883	TNFRSF13C	BAFF-R|BAFFR|BROMIX|CD268|CVID4|prolixin	tumor necrosis factor receptor superfamily, member 13C	protein-coding
peak_475	chr12-218	chr12	3322530	3322772	+	24.6	0.896	intron (NM_006675, intron 3 of 8)	intron (NM_006675, intron 3 of 8)	136130	NM_006675	10867	Hs.504517	NM_006675	HPRD:14823	TSPAN9	NET-5|NET5|PP1057	tetraspanin 9	protein-coding
peak_476	chr12-58	chr12	49110427	49110669	+	24.6	0.736	5' UTR (NM_001277842, exon 1 of 8)	5' UTR (NM_001277842, exon 1 of 8)	233	NM_001277842	904	Hs.92308	NM_001240	HPRD:03938	CCNT1	CCNT|CYCT1|HIVE1	cyclin T1	protein-coding
peak_477	chr6-20	chr6	33359270	33359512	+	24.6	0.733	promoter-TSS (NM_002263).2	promoter-TSS (NM_002263).2	78	NM_002263	3833	Hs.436912	NM_002263	ENSG00000237649	KIFC1	HSET|KNSL2	kinesin family member C1	protein-coding
peak_478	chr20-18	chr20	388805	389047	+	24.6	0.779	5' UTR (NM_006462, exon 1 of 11)	5' UTR (NM_006462, exon 1 of 11)	217	NM_031229	10616	Hs.247280	NM_006462	HPRD:16643	RBCK1	C20orf18|HOIL-1|HOIL1|PBMEI|RBCK2|RNF54|UBCE7IP3|XAP3|XAP4|ZRANB4	RanBP-type and C3HC4-type zinc finger containing 1	protein-coding
peak_479	chr10-38	chr10	92923241	92923483	+	24.6	0.659	intron (NR_046435, intron 1 of 2)	intron (NR_046435, intron 1 of 2)	593	NM_001257101	84333	Hs.500512	NM_032373	HPRD:17825	PCGF5	RNF159	polycomb group ring finger 5	protein-coding
peak_480	chr12-45	chr12	30907933	30908175	+	24.6	0.816	promoter-TSS (NM_032156)	promoter-TSS (NM_032156)	-606	NR_038177	65981	Hs.234355	NM_023925	HPRD:12711	CAPRIN2	C1QDC1|EEG-1|EEG1|RNG140	caprin family member 2	protein-coding
peak_481	chr13-4	chr13	29233071	29233313	+	24.6	0.826	promoter-TSS (NM_015932)	promoter-TSS (NM_015932)	51	NM_015932	51371	Hs.268742	NM_015932	HPRD:12613	POMP	C13orf12|PNAS-110|UMP1	proteasome maturation protein	protein-coding
peak_482	chr10-14	chr10	27530993	27531235	+	24.6	0.919	promoter-TSS (NM_001301253)	promoter-TSS (NM_001301253)	-46	NM_001042473	91452	Hs.530597	NM_145698	HPRD:12415	ACBD5	-	acyl-CoA binding domain containing 5	protein-coding
peak_483	chr9-26	chr9	66486739	66486981	+	24.6	0.812	Intergenic	CpG	-7409	NR_024496	442421	Hs.585349	NR_024496		PTGER4P2-CDK2AP2P2	PTGER4P2	PTGER4P2-CDK2AP2P2 readthrough transcribed pseudogene	pseudo
peak_484	chr8-134	chr8	51483644	51483886	+	24.2	0.785	intron (NM_001287813, intron 13 of 19)	intron (NM_001287813, intron 13 of 19)	659426	NM_018967	54212	Hs.584914	NM_018967	HPRD:16373	SNTG1	G1SYN|SYN4	syntrophin, gamma 1	protein-coding
peak_485	chr2-67	chr2	71228223	71228465	+	24.2	0.853	Intergenic	Intergenic	-6343	NM_144582	113419	Hs.516087	NM_144582	HPRD:15491	TEX261	TEG-261	testis expressed 261	protein-coding
peak_486	chr20-16	chr20	32251471	32251713	+	24.2	0.829	exon (NM_080825, exon 2 of 2)	exon (NM_080825, exon 2 of 2)	1500	NM_080825	128864	Hs.324104	NM_080825	HPRD:12749	C20orf144	dJ63M2.6	chromosome 20 open reading frame 144	protein-coding
peak_487	chr9-35	chr9	127631276	127631518	+	24.2	0.697	promoter-TSS (NM_030978)	promoter-TSS (NM_030978)	-87	NM_030978	81873	Hs.132499	NM_030978	HPRD:12490	ARPC5L	ARC16-2	actin related protein 2/3 complex, subunit 5-like	protein-coding
peak_488	chr10-7	chr10	131934529	131934771	+	24.2	0.833	promoter-TSS (NM_001199868)	promoter-TSS (NM_001199868)	11	NM_001199868	10539	Hs.42644	NM_006541	HPRD:10153	GLRX3	GLRX4|GRX3|GRX4|PICOT|TXNL2|TXNL3	glutaredoxin 3	protein-coding
peak_489	chr6-17	chr6	42847211	42847453	+	24.2	0.861	promoter-TSS (NM_198486)	promoter-TSS (NM_198486)	-339	NM_198486	285855	Hs.520133	NM_198486	HPRD:18000	RPL7L1	dJ475N16.4	ribosomal protein L7-like 1	protein-coding
peak_490	chr5-19	chr5	176882413	176882655	+	24.2	0.911	intron (NM_030567, intron 3 of 3)	CpG-21472	7208	NM_001174102	80758	Hs.534492	NM_030567	HPRD:15186	PRR7	-	proline rich 7 (synaptic)	protein-coding
peak_491	chr19-47	chr19	47223449	47223691	+	24.2	0.710	3' UTR (NM_001039877, exon 18 of 18)	3' UTR (NM_001039877, exon 18 of 18)	-3186	NM_016457	25865	Hs.466987	NM_016457	HPRD:09523	PRKD2	PKD2|nPKC-D2	protein kinase D2	protein-coding
peak_492	chr8-160	chr8	56437600	56437842	+	24.2	0.971	3' UTR (NM_052898, exon 3 of 3)	3' UTR (NM_052898, exon 3 of 3)	-69840	NR_027765	100133234	Hs.729852	NR_027765	ENSG00000248522	SBF1P1	-	SET binding factor 1 pseudogene 1	pseudo
peak_493	chr5-15	chr5	139017330	139017572	+	24.2	0.759	Intergenic	CpG	-10850	NM_016463	51523	Hs.744933	NM_016463	HPRD:13105	CXXC5	CF5|RINF|WID	CXXC finger protein 5	protein-coding
peak_494	chr21-58	chr21	11154438	11154680	+	24.2	0.782	Intergenic	AluY|SINE|Alu	-55622	NM_001187	574	Hs.545789	NM_001187		BAGE	BAGE1|CT2.1	B melanoma antigen	protein-coding
peak_495	chr1-186	chr1	33282906	33283148	+	24.2	0.753	promoter-TSS (NM_022753)	promoter-TSS (NM_022753)	-16	NM_001256121	64766	Hs.440880	NM_022753	HPRD:07803	S100PBP	S100PBPR	S100P binding protein	protein-coding
peak_496	chr11-17	chr11	10772600	10772842	+	24.2	0.774	promoter-TSS (NM_014633)	promoter-TSS (NM_014633)	-90	NM_014633	9646	Hs.725151	NM_014633	HPRD:06717	CTR9	SH2BP1|TSBP|p150|p150TSP	CTR9, Paf1/RNA polymerase II complex component	protein-coding
peak_497	chr1-91	chr1	222817413	222817655	+	24.2	0.717	promoter-TSS (NM_001300867)	promoter-TSS (NM_001300867)	-111	NM_001300867	375056	Hs.118474	NM_198551	ENSG00000154305	MIA3	ARNT|D320|TANGO|TANGO1|UNQ6077	melanoma inhibitory activity family, member 3	protein-coding
peak_498	chr2-133	chr2	216973915	216974157	+	24.2	0.797	promoter-TSS (NM_021141)	promoter-TSS (NM_021141)	16	NM_021141	7520	Hs.388739	NM_021141	HPRD:08935	XRCC5	KARP-1|KARP1|KU80|KUB2|Ku86|NFIV	X-ray repair complementing defective repair in Chinese hamster cells 5 (double-strand-break rejoining)	protein-coding
peak_499	chr16-22	chr16	28874679	28874921	+	24.2	0.825	promoter-TSS (NM_001145795)	promoter-TSS (NM_001145795)	-278	NM_001145797	25970	Hs.15744	NM_015503	HPRD:12336	SH2B1	PSM|SH2B	SH2B adaptor protein 1	protein-coding
peak_500	chr11-21	chr11	1968445	1968687	+	24.2	0.855	promoter-TSS (NM_021134)	promoter-TSS (NM_021134)	64	NM_021134	6150	Hs.3254	NM_021134	HPRD:02876	MRPL23	L23MRP|RPL23|RPL23L	mitochondrial ribosomal protein L23	protein-coding
peak_501	chr19-58	chr19	50380794	50381036	+	23.8	0.871	promoter-TSS (NM_001098633)	promoter-TSS (NM_001098633)	233	NM_001168222	79735	Hs.631587	NM_024682	HPRD:15471	TBC1D17	-	TBC1 domain family, member 17	protein-coding
peak_502	chr4-47	chr4	4543676	4543918	+	23.8	0.727	promoter-TSS (NM_016930)	promoter-TSS (NM_016930)	-22	NM_016930	53407	Hs.584913	NM_016930	HPRD:06923	STX18	Ufe1	syntaxin 18	protein-coding
peak_503	chr8-39	chr8	81062205	81062447	+	23.8	0.841	intron (NR_105035, intron 1 of 6)	THE1B-int|LTR|ERVL-MaLR	21109	NR_105036	7163	Hs.368433	NM_005079	HPRD:04963	TPD52	D52|N8L|PC-1|PrLZ|hD52	tumor protein D52	protein-coding
peak_504	chr7-37	chr7	140714746	140714988	+	23.8	0.800	promoter-TSS (NM_053035)	promoter-TSS (NM_053035)	-86	NM_053035	51650	Hs.416207	NM_016071	HPRD:17598	MRPS33	MRP-S33|PTD003|S33mt	mitochondrial ribosomal protein S33	protein-coding
peak_505	chr1-94	chr1	9486438	9486680	+	23.8	0.890	non-coding (NR_104623, exon 2 of 2)	non-coding (NR_104623, exon 2 of 2)	2416	NR_104623	100506022	Hs.131775	NR_104622		LOC100506022	-	uncharacterized LOC100506022	ncRNA
peak_506	chr9-30	chr9	126979060	126979302	+	23.8	0.893	Intergenic	Intergenic	-40704	NM_001166167	10783	Hs.197071	NM_014397	HPRD:05348	NEK6	SID6-1512	NIMA-related kinase 6	protein-coding
peak_507	chr1-123	chr1	202133915	202134157	+	23.8	0.787	Intergenic	Intergenic	-3143	NR_002930	148713	Hs.523870	NR_002930	ENSG00000243323	PTPRVP	ESP|OST-PTP|PTPRV	protein tyrosine phosphatase, receptor type, V, pseudogene	pseudo
peak_508	chr6-23	chr6	143771760	143772002	+	23.8	0.854	promoter-TSS (NM_003630)	promoter-TSS (NM_003630)	-37	NM_003630	8504	Hs.7277	NM_003630		PEX3	PBD10A|TRG18	peroxisomal biogenesis factor 3	protein-coding
peak_509	chr12-51	chr12	48145386	48145628	+	23.8	0.671	exon (NM_006105, exon 4 of 28)	exon (NM_006105, exon 4 of 28)	6674	NM_001098532	10411	Hs.8578	NM_006105	HPRD:06928	RAPGEF3	CAMP-GEFI|EPAC|EPAC1|HSU79275|bcm910	Rap guanine nucleotide exchange factor (GEF) 3	protein-coding
peak_510	chr2-54	chr2	75937761	75938003	+	23.8	0.745	promoter-TSS (NM_001201334)	promoter-TSS (NM_001201334)	-150	NM_001201334	6936	Hs.303808	NM_003203	HPRD:01791	GCFC2	C2orf3|DNABF|GCF|TCF9	GC-rich sequence DNA-binding factor 2	protein-coding
peak_511	chr17-58	chr17	80408547	80408789	+	23.8	0.783	promoter-TSS (NR_036519)	promoter-TSS (NR_036519)	39	NR_036514	79415	Hs.163113	NM_001033046	HPRD:14630	C17orf62	-	chromosome 17 open reading frame 62	protein-coding
peak_512	chr7-40	chr7	99214457	99214699	+	23.8	0.742	promoter-TSS (NM_145115)	promoter-TSS (NM_145115)	7	NM_145115	221785	Hs.446297	NM_145115	HPRD:15807	ZSCAN25	ZNF498	zinc finger and SCAN domain containing 25	protein-coding
peak_513	chr2-74	chr2	55496312	55496554	+	23.8	0.813	promoter-TSS (NM_002453)	promoter-TSS (NM_002453)	-49	NM_002453	4528	Hs.149894	NM_002453	HPRD:04792	MTIF2	-	mitochondrial translational initiation factor 2	protein-coding
peak_514	chr7-36	chr7	92076616	92076858	+	23.8	0.855	promoter-TSS (NM_021167)	promoter-TSS (NM_021167)	-25	NM_021167	57798	Hs.21145	NM_021167		GATAD1	CMD2B|ODAG|RG083M05.2	GATA zinc finger domain containing 1	protein-coding
peak_515	chr20-25	chr20	21283787	21284029	+	23.8	0.880	promoter-TSS (NM_012255)	promoter-TSS (NM_012255)	-34	NM_012255	22803	Hs.255932	NM_012255	HPRD:10309	XRN2	-	5'-3' exoribonuclease 2	protein-coding
peak_516	chr2-68	chr2	148778298	148778540	+	23.8	0.854	promoter-TSS (NM_001190881)	promoter-TSS (NM_001190881)	44	NM_181741	5000	Hs.558364	NM_002552	HPRD:09118	ORC4	ORC4L|ORC4P	origin recognition complex, subunit 4	protein-coding
peak_517	chr21-41	chr21	40685486	40685728	+	23.8	0.739	promoter-TSS (NR_111942)	promoter-TSS (NR_111942)	105	NM_033656	54014	Hs.627139	NM_018963	HPRD:11683	BRWD1	C21orf107|N143|WDR9	bromodomain and WD repeat domain containing 1	protein-coding
peak_518	chr8-46	chr8	146078295	146078537	+	23.8	0.812	promoter-TSS (NM_014066)	promoter-TSS (NM_014066)	36	NM_001081004	28991	Hs.631856	NM_014066	HPRD:16301	COMMD5	HCARG	COMM domain containing 5	protein-coding
peak_519	chr12-88	chr12	53273168	53273410	+	23.8	0.656	Intergenic	CpG	25579	NM_002273	3856	Hs.533782	NM_002273	HPRD:01015	KRT8	CARD2|CK-8|CK8|CYK8|K2C8|K8|KO	keratin 8	protein-coding
peak_520	chr1-498	chr1	220873115	220873357	+	23.8	0.943	TTS (NM_024709)	TTS (NM_024709)	9608	NM_024709	79762	Hs.519839	NM_024709	HPRD:08596	C1orf115	-	chromosome 1 open reading frame 115	protein-coding
peak_521	chr12-68	chr12	68024621	68024863	+	23.8	0.971	Intergenic	Charlie8|DNA|hAT-Charlie	-17770	NM_006482	8445	Hs.173135	NM_003583		DYRK2	-	dual-specificity tyrosine-(Y)-phosphorylation regulated kinase 2	protein-coding
peak_522	chr1-74	chr1	39456746	39456988	+	23.8	0.901	promoter-TSS (NM_024595)	promoter-TSS (NM_024595)	-49	NM_001136275	79647	Hs.293563	NM_024595	HPRD:07787	AKIRIN1	C1orf108|STRF2	akirin 1	protein-coding
peak_523	chr1-113	chr1	232133274	232133516	+	23.8	0.803	intron (NM_001012957, intron 10 of 12)	intron (NM_001012957, intron 10 of 12)	-179132	NR_002227	27184	Hs.720568	NR_002227		DISC2	DISC1-AS1|DISC1OS|NCRNA00015	disrupted in schizophrenia 2 (non-protein coding)	ncRNA
peak_524	chr17-43	chr17	21208118	21208360	+	23.8	0.590	intron (NM_002756, intron 8 of 11)	intron (NM_002756, intron 8 of 11)	16891	NM_002756	5606	Hs.514012	NM_002756	HPRD:03816	MAP2K3	MAPKK3|MEK3|MKK3|PRKMK3|SAPKK-2|SAPKK2	mitogen-activated protein kinase kinase 3	protein-coding
peak_525	chr5-25	chr5	34915632	34915874	+	23.8	0.833	promoter-TSS (NM_018321)	promoter-TSS (NM_018321)	-22	NR_026591	5810	Hs.38114	NM_002853	HPRD:04400	RAD1	HRAD1|REC1	RAD1 checkpoint DNA exonuclease	protein-coding
peak_526	chr4-43	chr4	110552937	110553179	+	23.8	0.930	intron (NM_017918, intron 1 of 7)	intron (NM_017918, intron 1 of 7)	71571	NM_032992	839	Hs.654616	NM_001226	HPRD:03321	CASP6	MCH2	caspase 6, apoptosis-related cysteine peptidase	protein-coding
peak_527	chr17-30	chr17	3866829	3867071	+	23.5	0.805	intron (NM_174957, intron 1 of 20)	intron (NM_174957, intron 1 of 20)	808	NM_174957	489	Hs.513870	NM_005173	HPRD:03568	ATP2A3	SERCA3	ATPase, Ca++ transporting, ubiquitous	protein-coding
peak_528	chr20-20	chr20	43104565	43104807	+	23.5	0.703	intron (NM_001039199, intron 1 of 4)	intron (NM_001039199, intron 1 of 4)	160	NM_024331	79183	Hs.283869	NM_024331	HPRD:09837	TTPAL	C20orf121	tocopherol (alpha) transfer protein-like	protein-coding
peak_529	chr2-58	chr2	99224879	99225121	+	23.5	0.865	promoter-TSS (NM_014044)	promoter-TSS (NM_014044)	-19	NM_001008215	493753	Hs.596537	NM_001008215	HPRD:17563	COA5	6330578E17Rik|C2orf64|Pet191	cytochrome c oxidase assembly factor 5	protein-coding
peak_530	chr19-22	chr19	13345409	13345651	+	23.5	0.861	intron (NM_001174080, intron 34 of 46)	intron (NM_001174080, intron 34 of 46)	84248	NM_004907	9592	Hs.501629	NM_004907	HPRD:09997	IER2	ETR101	immediate early response 2	protein-coding
peak_531	chrX-5	chrX	153192273	153192515	+	23.5	0.747	promoter-TSS (NM_001666)	promoter-TSS (NM_001666)	-680	NM_001666	393	Hs.701324	NM_001666	HPRD:02063	ARHGAP4	C1|RGC1|RhoGAP4|SrGAP4|p115	Rho GTPase activating protein 4	protein-coding
peak_532	chr1-81	chr1	26947120	26947362	+	23.5	0.674	Intergenic	CpG	66208	NR_031740	100302190		NR_031740		MIR1976	hsa-mir-1976	microRNA 1976	ncRNA
peak_533	chr6-30	chr6	125622762	125623004	+	23.5	0.903	intron (NM_016063, intron 1 of 5)	CpG	399	NM_016063	51020	Hs.32826	NM_016063	HPRD:12897	HDDC2	C6orf74|NS5ATP2|dJ167O5.2	HD domain containing 2	protein-coding
peak_534	chr12-38	chr12	56320547	56320789	+	23.5	0.741	intron (NM_032345, intron 1 of 2)	intron (NM_032345, intron 1 of 2)	241	NM_001143853	84305	Hs.505687	NM_032345	HPRD:17940	WIBG	PYM	within bgcn homolog (Drosophila)	protein-coding
peak_535	chr17-54	chr17	44271361	44271603	+	23.5	0.739	intron (NR_034172, intron 1 of 1)	CpG	543	NR_034172	644246	Hs.644600	NR_034172	ENSG00000214401	KANSL1-AS1	-	KANSL1 antisense RNA 1	ncRNA
peak_536	chr3-10	chr3	41240803	41241045	+	23.5	0.735	promoter-TSS (NM_001098210)	promoter-TSS (NM_001098210)	-18	NM_001098209	1499	Hs.476018	NM_001904	HPRD:00286	CTNNB1	CTNNB|MRD19|armadillo	catenin (cadherin-associated protein), beta 1, 88kDa	protein-coding
peak_537	chr1-111	chr1	181118876	181119118	+	23.5	0.930	Intergenic	LTR79|LTR|ERVL	61359	NM_016545	51278	Hs.15725	NM_016545	HPRD:06210	IER5	SBBI48	immediate early response 5	protein-coding
peak_538	chr1-77	chr1	200589918	200590160	+	23.5	0.810	promoter-TSS (NM_014875)	promoter-TSS (NM_014875)	-177	NM_014875	9928	Hs.3104	NM_014875	HPRD:06605	KIF14	-	kinesin family member 14	protein-coding
peak_539	chr8-114	chr8	66649802	66650044	+	23.5	0.826	intron (NM_002603, intron 6 of 12)	AluSz|SINE|Alu	51406	NM_002603	5150	Hs.527119	NM_002603		PDE7A	HCP1|PDE7	phosphodiesterase 7A	protein-coding
peak_540	chr1-95	chr1	24117531	24117773	+	23.5	0.837	promoter-TSS (NM_007260)	promoter-TSS (NM_007260)	6	NM_007260	11313	Hs.533479	NM_007260	HPRD:07127	LYPLA2	APT-2|DJ886K2.4	lysophospholipase II	protein-coding
peak_541	chr4-12	chr4	68566880	68567122	+	23.5	0.785	promoter-TSS (NR_015439)	promoter-TSS (NR_015439)	5	NR_015439	550112	Hs.479879	NR_015439	ENSG00000248049	UBA6-AS1	-	UBA6 antisense RNA 1 (head to head)	ncRNA
peak_542	chr16-47	chr16	85833206	85833448	+	23.5	0.660	promoter-TSS (NM_001142288)	promoter-TSS (NM_001142288)	154	NM_001861	1327	Hs.433419	NM_001861	HPRD:00466	COX4I1	COX4|COX4-1|COXIV	cytochrome c oxidase subunit IV isoform 1	protein-coding
peak_543	chr1-112	chr1	202809431	202809673	+	23.5	0.826	Intergenic	AluSp|SINE|Alu	20167	NR_038135	641515	Hs.23459	NR_038135		MGAT4EP	-	MGAT4 family, member E, pseudogene	pseudo
peak_544	chr18-25	chr18	70489482	70489724	+	23.5	0.915	intron (NM_138966, intron 4 of 10)	intron (NM_138966, intron 4 of 10)	43331	NM_138999	81832	Hs.465407	NM_138966	HPRD:16264	NETO1	BCTL1|BTCL1	neuropilin (NRP) and tolloid (TLL)-like 1	protein-coding
peak_545	chr19-94	chr19	55106366	55106608	+	23.5	0.800	intron (NR_103502, intron 3 of 6)	intron (NR_103502, intron 3 of 6)	825	NM_001278319	11024	Hs.710507	NM_006863	HPRD:07272	LILRA1	CD85I|LIR-6|LIR6	leukocyte immunoglobulin-like receptor, subfamily A (with TM domain), member 1	protein-coding
peak_546	chr1-129	chr1	24018156	24018398	+	23.5	0.670	promoter-TSS (NM_001199802)	promoter-TSS (NM_001199802)	8	NM_001199802	6135	Hs.719951	NM_000975	HPRD:10364	RPL11	DBA7|GIG34|L11	ribosomal protein L11	protein-coding
peak_547	chr7-32	chr7	150105381	150105623	+	23.5	0.892	non-coding (NR_027237, exon 2 of 3)	non-coding (NR_027237, exon 2 of 3)	2662	NR_027237	728743	Hs.650365	NM_001080852		LOC728743	-	zinc finger protein pseudogene	pseudo
peak_548	chr17-243	chr17	73923411	73923653	+	23.5	0.838	intron (NM_001080542, intron 8 of 28)	intron (NM_001080542, intron 8 of 28)	13587	NM_001080542	85302	Hs.720068	NM_001080542	ENSG00000188878	FBF1	Alb|FBF-1	Fas (TNFRSF6) binding factor 1	protein-coding
peak_549	chr19-37	chr19	13261040	13261282	+	23.5	0.753	promoter-TSS (NM_004907)	promoter-TSS (NM_004907)	27	NM_001271611	8677	Hs.43812	NM_003765	HPRD:04791	STX10	SYN10|hsyn10	syntaxin 10	protein-coding
peak_550	chr9-25	chr9	91933221	91933463	+	23.5	0.917	promoter-TSS (NM_024077)	promoter-TSS (NM_024077)	-46	NM_001282688	79048	Hs.59804	NM_024077	HPRD:07408	SECISBP2	SBP2	SECIS binding protein 2	protein-coding
peak_551	chr16-27	chr16	31084910	31085152	+	23.5	0.720	promoter-TSS (NM_001172668)	promoter-TSS (NM_001172668)	-208	NM_001172668	79759	Hs.102928	NM_024706	HPRD:07828	ZNF668	-	zinc finger protein 668	protein-coding
peak_552	chr11-112	chr11	64851454	64851696	+	23.5	0.696	promoter-TSS (NM_080668)	promoter-TSS (NM_080668)	40	NM_080668	113130	Hs.434886	NM_080668	HPRD:13016	CDCA5	SORORIN	cell division cycle associated 5	protein-coding
peak_553	chr3-25	chr3	142297570	142297812	+	23.5	0.809	promoter-TSS (NM_001184)	promoter-TSS (NM_001184)	-23	NM_001184	545	Hs.271791	NM_001184	HPRD:08369	ATR	FCTCS|FRP1|MEC1|SCKL|SCKL1	ATR serine/threonine kinase	protein-coding
peak_554	chr8-957	chr8	115598417	115598659	+	23.5	0.766	Intergenic	L1PA3|LINE|L1	1081701	NM_001282902	7227	Hs.657018	NM_014112	HPRD:05091	TRPS1	GC79|LGCR	trichorhinophalangeal syndrome I	protein-coding
peak_555	chr12-43	chr12	53845630	53845872	+	23.5	0.770	promoter-TSS (NM_001128914)	promoter-TSS (NM_001128914)	-135	NM_001128912	5094	Hs.546271	NM_005016	HPRD:03129	PCBP2	HNRNPE2|HNRPE2|hnRNP-E2	poly(rC) binding protein 2	protein-coding
peak_556	chr7-28	chr7	130916200	130916442	+	23.5	0.971	intron (NM_001145354, intron 2 of 18)	intron (NM_001145354, intron 2 of 18)	96217	NR_125364	100506881	Hs.660830	NR_125364	ENSG00000236753	MKLN1-AS	MKLN1-AS2	MKLN1 antisense RNA	ncRNA
peak_557	chr17-49	chr17	62961992	62962234	+	23.5	0.882	TTS (NR_026903)	TTS (NR_026903)	9590	NR_026903	201283	Hs.396447	NM_153032	HPRD:08720	AMZ2P1	-	archaelysin family metallopeptidase 2 pseudogene 1	pseudo
peak_558	chr7-54	chr7	47078246	47078488	+	23.5	0.944	Intergenic	Intergenic	543375	NM_022748	64759	Hs.520814	NM_022748	ENSG00000136205	TNS3	TEM6|TENS1	tensin 3	protein-coding
peak_559	chr20-40	chr20	2644734	2644976	+	23.5	0.835	promoter-TSS (NM_001258384)	promoter-TSS (NM_001258384)	10	NM_174855	3420	Hs.436405	NM_006899	HPRD:05163	IDH3B	H-IDHB|RP46	isocitrate dehydrogenase 3 (NAD+) beta	protein-coding
peak_560	chr11-23	chr11	61735033	61735275	+	23.5	0.827	promoter-TSS (NM_002032)	promoter-TSS (NM_002032)	-22	NM_002032	2495	Hs.524910	NM_002032	HPRD:00615	FTH1	FHC|FTH|FTHL6|HFE5|PIG15|PLIF	ferritin, heavy polypeptide 1	protein-coding
peak_561	chr5-29	chr5	140070901	140071143	+	23.1	0.808	promoter-TSS (NM_012208)	promoter-TSS (NM_012208)	11	NM_001278732	23438	Hs.432560	NM_012208	HPRD:02871	HARS2	HARSL|HARSR|HO3|PRLTS2	histidyl-tRNA synthetase 2, mitochondrial	protein-coding
peak_562	chr12-29	chr12	56323209	56323451	+	23.1	0.914	Intergenic	Intergenic	-1616	NM_001345	1606	Hs.524488	NM_001345	HPRD:00517	DGKA	DAGK|DAGK1|DGK-alpha	diacylglycerol kinase, alpha 80kDa	protein-coding
peak_563	chr8-40	chr8	119124083	119124325	+	23.1	0.663	promoter-TSS (NM_000127)	promoter-TSS (NM_000127)	-146	NM_000127	2131	Hs.492618	NM_000127		EXT1	EXT|LGCR|LGS|TRPS2|TTV	exostosin glycosyltransferase 1	protein-coding
peak_564	chr8-94	chr8	126724624	126724866	+	23.1	0.775	Intergenic	THE1B-int|LTR|ERVL-MaLR	238696	NR_038446	100130231	Hs.729642	NR_038446	ENSG00000245164	LINC00861	-	long intergenic non-protein coding RNA 861	ncRNA
peak_565	chr17-90	chr17	7387578	7387820	+	23.1	0.797	promoter-TSS (NM_000937)	promoter-TSS (NM_000937)	1	NM_000937	5430	Hs.270017	NM_000937	HPRD:08916	POLR2A	POLR2|POLRA|RPB1|RPBh1|RPO2|RPOL2|RpIILS|hRPB220|hsRPB1	polymerase (RNA) II (DNA directed) polypeptide A, 220kDa	protein-coding
peak_566	chr19-41	chr19	45542158	45542400	+	23.1	0.890	promoter-TSS (NM_007056)	promoter-TSS (NM_007056)	-19	NR_103529	11129	Hs.466917	NM_007056	HPRD:11552	CLASRP	CLASP|SFRS16|SWAP2	CLK4-associating serine/arginine rich protein	protein-coding
peak_567	chr1-56	chr1	31896429	31896671	+	23.1	0.825	exon (NM_178865, exon 2 of 10)	exon (NM_178865, exon 2 of 10)	9890	NM_001199039	347735	Hs.270655	NM_018565	HPRD:15481	SERINC2	PRO0899|TDE2|TDE2L	serine incorporator 2	protein-coding
peak_568	chr1-57	chr1	109618559	109618801	+	23.1	0.900	promoter-TSS (NM_005645)	promoter-TSS (NM_005645)	-56	NM_005645	6884	Hs.632426	NM_005645		TAF13	TAF(II)18|TAF2K|TAFII-18|TAFII18	TAF13 RNA polymerase II, TATA box binding protein (TBP)-associated factor, 18kDa	protein-coding
peak_569	chr19-49	chr19	13056544	13056786	+	23.1	0.790	promoter-TSS (NM_001270363)	promoter-TSS (NM_001270363)	37	NM_005053	5886	Hs.643267	NM_005053	HPRD:07191	RAD23A	HHR23A|HR23A	RAD23 homolog A (S. cerevisiae)	protein-coding
peak_570	chr8-60	chr8	71520483	71520725	+	23.1	0.744	promoter-TSS (NM_014294)	promoter-TSS (NM_014294)	90	NM_014294	23471	Hs.491988	NM_014294	HPRD:05545	TRAM1	PNAS8|TRAM|TRAMP	translocation associated membrane protein 1	protein-coding
peak_571	chr7-31	chr7	150020095	150020337	+	23.1	0.725	promoter-TSS (NM_001142928)	promoter-TSS (NM_001142928)	-80	NM_001142928	65999	Hs.647119	NM_023942	HPRD:08326	LRRC61	HSPC295	leucine rich repeat containing 61	protein-coding
peak_572	chr7-17	chr7	44084114	44084356	+	23.1	0.725	promoter-TSS (NM_001284313)	promoter-TSS (NM_001284313)	-4	NM_001014436	28988	Hs.436500	NM_014063	HPRD:06588	DBNL	ABP1|HIP-55|HIP55|SH3P7	drebrin-like	protein-coding
peak_573	chr12-99	chr12	66563455	66563697	+	23.1	0.679	intron (NM_001282606, intron 1 of 7)	CpG	276	NM_001282610	51643	Hs.505934	NM_016056	ENSG00000155957	TMBIM4	GAAP|LFG4|S1R|ZPRO	transmembrane BAX inhibitor motif containing 4	protein-coding
peak_574	chr8-69	chr8	125985404	125985646	+	23.1	0.750	promoter-TSS (NM_152412)	promoter-TSS (NM_152412)	-14	NM_152412	137209	Hs.175350	NM_152412	HPRD:15851	ZNF572	-	zinc finger protein 572	protein-coding
peak_575	chr7-41	chr7	102004154	102004396	+	23.1	0.873	promoter-TSS (NR_038967)	promoter-TSS (NR_038967)	-33	NR_038967	100630923	Hs.406395	NR_038967		LOC100630923	-	LOC100289561-PRKRIP1 readthrough	ncRNA
peak_576	chr19-24	chr19	19774421	19774663	+	23.1	0.664	promoter-TSS (NM_020410)	promoter-TSS (NM_020410)	-39	NM_020410	57130	Hs.501794	NM_020410	HPRD:12501	ATP13A1	ATP13A	ATPase type 13A1	protein-coding
peak_577	chr17-47	chr17	38470940	38471182	+	23.1	0.912	intron (NM_000964, intron 1 of 8)	intron (NM_000964, intron 1 of 8)	-3412	NM_001145301	5914	Hs.654583	NM_000964		RARA	NR1B1|RAR	retinoic acid receptor, alpha	protein-coding
peak_578	chr5-26	chr5	43040407	43040649	+	23.1	0.833	promoter-TSS (NM_001014279)	promoter-TSS (NM_001014279)	-81	NM_001014279	389289	Hs.529385	NM_001014279		ANXA2R	AX2R|AXIIR|C5orf39	annexin A2 receptor	protein-coding
peak_579	chr8-151	chr8	108091096	108091338	+	23.1	0.837	Intergenic	THE1C-int|LTR|ERVL-MaLR	-308745	NM_139166	137735	Hs.374668	NM_139166	HPRD:11608	ABRA	STARS	actin-binding Rho activating protein	protein-coding
peak_580	chr2-75	chr2	86263617	86263859	+	23.1	0.875	intron (NM_015425, intron 27 of 33)	intron (NM_015425, intron 27 of 33)	-12747	NR_026984	90784	Hs.594051	NR_026984		LOC90784	-	uncharacterized LOC90784	ncRNA
peak_581	chr8-174	chr8	126378582	126378824	+	23.1	0.683	intron (NM_173685, intron 7 of 7)	AluY|SINE|Alu	-63860	NM_025195	10221	Hs.444947	NM_025195	HPRD:09863	TRIB1	C8FW|GIG-2|GIG2|SKIP1|TRB-1|TRB1	tribbles pseudokinase 1	protein-coding
peak_582	chr1-86	chr1	249120385	249120627	+	23.1	0.782	promoter-TSS (NR_036070)	promoter-TSS (NR_036070)	-70	NR_036070	100422879		NR_036070	miRBase:MI0014140	MIR3124	-	microRNA 3124	ncRNA
peak_583	chr19-20	chr19	1174133	1174375	+	23.1	0.880	promoter-TSS (NM_014963)	promoter-TSS (NM_014963)	28	NM_014963	22904	Hs.408708	NM_014963	HPRD:17203	SBNO2	KIAA0963|SNO|STNO	strawberry notch homolog 2 (Drosophila)	protein-coding
peak_584	chr11-41	chr11	72145238	72145480	+	23.1	0.713	exon (NM_001258393, exon 1 of 15)	exon (NM_001258393, exon 1 of 15)	365	NM_001258393	81570	Hs.523877	NM_030813	HPRD:11560	CLPB	HSP78|SKD3	ClpB caseinolytic peptidase B homolog (E. coli)	protein-coding
peak_585	chr12-72	chr12	31675439	31675681	+	23.1	0.765	intron (NM_144973, intron 1 of 20)	AluJb|SINE|Alu	-67297	NR_046909	100874249	Hs.627628	NR_046909	ENSG00000255867	DENND5B-AS1	-	DENND5B antisense RNA 1	ncRNA
peak_586	chr19-27	chr19	8258914	8259156	+	23.1	0.814	Intergenic	Intergenic	-15182	NM_024552	79603	Hs.515111	NM_024552	HPRD:13962	CERS4	LASS4|Trh1	ceramide synthase 4	protein-coding
peak_587	chr15-28	chr15	43398160	43398402	+	23.1	0.970	promoter-TSS (NM_174916)	promoter-TSS (NM_174916)	5	NM_174916	197131	Hs.591121	NM_174916	HPRD:09342	UBR1	JBS	ubiquitin protein ligase E3 component n-recognin 1	protein-coding
peak_588	chr8-45	chr8	141522152	141522394	+	23.1	0.767	intron (NR_040712, intron 1 of 2)	CpG	192	NR_040712	54108	Hs.279704	NM_017444	HPRD:06275	CHRAC1	CHARC1|CHARC15|CHRAC-1|CHRAC-15|CHRAC15|YCL1	chromatin accessibility complex 1	protein-coding
peak_589	chr17-98	chr17	78711228	78711470	+	23.1	0.870	intron (NM_020761, intron 5 of 33)	intron (NM_020761, intron 5 of 33)	68083	NR_110852	101928855	Hs.670692	NR_110852	ENSG00000262833	LOC101928855	-	uncharacterized LOC101928855	ncRNA
peak_590	chr19-28	chr19	17634142	17634384	+	23.1	0.708	exon (NM_173544, exon 1 of 16)	exon (NM_173544, exon 1 of 16)	153	NM_173544	199786	Hs.434133	NM_173544	HPRD:16546	FAM129C	BCNP1	family with sequence similarity 129, member C	protein-coding
peak_591	chr21-63	chr21	11169946	11170188	+	23.1	0.833	Intergenic	Intergenic	-71130	NM_001187	574	Hs.545789	NM_001187		BAGE	BAGE1|CT2.1	B melanoma antigen	protein-coding
peak_592	chr12-59	chr12	51762761	51763003	+	23.1	0.821	intron (NM_007210, intron 4 of 11)	intron (NM_007210, intron 4 of 11)	-22219	NM_001258401	9498	Hs.4749	NM_004858	HPRD:05430	SLC4A8	NBC3|NDCBE	solute carrier family 4, sodium bicarbonate cotransporter, member 8	protein-coding
peak_593	chr18-16	chr18	74534699	74534941	+	23.1	0.689	promoter-TSS (NR_040024)	promoter-TSS (NR_040024)	-569	NR_040024	100131655	Hs.385806	NR_040024	ENSG00000264278	LOC100131655	-	uncharacterized LOC100131655	ncRNA
peak_594	chr7-26	chr7	1550453	1550695	+	23.1	0.807	Intergenic	Intergenic	-6556	NM_001080453	26173	Hs.532188	NM_001080453	ENSG00000164880	INTS1	INT1|NET28	integrator complex subunit 1	protein-coding
peak_595	chr17-70	chr17	62180641	62180883	+	23.1	0.773	intron (NM_001433, intron 1 of 21)	AluSx1|SINE|Alu	26740	NM_001433	2081	Hs.133982	NM_001433	HPRD:04943	ERN1	IRE1|IRE1P|IRE1a|hIRE1p	endoplasmic reticulum to nucleus signaling 1	protein-coding
peak_596	chr10-11	chr10	104503578	104503820	+	23.1	0.851	promoter-TSS (NM_001083913)	promoter-TSS (NM_001083913)	-28	NM_001083913	54838	Hs.500897	NM_017787	HPRD:12567	WBP1L	C10orf26|OPA1L|OPAL1	WW domain binding protein 1-like	protein-coding
peak_597	chr11-28	chr11	67414171	67414413	+	23.1	0.723	exon (NM_080658, exon 3 of 8)	exon (NM_080658, exon 3 of 8)	3838	NM_080658	91703	Hs.126265	NM_080658	HPRD:12422	ACY3	ACY-3|HCBP1	aspartoacylase (aminocyclase) 3	protein-coding
peak_598	chr2-66	chr2	198063624	198063866	+	23.1	0.817	intron (NM_001195144, intron 1 of 27)	intron (NM_001195144, intron 1 of 27)	103498	NR_046837	101927547	Hs.687027	NR_046837		ANKRD44-IT1	-	ANKRD44 intronic transcript 1 (non-protein coding)	ncRNA
peak_599	chr2-116	chr2	54342991	54343233	+	23.1	0.663	intron (NM_138448, intron 1 of 3)	intron (NM_138448, intron 1 of 3)	702	NM_138448	98	Hs.516173	NM_138448	HPRD:00028	ACYP2	ACYM|ACYP	acylphosphatase 2, muscle type	protein-coding
peak_600	chr15-27	chr15	45694482	45694724	+	23.1	0.765	promoter-TSS (NR_027635)	promoter-TSS (NR_027635)	84	NR_027635	79029	Hs.369657	NM_024063	HPRD:11596	SPATA5L1	-	spermatogenesis associated 5-like 1	protein-coding
peak_601	chr7-18	chr7	5938188	5938430	+	23.1	0.970	promoter-TSS (NM_015622)	promoter-TSS (NM_015622)	-32	NM_015622	51622	Hs.530000	NM_015622	HPRD:12915	CCZ1	C7orf28A|CCZ1A|H_DJ1163J12.2	CCZ1 vacuolar protein trafficking and biogenesis associated homolog (S. cerevisiae)	protein-coding
peak_602	chr5-28	chr5	96271415	96271657	+	22.7	0.747	5' UTR (NM_005575, exon 1 of 18)	5' UTR (NM_005575, exon 1 of 18)	190	NM_005575	4012	Hs.527199	NM_005575	HPRD:01041	LNPEP	CAP|IRAP|P-LAP|PLAP	leucyl/cystinyl aminopeptidase	protein-coding
peak_603	chr17-74	chr17	43506933	43507175	+	22.7	0.705	exon (NM_174919, exon 4 of 4)	exon (NM_174919, exon 4 of 4)	609	NM_001282290	201176	Hs.205326	NM_174919	HPRD:12477	ARHGAP27	CAMGAP1|PP905|SH3D20|SH3P20	Rho GTPase activating protein 27	protein-coding
peak_604	chr8-44	chr8	90996333	90996575	+	22.7	0.776	intron (NM_002485, intron 1 of 15)	CpG	445	NM_002485	4683	Hs.492208	NM_002485	HPRD:04050	NBN	AT-V1|AT-V2|ATV|NBS|NBS1|P95	nibrin	protein-coding
peak_605	chr12-56	chr12	42719889	42720131	+	22.7	0.702	promoter-TSS (NM_201439)	promoter-TSS (NM_201439)	63	NM_001143789	51535	Hs.444157	NM_016488	HPRD:10488	PPHLN1	HSPC232	periphilin 1	protein-coding
peak_606	chr17-115	chr17	74872922	74873164	+	22.7	0.865	intron (NM_198955, intron 1 of 15)	intron (NM_198955, intron 1 of 15)	4314	NM_198955	146664	Hs.144531	NM_144677	HPRD:14392	MGAT5B	GnT-IX|GnT-VB	mannosyl (alpha-1,6-)-glycoprotein beta-1,6-N-acetyl-glucosaminyltransferase, isozyme B	protein-coding
peak_607	chr20-29	chr20	62610165	62610407	+	22.7	0.771	intron (NM_080621, intron 1 of 4)	CpG	709	NM_080621	140700	Hs.27189	NM_080621	HPRD:15292	SAMD10	C20orf136|dJ591C20|dJ591C20.7	sterile alpha motif domain containing 10	protein-coding
peak_608	chr8-99	chr8	48813059	48813301	+	22.7	0.707	intron (NM_001081640, intron 27 of 84)	AluYc|SINE|Alu	59563	NM_006904	5591	Hs.491682	NM_006904	HPRD:02941	PRKDC	DNA-PKcs|DNAPK|DNPK1|HYRC|HYRC1|XRCC7|p350	protein kinase, DNA-activated, catalytic polypeptide	protein-coding
peak_609	chr1-84	chr1	231114684	231114926	+	22.7	0.753	promoter-TSS (NM_001122835)	promoter-TSS (NM_001122835)	-18	NM_022786	64801	Hs.275736	NM_022786	HPRD:12494	ARV1	-	ARV1 homolog (S. cerevisiae)	protein-coding
peak_610	chr12-41	chr12	64797972	64798214	+	22.7	0.750	promoter-TSS (NM_007235)	promoter-TSS (NM_007235)	-60	NM_007235	11260	Hs.85951	NM_007235		XPOT	XPO3	exportin, tRNA	protein-coding
peak_611	chr5-17	chr5	443116	443358	+	22.7	0.713	promoter-TSS (NM_007277)	promoter-TSS (NM_007277)	21	NM_138464	116349	Hs.446702	NM_138464	ENSG00000221990	C5orf55	-	chromosome 5 open reading frame 55	protein-coding
peak_612	chr1-66	chr1	42104322	42104564	+	22.7	0.882	intron (NM_001127714, intron 1 of 7)	intron (NM_001127714, intron 1 of 7)	-154099	NM_001956	1907	Hs.1407	NM_001956	HPRD:07173	EDN2	ET2|PPET2	endothelin 2	protein-coding
peak_613	chr5-31	chr5	133984397	133984639	+	22.7	0.701	promoter-TSS (NM_001252231)	promoter-TSS (NM_001252231)	43	NM_021982	10802	Hs.595540	NM_021982	ENSG00000113615	SEC24A	-	SEC24 family member A	protein-coding
peak_614	chr2-111	chr2	112913179	112913421	+	22.7	0.831	intron (NM_153214, intron 1 of 7)	intron (NM_153214, intron 1 of 7)	17338	NM_001128165	129804	Hs.437696	NM_153214	HPRD:08783	FBLN7	TM14	fibulin 7	protein-coding
peak_615	chr2-43	chr2	74692437	74692679	+	22.7	0.727	promoter-TSS (NM_006302)	promoter-TSS (NM_006302)	-21	NM_006302	7841	Hs.516119	NM_006302	HPRD:03214	MOGS	CDG2B|CWH41|DER7|GCS1	mannosyl-oligosaccharide glucosidase	protein-coding
peak_616	chr4-21	chr4	78078142	78078384	+	22.7	0.797	promoter-TSS (NM_004354)	promoter-TSS (NM_004354)	-94	NM_004354	901	Hs.740456	NM_004354	HPRD:04438	CCNG2	-	cyclin G2	protein-coding
peak_617	chr16-33	chr16	69373411	69373653	+	22.7	0.812	promoter-TSS (NM_032382)	promoter-TSS (NM_032382)	-6	NM_032382	84342	Hs.130849	NM_032382		COG8	CDG2H|DOR1	component of oligomeric golgi complex 8	protein-coding
peak_618	chr9-24	chr9	127703226	127703468	+	22.7	0.758	promoter-TSS (NM_002077)	promoter-TSS (NM_002077)	39	NM_002077	2800	Hs.59504	NM_002077	HPRD:03934	GOLGA1	golgin-97	golgin A1	protein-coding
peak_619	chr6-43	chr6	42714633	42714875	+	22.7	0.736	promoter-TSS (NM_003192)	promoter-TSS (NM_003192)	-870	NM_003192	6903	Hs.75064	NM_003192	HPRD:04276	TBCC	CFC	tubulin folding cofactor C	protein-coding
peak_620	chr10-12	chr10	105156220	105156462	+	22.7	0.790	promoter-TSS (NM_032747)	promoter-TSS (NM_032747)	-71	NM_001206427	84833	Hs.500921	NM_032747	HPRD:18277	USMG5	DAPIT|HCVFTP2|bA792D24.4	up-regulated during skeletal muscle growth 5 homolog (mouse)	protein-coding
peak_621	chr3-13	chr3	128880121	128880363	+	22.7	0.815	promoter-TSS (NM_001199469)	promoter-TSS (NM_001199469)	-169	NM_001204890	100534599	Hs.512661	NM_001204890	ENSG00000240682	ISY1-RAB43	-	ISY1-RAB43 readthrough	protein-coding
peak_622	chr1-60	chr1	235667789	235668031	+	22.7	0.762	promoter-TSS (NM_152490)	promoter-TSS (NM_152490)	-129	NM_001277155	148789	Hs.498143	NM_152490	HPRD:16533	B3GALNT2	B3GalNAc-T2|MDDGA11	beta-1,3-N-acetylgalactosaminyltransferase 2	protein-coding
peak_623	chr8-132	chr8	48809023	48809265	+	22.7	0.753	intron (NM_001081640, intron 30 of 84)	AluYk4|SINE|Alu	63599	NM_006904	5591	Hs.491682	NM_006904	HPRD:02941	PRKDC	DNA-PKcs|DNAPK|DNPK1|HYRC|HYRC1|XRCC7|p350	protein kinase, DNA-activated, catalytic polypeptide	protein-coding
peak_624	chr16-26	chr16	85342591	85342833	+	22.7	0.892	Intergenic	Intergenic	-2781	NR_049816	100847022		NR_049816	miRBase:MI0017982	MIR5093	-	microRNA 5093	ncRNA
peak_625	chr16-13	chr16	12009894	12010136	+	22.7	0.783	promoter-TSS (NM_001130006)	promoter-TSS (NM_001130006)	-190	NM_002094	2935	Hs.528780	NM_002094	HPRD:00753	GSPT1	551G9.2|ETF3A|GST1|eRF3a	G1 to S phase transition 1	protein-coding
peak_626	chr12-37	chr12	6602391	6602633	+	22.7	0.753	promoter-TSS (NM_016497)	promoter-TSS (NM_016497)	-41	NM_016497	51258	Hs.55847	NM_016497		MRPL51	HSPC241|MRP64|bMRP64	mitochondrial ribosomal protein L51	protein-coding
peak_627	chr7-19	chr7	2281672	2281914	+	22.7	0.721	promoter-TSS (NM_013393)	promoter-TSS (NM_013393)	40	NM_013393	29960	Hs.279877	NM_013393	HPRD:06067	FTSJ2	FJH1|HEL97|MRM2	FtsJ RNA methyltransferase homolog 2 (E. coli)	protein-coding
peak_628	chr14-15	chr14	105628770	105629012	+	22.7	0.783	intron (NM_002226, intron 2 of 25)	intron (NM_002226, intron 2 of 25)	6270	NM_145159	3714	Hs.433445	NM_002226	HPRD:03981	JAG2	HJ2|SER2	jagged 2	protein-coding
peak_629	chr20-39	chr20	361523	361765	+	22.7	0.766	promoter-TSS (NM_001301196)	promoter-TSS (NM_001301196)	-295	NM_001301201	57761	Hs.516826	NM_021158	HPRD:09836	TRIB3	C20orf97|NIPK|SINK|SKIP3|TRB3	tribbles pseudokinase 3	protein-coding
peak_630	chr19-51	chr19	47759603	47759845	+	22.4	0.753	promoter-TSS (NM_015603)	promoter-TSS (NM_015603)	-7	NM_015603	26093	Hs.227782	NM_015603	HPRD:10813	CCDC9	-	coiled-coil domain containing 9	protein-coding
peak_631	chr6-22	chr6	91296900	91297142	+	22.4	0.780	promoter-TSS (NM_003188)	promoter-TSS (NM_003188)	-1	NM_145332	6885	Hs.594838	NM_003188	HPRD:04011	MAP3K7	MEKK7|TAK1|TGF1a	mitogen-activated protein kinase kinase kinase 7	protein-coding
peak_632	chr8-283	chr8	54616446	54616688	+	22.4	0.726	Intergenic	Intergenic	139035	NM_213620	51606	Hs.491737	NM_015941	HPRD:10591	ATP6V1H	MSTP042|NBP1|SFD|SFDalpha|SFDbeta|VMA13	ATPase, H+ transporting, lysosomal 50/57kDa, V1 subunit H	protein-coding
peak_633	chr8-102	chr8	67841457	67841699	+	22.4	0.794	Intergenic	AluSx1|SINE|Alu	-3801	NR_002599	641638	Hs.372680	NR_002599	ENSG00000245910	SNHG6	HBII-276HG|NCRNA00058|U87HG	small nucleolar RNA host gene 6 (non-protein coding)	ncRNA
peak_634	chr3-15	chr3	72359782	72360024	+	22.4	0.840	Intergenic	Intergenic	135871	NM_012234	23429	Hs.7910	NM_012234		RYBP	AAP1|DEDAF|YEAF1	RING1 and YY1 binding protein	protein-coding
peak_635	chr11-33	chr11	101981010	101981252	+	22.4	0.889	promoter-TSS (NM_006106)	promoter-TSS (NM_006106)	-61	NM_001282097	10413	Hs.503692	NM_006106	HPRD:09424	YAP1	COB1|YAP|YAP2|YAP65|YKI	Yes-associated protein 1	protein-coding
peak_636	chr17-38	chr17	73127561	73127803	+	22.4	0.718	exon (NM_001252377, exon 1 of 4)	exon (NM_001252377, exon 1 of 4)	208	NM_001252377	30833	Hs.67201	NM_014595	HPRD:11833	NT5C	DNT|DNT1|HEL74|P5N2|PN-I|PN-II|UMPH2|cdN|dNT-1	5', 3'-nucleotidase, cytosolic	protein-coding
peak_637	chr19-48	chr19	797561	797803	+	22.4	0.773	intron (NM_002819, intron 1 of 14)	CpG	290	NM_031991	5725	Hs.172550	NM_002819	HPRD:02823	PTBP1	HNRNP-I|HNRNPI|HNRPI|PTB|PTB-1|PTB-T|PTB2|PTB3|PTB4|pPTB	polypyrimidine tract binding protein 1	protein-coding
peak_638	chr18-17	chr18	77153195	77153437	+	22.4	0.735	Intergenic	CpG	-2456	NM_172390	4772	Hs.534074	NM_006162	HPRD:02729	NFATC1	NF-ATC|NFAT2|NFATc	nuclear factor of activated T-cells, cytoplasmic, calcineurin-dependent 1	protein-coding
peak_639	chr20-34	chr20	44992904	44993146	+	22.4	0.778	promoter-TSS (NM_015945)	promoter-TSS (NM_015945)	72	NM_001281460	51006	Hs.593344	NM_015945	HPRD:15371	SLC35C2	BA394O2.1|C20orf5|CGI-15|OVCOV1	solute carrier family 35 (GDP-fucose transporter), member C2	protein-coding
peak_640	chr20-26	chr20	49996920	49997162	+	22.4	0.928	Intergenic	MSTB1|LTR|ERVL-MaLR	72473	NR_036162	100422889		NR_036162		MIR3194	-	microRNA 3194	ncRNA
peak_641	chr9-80	chr9	130829580	130829822	+	22.4	0.833	promoter-TSS (NM_197956)	promoter-TSS (NM_197956)	-102	NM_197956	203245	Hs.373606	NM_197956	HPRD:12987	NAIF1	C9orf90|bA379C10.2	nuclear apoptosis inducing factor 1	protein-coding
peak_642	chr14-10	chr14	39639535	39639777	+	22.4	0.863	promoter-TSS (NM_001079537)	promoter-TSS (NM_001079537)	-22	NM_177452	122553	Hs.13303	NM_177452	HPRD:18221	TRAPPC6B	TPC6	trafficking protein particle complex 6B	protein-coding
peak_643	chr7-34	chr7	25935051	25935293	+	22.4	0.899	Intergenic	Intergenic	54434	NR_029597	406940		NR_029597	miRBase:MI0000253	MIR148A	MIRN148|MIRN148A|hsa-mir-148	microRNA 148a	ncRNA
peak_644	chr8-168	chr8	82528924	82529166	+	22.4	0.788	Intergenic	AluSc8|SINE|Alu	69544	NM_001144879	3612	Hs.656694	NM_005536	HPRD:03641	IMPA1	IMP|IMPA	inositol(myo)-1(or 4)-monophosphatase 1	protein-coding
peak_645	chr8-152	chr8	122896200	122896442	+	22.4	0.970	Intergenic	AluSx|SINE|Alu	-242691	NM_005328	3037	Hs.159226	NM_005328		HAS2	-	hyaluronan synthase 2	protein-coding
peak_646	chr6-49	chr6	80714087	80714329	+	22.4	0.793	promoter-TSS (NM_003318)	promoter-TSS (NM_003318)	-114	NM_003318	7272	Hs.169840	NM_003318	HPRD:04973	TTK	CT96|ESK|MPH1|MPS1|MPS1L1|PYT	TTK protein kinase	protein-coding
peak_647	chrX-14	chrX	16737627	16737869	+	22.4	0.824	promoter-TSS (NR_033181)	promoter-TSS (NR_033181)	41	NR_033181	94056	Hs.744256	NM_032796		SYAP1	-	synapse associated protein 1	protein-coding
peak_648	chr12-61	chr12	25538916	25539158	+	22.4	0.709	Intergenic	CpG	-135172	NM_004985	3845	Hs.505033	NM_004985	HPRD:01817	KRAS	C-K-RAS|CFC2|K-RAS2A|K-RAS2B|K-RAS4A|K-RAS4B|KI-RAS|KRAS1|KRAS2|NS|NS3|RASK2	Kirsten rat sarcoma viral oncogene homolog	protein-coding
peak_649	chr8-121	chr8	75875033	75875275	+	22.4	0.744	Intergenic	AluYc|SINE|Alu	-21554	NM_031461	83690	Hs.436542	NM_031461	HPRD:16756	CRISPLD1	CRISP-10|CRISP10|LCRISP1	cysteine-rich secretory protein LCCL domain containing 1	protein-coding
peak_650	chr8-117	chr8	74790544	74790786	+	22.4	0.868	intron (NM_001001481, intron 1 of 6)	CpG	480	NM_001001481	55284	Hs.128841	NM_018299	HPRD:07724	UBE2W	UBC-16|UBC16	ubiquitin-conjugating enzyme E2W (putative)	protein-coding
peak_651	chr7-27	chr7	75677228	75677470	+	22.4	0.705	promoter-TSS (NM_001282404)	promoter-TSS (NM_001282404)	12	NR_104165	4191	Hs.520967	NM_005918	HPRD:01099	MDH2	M-MDH|MDH|MGC:3559|MOR1	malate dehydrogenase 2, NAD (mitochondrial)	protein-coding
peak_652	chr12-110	chr12	25348016	25348258	+	22.4	0.772	promoter-TSS (NM_001204102)	promoter-TSS (NM_001204102)	-13	NM_001001660	144363	Hs.209151	NM_001001660	HPRD:14067	LYRM5	-	LYR motif containing 5	protein-coding
peak_653	chr3-57	chr3	171332444	171332686	+	22.4	0.922	intron (NM_001130081, intron 23 of 25)	intron (NM_001130081, intron 23 of 25)	-154368	NM_001161566	23043	Hs.34024	NM_015028	HPRD:18206	TNIK	-	TRAF2 and NCK interacting kinase	protein-coding
peak_654	chr1-75	chr1	78149059	78149301	+	22.4	0.716	promoter-TSS (NM_015534)	promoter-TSS (NM_015534)	-837	NM_015534	26009	Hs.480506	NM_015534	HPRD:15907	ZZZ3	ATAC1	zinc finger, ZZ-type containing 3	protein-coding
peak_655	chr8-36	chr8	27168827	27169069	+	22.4	0.756	promoter-TSS (NM_171982)	promoter-TSS (NM_171982)	-51	NM_173174	2185	Hs.491322	NM_004103	HPRD:03131	PTK2B	CADTK|CAKB|FADK2|FAK2|PKB|PTK|PYK2|RAFTK	protein tyrosine kinase 2 beta	protein-coding
peak_656	chr7-38	chr7	5569240	5569482	+	22.4	0.702	intron (NM_001101, intron 1 of 5)	CpG-23985	871	NM_001101	60	Hs.520640	NM_001101	HPRD:00032	ACTB	BRWS1|PS1TP5BP1	actin, beta	protein-coding
peak_657	chr8-311	chr8	101534787	101535029	+	22.4	0.969	exon (NM_001270379, exon 5 of 6)	exon (NM_001270379, exon 5 of 6)	37031	NM_001270378	157567	Hs.530199	NM_198401	HPRD:14103	ANKRD46	ANK-S|GENX-115279	ankyrin repeat domain 46	protein-coding
peak_658	chr9-31	chr9	33025120	33025362	+	22.4	0.785	promoter-TSS (NM_001539)	promoter-TSS (NM_001539)	32	NM_001539	3301	Hs.445203	NM_001539	HPRD:04159	DNAJA1	DJ-2|DjA1|HDJ2|HSDJ|HSJ2|HSPF4|NEDD7|hDJ-2	DnaJ (Hsp40) homolog, subfamily A, member 1	protein-coding
peak_659	chr5-22	chr5	153418446	153418688	+	22.4	0.762	promoter-TSS (NM_018691)	promoter-TSS (NM_018691)	48	NM_005927	4238	Hs.432818	NM_005927	HPRD:02731	MFAP3	-	microfibrillar-associated protein 3	protein-coding
peak_660	chrX-9	chrX	149862293	149862535	+	22.4	0.819	intron (NM_003828, intron 1 of 15)	intron (NM_003828, intron 1 of 15)	545	NM_003828	8776	Hs.347187	NM_003828	HPRD:02163	MTMR1	-	myotubularin related protein 1	protein-coding
peak_661	chr8-77	chr8	144911114	144911356	+	22.4	0.750	promoter-TSS (NM_001271100)	promoter-TSS (NM_001271100)	44	NM_001136033	22827	Hs.521924	NM_014281	HPRD:18051	PUF60	FIR|RoBPI|SIAHBP1|VRJS	poly-U binding splicing factor 60KDa	protein-coding
peak_662	chr8-1011	chr8	49498520	49498762	+	22.4	0.969	intron (NR_105002, intron 2 of 3)	intron (NR_105002, intron 2 of 3)	-34322	NR_105004	101929217	Hs.547790	NR_105004	ENSG00000253455	LOC101929217	-	uncharacterized LOC101929217	ncRNA
peak_663	chr12-71	chr12	14923408	14923650	+	22.4	0.656	TTS (NM_175054)	TTS (NM_175054)	536	NM_175054	121504	Hs.745457	NM_175054	HPRD:13662	HIST4H4	H4/p	histone cluster 4, H4	protein-coding
peak_664	chr1-61	chr1	28969551	28969793	+	22.4	0.868	promoter-TSS (NM_001135218)	promoter-TSS (NM_001135218)	-68	NM_001135218	6883	Hs.530251	NM_005644	HPRD:15981	TAF12	TAF2J|TAFII20	TAF12 RNA polymerase II, TATA box binding protein (TBP)-associated factor, 20kDa	protein-coding
peak_665	chr2-136	chr2	70120954	70121196	+	22.4	0.824	promoter-TSS (NM_006857)	promoter-TSS (NM_006857)	0	NM_006857	11017	Hs.54649	NM_006857		SNRNP27	27K|RY1	small nuclear ribonucleoprotein 27kDa (U4/U6.U5)	protein-coding
peak_666	chr5-21	chr5	36242321	36242563	+	22.4	0.825	promoter-TSS (NM_153013)	promoter-TSS (NM_153013)	-61	NM_001287341	133686	Hs.81907	NM_153013	HPRD:08088	NADK2	C5orf33|MNADK|NADKD1	NAD kinase 2, mitochondrial	protein-coding
peak_667	chrX-10	chrX	57978392	57978634	+	22.4	0.713	Intergenic	L1PA14|LINE|L1	-41446	NM_007156	7789	Hs.550094	NM_007156	HPRD:02210	ZXDA	ZNF896	zinc finger, X-linked, duplicated A	protein-coding
peak_668	chr12-64	chr12	69978973	69979215	+	22.4	0.702	promoter-TSS (NM_001198842)	promoter-TSS (NM_001198842)	-114	NM_006431	10576	Hs.189772	NM_006431	HPRD:06895	CCT2	99D8.1|CCT-beta|CCTB|HEL-S-100n|PRO1633|TCP-1-beta	chaperonin containing TCP1, subunit 2 (beta)	protein-coding
peak_669	chr14-28	chr14	106100037	106100279	+	22.4	0.819	Intergenic	MER1B|DNA|hAT-Charlie	-6347	NR_107059	102466889		NR_107059		MIR8071-2	hsa-mir-8071-2	microRNA 8071-2	ncRNA
peak_670	chr14-26	chr14	64010150	64010392	+	22.4	0.718	promoter-TSS (NM_001282179)	promoter-TSS (NM_001282179)	-192	NM_006246	5529	Hs.334868	NM_006246		PPP2R5E	-	protein phosphatase 2, regulatory subunit B', epsilon isoform	protein-coding
peak_671	chr17-142	chr17	55520672	55520914	+	22.4	0.833	intron (NM_138962, intron 6 of 13)	intron (NM_138962, intron 6 of 13)	80165	NR_110808	101927557	Hs.639984	NR_110808	ENSG00000266100	LOC101927557	-	uncharacterized LOC101927557	ncRNA
peak_672	chr17-31	chr17	40925306	40925548	+	22.4	0.863	promoter-TSS (NM_032353)	promoter-TSS (NM_032353)	-27	NM_032353	84313	Hs.500165	NM_032353	HPRD:14396	VPS25	DERP9|EAP20|FAP20	vacuolar protein sorting 25 homolog (S. cerevisiae)	protein-coding
peak_673	chr8-49	chr8	80677529	80677771	+	22.0	0.824	exon (NM_001040708, exon 5 of 5)	exon (NM_001040708, exon 5 of 5)	1060	NM_001282851	23462	Hs.234434	NM_012258	HPRD:04260	HEY1	BHLHb31|CHF2|HERP2|HESR1|HRT-1|OAF1|hHRT1	hes-related family bHLH transcription factor with YRPW motif 1	protein-coding
peak_674	chr15-36	chr15	50764582	50764824	+	22.0	0.826	intron (NM_001128610, intron 8 of 19)	AluY|SINE|Alu	48129	NM_005154	9101	Hs.443731	NM_005154	HPRD:04405	USP8	HumORF8|SPG59|UBPY	ubiquitin specific peptidase 8	protein-coding
peak_675	chr21-82	chr21	46340580	46340822	+	22.0	0.700	promoter-TSS (NR_038316)	promoter-TSS (NR_038316)	-249	NR_038312	100505746	Hs.661035	NR_038311	ENSG00000227039	ITGB2-AS1	-	ITGB2 antisense RNA 1	ncRNA
peak_676	chr6-278	chr6	43949669	43949911	+	22.0	0.779	Intergenic	Intergenic	-18547	NM_001171992	221416	Hs.531926	NM_153246	HPRD:14640	C6orf223	-	chromosome 6 open reading frame 223	protein-coding
peak_677	chr9-34	chr9	140317537	140317779	+	22.0	0.722	promoter-TSS (NM_017820)	promoter-TSS (NM_017820)	56	NM_001286823	54932	Hs.495553	NM_017820	HPRD:07906	EXD3	mut-7	exonuclease 3'-5' domain containing 3	protein-coding
peak_678	chr17-44	chr17	39845358	39845600	+	22.0	0.705	intron (NM_005801, intron 1 of 3)	CpG	352	NM_005801	10209	Hs.150580	NM_005801		EIF1	A121|EIF-1|EIF1A|ISO1|SUI1	eukaryotic translation initiation factor 1	protein-coding
peak_679	chr17-63	chr17	45000405	45000647	+	22.0	0.810	promoter-TSS (NM_004287)	promoter-TSS (NM_004287)	40	NM_054022	9570	Hs.463278	NM_004287	HPRD:04937	GOSR2	Bos1|EPM6|GS27	golgi SNAP receptor complex member 2	protein-coding
peak_680	chr12-109	chr12	9072268	9072510	+	22.0	0.844	exon (NM_004426, exon 3 of 15)	exon (NM_004426, exon 3 of 15)	5073	NM_004426	1911	Hs.744902	NM_004426	HPRD:16009	PHC1	EDR1|HPH1|MCPH11|RAE28	polyhomeotic homolog 1 (Drosophila)	protein-coding
peak_681	chr8-65	chr8	56903631	56903873	+	22.0	0.851	intron (NM_001111097, intron 10 of 12)	intron (NM_001111097, intron 10 of 12)	82708	NR_002437	26795		NR_002437		SNORD54	RNU54|U54	small nucleolar RNA, C/D box 54	snoRNA
peak_682	chr3-45	chr3	184016827	184017069	+	22.0	0.923	promoter-TSS (NM_002808)	promoter-TSS (NM_002808)	62	NM_002808	5708	Hs.518464	NM_002808	HPRD:05870	PSMD2	P97|RPN1|S2|TRAP2	proteasome (prosome, macropain) 26S subunit, non-ATPase, 2	protein-coding
peak_683	chr1-163	chr1	182584109	182584351	+	22.0	0.627	promoter-TSS (NR_036490)	promoter-TSS (NR_036490)	-45	NR_036490	284648	Hs.253475	NR_036490	ENSG00000261504	LOC284648	-	uncharacterized LOC284648	ncRNA
peak_684	chr1-127	chr1	6086244	6086486	+	22.0	0.800	5' UTR (NM_172130, exon 1 of 15)	5' UTR (NM_172130, exon 1 of 15)	292	NM_003636	8514	Hs.440497	NM_003636	HPRD:03090	KCNAB2	AKR6A5|HKvbeta2|HKvbeta2.1|HKvbeta2.2|KCNA2B|KV-BETA-2	potassium voltage-gated channel, shaker-related subfamily, beta member 2	protein-coding
peak_685	chr17-42	chr17	5372300	5372542	+	22.0	0.838	promoter-TSS (NM_020162)	promoter-TSS (NM_020162)	-41	NM_001199699	56919	Hs.250456	NM_020162	HPRD:13143	DHX33	DDX33	DEAH (Asp-Glu-Ala-His) box polypeptide 33	protein-coding
peak_686	chr12-60	chr12	57029363	57029605	+	22.0	0.779	intron (NM_013449, intron 1 of 28)	intron (NM_013449, intron 1 of 28)	679	NM_013449	11176	Hs.314263	NM_013449	HPRD:10417	BAZ2A	TIP5|WALp3	bromodomain adjacent to zinc finger domain, 2A	protein-coding
peak_687	chr1-67	chr1	1209110	1209352	+	22.0	0.744	promoter-TSS (NM_058167)	promoter-TSS (NM_058167)	3	NM_058167	118424	Hs.191987	NM_058167	HPRD:15600	UBE2J2	NCUBE-2|NCUBE2|PRO2121	ubiquitin-conjugating enzyme E2, J2	protein-coding
peak_688	chr2-65	chr2	128390731	128390973	+	22.0	0.685	exon (NM_001080527, exon 39 of 47)	exon (NM_001080527, exon 39 of 47)	-12587	NM_005291	2840	Hs.46453	NM_005291	HPRD:04351	GPR17	-	G protein-coupled receptor 17	protein-coding
peak_689	chr14-22	chr14	67826556	67826798	+	22.0	0.847	promoter-TSS (NM_004094)	promoter-TSS (NM_004094)	43	NM_015994	51382	Hs.272630	NM_015994		ATP6V1D	ATP6M|VATD|VMA8	ATPase, H+ transporting, lysosomal 34kDa, V1 subunit D	protein-coding
peak_690	chr17-51	chr17	1953695	1953937	+	22.0	0.772	promoter-TSS (NR_029625)	promoter-TSS (NR_029625)	-142	NR_029625	406994		NR_029625	miRBase:MI0000288	MIR212	MIRN212|mir-212	microRNA 212	ncRNA
peak_691	chr12-82	chr12	117537228	117537470	+	22.0	0.753	promoter-TSS (NM_001168325)	promoter-TSS (NM_001168325)	77	NR_120464	101928244	Hs.742266	NR_120464		TESC-AS1	-	TESC antisense RNA 1 (head to head)	ncRNA
peak_692	chr8-127	chr8	101414067	101414309	+	22.0	0.707	Intergenic	L1PA5|LINE|L1	19197	NR_039681	100616451		NR_039681	miRBase:MI0016822	MIR4471	-	microRNA 4471	ncRNA
peak_693	chr18-14	chr18	44676734	44676976	+	22.0	0.739	promoter-TSS (NM_032124)	promoter-TSS (NM_032124)	16	NM_032124	84064	Hs.465041	NM_032124	HPRD:13640	HDHD2	3110052N05Rik|HEL-S-301	haloacid dehalogenase-like hydrolase domain containing 2	protein-coding
peak_694	chr12-55	chr12	739841	740083	+	22.0	0.774	promoter-TSS (NR_122124)	promoter-TSS (NR_122124)	-95	NR_122124	100049716	Hs.655804	NR_122124	ENSG00000177406	LOC100049716	-	uncharacterized LOC100049716	ncRNA
peak_695	chr8-72	chr8	81735171	81735413	+	22.0	0.863	intron (NM_001033723, intron 1 of 8)	L1PA5|LINE|L1	51724	NM_001033723	619279	Hs.434957	NM_032651	ENSG00000164684	ZNF704	Gig1	zinc finger protein 704	protein-coding
peak_696	chr6-202	chr6	29665738	29665980	+	22.0	0.841	Intergenic	AluSq2|SINE|Alu	-20928	NM_001109809	346171	Hs.156326	NM_001109809	ENSG00000204644	ZFP57	C6orf40|TNDM1|ZNF698|bA145L22|bA145L22.2	ZFP57 zinc finger protein	protein-coding
peak_697	chr18-28	chr18	77665345	77665587	+	22.0	0.753	intron (NM_001146343, intron 3 of 3)	intron (NM_001146343, intron 3 of 3)	41798	NM_012283	26251	Hs.247905	NM_012283	HPRD:12036	KCNG2	KCNF2|KV6.2	potassium voltage-gated channel, subfamily G, member 2	protein-coding
peak_698	chr22-37	chr22	22511270	22511512	+	22.0	0.870	Intergenic	Intergenic	-87809	NM_007128	7441	Hs.247979	NM_007128	HPRD:05505	VPREB1	IGI|IGVPB|VPREB	pre-B lymphocyte 1	protein-coding
peak_699	chr16-48	chr16	89189002	89189244	+	22.0	0.859	intron (NR_104293, intron 7 of 10)	intron (NR_104293, intron 7 of 10)	-13833	NR_045667	197322	Hs.461727	NM_174917	HPRD:14117	ACSF3	-	acyl-CoA synthetase family member 3	protein-coding
peak_700	chr8-88	chr8	75083198	75083440	+	22.0	0.797	Intergenic	AluY|SINE|Alu	150243	NM_020647	56704	Hs.657367	NM_020647	HPRD:07286	JPH1	JP-1|JP1	junctophilin 1	protein-coding
peak_701	chr8-63	chr8	145703242	145703484	+	22.0	0.816	Intergenic	CpG	-1645	NM_003923	8928	Hs.708365	NM_003923	HPRD:04689	FOXH1	FAST-1|FAST1	forkhead box H1	protein-coding
peak_702	chr19-35	chr19	58740138	58740380	+	22.0	0.770	5' UTR (NM_014480, exon 1 of 7)	5' UTR (NM_014480, exon 1 of 7)	189	NM_014480	27300	Hs.438994	NM_014480	HPRD:15830	ZNF544	-	zinc finger protein 544	protein-coding
peak_703	chr3-17	chr3	186524202	186524444	+	22.0	0.790	promoter-TSS (NM_002916)	promoter-TSS (NM_002916)	-33	NM_002916	5984	Hs.732098	NM_002916	HPRD:00022	RFC4	A1|RFC37	replication factor C (activator 1) 4, 37kDa	protein-coding
peak_704	chr2-126	chr2	58273910	58274152	+	22.0	0.628	intron (NM_001288839, intron 1 of 11)	CpG	184	NM_001130481	7444	Hs.715298	NM_006296	HPRD:03702	VRK2	-	vaccinia related kinase 2	protein-coding
peak_705	chr16-40	chr16	25269333	25269575	+	22.0	0.719	promoter-TSS (NM_001012981)	promoter-TSS (NM_001012981)	-599	NM_001012981	342357	Hs.513451	NM_001012981	HPRD:11268	ZKSCAN2	ZNF694|ZSCAN31|ZSCAN34	zinc finger with KRAB and SCAN domains 2	protein-coding
peak_706	chr7-29	chr7	75157380	75157622	+	22.0	0.864	promoter-TSS (NR_028059)	promoter-TSS (NR_028059)	-48	NR_028059	5387	Hs.659871	NM_005395	HPRD:17866	PMS2P3	PMS2L3|PMS2L9|PMS5|PMSR3	postmeiotic segregation increased 2 pseudogene 3	pseudo
peak_707	chr11-39	chr11	236816	237058	+	22.0	0.744	promoter-TSS (NM_012239)	promoter-TSS (NM_012239)	129	NM_175932	5719	Hs.134688	NM_002817	HPRD:04595	PSMD13	HSPC027|Rpn9|S11|p40.5	proteasome (prosome, macropain) 26S subunit, non-ATPase, 13	protein-coding
peak_708	chr7-153	chr7	56529331	56529573	+	22.0	0.800	Intergenic	AluY|SINE|Alu	-13384	NR_029420	650226	Hs.448401	NR_029420		LOC650226	-	ankyrin repeat domain 26 pseudogene	pseudo
peak_709	chr6-35	chr6	28367443	28367685	+	22.0	0.833	promoter-TSS (NM_001163391)	promoter-TSS (NM_001163391)	-20	NM_001163391	9753	Hs.134816	NM_014724		ZSCAN12	ZFP96|ZNF29K1|ZNF305|ZNF96|dJ29K1.2	zinc finger and SCAN domain containing 12	protein-coding
peak_710	chr1-406	chr1	162549640	162549882	+	22.0	0.922	intron (NM_003115, intron 4 of 9)	AluSz|SINE|Alu	18465	NM_003115	6675	Hs.492859	NM_003115	HPRD:04178	UAP1	AGX|AGX1|AGX2|SPAG2	UDP-N-acetylglucosamine pyrophosphorylase 1	protein-coding
peak_711	chr8-56	chr8	56987034	56987276	+	22.0	0.714	promoter-TSS (NM_001023)	promoter-TSS (NM_001023)	-15	NM_001023	6224	Hs.8102	NM_001023		RPS20	S20	ribosomal protein S20	protein-coding
peak_712	chr8-289	chr8	65644636	65644878	+	22.0	0.741	intron (NM_004820, intron 1 of 5)	THE1C-int|LTR|ERVL-MaLR	66591	NM_004820	9420	Hs.667720	NM_004820	HPRD:04753	CYP7B1	CBAS3|CP7B|SPG5A	cytochrome P450, family 7, subfamily B, polypeptide 1	protein-coding
peak_713	chr1-319	chr1	145070293	145070535	+	22.0	0.953	intron (NM_022359, intron 1 of 6)	AluSx|SINE|Alu	5772	NM_022359	9659	Hs.584841	NM_014644	HPRD:10482	PDE4DIP	CMYA2|MMGL	phosphodiesterase 4D interacting protein	protein-coding
peak_714	chr5-33	chr5	99870951	99871193	+	21.7	0.826	promoter-TSS (NM_198507)	promoter-TSS (NM_198507)	-52	NM_198507	345757	Hs.356108	NM_198507	HPRD:18260	FAM174A	TMEM157|UNQ1912	family with sequence similarity 174, member A	protein-coding
peak_715	chr1-70	chr1	154946561	154946803	+	21.7	0.750	promoter-TSS (NM_001826)	promoter-TSS (NM_001826)	277	NM_001130041	6464	Hs.433795	NM_003029	HPRD:02780	SHC1	SHC|SHCA	SHC (Src homology 2 domain containing) transforming protein 1	protein-coding
peak_716	chr8-53	chr8	74888214	74888456	+	21.7	0.727	promoter-TSS (NM_017866)	promoter-TSS (NM_017866)	-42	NM_001040613	54968	Hs.106650	NM_017866	HPRD:07923	TMEM70	MC5DN2	transmembrane protein 70	protein-coding
peak_717	chr15-23	chr15	93352413	93352655	+	21.7	0.810	Intergenic	CpG	13820	NR_033769	728619	Hs.684129	NR_033769		ASB9P1	-	ankyrin repeat and SOCS box containing 9 pseudogene 1	pseudo
peak_718	chr9-29	chr9	91925363	91925605	+	21.7	0.649	promoter-TSS (NM_001827)	promoter-TSS (NM_001827)	-629	NM_001827	1164	Hs.83758	NM_001827	HPRD:00300	CKS2	CKSHS2	CDC28 protein kinase regulatory subunit 2	protein-coding
peak_719	chr8-73	chr8	90769917	90770159	+	21.7	0.577	promoter-TSS (NM_003821)	promoter-TSS (NM_003821)	63	NM_003821	8767	Hs.103755	NM_003821	HPRD:04585	RIPK2	CARD3|CARDIAK|CCK|GIG30|RICK|RIP2	receptor-interacting serine-threonine kinase 2	protein-coding
peak_720	chr8-480	chr8	90805712	90805954	+	21.7	0.897	Intergenic	AluSq2|SINE|Alu	35858	NM_003821	8767	Hs.103755	NM_003821	HPRD:04585	RIPK2	CARD3|CARDIAK|CCK|GIG30|RICK|RIP2	receptor-interacting serine-threonine kinase 2	protein-coding
peak_721	chr6-42	chr6	10723267	10723509	+	21.7	0.875	5' UTR (NM_016462, exon 1 of 6)	5' UTR (NM_016462, exon 1 of 6)	240	NM_016462	51522	Hs.519557	NM_016462	HPRD:15524	TMEM14C	C6orf53|MSTP073|NET26|bA421M1.6	transmembrane protein 14C	protein-coding
peak_722	chr7-21	chr7	1543942	1544184	+	21.7	0.678	promoter-TSS (NM_001080453)	promoter-TSS (NM_001080453)	-45	NM_001080453	26173	Hs.532188	NM_001080453	ENSG00000164880	INTS1	INT1|NET28	integrator complex subunit 1	protein-coding
peak_723	chr12-141	chr12	32641597	32641839	+	21.7	0.875	Intergenic	AluSg|SINE|Alu	-13323	NM_139241	121512	Hs.117835	NM_139241	HPRD:16891	FGD4	CMT4H|FRABP|ZFYVE6	FYVE, RhoGEF and PH domain containing 4	protein-coding
peak_724	chr16-29	chr16	85044962	85045204	+	21.7	0.702	promoter-TSS (NM_017740)	promoter-TSS (NM_017740)	58	NM_017740	55625	Hs.461610	NM_017740	HPRD:15722	ZDHHC7	DHHC7|SERZ-B|SERZ1|ZNF370	zinc finger, DHHC-type containing 7	protein-coding
peak_725	chr16-37	chr16	11006550	11006792	+	21.7	0.928	intron (NR_104444, intron 11 of 17)	intron (NR_104444, intron 11 of 17)	29586	NM_014015	28955	Hs.592051	NM_014015	HPRD:16798	DEXI	MYLE	Dexi homolog (mouse)	protein-coding
peak_726	chr10-37	chr10	75625529	75625771	+	21.7	0.792	intron (NM_172171, intron 2 of 20)	intron (NM_172171, intron 2 of 20)	8699	NM_172171	818	Hs.523045	NM_001222	HPRD:03672	CAMK2G	CAMK|CAMK-II|CAMKG	calcium/calmodulin-dependent protein kinase II gamma	protein-coding
peak_727	chr11-32	chr11	118122786	118123028	+	21.7	0.853	intron (NR_104405, intron 1 of 4)	intron (NR_104405, intron 1 of 4)	176	NM_001286152	196264	Hs.15396	NM_198275		MPZL3	-	myelin protein zero-like 3	protein-coding
peak_728	chr8-209	chr8	87527069	87527311	+	21.7	0.698	intron (NM_003909, intron 1 of 16)	CpG	534	NM_003909	8895	Hs.191219	NM_003909	HPRD:05016	CPNE3	CPN3|PRO1071	copine III	protein-coding
peak_729	chr22-52	chr22	50733171	50733413	+	21.7	0.770	intron (NM_012401, intron 1 of 36)	intron (NM_012401, intron 1 of 36)	12709	NM_012401	23654	Hs.3989	NM_012401	HPRD:05050	PLXNB2	MM1|Nbla00445|PLEXB2|dJ402G11.3	plexin B2	protein-coding
peak_730	chr10-26	chr10	95462323	95462565	+	21.7	0.838	promoter-TSS (NM_145246)	promoter-TSS (NM_145246)	-115	NM_145246	118924	Hs.586650	NM_145246	HPRD:12319	FRA10AC1	C10orf4|F26C11.1-like|FRA10A	fragile site, folic acid type, rare, fra(10)(q23.3) or fra(10)(q24.2) candidate 1	protein-coding
peak_731	chr9-49	chr9	37485787	37486029	+	21.7	0.756	promoter-TSS (NM_022490)	promoter-TSS (NM_022490)	-24	NM_001282766	64425	Hs.591087	NM_022490	HPRD:15096	POLR1E	PAF53|PRAF1	polymerase (RNA) I polypeptide E, 53kDa	protein-coding
peak_732	chr19-26	chr19	507319	507561	+	21.7	0.690	promoter-TSS (NM_033513)	promoter-TSS (NM_033513)	-57	NM_033513	91978	Hs.369613	NM_033513	HPRD:12701	TPGS1	C19orf20|GTRGEO22|PGs1	tubulin polyglutamylase complex subunit 1	protein-coding
peak_733	chr21-66	chr21	10884764	10885006	+	21.7	0.667	Intergenic	CpG	106058	NM_199261	7179	Hs.122986	NM_199259	HPRD:05064	TPTE	CT44|PTEN2	transmembrane phosphatase with tensin homology	protein-coding
peak_734	chr19-104	chr19	46198777	46199019	+	21.7	0.701	exon (NM_017659, exon 3 of 7)	exon (NM_017659, exon 3 of 7)	3157	NM_017659	54814	Hs.631556	NM_017659	HPRD:08612	QPCTL	gQC	glutaminyl-peptide cyclotransferase-like	protein-coding
peak_735	chr14-34	chr14	74179248	74179490	+	21.7	0.750	exon (NM_006029, exon 1 of 1)	exon (NM_006029, exon 1 of 1)	1759	NM_006029	9240	Hs.194709	NM_006029	HPRD:04926	PNMA1	MA1	paraneoplastic Ma antigen 1	protein-coding
peak_736	chr8-253	chr8	99712407	99712649	+	21.7	0.792	intron (NM_001256313, intron 4 of 8)	L1PA3|LINE|L1	125371	NM_001256313	6788	Hs.492333	NM_006281	HPRD:05433	STK3	KRS1|MST2	serine/threonine kinase 3	protein-coding
peak_737	chr2-200	chr2	71238946	71239188	+	21.7	0.915	Intergenic	Intergenic	-12138	NR_002185	79315	Hs.327033	NR_002185	ENSG00000205847	OR7E91P	-	olfactory receptor, family 7, subfamily E, member 91 pseudogene	pseudo
peak_738	chr7-42	chr7	1609643	1609885	+	21.7	0.845	promoter-TSS (NR_021487)	promoter-TSS (NR_021487)	55	NR_027329	114796	Hs.436146	NR_021487	ENSG00000230487	PSMG3-AS1	-	PSMG3 antisense RNA 1 (head to head)	ncRNA
peak_739	chr22-118	chr22	38299986	38300228	+	21.7	0.797	Intergenic	AluSx3|SINE|Alu	-2048	NM_033386	85377	Hs.517610	NM_033386	HPRD:11363	MICALL1	MICAL-L1|MIRAB13	MICAL-like 1	protein-coding
peak_740	chr2-97	chr2	170440729	170440971	+	21.7	0.857	promoter-TSS (NM_004792)	promoter-TSS (NM_004792)	0	NM_004792	9360	Hs.470544	NM_004792	HPRD:12083	PPIG	CARS-Cyp|CYP|SCAF10|SRCyp	peptidylprolyl isomerase G (cyclophilin G)	protein-coding
peak_741	chr6-27	chr6	20320305	20320547	+	21.7	0.900	Intergenic	LTR12C|LTR|ERV1	-81711	NM_001949	1871	Hs.269408	NM_001949	HPRD:02693	E2F3	E2F-3	E2F transcription factor 3	protein-coding
peak_742	chr15-26	chr15	75642316	75642558	+	21.7	0.943	intron (NM_001256552, intron 2 of 9)	intron (NM_001256552, intron 2 of 9)	2477	NR_046311	79661	Hs.512732	NM_024608	HPRD:12314	NEIL1	FPG1|NEI1|hFPG1	nei endonuclease VIII-like 1 (E. coli)	protein-coding
peak_743	chr11-45	chr11	61129670	61129912	+	21.7	0.826	promoter-TSS (NM_001161454)	promoter-TSS (NM_001161454)	-36	NM_001161454	220002	Hs.22546	NM_153611	HPRD:11316	CYB561A3	CYBASC3|LCYTB	cytochrome b561 family, member A3	protein-coding
peak_744	chr10-28	chr10	7860260	7860502	+	21.7	0.831	promoter-TSS (NM_031923)	promoter-TSS (NM_031923)	-86	NM_031923	83860	Hs.527688	NM_031923		TAF3	TAF140|TAFII-140|TAFII140	TAF3 RNA polymerase II, TATA box binding protein (TBP)-associated factor, 140kDa	protein-coding
peak_745	chr14-23	chr14	67981432	67981674	+	21.7	0.727	intron (NM_182526, intron 1 of 2)	CpG	468	NM_182526	161145	Hs.509707	NM_182526	HPRD:08157	TMEM229B	C14orf83	transmembrane protein 229B	protein-coding
peak_746	chr2-121	chr2	175547187	175547429	+	21.7	0.775	intron (NM_001077269, intron 1 of 7)	CpG	319	NM_001077269	7456	Hs.128067	NM_003387	HPRD:03835	WIPF1	PRPL-2|WASPIP|WIP	WAS/WASL interacting protein family, member 1	protein-coding
peak_747	chr12-164	chr12	48147298	48147540	+	21.7	0.674	intron (NM_001098531, intron 2 of 27)	intron (NM_001098531, intron 2 of 27)	4762	NM_001098532	10411	Hs.8578	NM_006105	HPRD:06928	RAPGEF3	CAMP-GEFI|EPAC|EPAC1|HSU79275|bcm910	Rap guanine nucleotide exchange factor (GEF) 3	protein-coding
peak_748	chr16-86	chr16	74700625	74700867	+	21.7	0.909	promoter-TSS (NM_018124)	promoter-TSS (NM_018124)	33	NM_018124	55159	Hs.567525	NM_018124	HPRD:07678	RFWD3	RNF201	ring finger and WD repeat domain 3	protein-coding
peak_749	chr4-41	chr4	75023652	75023894	+	21.7	0.747	promoter-TSS (NM_001144978)	promoter-TSS (NM_001144978)	-56	NM_001144978	441024	Hs.721011	NM_001004346	HPRD:17608	MTHFD2L	-	methylenetetrahydrofolate dehydrogenase (NADP+ dependent) 2-like	protein-coding
peak_750	chr17-45	chr17	13972661	13972903	+	21.7	0.840	promoter-TSS (NM_001303)	promoter-TSS (NM_001303)	-7	NR_049718	100874058	Hs.720411	NR_049718	ENSG00000236088	COX10-AS1	COX10-AS|COX10AS	COX10 antisense RNA 1	ncRNA
peak_751	chr17-126	chr17	21238101	21238343	+	21.7	0.955	Intergenic	LTR39|LTR|ERV1	-41477	NM_021012	3768	Hs.200629	NM_021012	HPRD:09083	KCNJ12	IRK-2|IRK2|KCNJN1|Kir2.2|Kir2.2v|hIRK|hIRK1|hkir2.2x|kcnj12x	potassium inwardly-rectifying channel, subfamily J, member 12	protein-coding
peak_752	chr15-16	chr15	75660841	75661083	+	21.7	0.784	promoter-TSS (NM_001256496)	promoter-TSS (NM_001256496)	6	NM_001256494	4123	Hs.26232	NM_006715	HPRD:01109	MAN2C1	MAN6A8|MANA|MANA1	mannosidase, alpha, class 2C, member 1	protein-coding
peak_753	chr16-83	chr16	48500857	48501099	+	21.7	0.924	Intergenic	AluSz6|SINE|Alu	-81749	NM_003031	6477	Hs.706828	NM_003031	HPRD:03736	SIAH1	SIAH1A	siah E3 ubiquitin protein ligase 1	protein-coding
peak_754	chr12-112	chr12	53643995	53644237	+	21.7	0.764	Intergenic	AluSx3|SINE|Alu	-1254	NM_001170790	84975	Hs.654660	NM_032889	HPRD:14416	MFSD5	hsMOT2	major facilitator superfamily domain containing 5	protein-coding
peak_755	chr17-53	chr17	18966789	18967031	+	21.7	0.878	Intergenic	AluSx|SINE|Alu	-16574	NM_006613	10750	Hs.567416	NM_006613		GRAP	-	GRB2-related adaptor protein	protein-coding
peak_756	chr16-30	chr16	21518343	21518585	+	21.7	0.730	Intergenic	Intergenic	-4862	NR_027155	100271836	Hs.552700	NR_027155	ENSG00000180747	SMG1P3	-	SMG1 pseudogene 3	pseudo
peak_757	chr8-235	chr8	55467035	55467277	+	21.7	0.808	Intergenic	Intergenic	-61471	NM_006269	6101	Hs.732820	NM_006269	HPRD:04896	RP1	DCDC4A|ORP1	retinitis pigmentosa 1 (autosomal dominant)	protein-coding
peak_758	chr2-90	chr2	70313374	70313616	+	21.7	0.776	intron (NR_033872, intron 1 of 10)	CpG	652	NR_033872	400960	Hs.683864	NR_033872	ENSG00000179818	PCBP1-AS1	-	PCBP1 antisense RNA 1	ncRNA
peak_759	chr1-697	chr1	180917238	180917480	+	21.7	0.864	Intergenic	Intergenic	35046	NM_020950	57710	Hs.734816	NM_020950		KIAA1614	-	KIAA1614	protein-coding
peak_760	chr2-81	chr2	61698330	61698572	+	21.7	0.702	promoter-TSS (NM_014709)	promoter-TSS (NM_014709)	-602	NM_014709	9736	Hs.644708	NM_014709	HPRD:11665	USP34	-	ubiquitin specific peptidase 34	protein-coding
peak_761	chr2-174	chr2	53748614	53748856	+	21.7	0.833	Intergenic	AluSq2|SINE|Alu	-246194	NM_001008708	494143	Hs.585944	NM_001008708	HPRD:17418	CHAC2	-	ChaC, cation transport regulator homolog 2 (E. coli)	protein-coding
peak_762	chr8-357	chr8	52432582	52432824	+	21.7	0.814	intron (NM_144651, intron 4 of 22)	intron (NM_144651, intron 4 of 22)	289302	NM_144651	137902	Hs.444882	NM_144651	HPRD:08693	PXDNL	PMR1|PRM1|VPO2	peroxidasin homolog (Drosophila)-like	protein-coding
peak_763	chr14-32	chr14	106072556	106072798	+	21.7	0.641	Intergenic	Intergenic	-14776	NR_107038	102465871		NR_107038		MIR8071-1	hsa-mir-8071-1	microRNA 8071-1	ncRNA
peak_764	chr3-40	chr3	13050924	13051166	+	21.7	0.773	intron (NM_001134382, intron 1 of 14)	intron (NM_001134382, intron 1 of 14)	-41847	NM_014869	9922	Hs.475506	NM_014869	HPRD:11052	IQSEC1	ARF-GEP100|ARFGEP100|BRAG2|GEP100	IQ motif and Sec7 domain 1	protein-coding
peak_765	chr1-184	chr1	21814681	21814923	+	21.7	0.841	Intergenic	AluY|SINE|Alu	-21056	NM_000478	249	Hs.75431	NM_000478	HPRD:01377	ALPL	AP-TNAP|APTNAP|HOPS|TNAP|TNSALP	alkaline phosphatase, liver/bone/kidney	protein-coding
peak_766	chr6-81	chr6	28470135	28470377	+	21.7	0.859	TTS (NM_182701)	TTS (NM_182701)	13314	NM_182701	257202	Hs.448570	NM_182701	HPRD:12132	GPX6	GPX5p|GPXP3|GPx-6|GSHPx-6|dJ1186N24|dJ1186N24.1	glutathione peroxidase 6 (olfactory)	protein-coding
peak_767	chr8-113	chr8	56798228	56798470	+	21.7	0.805	intron (NM_001111097, intron 1 of 12)	intron (NM_001111097, intron 1 of 12)	5963	NM_001111097	4067	Hs.491767	NM_002350	HPRD:01301	LYN	JTK8|p53Lyn|p56Lyn	LYN proto-oncogene, Src family tyrosine kinase	protein-coding
peak_768	chr17-37	chr17	66508446	66508688	+	21.7	0.759	promoter-TSS (NM_002734)	promoter-TSS (NM_002734)	47	NM_212472	5573	Hs.280342	NM_002734	HPRD:01786	PRKAR1A	ACRDYS1|ADOHR|CAR|CNC|CNC1|PKR1|PPNAD1|PRKAR1|TSE1	protein kinase, cAMP-dependent, regulatory, type I, alpha	protein-coding
peak_769	chr12-77	chr12	9066903	9067145	+	21.7	0.879	promoter-TSS (NM_004426)	promoter-TSS (NM_004426)	-292	NM_004426	1911	Hs.744902	NM_004426	HPRD:16009	PHC1	EDR1|HPH1|MCPH11|RAE28	polyhomeotic homolog 1 (Drosophila)	protein-coding
peak_770	chr4-23	chr4	40303737	40303979	+	21.7	0.938	Intergenic	Intergenic	-5344	NR_121641	101060498	Hs.351492	NR_121640	ENSG00000249241	LOC101060498	-	uncharacterized LOC101060498	ncRNA
peak_771	chr19-39	chr19	35738864	35739106	+	21.7	0.604	promoter-TSS (NM_015925)	promoter-TSS (NM_015925)	-574	NM_001260489	51599	Hs.466507	NM_015925	HPRD:17283	LSR	ILDR3|LISCH7	lipolysis stimulated lipoprotein receptor	protein-coding
peak_772	chr19-67	chr19	35531935	35532177	+	21.7	0.803	TTS (NM_001037)	TTS (NM_001037)	646	NM_182983	3249	Hs.182385	NM_002151	HPRD:00801	HPN	TMPRSS1	hepsin	protein-coding
peak_773	chr7-66	chr7	140403688	140403930	+	21.7	0.758	intron (NM_004546, intron 2 of 3)	AluY|SINE|Alu	-6932	NR_024454	100134713	Hs.534141	NR_024454	ENSG00000240889	NDUFB2-AS1	-	NDUFB2 antisense RNA 1	ncRNA
peak_774	chr11-44	chr11	9385909	9386151	+	21.7	0.726	Intergenic	CpG	-20139	NM_006391	10527	Hs.744911	NM_006391	HPRD:09280	IPO7	Imp7|RANBP7	importin 7	protein-coding
peak_775	chr17-56	chr17	56429514	56429756	+	21.7	0.793	promoter-TSS (NM_003168)	promoter-TSS (NM_003168)	-36	NR_073470	6827	Hs.439481	NM_003168	HPRD:16026	SUPT4H1	SPT4|SPT4H|SUPT4H	suppressor of Ty 4 homolog 1 (S. cerevisiae)	protein-coding
peak_776	chr22-23	chr22	41487573	41487815	+	21.3	0.718	promoter-TSS (NR_031694)	promoter-TSS (NR_031694)	-823	NR_031694	100302237		NR_031694	miRBase:MI0006428	MIR1281	MIRN1281|hsa-mir-1281	microRNA 1281	ncRNA
peak_777	chr8-66	chr8	62745044	62745286	+	21.3	0.871	Intergenic	Intergenic	117818	NR_039680	100616484		NR_039680	miRBase:MI0016821	MIR4470	-	microRNA 4470	ncRNA
peak_778	chr18-108	chr18	74754644	74754886	+	21.3	0.805	intron (NM_001025101, intron 3 of 8)	intron (NM_001025101, intron 3 of 8)	-25710	NM_002385	4155	Hs.551713	NM_002385	HPRD:01158	MBP	-	myelin basic protein	protein-coding
peak_779	chr1-131	chr1	37420698	37420940	+	21.3	0.753	intron (NM_000831, intron 1 of 15)	intron (NM_000831, intron 1 of 15)	79025	NM_000831	2899	Hs.128848	NM_000831	HPRD:00691	GRIK3	EAA5|GLR7|GLUR7|GluK3|GluR7a	glutamate receptor, ionotropic, kainate 3	protein-coding
peak_780	chr10-33	chr10	72268634	72268876	+	21.3	0.825	intron (NM_014431, intron 1 of 19)	intron (NM_014431, intron 1 of 19)	30191	NM_014431	27143	Hs.202351	NM_014431	HPRD:11419	PALD1	KIAA1274|PALD	phosphatase domain containing, paladin 1	protein-coding
peak_781	chr4-20	chr4	83812315	83812557	+	21.3	0.690	promoter-TSS (NM_016211)	promoter-TSS (NM_016211)	-3	NM_001300745	22872	Hs.370024	NM_014933	HPRD:15314	SEC31A	ABP125|ABP130|HSPC334|SEC31L1	SEC31 homolog A (S. cerevisiae)	protein-coding
peak_782	chr11-18	chr11	118442974	118443216	+	21.3	0.812	promoter-TSS (NM_001142281)	promoter-TSS (NM_001142281)	-7	NM_001142281	372	Hs.33642	NM_001655	HPRD:02893	ARCN1	COPD	archain 1	protein-coding
peak_783	chr3-134	chr3	177360395	177360637	+	21.3	0.905	intron (NR_047568, intron 3 of 3)	intron (NR_047568, intron 3 of 3)	-174137	NR_110826	102724550	Hs.570526	NR_110826		LOC102724550	-	uncharacterized LOC102724550	ncRNA
peak_784	chr8-96	chr8	145742255	145742497	+	21.3	0.750	promoter-TSS (NM_014665)	promoter-TSS (NM_014665)	834	NM_004260	9401	Hs.31442	NM_004260	HPRD:04805	RECQL4	RECQ4	RecQ protein-like 4	protein-coding
peak_785	chrX-18	chrX	6323548	6323790	+	21.3	0.840	Intergenic	AluY|SINE|Alu	-21665	NR_039927	100616373		NR_039927	miRBase:MI0017411	MIR4770	-	microRNA 4770	ncRNA
peak_786	chr4-26	chr4	140478314	140478556	+	21.3	0.756	promoter-TSS (NM_030648)	promoter-TSS (NM_030648)	-858	NM_030648	80854	Hs.480792	NM_030648	HPRD:16226	SETD7	KMT7|SET7|SET7/9|SET9	SET domain containing (lysine methyltransferase) 7	protein-coding
peak_787	chr8-150	chr8	103854122	103854364	+	21.3	0.845	intron (NM_015878, intron 4 of 12)	AluSq|SINE|Alu	22154	NM_015878	51582	Hs.459106	NM_015878	HPRD:07443	AZIN1	OAZI|OAZIN|ODC1L	antizyme inhibitor 1	protein-coding
peak_788	chr8-242	chr8	74935730	74935972	+	21.3	0.833	intron (NM_015364, intron 3 of 4)	intron (NM_015364, intron 3 of 4)	32287	NM_001195797	23643	Hs.726603	NM_015364	HPRD:05579	LY96	ESOP-1|MD-2|MD2|ly-96	lymphocyte antigen 96	protein-coding
peak_789	chr8-508	chr8	103734678	103734920	+	21.3	0.859	Intergenic	AluSp|SINE|Alu	-66669	NM_005655	7071	Hs.435001	NM_005655	HPRD:03527	KLF10	EGR-alpha|EGRA|TIEG|TIEG1	Kruppel-like factor 10	protein-coding
peak_790	chr9-32	chr9	35732157	35732399	+	21.3	0.729	promoter-TSS (NM_006368)	promoter-TSS (NM_006368)	-39	NM_006368	10488	Hs.522110	NM_006368	ENSG00000107175	CREB3	LUMAN|LZIP	cAMP responsive element binding protein 3	protein-coding
peak_791	chr17-52	chr17	2239669	2239911	+	21.3	0.845	5' UTR (NM_018128, exon 1 of 15)	5' UTR (NM_018128, exon 1 of 15)	888	NM_018128	55720	Hs.388170	NM_018128	HPRD:07681	TSR1	-	TSR1, 20S rRNA accumulation, homolog (S. cerevisiae)	protein-coding
peak_792	chr1-253	chr1	171748911	171749153	+	21.3	0.859	Intergenic	AluSz|SINE|Alu	-1729	NM_001007239	51603	Hs.494705	NM_014955	HPRD:13821	METTL13	5630401D24Rik|KIAA0859|feat	methyltransferase like 13	protein-coding
peak_793	chr12-955	chr12	68817688	68817930	+	21.3	0.882	Intergenic	AluSz6|SINE|Alu	27455	NR_120458	100507195	Hs.450772	NR_120458		LOC100507195	-	uncharacterized LOC100507195	ncRNA
peak_794	chr1-166	chr1	3406032	3406274	+	21.3	0.725	3' UTR (NM_001409, exon 37 of 37)	3' UTR (NM_001409, exon 37 of 37)	35006	NM_014448	27237	Hs.87435	NM_014448	HPRD:12478	ARHGEF16	GEF16|NBR	Rho guanine nucleotide exchange factor (GEF) 16	protein-coding
peak_795	chrX-8	chrX	52949967	52950209	+	21.3	0.722	Intergenic	CpG	21679	NM_001099684	727866	Hs.6451	NM_001099684	ENSG00000179304	FAM156B	TMEM29B	family with sequence similarity 156, member B	protein-coding
peak_796	chr9-53	chr9	66454789	66455031	+	21.3	0.775	Intergenic	Intergenic	-2379	NR_121647	103352539	Hs.351215	NR_121647		LINC01410	-	long intergenic non-protein coding RNA 1410	ncRNA
peak_797	chr19-70	chr19	56146186	56146428	+	21.3	0.887	Intergenic	Intergenic	-6085	NM_207115	51157	Hs.631551	NM_016202	HPRD:18353	ZNF580	-	zinc finger protein 580	protein-coding
peak_798	chr12-195	chr12	54368326	54368568	+	21.3	0.789	intron (NM_014212, intron 1 of 1)	CpG	293	NR_047517	100124700	Hs.197076	NR_003716	ENSG00000228630	HOTAIR	HOXAS|HOXC-AS4|HOXC11-AS1|NCRNA00072	HOX transcript antisense RNA	ncRNA
peak_799	chr8-165	chr8	63624819	63625061	+	21.3	0.679	intron (NM_173688, intron 3 of 5)	L1PB1|LINE|L1	-265480	NR_027378	643763	Hs.491856	NM_001039769		UG0898H09	-	uncharacterized LOC643763	ncRNA
peak_800	chr1-100	chr1	211555957	211556199	+	21.3	0.829	promoter-TSS (NR_026761)	promoter-TSS (NR_026761)	-19	NR_026761	84791	Hs.523932	NM_032705	HPRD:17500	LINC00467	C1orf97	long intergenic non-protein coding RNA 467	ncRNA
peak_801	chr1-263	chr1	208200350	208200592	+	21.3	0.742	3' UTR (NM_025179, exon 32 of 32)	3' UTR (NM_025179, exon 32 of 32)	-115788	NM_001773	947	Hs.374990	NM_001773	HPRD:00790	CD34	-	CD34 molecule	protein-coding
peak_802	chr11-31	chr11	68671229	68671471	+	21.3	0.795	promoter-TSS (NM_181515)	promoter-TSS (NM_181515)	31	NM_002180	3508	Hs.503048	NM_002180	HPRD:02736	IGHMBP2	CATF1|HCSA|HMN6|SMARD1|SMUBP2|ZFAND7	immunoglobulin mu binding protein 2	protein-coding
peak_803	chr17-57	chr17	61850985	61851227	+	21.3	0.753	promoter-TSS (NM_203499)	promoter-TSS (NM_203499)	-18	NM_020198	57003	Hs.202011	NM_020198	HPRD:17041	CCDC47	MSTP041	coiled-coil domain containing 47	protein-coding
peak_804	chr5-24	chr5	150080500	150080742	+	21.3	0.659	promoter-TSS (NM_018047)	promoter-TSS (NM_018047)	48	NM_018047	55696	Hs.713564	NM_018047	HPRD:10186	RBM22	Cwc2|ZC3H16|fSAP47	RNA binding motif protein 22	protein-coding
peak_805	chr6-46	chr6	158653847	158654089	+	21.3	0.756	Intergenic	CpG	64589	NM_207118	404672	Hs.356224	NM_207118	HPRD:10581	GTF2H5	C6orf175|TFB5|TFIIH|TGF2H5|TTD|TTD-A|TTDA|bA120J8.2	general transcription factor IIH, polypeptide 5	protein-coding
peak_806	chr12-177	chr12	90180378	90180620	+	21.3	0.814	Intergenic	THE1D-int|LTR|ERVL-MaLR	77767	NR_028138	338758	Hs.601766	NR_028138	ENSG00000271614	LINC00936	-	long intergenic non-protein coding RNA 936	ncRNA
peak_807	chr8-98	chr8	48682430	48682672	+	21.3	0.891	Intergenic	AluSc8|SINE|Alu	-31825	NM_005195	1052	Hs.440829	NM_005195		CEBPD	C/EBP-delta|CELF|CRP3|NF-IL6-beta	CCAAT/enhancer binding protein (C/EBP), delta	protein-coding
peak_808	chr3-47	chr3	19988495	19988737	+	21.3	0.792	promoter-TSS (NM_004162)	promoter-TSS (NM_004162)	44	NM_004162	5868	Hs.475663	NM_004162	HPRD:01542	RAB5A	RAB5	RAB5A, member RAS oncogene family	protein-coding
peak_809	chr1-205	chr1	36640678	36640920	+	21.3	0.703	intron (NM_018067, intron 6 of 16)	intron (NM_018067, intron 6 of 16)	-19145	NM_001270895	27095	Hs.523131	NM_014408	HPRD:11644	TRAPPC3	BET3	trafficking protein particle complex 3	protein-coding
peak_810	chr19-62	chr19	7413711	7413953	+	21.3	0.769	Intergenic	Intergenic	-46167	NM_015318	23370	Hs.465761	NM_015318	HPRD:12479	ARHGEF18	P114-RhoGEF	Rho/Rac guanine nucleotide exchange factor (GEF) 18	protein-coding
peak_811	chr6-21	chr6	73972748	73972990	+	21.3	0.807	promoter-TSS (NM_030568)	promoter-TSS (NM_030568)	38	NM_030568	80759	Hs.433062	NM_030568	HPRD:10790	KHDC1	C6orf148|NDG1|bA257K9.4	KH homology domain containing 1	protein-coding
peak_812	chr8-35	chr8	102149463	102149705	+	21.3	0.861	Intergenic	Intergenic	68376	NM_001267708	51123	Hs.374485	NM_016096	HPRD:13688	ZNF706	PNAS-106|PNAS-113	zinc finger protein 706	protein-coding
peak_813	chr8-54	chr8	86165140	86165382	+	21.3	0.806	intron (NM_198584, intron 2 of 6)	AluSp|SINE|Alu	7545	NM_198584	377677	Hs.127189	NM_198584	HPRD:12992	CA13	CAXIII	carbonic anhydrase XIII	protein-coding
peak_814	chr18-53	chr18	11851318	11851560	+	21.3	0.688	promoter-TSS (NM_020412)	promoter-TSS (NM_020412)	50	NM_020412	57132	Hs.656244	NM_020412	HPRD:12106	CHMP1B	C10orf2|C18-ORF2|C18orf2|CHMP1.5|Vps46-2|Vps46B|hVps46-2	charged multivesicular body protein 1B	protein-coding
peak_815	chr18-31	chr18	33077810	33078052	+	21.3	0.818	promoter-TSS (NM_194281)	promoter-TSS (NM_194281)	24	NM_194281	125476	Hs.464903	NM_194281	HPRD:10719	INO80C	C18orf37|IES6|hIes6	INO80 complex subunit C	protein-coding
peak_816	chr2-89	chr2	208490008	208490250	+	21.3	0.787	promoter-TSS (NM_001127395)	promoter-TSS (NM_001127395)	-156	NM_001127395	151194	Hs.664764	NM_145280	HPRD:14090	METTL21A	FAM119A|HCA557b|HSPA-KMT	methyltransferase like 21A	protein-coding
peak_817	chr15-34	chr15	81589154	81589396	+	21.3	0.747	promoter-TSS (NM_004513)	promoter-TSS (NM_004513)	21	NM_004513	3603	Hs.459095	NM_004513	HPRD:04329	IL16	LCF|NIL16|PRIL16|prIL-16	interleukin 16	protein-coding
peak_818	chr9-28	chr9	136283098	136283340	+	21.3	0.744	promoter-TSS (NM_001279349)	promoter-TSS (NM_001279349)	-3	NM_020385	57109	Hs.438409	NM_020385	HPRD:04239	REXO4	REX4|XPMC2|XPMC2H	REX4, RNA exonuclease 4 homolog (S. cerevisiae)	protein-coding
peak_819	chr10-18	chr10	103911961	103912203	+	21.3	0.721	5' UTR (NM_001284389, exon 1 of 13)	5' UTR (NM_001284389, exon 1 of 13)	149	NM_004741	9221	Hs.523238	NM_004741	ENSG00000166197	NOLC1	NOPP130|NOPP140|NS5ATP13|P130	nucleolar and coiled-body phosphoprotein 1	protein-coding
peak_820	chr8-57	chr8	61757943	61758185	+	21.3	0.768	intron (NM_017780, intron 23 of 37)	intron (NM_017780, intron 23 of 37)	122243	NR_034003	100130298	Hs.636194	NR_034003		LOC100130298	-	hCG1816373-like	ncRNA
peak_821	chr20-37	chr20	1447374	1447616	+	21.3	0.756	non-coding (NR_038164, exon 1 of 8)	non-coding (NR_038164, exon 1 of 8)	842	NM_018839	55968	Hs.12865	NM_016143	HPRD:09425	NSFL1C	P47|UBX1|UBXD10|UBXN2C|dJ776F14.1	NSFL1 (p97) cofactor (p47)	protein-coding
peak_822	chr16-31	chr16	2732344	2732586	+	21.3	0.803	promoter-TSS (NM_018992)	promoter-TSS (NM_018992)	-30	NM_018992	54442	Hs.61960	NM_018992	HPRD:13768	KCTD5	-	potassium channel tetramerization domain containing 5	protein-coding
peak_823	chr1-145	chr1	100598556	100598798	+	21.3	0.714	promoter-TSS (NM_194292)	promoter-TSS (NM_194292)	-29	NM_019083	54482	Hs.729095	NM_019083	HPRD:07659	TRMT13	CCDC76	tRNA methyltransferase 13 homolog (S. cerevisiae)	protein-coding
peak_824	chr8-835	chr8	37595073	37595315	+	21.3	0.912	intron (NM_001003790, intron 1 of 6)	intron (NM_001003790, intron 1 of 6)	997	NM_001003790	11160	Hs.705490	NM_007175	HPRD:15437	ERLIN2	C8orf2|Erlin-2|NET32|SPFH2|SPG18	ER lipid raft associated 2	protein-coding
peak_825	chr10-22	chr10	124713622	124713864	+	21.3	0.795	5' UTR (NM_024942, exon 1 of 6)	5' UTR (NM_024942, exon 1 of 6)	176	NM_024942	80007	Hs.501286	NM_024942	HPRD:18531	C10orf88	-	chromosome 10 open reading frame 88	protein-coding
peak_826	chr1-115	chr1	3541252	3541494	+	21.3	0.789	promoter-TSS (NM_182752)	promoter-TSS (NM_182752)	-183	NM_182752	127262	Hs.20529	NM_182752	HPRD:14037	TPRG1L	FAM79A|h-mover|mover	tumor protein p63 regulated 1-like	protein-coding
peak_827	chr1-704	chr1	194682731	194682973	+	21.3	0.855	Intergenic	AluY|SINE|Alu	1408977	NR_125789	101929184	Hs.146728	NR_125789		LINC01031	TCONS_00000361	long intergenic non-protein coding RNA 1031	ncRNA
peak_828	chr17-65	chr17	6543889	6544131	+	21.3	0.795	promoter-TSS (NM_032731)	promoter-TSS (NM_032731)	-212	NM_032731	84817	Hs.408236	NM_032731	HPRD:11656	TXNDC17	TRP14|TXNL5	thioredoxin domain containing 17	protein-coding
peak_829	chr1-93	chr1	1243392	1243634	+	21.3	0.706	promoter-TSS (NM_153339)	promoter-TSS (NM_153339)	-244	NM_030649	116983	Hs.535257	NM_030649	HPRD:10820	ACAP3	CENTB5	ArfGAP with coiled-coil, ankyrin repeat and PH domains 3	protein-coding
peak_830	chr8-141	chr8	79899807	79900049	+	21.3	0.969	Intergenic	AluSx1|SINE|Alu	-182170	NM_001199888	3574	Hs.591873	NM_000880	HPRD:00892	IL7	IL-7	interleukin 7	protein-coding
peak_831	chr8-97	chr8	47092645	47092887	+	21.3	0.833	Intergenic	GSAT|Satellite|centr	-659742	NR_027013	497634	Hs.406982	NR_027012	ENSG00000253314	LINC00293	BEYLA|NCRNA00293	long intergenic non-protein coding RNA 293	ncRNA
peak_832	chr3-88	chr3	128444886	128445128	+	21.3	0.866	promoter-TSS (NM_004637)	promoter-TSS (NM_004637)	28	NM_004637	7879	Hs.744853	NM_004637	HPRD:03805	RAB7A	PRO2706|RAB7	RAB7A, member RAS oncogene family	protein-coding
peak_833	chr21-75	chr21	43880949	43881191	+	20.9	0.873	Intergenic	Intergenic	35394	NM_080860	89765	Hs.661069	NM_080860	HPRD:11651	RSPH1	CILD24|RSP44|RSPH10A|TSA2|TSGA2	radial spoke head 1 homolog (Chlamydomonas)	protein-coding
peak_834	chr21-71	chr21	47706070	47706312	+	20.9	0.760	promoter-TSS (NM_058181)	promoter-TSS (NM_058181)	-76	NM_001006114	54059	Hs.474066	NM_058181	HPRD:10754	YBEY	C21orf57	ybeY metallopeptidase (putative)	protein-coding
peak_835	chr1-1217	chr1	249153628	249153870	+	20.9	0.809	promoter-TSS (NM_017865)	promoter-TSS (NM_017865)	-434	NM_001193328	55657	Hs.377705	NM_017865	HPRD:07922	ZNF692	AREBP|Zfp692	zinc finger protein 692	protein-coding
peak_836	chr15-18	chr15	63796621	63796863	+	20.9	0.763	promoter-TSS (NR_046341)	promoter-TSS (NR_046341)	32	NR_046342	9960	Hs.458499	NM_006537		USP3	SIH003|UBP	ubiquitin specific peptidase 3	protein-coding
peak_837	chr16-52	chr16	3450922	3451164	+	20.9	0.726	promoter-TSS (NM_017810)	promoter-TSS (NM_017810)	22	NM_001284527	54925	Hs.592078	NM_017810	HPRD:15791	ZSCAN32	HCCS-5|ZNF434	zinc finger and SCAN domain containing 32	protein-coding
peak_838	chr18-19	chr18	59854442	59854684	+	20.9	0.747	promoter-TSS (NM_020854)	promoter-TSS (NM_020854)	39	NM_020854	57614	Hs.465323	NM_020854	HPRD:13866	KIAA1468	HsT3308|HsT885	KIAA1468	protein-coding
peak_839	chr19-34	chr19	56632655	56632897	+	20.9	0.662	promoter-TSS (NM_001002836)	promoter-TSS (NM_001002836)	-34	NM_001002836	126208	Hs.397153	NM_001002836	HPRD:14032	ZNF787	TIP20	zinc finger protein 787	protein-coding
peak_840	chr19-162	chr19	4433255	4433497	+	20.9	0.812	exon (NM_005483, exon 13 of 15)	exon (NM_005483, exon 13 of 15)	-12599	NR_039901	100616371		NR_039901	miRBase:MI0017385	MIR4746	-	microRNA 4746	ncRNA
peak_841	chr8-238	chr8	68396272	68396514	+	20.9	0.902	intron (NM_020361, intron 7 of 10)	AluY|SINE|Alu	-140481	NM_006421	10565	Hs.656902	NM_006421	HPRD:09163	ARFGEF1	ARFGEP1|BIG1|P200	ADP-ribosylation factor guanine nucleotide-exchange factor 1 (brefeldin A-inhibited)	protein-coding
peak_842	chr12-50	chr12	27090889	27091131	+	20.9	0.742	promoter-TSS (NM_001171888)	promoter-TSS (NM_001171888)	244	NM_018164	55726	Hs.505077	NM_018164	HPRD:07689	ASUN	C12orf11|GCT1|Mat89Bb|NET48|SPATA30	asunder spermatogenesis regulator	protein-coding
peak_843	chr8-67	chr8	71441991	71442233	+	20.9	0.882	Intergenic	AluJo|SINE|Alu	58743	NR_110653	101926892	Hs.367827	NR_110653	ENSG00000253967	LOC101926892	-	uncharacterized LOC101926892	ncRNA
peak_844	chr7-47	chr7	101034264	101034506	+	20.9	0.919	intron (NM_133457, intron 1 of 12)	intron (NM_133457, intron 1 of 12)	28284	NM_001278563	136227	Hs.654854	NM_133457	HPRD:16405	COL26A1	EMI6|EMID2|EMU2|SH2B	collagen, type XXVI, alpha 1	protein-coding
peak_845	chr11-49	chr11	67435633	67435875	+	20.9	0.600	intron (NM_001031615, intron 1 of 9)	intron (NM_001031615, intron 1 of 9)	6348	NM_000695	222	Hs.87539	NM_000695	HPRD:03559	ALDH3B2	ALDH8	aldehyde dehydrogenase 3 family, member B2	protein-coding
peak_846	chr8-50	chr8	47829418	47829660	+	20.9	0.653	Intergenic	Intergenic	77031	NR_027012	497634	Hs.406982	NR_027012	ENSG00000253314	LINC00293	BEYLA|NCRNA00293	long intergenic non-protein coding RNA 293	ncRNA
peak_847	chr18-43	chr18	74059185	74059427	+	20.9	0.716	Intergenic	Intergenic	147840	NM_014643	9658	Hs.436973	NM_014643	ENSG00000101493	ZNF516	HsT287	zinc finger protein 516	protein-coding
peak_848	chr12-243	chr12	51903804	51904046	+	20.9	0.768	3' UTR (NM_001039960, exon 25 of 25)	3' UTR (NM_001039960, exon 25 of 25)	-81095	NM_001177984	6334	Hs.436550	NM_014191	HPRD:09006	SCN8A	CERIII|CIAT|EIEE13|MED|NaCh6|Nav1.6|PN4	sodium channel, voltage gated, type VIII, alpha subunit	protein-coding
peak_849	chr5-41	chr5	76326079	76326321	+	20.9	0.741	promoter-TSS (NM_018046)	promoter-TSS (NM_018046)	-10	NM_018046	55109	Hs.634849	NM_018046	HPRD:07621	AGGF1	GPATC7|GPATCH7|HSU84971|HUS84971|VG5Q	angiogenic factor with G patch and FHA domains 1	protein-coding
peak_850	chr2-87	chr2	96829587	96829829	+	20.9	0.805	Intergenic	Intergenic	-18529	NM_004418	1844	Hs.1183	NM_004418	HPRD:04348	DUSP2	PAC-1|PAC1	dual specificity phosphatase 2	protein-coding
peak_851	chr1-152	chr1	204485383	204485625	+	20.9	0.711	promoter-TSS (NM_001204172)	promoter-TSS (NM_001204172)	-3	NM_001204171	4194	Hs.497492	NM_002393	HPRD:04082	MDM4	HDMX|MDMX|MRP1	MDM4, p53 regulator	protein-coding
peak_852	chr20-36	chr20	62612261	62612503	+	20.9	0.674	promoter-TSS (NM_012469)	promoter-TSS (NM_012469)	-49	NM_012469	24148	Hs.31334	NM_012469	HPRD:10729	PRPF6	ANT-1|ANT1|C20orf14|Prp6|RP60|SNRNP102|TOM|U5-102K|hPrp6	pre-mRNA processing factor 6	protein-coding
peak_853	chr8-190	chr8	103621438	103621680	+	20.9	0.771	Intergenic	AluY|SINE|Alu	44633	NR_103759	7071	Hs.435001	NM_005655	HPRD:03527	KLF10	EGR-alpha|EGRA|TIEG|TIEG1	Kruppel-like factor 10	protein-coding
peak_854	chr7-44	chr7	20259614	20259856	+	20.9	0.950	Intergenic	MLT1N2|LTR|ERVL-MaLR	-2722	NM_182762	346389	Hs.598388	NM_182762	HPRD:12381	MACC1	7A5|SH3BP4L	metastasis associated in colon cancer 1	protein-coding
peak_855	chr3-12	chr3	101232029	101232271	+	20.9	0.840	promoter-TSS (NM_001282804)	promoter-TSS (NM_001282804)	-65	NM_001282801	57337	Hs.529551	NM_020654	HPRD:07154	SENP7	-	SUMO1/sentrin specific peptidase 7	protein-coding
peak_856	chr19-91	chr19	17048840	17049082	+	20.9	0.731	intron (NM_015692, intron 23 of 41)	intron (NM_015692, intron 23 of 41)	49135	NM_003950	9002	Hs.137574	NM_003950		F2RL3	PAR4	coagulation factor II (thrombin) receptor-like 3	protein-coding
peak_857	chr1-203	chr1	17364250	17364492	+	20.9	0.788	intron (NM_003000, intron 2 of 7)	AluSp|SINE|Alu	16294	NM_003000	6390	Hs.465924	NM_003000	HPRD:01707	SDHB	CWS2|IP|PGL4|SDH|SDH1|SDH2|SDHIP	succinate dehydrogenase complex, subunit B, iron sulfur (Ip)	protein-coding
peak_858	chr3-108	chr3	100428042	100428284	+	20.9	0.843	promoter-TSS (NM_001007565)	promoter-TSS (NM_001007565)	-12	NM_001195479	10342	Hs.518123	NM_006070	HPRD:03932	TFG	HMSNP|SPG57|TF6|TRKT3	TRK-fused gene	protein-coding
peak_859	chr22-28	chr22	50629069	50629311	+	20.9	0.763	intron (NM_025204, intron 1 of 9)	CpG	4830	NM_025204	80305	Hs.517731	NM_025204	HPRD:11450	TRABD	LP6054|PP2447	TraB domain containing	protein-coding
peak_860	chr11-48	chr11	67416673	67416915	+	20.9	0.684	intron (NM_080658, intron 1 of 7)	intron (NM_080658, intron 1 of 7)	1336	NM_080658	91703	Hs.126265	NM_080658	HPRD:12422	ACY3	ACY-3|HCBP1	aspartoacylase (aminocyclase) 3	protein-coding
peak_861	chr13-14	chr13	96736153	96736395	+	20.9	0.967	Intergenic	AluY|SINE|Alu	-6819	NM_153456	266722	Hs.171001	NM_153456		HS6ST3	HS6ST-3	heparan sulfate 6-O-sulfotransferase 3	protein-coding
peak_862	chr2-71	chr2	45838278	45838520	+	20.9	0.903	promoter-TSS (NM_018079)	promoter-TSS (NM_018079)	34	NM_018079	55133	Hs.14229	NM_018079	HPRD:07669	SRBD1	-	S1 RNA binding domain 1	protein-coding
peak_863	chr15-137	chr15	69961472	69961714	+	20.9	0.679	Intergenic	Intergenic	107534	NR_026979	145837	Hs.410126	NR_026979		LOC145837	-	uncharacterized LOC145837	ncRNA
peak_864	chr1-606	chr1	226529236	226529478	+	20.9	0.739	Intergenic	THE1B-int|LTR|ERVL-MaLR	-31908	NM_001270410	286826	Hs.120817	NM_173083	HPRD:13990	LIN9	BARA|BARPsv|Lin-9|TGS|TGS1|TGS2	lin-9 DREAM MuvB core complex component	protein-coding
peak_865	chr12-676	chr12	9044333	9044575	+	20.9	0.867	Intergenic	AluSx1|SINE|Alu	-22862	NM_004426	1911	Hs.744902	NM_004426	HPRD:16009	PHC1	EDR1|HPH1|MCPH11|RAE28	polyhomeotic homolog 1 (Drosophila)	protein-coding
peak_866	chr1-144	chr1	36181170	36181412	+	20.9	0.935	exon (NM_152374, exon 2 of 2)	exon (NM_152374, exon 2 of 2)	3499	NM_152374	127703	Hs.112023	NM_152374	HPRD:08798	C1orf216	-	chromosome 1 open reading frame 216	protein-coding
peak_867	chr16-110	chr16	70182394	70182636	+	20.9	0.902	intron (NM_017990, intron 17 of 18)	(TTCCC)n|Simple_repeat|Simple_repeat	-25413	NM_173619	283971	Hs.556045	NM_173619	HPRD:14587	CLEC18C	MRCL|MRCL3	C-type lectin domain family 18, member C	protein-coding
peak_868	chr18-95	chr18	43312622	43312864	+	20.9	0.828	intron (NM_015865, intron 4 of 9)	intron (NM_015865, intron 4 of 9)	5825	NM_001146037	6563	Hs.101307	NM_015865	HPRD:00195	SLC14A1	HUT11|HsT1341|JK|RACH1|RACH2|UT-B1|UT1|UTE	solute carrier family 14 (urea transporter), member 1 (Kidd blood group)	protein-coding
peak_869	chr15-22	chr15	65809809	65810051	+	20.9	0.691	promoter-TSS (NM_197960)	promoter-TSS (NM_197960)	105	NM_197961	54878	Hs.591106	NM_017743	HPRD:07076	DPP8	DP8|DPRP1|MSTP141	dipeptidyl-peptidase 8	protein-coding
peak_870	chr1-124	chr1	226086482	226086724	+	20.9	0.641	Intergenic	Intergenic	-9757	NM_020997	10637	Hs.656214	NM_020997	HPRD:09116	LEFTY1	LEFTB|LEFTYB	left-right determination factor 1	protein-coding
peak_871	chr2-104	chr2	70324239	70324481	+	20.9	0.817	Intergenic	AluSx|SINE|Alu	9775	NM_006196	5093	Hs.2853	NM_006196	HPRD:03128	PCBP1	HEL-S-85|HNRPE1|HNRPX|hnRNP-E1|hnRNP-X	poly(rC) binding protein 1	protein-coding
peak_872	chr12-83	chr12	272674	272916	+	20.9	0.698	intron (NM_015232, intron 8 of 12)	intron (NM_015232, intron 8 of 12)	-14463	NR_033859	574538	Hs.589138	NR_033859	ENSG00000249695	LOC574538	-	uncharacterized LOC574538	ncRNA
peak_873	chr1-98	chr1	143743462	143743704	+	20.9	0.877	intron (NR_027468, intron 1 of 4)	CpG	936	NR_104014	388685	Hs.713362	NM_207400		LINC01138	LINC00875	long intergenic non-protein coding RNA 1138	ncRNA
peak_874	chr5-30	chr5	271606	271848	+	20.9	0.719	promoter-TSS (NM_013232)	promoter-TSS (NM_013232)	-9	NM_001267556	10016	Hs.50823	NM_013232	HPRD:03035	PDCD6	ALG-2|PEF1B	programmed cell death 6	protein-coding
peak_875	chr11-64	chr11	8704156	8704398	+	20.9	0.720	5' UTR (NM_000990, exon 1 of 5)	5' UTR (NM_000990, exon 1 of 5)	282	NM_000990	6157	Hs.523463	NM_000990	HPRD:04701	RPL27A	L27A	ribosomal protein L27a	protein-coding
peak_876	chr11-74	chr11	72524883	72525125	+	20.9	0.716	promoter-TSS (NM_033388)	promoter-TSS (NM_033388)	-447	NM_033388	89849	Hs.653186	NM_033388	HPRD:10959	ATG16L2	ATG16B|WDR80	autophagy related 16-like 2 (S. cerevisiae)	protein-coding
peak_877	chr7-216	chr7	152280166	152280408	+	20.9	0.800	Intergenic	AluJb|SINE|Alu	92963	NM_005431	7516	Hs.647093	NM_005431	HPRD:02656	XRCC2	-	X-ray repair complementing defective repair in Chinese hamster cells 2	protein-coding
peak_878	chr17-48	chr17	39464820	39465062	+	20.9	0.879	exon (NM_001146182, exon 1 of 1)	exon (NM_001146182, exon 1 of 1)	564	NM_001146182	100505753	Hs.721600	NM_001146182	ENSG00000212657	KRTAP16-1	KAP16.1	keratin associated protein 16-1	protein-coding
peak_879	chr14-11	chr14	105864715	105864957	+	20.9	0.738	promoter-TSS (NM_001195082)	promoter-TSS (NM_001195082)	-84	NM_001195082	647310	Hs.729499	NM_001195082	ENSG00000226174	TEX22	-	testis expressed 22	protein-coding
peak_880	chr8-244	chr8	78317676	78317918	+	20.9	0.909	Intergenic	AluSc8|SINE|Alu	-404517	NM_001172087	5828	Hs.437966	NM_000318	HPRD:01367	PEX2	PAF1|PBD5A|PBD5B|PMP3|PMP35|PXMP3|RNF72|ZWS3	peroxisomal biogenesis factor 2	protein-coding
peak_881	chr19-43	chr19	39903080	39903322	+	20.9	0.740	promoter-TSS (NM_022835)	promoter-TSS (NM_022835)	-549	NM_022835	64857	Hs.631574	NM_022835	HPRD:15148	PLEKHG2	ARHGEF42|CLG	pleckstrin homology domain containing, family G (with RhoGef domain) member 2	protein-coding
peak_882	chr16-25	chr16	2205191	2205433	+	20.9	0.609	promoter-TSS (NR_002736)	promoter-TSS (NR_002736)	-206	NR_002736	26788		NR_002736	ENSG00000206630	SNORD60	RNU60|U60	small nucleolar RNA, C/D box 60	snoRNA
peak_883	chr5-70	chr5	176412564	176412806	+	20.9	0.921	intron (NM_001199298, intron 1 of 14)	AluJr|SINE|Alu	20758	NM_016290	51720	Hs.232721	NM_016290	HPRD:11482	UIMC1	RAP80|X2HRIP110	ubiquitin interaction motif containing 1	protein-coding
peak_884	chr12-73	chr12	69002698	69002940	+	20.9	0.773	Intergenic	AluSp|SINE|Alu	-1800	NM_001251921	5908	Hs.369920	NM_015646	HPRD:01546	RAP1B	K-REV|RAL1B	RAP1B, member of RAS oncogene family	protein-coding
peak_885	chr8-135	chr8	52345446	52345688	+	20.9	0.889	intron (NM_144651, intron 12 of 22)	AluSz6|SINE|Alu	376438	NM_144651	137902	Hs.444882	NM_144651	HPRD:08693	PXDNL	PMR1|PRM1|VPO2	peroxidasin homolog (Drosophila)-like	protein-coding
peak_886	chr2-99	chr2	25272476	25272718	+	20.9	0.896	intron (NM_014971, intron 1 of 22)	intron (NM_014971, intron 1 of 22)	7624	NM_014971	22979	Hs.4892	NM_014971		EFR3B	KIAA0953	EFR3 homolog B (S. cerevisiae)	protein-coding
peak_887	chr8-128	chr8	123928105	123928347	+	20.9	0.667	intron (NM_014943, intron 2 of 3)	intron (NM_014943, intron 2 of 3)	126437	NM_001134671	79139	Hs.241576	NM_024295	HPRD:12302	DERL1	DER-1|DER1	derlin 1	protein-coding
peak_888	chr18-158	chr18	71122632	71122874	+	20.9	0.879	Intergenic	AluSc|SINE|Alu	130577	NR_038340	100505817	Hs.197042	NR_038340	ENSG00000261780	LOC100505817	-	uncharacterized LOC100505817	ncRNA
peak_889	chr1-92	chr1	226309461	226309703	+	20.9	0.718	Intergenic	CpG	59154	NR_002315	440926	Hs.533624	NR_002315	ENSG00000235655	H3F3AP4	p13	H3 histone, family 3A, pseudogene 4	pseudo
peak_890	chr22-32	chr22	38004480	38004722	+	20.6	0.736	promoter-TSS (NM_001172688)	promoter-TSS (NM_001172688)	120	NM_001001560	26088	Hs.499158	NM_013365	HPRD:12078	GGA1	-	golgi-associated, gamma adaptin ear containing, ARF binding protein 1	protein-coding
peak_891	chr21-69	chr21	19816073	19816315	+	20.6	0.913	Intergenic	L1PA14|LINE|L1	-40224	NM_002772	5651	Hs.149473	NM_002772	HPRD:05972	TMPRSS15	ENTK|PRSS7	transmembrane protease, serine 15	protein-coding
peak_892	chr12-76	chr12	6961606	6961848	+	20.6	0.688	promoter-TSS (NM_001297603)	promoter-TSS (NM_001297603)	436	NM_003481	8078	Hs.631661	NM_003481	HPRD:03265	USP5	ISOT	ubiquitin specific peptidase 5 (isopeptidase T)	protein-coding
peak_893	chr10-34	chr10	116286537	116286779	+	20.6	0.873	promoter-TSS (NM_006720)	promoter-TSS (NM_006720)	27	NM_006720	3983	Hs.438236	NM_002313	HPRD:03819	ABLIM1	ABLIM|LIMAB1|LIMATIN|abLIM-1	actin binding LIM protein 1	protein-coding
peak_894	chr20-63	chr20	61585694	61585936	+	20.6	0.630	intron (NM_022082, intron 1 of 12)	intron (NM_022082, intron 1 of 12)	1816	NM_022082	63910	Hs.512686	NM_022082	HPRD:12777	SLC17A9	C20orf59|VNUT	solute carrier family 17 (vesicular nucleotide transporter), member 9	protein-coding
peak_895	chr11-67	chr11	33841565	33841807	+	20.6	0.744	Intergenic	Intergenic	45441	NR_120550	101928440	Hs.202343	NR_120550	ENSG00000254508	FBXO3-AS1	-	FBXO3 antisense RNA 1 (head to head)	ncRNA
peak_896	chr16-73	chr16	87799406	87799648	+	20.6	0.786	promoter-TSS (NM_017566)	promoter-TSS (NM_017566)	71	NM_001184856	54758	Hs.123450	NM_017566	HPRD:11180	KLHDC4	-	kelch domain containing 4	protein-coding
peak_897	chr16-100	chr16	80703625	80703867	+	20.6	0.814	intron (NM_152342, intron 2 of 6)	intron (NM_152342, intron 2 of 6)	-97041	NR_104666	101928276	Hs.149769	NR_104665	ENSG00000260737	LINC01227	-	long intergenic non-protein coding RNA 1227	ncRNA
peak_898	chr10-36	chr10	43755769	43756011	+	20.6	0.909	intron (NM_145313, intron 1 of 12)	intron (NM_145313, intron 1 of 12)	6477	NM_145313	221002	Hs.125293	NM_145313	HPRD:15211	RASGEF1A	CG4853	RasGEF domain family, member 1A	protein-coding
peak_899	chr1-102	chr1	2323021	2323263	+	20.6	0.700	promoter-TSS (NM_007033)	promoter-TSS (NM_007033)	48	NR_125361	79906	Hs.642701	NM_024848	HPRD:07843	MORN1	-	MORN repeat containing 1	protein-coding
peak_900	chr12-285	chr12	50910672	50910914	+	20.6	0.743	intron (NM_173602, intron 1 of 37)	AluY|SINE|Alu	12025	NM_173602	57609	Hs.505516	NM_020849	HPRD:08751	DIP2B	-	DIP2 disco-interacting protein 2 homolog B (Drosophila)	protein-coding
peak_901	chr17-144	chr17	73401643	73401885	+	20.6	0.760	promoter-TSS (NM_002086)	promoter-TSS (NM_002086)	25	NM_002086	2885	Hs.444356	NM_002086	HPRD:00150	GRB2	ASH|EGFRBP-GRB2|Grb3-3|MST084|MSTP084|NCKAP2	growth factor receptor-bound protein 2	protein-coding
peak_902	chr14-14	chr14	103995421	103995663	+	20.6	0.753	promoter-TSS (NM_152307)	promoter-TSS (NM_152307)	33	NM_152307	115708	Hs.525610	NM_152307	HPRD:08810	TRMT61A	C14orf172|GCD14|Gcd14p|TRM61|hTRM61	tRNA methyltransferase 61 homolog A (S. cerevisiae)	protein-coding
peak_903	chr17-34	chr17	79818832	79819074	+	20.6	0.692	promoter-TSS (NM_000918)	promoter-TSS (NM_000918)	-409	NM_000918	5034	Hs.464336	NM_000918	HPRD:07181	P4HB	DSI|ERBA2L|GIT|P4Hbeta|PDI|PDIA1|PHDB|PO4DB|PO4HB|PROHB	prolyl 4-hydroxylase, beta polypeptide	protein-coding
peak_904	chr4-28	chr4	2800181	2800423	+	20.6	0.762	intron (NM_001122681, intron 1 of 12)	intron (NM_001122681, intron 1 of 12)	5552	NM_001122681	6452	Hs.167679	NM_003023	HPRD:03657	SH3BP2	3BP-2|3BP2|CRBM|CRPM	SH3-domain binding protein 2	protein-coding
peak_905	chr8-85	chr8	12436910	12437152	+	20.6	0.813	intron (NR_047662, intron 8 of 8)	AluY|SINE|Alu	86089	NR_047662	729732	Hs.322761	NR_047662		LOC729732	-	uncharacterized LOC729732	ncRNA
peak_906	chr1-120	chr1	150552064	150552306	+	20.6	0.675	promoter-TSS (NM_182763)	promoter-TSS (NM_182763)	29	NM_182763	4170	Hs.632486	NM_021960	HPRD:08870	MCL1	BCL2L3|EAT|MCL1-ES|MCL1L|MCL1S|Mcl-1|TM|bcl2-L-3|mcl1/EAT	myeloid cell leukemia 1	protein-coding
peak_907	chr1-194	chr1	201718061	201718303	+	20.6	0.809	intron (NM_001167738, intron 1 of 26)	AluSx1|SINE|Alu	9219	NM_001167738	89796	Hs.585374	NM_020443	HPRD:10113	NAV1	POMFIL3|STEERIN1|UNC53H1	neuron navigator 1	protein-coding
peak_908	chr3-278	chr3	195584147	195584389	+	20.6	0.774	Intergenic	AluSx1|SINE|Alu	24998	NR_106887	102465977		NR_106887		MIR6829	hsa-mir-6829	microRNA 6829	ncRNA
peak_909	chr4-31	chr4	84376914	84377156	+	20.6	0.720	promoter-TSS (NM_001297756)	promoter-TSS (NM_001297756)	1	NR_123737	113510	Hs.480101	NM_133636	HPRD:08422	HELQ	HEL308	helicase, POLQ-like	protein-coding
peak_910	chr15-21	chr15	38746205	38746447	+	20.6	0.843	promoter-TSS (NM_173611)	promoter-TSS (NM_173611)	-2	NM_173611	283742	Hs.6799	NM_173611		FAM98B	-	family with sequence similarity 98, member B	protein-coding
peak_911	chr14-36	chr14	105451239	105451481	+	20.6	0.688	Intergenic	CpG	-1256	NM_174891	122616	Hs.27183	NM_174891		C14orf79	-	chromosome 14 open reading frame 79	protein-coding
peak_912	chr18-52	chr18	77939552	77939794	+	20.6	0.701	intron (NM_032510, intron 2 of 2)	intron (NM_032510, intron 2 of 2)	33866	NR_028340	100130522	Hs.352602	NM_001145731	ENSG00000267270	PARD6G-AS1	-	PARD6G antisense RNA 1	ncRNA
peak_913	chr16-56	chr16	31519608	31519850	+	20.6	0.674	promoter-TSS (NM_022744)	promoter-TSS (NM_022744)	11	NM_022744	64755	Hs.9003	NM_022744	HPRD:07839	C16orf58	RUS	chromosome 16 open reading frame 58	protein-coding
peak_914	chr16-34	chr16	81779838	81780080	+	20.6	0.800	Intergenic	L1M6|LINE|L1	-32904	NM_002661	5336	Hs.372303	NM_002661	HPRD:02570	PLCG2	APLAID|FCAS3|PLC-IV|PLC-gamma-2	phospholipase C, gamma 2 (phosphatidylinositol-specific)	protein-coding
peak_915	chr8-756	chr8	91908585	91908827	+	20.6	0.803	intron (NM_022351, intron 5 of 12)	AluY|SINE|Alu	88779	NM_001190972	100127983	Hs.733266	NM_001190972	ENSG00000253250	C8orf88	-	chromosome 8 open reading frame 88	protein-coding
peak_916	chr3-220	chr3	193731080	193731322	+	20.6	0.873	Intergenic	AluSc8|SINE|Alu	-9753	NR_033944	647323	Hs.652830	NR_033944	ENSG00000214146	LOC647323	-	uncharacterized LOC647323	ncRNA
peak_917	chr1-158	chr1	238832803	238833045	+	20.6	0.836	Intergenic	AluY|SINE|Alu	-183607	NR_015407	339535	Hs.532047	NR_015407	ENSG00000215808	LINC01139	-	long intergenic non-protein coding RNA 1139	ncRNA
peak_918	chr18-34	chr18	77509980	77510222	+	20.6	0.831	intron (NM_048368, intron 11 of 11)	intron (NM_048368, intron 11 of 11)	68671	NM_001202504	9150	Hs.465490	NM_004715	HPRD:05377	CTDP1	CCFDN|FCP1	CTD (carboxy-terminal domain, RNA polymerase II, polypeptide A) phosphatase, subunit 1	protein-coding
peak_919	chr8-156	chr8	26434619	26434861	+	20.6	0.690	promoter-TSS (NM_001386)	promoter-TSS (NM_001386)	-600	NM_001386	1808	Hs.593187	NM_001386	HPRD:03914	DPYSL2	CRMP-2|CRMP2|DHPRP2|DRP-2|DRP2|N2A3|ULIP-2|ULIP2	dihydropyrimidinase-like 2	protein-coding
peak_920	chr17-75	chr17	56595433	56595675	+	20.6	0.862	promoter-TSS (NM_004687)	promoter-TSS (NM_004687)	-303	NM_004687	9110	Hs.514373	NM_004687	HPRD:11945	MTMR4	FYVE-DSP2|ZFYVE11	myotubularin related protein 4	protein-coding
peak_921	chr17-71	chr17	73900990	73901232	+	20.6	0.826	promoter-TSS (NM_032478)	promoter-TSS (NM_032478)	70	NM_032478	64978	Hs.442609	NM_032478	HPRD:14758	MRPL38	L38MT|MRP-L3|MRP-L38|RPML3	mitochondrial ribosomal protein L38	protein-coding
peak_922	chr6-37	chr6	52284964	52285206	+	20.6	0.747	promoter-TSS (NR_033327)	promoter-TSS (NR_033327)	91	NM_018100	114327	Hs.403171	NM_018100	HPRD:10583	EFHC1	EJM1|dJ304B14.2	EF-hand domain (C-terminal) containing 1	protein-coding
peak_923	chr1-63	chr1	228353688	228353930	+	20.6	0.701	promoter-TSS (NR_103540)	promoter-TSS (NR_103540)	380	NM_001010867	200205	Hs.237017	NM_001010867	HPRD:17318	IBA57	C1orf69|MMDS3	IBA57, iron-sulfur cluster assembly homolog (S. cerevisiae)	protein-coding
peak_924	chr20-41	chr20	37063942	37064184	+	20.6	0.859	promoter-TSS (NR_015366)	promoter-TSS (NR_015366)	-45	NR_027241	388796	Hs.400876	NR_015366	ENSG00000196756	SNHG17	-	small nucleolar RNA host gene 17 (non-protein coding)	ncRNA
peak_925	chr4-71	chr4	7738676	7738918	+	20.6	0.775	exon (NM_020777, exon 26 of 27)	exon (NM_020777, exon 26 of 27)	-17020	NR_026892	84740	Hs.663029	NM_032654	ENSG00000272620	AFAP1-AS1	AFAP1-AS|AFAP1AS	AFAP1 antisense RNA 1	ncRNA
peak_926	chr19-44	chr19	48825325	48825567	+	20.6	0.711	Intergenic	CpG	-2114	NM_144577	93233	Hs.112645	NM_144577	HPRD:08149	CCDC114	CILD20	coiled-coil domain containing 114	protein-coding
peak_927	chr8-237	chr8	68081721	68081963	+	20.6	0.818	intron (NM_001291339, intron 19 of 25)	AluSx1|SINE|Alu	85759	NM_001291339	79848	Hs.370147	NM_024790	HPRD:07991	CSPP1	CSPP|JBTS21	centrosome and spindle pole associated protein 1	protein-coding
peak_928	chr12-247	chr12	54070796	54071038	+	20.6	0.632	promoter-TSS (NM_005176)	promoter-TSS (NM_005176)	-405	NM_001002031	517	Hs.524464	NM_005176	HPRD:04429	ATP5G2	ATP5A	ATP synthase, H+ transporting, mitochondrial Fo complex, subunit C2 (subunit 9)	protein-coding
peak_929	chr12-46	chr12	53693353	53693595	+	20.6	0.723	promoter-TSS (NM_021640)	promoter-TSS (NM_021640)	4	NM_021640	60314	Hs.655988	NM_021640	HPRD:10705	C12orf10	Gamm1|MST024|MSTP024|MYG|MYG1	chromosome 12 open reading frame 10	protein-coding
peak_930	chr7-151	chr7	44288629	44288871	+	20.6	0.710	intron (NM_001293170, intron 5 of 20)	intron (NM_001293170, intron 5 of 20)	48172	NM_006555	10652	Hs.520794	NM_006555	HPRD:16205	YKT6	-	YKT6 v-SNARE homolog (S. cerevisiae)	protein-coding
peak_931	chr8-562	chr8	61150112	61150354	+	20.6	0.951	intron (NM_004056, intron 3 of 8)	intron (NM_004056, intron 3 of 8)	43721	NM_004056	767	Hs.654388	NM_004056		CA8	CA-VIII|CALS|CAMRQ3|CARP	carbonic anhydrase VIII	protein-coding
peak_932	chr6-53	chr6	257811	258053	+	20.6	0.938	Intergenic	LTR79|LTR|ERVL	-34125	NM_001286555	56940	Hs.29106	NM_020185	HPRD:13255	DUSP22	JKAP|JSP-1|JSP1|LMW-DSP2|LMWDSP2|MKP-x|MKPX|VHX	dual specificity phosphatase 22	protein-coding
peak_933	chr11-27	chr11	65625515	65625757	+	20.6	0.726	5' UTR (NM_005507, exon 1 of 4)	5' UTR (NM_005507, exon 1 of 4)	168	NM_005507	1072	Hs.170622	NM_005507	HPRD:03261	CFL1	CFL|HEL-S-15	cofilin 1 (non-muscle)	protein-coding
peak_934	chr1-714	chr1	201595420	201595662	+	20.6	0.891	Intergenic	Intergenic	-21909	NM_020443	89796	Hs.585374	NM_020443	HPRD:10113	NAV1	POMFIL3|STEERIN1|UNC53H1	neuron navigator 1	protein-coding
peak_935	chr4-62	chr4	37214	37456	+	20.6	0.919	Intergenic	Intergenic	-15844	NM_001286052	152687	Hs.709469	NM_182524		ZNF595	-	zinc finger protein 595	protein-coding
peak_936	chr19-71	chr19	7716719	7716961	+	20.6	0.736	Intergenic	AluSg|SINE|Alu	14853	NM_006949	6813	Hs.515104	NM_006949	HPRD:03423	STXBP2	FHL5|Hunc18b|MUNC18-2|UNC18-2|UNC18B|pp10122	syntaxin binding protein 2	protein-coding
peak_937	chr1-71	chr1	167424701	167424943	+	20.6	0.716	intron (NM_198053, intron 1 of 7)	CpG	63025	NM_000734	919	Hs.156445	NM_000734	HPRD:01729	CD247	CD3-ZETA|CD3H|CD3Q|CD3Z|IMD25|T3Z|TCRZ	CD247 molecule	protein-coding
peak_938	chr11-46	chr11	62598885	62599127	+	20.6	0.722	intron (NM_001244666, intron 1 of 10)	CpG	557	NM_001244666	6811	Hs.654602	NM_003164	HPRD:04426	STX5	SED5|STX5A	syntaxin 5	protein-coding
peak_939	chr20-46	chr20	57466921	57467163	+	20.6	0.725	intron (NM_001077489, intron 1 of 11)	CpG-16839	616	NM_001077489	2778	Hs.125898	NM_000516	HPRD:00761	GNAS	AHO|C20orf45|GNAS1|GPSA|GSA|GSP|NESP|PHP1A|PHP1B|PHP1C|POH	GNAS complex locus	protein-coding
peak_940	chr22-67	chr22	50550322	50550564	+	20.6	0.866	intron (NM_018995, intron 5 of 26)	intron (NM_018995, intron 5 of 26)	21758	NM_001164105	54456	Hs.62880	NM_018995	HPRD:16158	MOV10L1	CHAMP|DJ402G11.8	Mov10 RISC complex RNA helicase like 1	protein-coding
peak_941	chr12-215	chr12	1857415	1857657	+	20.6	0.894	intron (NM_024551, intron 1 of 7)	AluY|SINE|Alu	57289	NM_024551	79602	Hs.371642	NM_024551	HPRD:06403	ADIPOR2	ACDCR2|PAQR2	adiponectin receptor 2	protein-coding
peak_942	chr16-49	chr16	57278770	57279012	+	20.6	0.846	promoter-TSS (NM_012106)	promoter-TSS (NM_012106)	-147	NM_012106	23568	Hs.632873	NM_012106	HPRD:09808	ARL2BP	BART|BART1|RP66	ADP-ribosylation factor-like 2 binding protein	protein-coding
peak_943	chr3-18	chr3	187697436	187697678	+	20.6	0.957	Intergenic	Intergenic	-174104	NM_001167672	4026	Hs.720220	NM_005578	HPRD:02828	LPP	-	LIM domain containing preferred translocation partner in lipoma	protein-coding
peak_944	chr8-537	chr8	48144614	48144856	+	20.6	0.706	Intergenic	AluSz6|SINE|Alu	-28735	NM_001282916	23514	Hs.381058	NM_001080394	ENSG00000164808	SPIDR	KIAA0146	scaffolding protein involved in DNA repair	protein-coding
peak_945	chr7-46	chr7	86848974	86849216	+	20.6	0.776	promoter-TSS (NM_024315)	promoter-TSS (NM_024315)	-64	NM_024315	79161	Hs.619593	NM_024315	HPRD:12911	TMEM243	C7orf23|MM-TRAG	transmembrane protein 243, mitochondrial	protein-coding
peak_946	chr11-35	chr11	57103225	57103467	+	20.6	0.841	promoter-TSS (NM_003146)	promoter-TSS (NM_003146)	5	NM_003146	6749	Hs.523680	NM_003146	HPRD:05061	SSRP1	FACT|FACT80|T160	structure specific recognition protein 1	protein-coding
peak_947	chr5-132	chr5	56299616	56299858	+	20.2	0.875	Intergenic	AluSz|SINE|Alu	-51780	NM_152622	166968	Hs.657594	NM_152622	HPRD:08199	MIER3	-	mesoderm induction early response 1, family member 3	protein-coding
peak_948	chr16-54	chr16	23464433	23464675	+	20.2	0.783	promoter-TSS (NM_153603)	promoter-TSS (NM_153603)	-42	NM_153603	91949	Hs.185807	NM_153603	HPRD:07373	COG7	CDG2E	component of oligomeric golgi complex 7	protein-coding
peak_949	chr16-39	chr16	2918096	2918338	+	20.2	0.879	Intergenic	CpG	-10046	NM_022119	64063	Hs.459709	NM_022119	HPRD:08336	PRSS22	BSSP-4|hBSSP-4	protease, serine, 22	protein-coding
peak_950	chr17-41	chr17	61776702	61776944	+	20.2	0.707	promoter-TSS (NR_046273)	promoter-TSS (NR_046273)	696	NM_030576	80774	Hs.591166	NM_030576	HPRD:14407	LIMD2	-	LIM domain containing 2	protein-coding
peak_951	chr2-107	chr2	73612746	73612988	+	20.2	0.683	promoter-TSS (NM_015120)	promoter-TSS (NM_015120)	-19	NM_015120	7840	Hs.184720	NM_015120	HPRD:06023	ALMS1	ALSS	Alstrom syndrome 1	protein-coding
peak_952	chr21-91	chr21	43538995	43539237	+	20.2	0.781	intron (NM_001004416, intron 14 of 22)	intron (NM_001004416, intron 14 of 22)	-10472	NR_027243	150147	Hs.558646	NM_152507	HPRD:10740	C21orf128	-	chromosome 21 open reading frame 128	ncRNA
peak_953	chr8-187	chr8	101471685	101471927	+	20.2	0.729	Intergenic	AluSz|SINE|Alu	76815	NR_039681	100616451		NR_039681	miRBase:MI0016822	MIR4471	-	microRNA 4471	ncRNA
peak_954	chr3-81	chr3	13417183	13417425	+	20.2	0.814	intron (NM_024923, intron 10 of 39)	intron (NM_024923, intron 10 of 39)	44515	NM_024923	23225	Hs.475525	NM_024923	HPRD:06368	NUP210	GP210|POM210	nucleoporin 210kDa	protein-coding
peak_955	chr4-17	chr4	49160545	49160787	+	20.2	0.839	Intergenic	AluY|SINE|Alu	172007	NM_001286791	80157	Hs.479703	NM_025087	HPRD:08638	CWH43	CWH43-C	cell wall biogenesis 43 C-terminal homolog (S. cerevisiae)	protein-coding
peak_956	chr2-299	chr2	65657987	65658229	+	20.2	0.649	intron (NM_181784, intron 1 of 5)	CpG	1548	NM_181784	200734	Hs.59332	NM_181784	HPRD:18100	SPRED2	Spred-2	sprouty-related, EVH1 domain containing 2	protein-coding
peak_957	chr16-93	chr16	30087119	30087361	+	20.2	0.711	promoter-TSS (NM_002720)	promoter-TSS (NM_002720)	-144	NM_002720	5531	Hs.534338	NM_002720	HPRD:03615	PPP4C	PP4|PP4C|PPH3|PPP4|PPX	protein phosphatase 4, catalytic subunit	protein-coding
peak_958	chr4-79	chr4	190508051	190508293	+	20.2	0.809	Intergenic	Intergenic	-72588	NR_121679	101928971	Hs.519164	NR_121679	ENSG00000250739	LINC01262	TCONS_l2_00021807	long intergenic non-protein coding RNA 1262	ncRNA
peak_959	chr8-526	chr8	125645684	125645926	+	20.2	0.881	intron (NM_001282974, intron 3 of 13)	AluSz|SINE|Alu	94462	NM_001278646	4715	Hs.15977	NM_005005	HPRD:03264	NDUFB9	B22|CI-B22|LYRM3|UQOR22	NADH dehydrogenase (ubiquinone) 1 beta subcomplex, 9, 22kDa	protein-coding
peak_960	chr1-700	chr1	184256844	184257086	+	20.2	0.784	Intergenic	HERVL18-int|LTR|ERVL	-99185	NM_030806	81563	Hs.497159	NM_030806	HPRD:12721	C1orf21	PIG13	chromosome 1 open reading frame 21	protein-coding
peak_961	chr8-1082	chr8	74105186	74105428	+	20.2	0.900	Intergenic	AluSq2|SINE|Alu	66430	NM_001243237	100130301	Hs.202296	NM_001243237		LOC100130301	-	uncharacterized LOC100130301	protein-coding
peak_962	chr1-576	chr1	193896143	193896385	+	20.2	0.754	Intergenic	MER52A|LTR|ERV1	622389	NR_125789	101929184	Hs.146728	NR_125789		LINC01031	TCONS_00000361	long intergenic non-protein coding RNA 1031	ncRNA
peak_963	chr11-63	chr11	73882115	73882357	+	20.2	0.809	promoter-TSS (NM_015531)	promoter-TSS (NM_015531)	128	NM_016147	51400	Hs.503251	NM_016147	HPRD:17864	PPME1	PME-1	protein phosphatase methylesterase 1	protein-coding
peak_964	chr1-317	chr1	142634385	142634627	+	20.2	0.736	Intergenic	MER52A|LTR|ERV1	79099	NR_046228	100874392	Hs.648245	NR_046228		ANKRD20A12P	-	ankyrin repeat domain 20 family, member A12, pseudogene	pseudo
peak_965	chr22-15	chr22	19929195	19929437	+	20.2	0.753	promoter-TSS (NM_000754)	promoter-TSS (NM_000754)	53	NM_000754	1312	Hs.370408	NM_000754	HPRD:00284	COMT	HEL-S-98n	catechol-O-methyltransferase	protein-coding
peak_966	chr9-166	chr9	37607037	37607279	+	20.2	0.793	Intergenic	AluSx|SINE|Alu	-14522	NM_001134485	401505	Hs.130774	NM_001001790	HPRD:16672	TOMM5	C9orf105|Tom5|bA613M10.3	translocase of outer mitochondrial membrane 5 homolog (yeast)	protein-coding
peak_967	chr2-69	chr2	201981524	201981766	+	20.2	0.797	intron (NM_001202517, intron 1 of 8)	CpG	768	NM_003879	8837	Hs.390736	NM_003879	HPRD:04671	CFLAR	CASH|CASP8AP1|CLARP|Casper|FLAME|FLAME-1|FLAME1|FLIP|I-FLICE|MRIT|c-FLIP|c-FLIPL|c-FLIPR|c-FLIPS	CASP8 and FADD-like apoptosis regulator	protein-coding
peak_968	chr4-35	chr4	190642057	190642299	+	20.2	0.851	Intergenic	Intergenic	61418	NR_121679	101928971	Hs.519164	NR_121679	ENSG00000250739	LINC01262	TCONS_l2_00021807	long intergenic non-protein coding RNA 1262	ncRNA
peak_969	chr8-297	chr8	74563845	74564087	+	20.2	0.836	intron (NM_001164383, intron 1 of 9)	intron (NM_001164383, intron 1 of 9)	95196	NM_001164380	27067	Hs.561815	NM_014393	HPRD:09328	STAU2	39K2|39K3	staufen double-stranded RNA binding protein 2	protein-coding
peak_970	chr6-140	chr6	27100269	27100511	+	20.2	0.821	promoter-TSS (NM_021064)	promoter-TSS (NM_021064)	185	NM_021058	8970	Hs.591807	NM_021058		HIST1H2BJ	H2B/r|H2BFR|H2BJ	histone cluster 1, H2bj	protein-coding
peak_971	chr1-221	chr1	198125915	198126157	+	20.2	0.786	promoter-TSS (NM_133494)	promoter-TSS (NM_133494)	-72	NM_133494	140609	Hs.24119	NM_133494	HPRD:06027	NEK7	-	NIMA-related kinase 7	protein-coding
peak_972	chr2-80	chr2	178128195	178128437	+	20.2	0.824	5' UTR (NM_001145412, exon 1 of 5)	5' UTR (NM_001145412, exon 1 of 5)	301	NM_001145413	4780	Hs.744006	NM_006164	HPRD:02732	NFE2L2	NRF2	nuclear factor, erythroid 2-like 2	protein-coding
peak_973	chr6-33	chr6	26056113	26056355	+	20.2	0.738	exon (NM_005319, exon 1 of 1)	exon (NM_005319, exon 1 of 1)	465	NM_005319	3006	Hs.7644	NM_005319	HPRD:07514	HIST1H1C	H1.2|H1C|H1F2|H1s-1	histone cluster 1, H1c	protein-coding
peak_974	chr1-219	chr1	188296062	188296304	+	20.2	0.763	Intergenic	AluSx|SINE|Alu	1498151	NM_024420	5321	Hs.497200	NM_024420	HPRD:08986	PLA2G4A	PLA2G4|cPLA2-alpha	phospholipase A2, group IVA (cytosolic, calcium-dependent)	protein-coding
peak_975	chr2-242	chr2	201936584	201936826	+	20.2	0.918	promoter-TSS (NM_173822)	promoter-TSS (NM_173822)	243	NM_001257102	4709	Hs.109760	NM_002491	HPRD:11954	NDUFB3	B12|CI-B12	NADH dehydrogenase (ubiquinone) 1 beta subcomplex, 3, 12kDa	protein-coding
peak_976	chr4-54	chr4	69215540	69215782	+	20.2	0.848	5' UTR (NM_133370, exon 1 of 16)	5' UTR (NM_133370, exon 1 of 16)	163	NM_133370	91746	Hs.175955	NM_133370	HPRD:11689	YTHDC1	YT521|YT521-B	YTH domain containing 1	protein-coding
peak_977	chr1-300	chr1	222134507	222134749	+	20.2	0.757	Intergenic	AluSg|SINE|Alu	-219110	NR_111940	11221	Hs.497822	NM_007207	HPRD:12320	DUSP10	MKP-5|MKP5	dual specificity phosphatase 10	protein-coding
peak_978	chr8-188	chr8	101965469	101965711	+	20.2	0.817	promoter-TSS (NM_003406)	promoter-TSS (NM_003406)	33	NM_003406	7534	Hs.492407	NM_003406	HPRD:03183	YWHAZ	14-3-3-zeta|HEL-S-3|HEL4|KCIP-1|YWHAD	tyrosine 3-monooxygenase/tryptophan 5-monooxygenase activation protein, zeta	protein-coding
peak_979	chr5-48	chr5	133702789	133703031	+	20.2	0.689	promoter-TSS (NM_016508)	promoter-TSS (NM_016508)	-145	NM_001113575	51265	Hs.719926	NM_016508	ENSG00000006837	CDKL3	NKIAMRE	cyclin-dependent kinase-like 3	protein-coding
peak_980	chr1-132	chr1	101361519	101361761	+	20.2	0.792	promoter-TSS (NM_001144884)	promoter-TSS (NM_001144884)	6	NM_133496	148867	Hs.533903	NM_133496	HPRD:15369	SLC30A7	ZNT7|ZnT-7|ZnTL2	solute carrier family 30 (zinc transporter), member 7	protein-coding
peak_981	chr8-172	chr8	104365408	104365650	+	20.2	0.900	Intergenic	L2b|LINE|L2	-18214	NM_138455	115908	Hs.405614	NM_138455	HPRD:16772	CTHRC1	-	collagen triple helix repeat containing 1	protein-coding
peak_982	chr1-586	chr1	205272357	205272599	+	20.2	0.838	3' UTR (NM_030952, exon 7 of 7)	3' UTR (NM_030952, exon 7 of 7)	18405	NM_030952	81788	Hs.497512	NM_030952	HPRD:12172	NUAK2	SNARK	NUAK family, SNF1-like kinase, 2	protein-coding
peak_983	chr3-68	chr3	196594590	196594832	+	20.2	0.859	promoter-TSS (NM_152699)	promoter-TSS (NM_152699)	-16	NM_152699	205564	Hs.240770	NM_152699	HPRD:10222	SENP5	-	SUMO1/sentrin specific peptidase 5	protein-coding
peak_984	chr2-148	chr2	70190073	70190315	+	20.2	0.747	promoter-TSS (NM_152792)	promoter-TSS (NM_152792)	-797	NM_152792	151516	Hs.516253	NM_152792	HPRD:08683	ASPRV1	MUNO|SASP|SASPase|Taps	aspartic peptidase, retroviral-like 1	protein-coding
peak_985	chr17-73	chr17	29421874	29422116	+	20.2	0.772	promoter-TSS (NM_001042492)	promoter-TSS (NM_001042492)	50	NM_000267	4763	Hs.113577	NM_000267	HPRD:01203	NF1	NFNS|VRNF|WSS	neurofibromin 1	protein-coding
peak_986	chr19-40	chr19	37808695	37808937	+	20.2	0.808	Intergenic	CpG	-16764	NM_181786	284459	Hs.657027	NM_181786	HPRD:01314	HKR1	ZNF875	HKR1, GLI-Kruppel zinc finger family member	protein-coding
peak_987	chr17-81	chr17	21326267	21326509	+	20.2	0.598	Intergenic	Intergenic	17940	NM_001194958	100134444	Hs.200629	NM_001194958		KCNJ18	KIR2.6|TTPP2	potassium inwardly-rectifying channel, subfamily J, member 18	protein-coding
peak_988	chr8-189	chr8	102722523	102722765	+	20.2	0.654	intron (NM_001040624, intron 6 of 7)	L1PA7|LINE|L1	80795	NM_032041	83988	Hs.492427	NM_032041	HPRD:09466	NCALD	-	neurocalcin delta	protein-coding
peak_989	chr8-62	chr8	124143288	124143530	+	20.2	0.851	intron (NM_001145088, intron 16 of 19)	AluSx1|SINE|Alu	-47878	NM_207006	84985	Hs.379821	NM_032899	HPRD:17489	FAM83A	BJ-TSA-9	family with sequence similarity 83, member A	protein-coding
peak_990	chr19-45	chr19	1438211	1438453	+	20.2	0.836	promoter-TSS (NM_001018)	promoter-TSS (NM_001018)	-31	NM_001018	6209	Hs.406683	NM_001018	HPRD:01613	RPS15	RIG|S15	ribosomal protein S15	protein-coding
peak_991	chr1-356	chr1	145060012	145060254	+	20.2	0.969	intron (NM_022359, intron 1 of 6)	MLT1F2|LTR|ERVL-MaLR	16053	NM_022359	9659	Hs.584841	NM_014644	HPRD:10482	PDE4DIP	CMYA2|MMGL	phosphodiesterase 4D interacting protein	protein-coding
peak_992	chr12-89	chr12	56807262	56807504	+	20.2	0.711	Intergenic	MER52A|LTR|ERV1	35817	NM_003920	8914	Hs.118631	NM_003920	HPRD:04864	TIMELESS	TIM|TIM1|hTIM	timeless circadian clock	protein-coding
peak_993	chr2-165	chr2	113033041	113033283	+	20.2	0.722	promoter-TSS (NM_198581)	promoter-TSS (NM_198581)	-16	NM_198581	376940	Hs.190477	NM_198581	HPRD:15698	ZC3H6	ZC3HDC6	zinc finger CCCH-type containing 6	protein-coding
peak_994	chr10-76	chr10	53473730	53473972	+	20.2	0.833	intron (NM_006258, intron 3 of 17)	AluY|SINE|Alu	-14496	NM_015235	23283	Hs.591358	NM_015235	HPRD:09900	CSTF2T	CstF-64T	cleavage stimulation factor, 3' pre-RNA, subunit 2, 64kDa, tau variant	protein-coding
peak_995	chr1-157	chr1	226891131	226891373	+	20.2	0.788	intron (NM_002221, intron 2 of 7)	CpG	-28483	NR_103784	100506443	Hs.664293	NR_103784		ITPKB-IT1	-	ITPKB intronic transcript 1 (non-protein coding)	ncRNA
peak_996	chr11-40	chr11	60928790	60929032	+	20.2	0.699	promoter-TSS (NM_017966)	promoter-TSS (NM_017966)	5	NM_017966	55048	Hs.523715	NM_017966	HPRD:15652	VPS37C	-	vacuolar protein sorting 37 homolog C (S. cerevisiae)	protein-coding
peak_997	chr9-102	chr9	126964783	126965025	+	20.2	0.761	Intergenic	Intergenic	-54981	NM_001166167	10783	Hs.197071	NM_014397	HPRD:05348	NEK6	SID6-1512	NIMA-related kinase 6	protein-coding
peak_998	chr8-154	chr8	125869175	125869417	+	20.2	0.771	Intergenic	Intergenic	-84954	NR_027321	157381	Hs.638933	NR_027321	ENSG00000249816	LINC00964	-	long intergenic non-protein coding RNA 964	ncRNA
peak_999	chr1-688	chr1	168078894	168079136	+	20.2	0.817	intron (NM_001267611, intron 1 of 5)	AluSx|SINE|Alu	26659	NM_001267612	23432	Hs.271809	NM_007369	HPRD:17070	GPR161	RE2	G protein-coupled receptor 161	protein-coding
peak_1000	chr1-150	chr1	167683639	167683881	+	20.2	0.792	Intergenic	CpG	-7427	NM_003953	9019	Hs.493919	NM_003953	HPRD:05086	MPZL1	MPZL1b|PZR|PZR1b|PZRa|PZRb	myelin protein zero-like 1	protein-coding
peak_1001	chr10-280	chr10	105668020	105668262	+	20.2	0.769	intron (NM_024928, intron 3 of 9)	intron (NM_024928, intron 3 of 9)	9904	NM_024928	79991	Hs.62314	NM_024928		OBFC1	AAF-44|AAF44|RPA-32|STN1|bA541N10.2	oligonucleotide/oligosaccharide-binding fold containing 1	protein-coding
peak_1002	chr18-84	chr18	67992295	67992537	+	20.2	0.742	exon (NM_004232, exon 2 of 2)	exon (NM_004232, exon 2 of 2)	36279	NM_004232	9306	Hs.44439	NM_004232	HPRD:05491	SOCS6	CIS-4|CIS4|HSPC060|SOCS-4|SOCS-6|SOCS4|SSI4|STAI4|STATI4	suppressor of cytokine signaling 6	protein-coding
peak_1003	chr8-789	chr8	103668649	103668891	+	20.2	0.643	promoter-TSS (NM_005655)	promoter-TSS (NM_005655)	-640	NM_005655	7071	Hs.435001	NM_005655	HPRD:03527	KLF10	EGR-alpha|EGRA|TIEG|TIEG1	Kruppel-like factor 10	protein-coding
peak_1004	chr12-205	chr12	86469247	86469489	+	20.2	0.727	intron (NM_013244, intron 3 of 6)	THE1A-int|LTR|ERVL-MaLR	201295	NM_006183	4922	Hs.80962	NM_006183	HPRD:08878	NTS	NMN-125|NN|NT|NT/N|NTS1	neurotensin	protein-coding
peak_1005	chr1-495	chr1	212592342	212592584	+	20.2	0.923	Intergenic	AluSp|SINE|Alu	-4196	NM_018252	55248	Hs.445386	NM_018252	HPRD:07707	TMEM206	C1orf75	transmembrane protein 206	protein-coding
peak_1006	chr3-179	chr3	134706367	134706609	+	20.2	0.903	intron (NM_004441, intron 3 of 15)	AluSc8|SINE|Alu	192389	NM_004441	2047	Hs.116092	NM_004441	HPRD:02790	EPHB1	ELK|EPHT2|Hek6|NET	EPH receptor B1	protein-coding
peak_1007	chr5-34	chr5	79551927	79552169	+	20.2	0.743	promoter-TSS (NM_001174072)	promoter-TSS (NM_001174072)	-150	NM_178276	256987	Hs.288232	NM_178276	HPRD:12828	SERINC5	C5orf12|TPO1	serine incorporator 5	protein-coding
peak_1008	chr17-181	chr17	60501112	60501354	+	20.2	0.729	promoter-TSS (NM_181725)	promoter-TSS (NM_181725)	-13	NM_181725	339175	Hs.381204	NM_181725	HPRD:07795	METTL2A	METTL2	methyltransferase like 2A	protein-coding
peak_1009	chr1-318	chr1	145067176	145067418	+	20.2	0.893	intron (NM_022359, intron 1 of 6)	AluSp|SINE|Alu	8889	NM_022359	9659	Hs.584841	NM_014644	HPRD:10482	PDE4DIP	CMYA2|MMGL	phosphodiesterase 4D interacting protein	protein-coding
peak_1010	chr15-39	chr15	41793443	41793685	+	20.2	0.873	intron (NM_002220, intron 1 of 6)	CpG	7508	NM_002220	3706	Hs.2722	NM_002220	HPRD:00941	ITPKA	IP3-3KA|IP3KA	inositol-trisphosphate 3-kinase A	protein-coding
peak_1011	chr18-155	chr18	68949890	68950132	+	20.2	0.841	Intergenic	AluSx|SINE|Alu	296181	NR_038325	100505776	Hs.202072	NR_038325	ENSG00000260676	LOC100505776	-	uncharacterized LOC100505776	ncRNA
peak_1012	chr7-50	chr7	139877102	139877344	+	20.2	0.637	promoter-TSS (NM_030647)	promoter-TSS (NM_030647)	162	NR_024451	100134229	Hs.634333	NR_024451	ENSG00000260231	JHDM1D-AS1	-	JHDM1D antisense RNA 1 (head to head)	ncRNA
peak_1013	chr18-325	chr18	71932821	71933063	+	20.2	0.949	intron (NM_001914, intron 1 of 5)	MSTB|LTR|ERVL-MaLR	26309	NM_001190807	1528	Hs.465413	NM_001914	HPRD:08941	CYB5A	CYB5|MCB5	cytochrome b5 type A (microsomal)	protein-coding
peak_1014	chr2-219	chr2	60262435	60262677	+	20.2	0.716	Intergenic	L1PA4|LINE|L1	352024	NR_039631	100616473		NR_039631	miRBase:MI0016772	MIR4432	-	microRNA 4432	ncRNA
peak_1015	chr22-26	chr22	24823781	24824023	+	20.2	0.750	intron (NR_103543, intron 1 of 1)	intron (NR_103543, intron 1 of 1)	372	NR_103544	135	Hs.197029	NM_000675	HPRD:00043	ADORA2A	A2aR|ADORA2|RDC8	adenosine A2a receptor	protein-coding
peak_1016	chr16-53	chr16	19535066	19535308	+	20.2	0.831	promoter-TSS (NM_001199022)	promoter-TSS (NM_001199022)	8	NM_014711	9738	Hs.279912	NM_014711	HPRD:10848	CCP110	CP110|Cep110	centriolar coiled coil protein 110kDa	protein-coding
peak_1017	chr2-276	chr2	201945399	201945641	+	20.2	0.905	intron (NM_001257102, intron 3 of 3)	AluY|SINE|Alu	9058	NM_001257102	4709	Hs.109760	NM_002491	HPRD:11954	NDUFB3	B12|CI-B12	NADH dehydrogenase (ubiquinone) 1 beta subcomplex, 3, 12kDa	protein-coding
peak_1018	chr9-100	chr9	100459331	100459573	+	20.2	0.776	exon (NM_000380, exon 1 of 6)	exon (NM_000380, exon 1 of 6)	239	NR_027302	7507	Hs.654364	NM_000380	HPRD:02045	XPA	XP1|XPAC	xeroderma pigmentosum, complementation group A	protein-coding
peak_1019	chr22-41	chr22	50753288	50753530	+	20.2	0.617	intron (NM_001001794, intron 9 of 19)	intron (NM_001001794, intron 9 of 19)	-7408	NM_012401	23654	Hs.3989	NM_012401	HPRD:05050	PLXNB2	MM1|Nbla00445|PLEXB2|dJ402G11.3	plexin B2	protein-coding
peak_1020	chr16-66	chr16	447986	448228	+	20.2	0.792	5' UTR (NM_001286440, exon 1 of 5)	5' UTR (NM_001286440, exon 1 of 5)	365	NM_001286440	4833	Hs.9235	NM_005009	HPRD:03489	NME4	NDPK-D|NM23H4|nm23-H4	NME/NM23 nucleoside diphosphate kinase 4	protein-coding
peak_1021	chr16-36	chr16	50402671	50402913	+	20.2	0.722	promoter-TSS (NM_013263)	promoter-TSS (NM_013263)	53	NM_013263	29117	Hs.437894	NM_013263	ENSG00000166164	BRD7	BP75|CELTIX1|NAG4	bromodomain containing 7	protein-coding
peak_1022	chr1-591	chr1	212105411	212105653	+	20.2	0.817	Intergenic	AluJb|SINE|Alu	-101418	NM_014873	9926	Hs.744851	NM_014873	HPRD:14304	LPGAT1	FAM34A|FAM34A1|NET8	lysophosphatidylglycerol acyltransferase 1	protein-coding
peak_1023	chr19-50	chr19	36400200	36400442	+	20.2	0.690	Intergenic	Intergenic	-1110	NM_003332	7305	Hs.515369	NM_003332	HPRD:04996	TYROBP	DAP12|KARAP|PLOSL	TYRO protein tyrosine kinase binding protein	protein-coding
peak_1024	chr22-144	chr22	39355532	39355774	+	20.2	0.778	exon (NM_001193289, exon 2 of 5)	exon (NM_001193289, exon 2 of 5)	2126	NM_145699	200315	Hs.226307	NM_145699	HPRD:06168	APOBEC3A	A3A|ARP3|PHRBN|bK150C2.1	apolipoprotein B mRNA editing enzyme, catalytic polypeptide-like 3A	protein-coding
peak_1025	chr8-742	chr8	86019313	86019555	+	20.2	0.757	5' UTR (NM_033402, exon 1 of 19)	5' UTR (NM_033402, exon 1 of 19)	111	NM_033402	85444	Hs.193115	NM_033402	HPRD:11160	LRRCC1	CLERC|SAP2|VFL1	leucine rich repeat and coiled-coil centrosomal protein 1	protein-coding
peak_1026	chr13-8	chr13	103046743	103046985	+	20.2	0.663	promoter-TSS (NR_036486)	promoter-TSS (NR_036486)	5	NR_036486	283480	Hs.662212	NR_036486		FGF14-IT1	-	FGF14 intronic transcript 1 (non-protein coding)	ncRNA
peak_1027	chr8-336	chr8	124408826	124409068	+	20.2	0.757	promoter-TSS (NM_014109)	promoter-TSS (NM_014109)	-242	NM_014109	29028	Hs.370834	NM_014109	HPRD:10678	ATAD2	ANCCA|CT137|PRO2000	ATPase family, AAA domain containing 2	protein-coding
peak_1028	chr17-40	chr17	29233182	29233424	+	20.2	0.864	promoter-TSS (NM_024683)	promoter-TSS (NM_024683)	-17	NM_024683	79736	Hs.317340	NM_024683		TEFM	C17orf42	transcription elongation factor, mitochondrial	protein-coding
peak_1029	chr18-367	chr18	77186281	77186523	+	20.2	0.701	intron (NM_172387, intron 2 of 9)	CpG	26128	NM_001278673	4772	Hs.534074	NM_006162	HPRD:02729	NFATC1	NF-ATC|NFAT2|NFATc	nuclear factor of activated T-cells, cytoplasmic, calcineurin-dependent 1	protein-coding
peak_1030	chr2-270	chr2	111435701	111435943	+	20.2	0.718	promoter-TSS (NM_004336)	promoter-TSS (NM_004336)	-138	NM_001278617	699	Hs.469649	NM_004336	HPRD:03907	BUB1	BUB1A|BUB1L|hBUB1	BUB1 mitotic checkpoint serine/threonine kinase	protein-coding
peak_1031	chr1-325	chr1	176176349	176176591	+	19.9	0.663	promoter-TSS (NM_022457)	promoter-TSS (NM_022457)	-90	NM_001001740	64326	Hs.523744	NM_022457	HPRD:07455	RFWD2	COP1|RNF200	ring finger and WD repeat domain 2, E3 ubiquitin protein ligase	protein-coding
peak_1032	chr19-38	chr19	14097193	14097435	+	19.9	0.744	intron (NM_002918, intron 2 of 20)	intron (NM_002918, intron 2 of 20)	19820	NM_002918	5989	Hs.655215	NM_002918	HPRD:02476	RFX1	EFC|RFX	regulatory factor X, 1 (influences HLA class II expression)	protein-coding
peak_1033	chr18-83	chr18	67524217	67524459	+	19.9	0.758	Intergenic	AluY|SINE|Alu	99894	NM_006566	10666	Hs.660130	NM_006566	HPRD:09252	CD226	DNAM-1|DNAM1|PTA1|TLiSA1	CD226 molecule	protein-coding
peak_1034	chr12-140	chr12	31135564	31135806	+	19.9	0.773	intron (NM_001080509, intron 6 of 7)	intron (NM_001080509, intron 6 of 7)	55847	NM_001080509	441631	Hs.505141	NM_001080509	ENSG00000110900	TSPAN11	VSSW1971	tetraspanin 11	protein-coding
peak_1035	chr22-31	chr22	31795718	31795960	+	19.9	0.877	intron (NM_004147, intron 1 of 8)	CpG	300	NM_004147	4733	Hs.115242	NM_004147	HPRD:16034	DRG1	NEDD3	developmentally regulated GTP binding protein 1	protein-coding
peak_1036	chr16-152	chr16	20817711	20817953	+	19.9	0.800	promoter-TSS (NM_001142725)	promoter-TSS (NM_001142725)	-37	NM_001142725	112479	Hs.248437	NM_080663	HPRD:14456	ERI2	EXOD1|ZGRF5	ERI1 exoribonuclease family member 2	protein-coding
peak_1037	chr8-64	chr8	47705985	47706227	+	19.9	0.813	Intergenic	Intergenic	-46402	NR_027013	497634	Hs.406982	NR_027012	ENSG00000253314	LINC00293	BEYLA|NCRNA00293	long intergenic non-protein coding RNA 293	ncRNA
peak_1038	chr10-23	chr10	43892710	43892952	+	19.9	0.812	promoter-TSS (NM_001098208)	promoter-TSS (NM_001098208)	-37	NM_001098207	3185	Hs.808	NM_004966	HPRD:03023	HNRNPF	HNRPF|OK/SW-cl.23|mcs94-1	heterogeneous nuclear ribonucleoprotein F	protein-coding
peak_1039	chr1-198	chr1	227127305	227127547	+	19.9	0.620	promoter-TSS (NM_020247)	promoter-TSS (NM_020247)	-512	NM_020247	56997	Hs.118241	NM_020247	HPRD:07375	ADCK3	ARCA2|CABC1|COQ10D4|COQ8|SCAR9	aarF domain containing kinase 3	protein-coding
peak_1040	chr20-24	chr20	2082687	2082929	+	19.9	0.747	exon (NM_080836, exon 1 of 4)	exon (NM_080836, exon 1 of 4)	280	NM_080836	140901	Hs.100057	NM_080836	HPRD:11612	STK35	CLIK1|STK35L1	serine/threonine kinase 35	protein-coding
peak_1041	chr4-24	chr4	106629830	106630072	+	19.9	0.809	promoter-TSS (NM_020395)	promoter-TSS (NM_020395)	10	NM_024751	79807	Hs.161429	NM_024751	HPRD:07823	GSTCD	-	glutathione S-transferase, C-terminal domain containing	protein-coding
peak_1042	chr8-560	chr8	58831663	58831905	+	19.9	0.857	Intergenic	LTR37A|LTR|ERV1	-75329	NM_147189	90362	Hs.154652	NM_147189	HPRD:14609	FAM110B	C8orf72	family with sequence similarity 110, member B	protein-coding
peak_1043	chr4-38	chr4	51564	51806	+	19.9	0.919	Intergenic	LTR77|LTR|ERV1	-1494	NM_001286052	152687	Hs.709469	NM_182524		ZNF595	-	zinc finger protein 595	protein-coding
peak_1044	chr3-22	chr3	112280600	112280842	+	19.9	0.730	promoter-TSS (NM_001278712)	promoter-TSS (NM_001278712)	89	NM_001278712	64422	Hs.477126	NM_022488	HPRD:10654	ATG3	APG3|APG3-LIKE|APG3L|PC3-96	autophagy related 3	protein-coding
peak_1045	chr5-42	chr5	175815913	175816155	+	19.9	0.815	promoter-TSS (NM_001256539)	promoter-TSS (NM_001256539)	250	NM_138820	192286	Hs.534575	NM_138820	HPRD:14483	HIGD2A	RCF1b	HIG1 hypoxia inducible domain family, member 2A	protein-coding
peak_1046	chr14-9	chr14	74416840	74417082	+	19.9	0.725	promoter-TSS (NM_182476)	promoter-TSS (NM_182476)	6	NM_182476	51004	Hs.131555	NM_182476	HPRD:16742	COQ6	CGI10|COQ10D6	coenzyme Q6 monooxygenase	protein-coding
peak_1047	chr8-177	chr8	47044079	47044321	+	19.9	0.839	Intergenic	GSAT|Satellite|centr	-708308	NR_027013	497634	Hs.406982	NR_027012	ENSG00000253314	LINC00293	BEYLA|NCRNA00293	long intergenic non-protein coding RNA 293	ncRNA
peak_1048	chr18-27	chr18	77389276	77389518	+	19.9	0.754	Intergenic	Intergenic	-50404	NM_004715	9150	Hs.465490	NM_004715	HPRD:05377	CTDP1	CCFDN|FCP1	CTD (carboxy-terminal domain, RNA polymerase II, polypeptide A) phosphatase, subunit 1	protein-coding
peak_1049	chr17-99	chr17	79633588	79633830	+	19.9	0.663	promoter-TSS (NM_199287)	promoter-TSS (NM_199287)	-52	NM_199287	339230	Hs.744125	NM_199287	ENSG00000185298	CCDC137	-	coiled-coil domain containing 137	protein-coding
peak_1050	chr4-51	chr4	190511150	190511392	+	19.9	0.902	Intergenic	Intergenic	-69489	NR_121679	101928971	Hs.519164	NR_121679	ENSG00000250739	LINC01262	TCONS_l2_00021807	long intergenic non-protein coding RNA 1262	ncRNA
peak_1051	chr17-647	chr17	73798464	73798706	+	19.9	0.754	intron (NM_001080419, intron 1 of 15)	AluJr|SINE|Alu	17665	NR_038131	85451	Hs.584768	NM_001080419	ENSG00000132478	UNK	ZC3H5|ZC3HDC5	unkempt family zinc finger	protein-coding
peak_1052	chr1-286	chr1	145063137	145063379	+	19.9	0.839	intron (NM_022359, intron 1 of 6)	intron (NM_022359, intron 1 of 6)	12928	NM_022359	9659	Hs.584841	NM_014644	HPRD:10482	PDE4DIP	CMYA2|MMGL	phosphodiesterase 4D interacting protein	protein-coding
peak_1053	chr16-79	chr16	30197221	30197463	+	19.9	0.775	intron (NM_007074, intron 2 of 10)	intron (NM_007074, intron 2 of 10)	2611	NM_007074	11151	Hs.415067	NM_007074	HPRD:05414	CORO1A	CLABP|CLIPINA|HCORO1|IMD8|TACO|p57	coronin, actin binding protein, 1A	protein-coding
peak_1054	chr8-70	chr8	28259318	28259560	+	19.9	0.726	Intergenic	CpG	-15462	NM_018660	55893	Hs.435535	NM_018660	HPRD:11711	ZNF395	HDBP-2|HDBP2|HDRF-2|PBF|PRF-1|PRF1|Si-1-8-14	zinc finger protein 395	protein-coding
peak_1055	chr22-43	chr22	35789389	35789631	+	19.9	0.725	exon (NM_002133, exon 5 of 5)	exon (NM_002133, exon 5 of 5)	-6606	NM_006739	4174	Hs.517582	NM_006739	HPRD:04075	MCM5	CDC46|P1-CDC46	minichromosome maintenance complex component 5	protein-coding
peak_1056	chr18-122	chr18	74620342	74620584	+	19.9	0.879	exon (NM_007345, exon 14 of 31)	exon (NM_007345, exon 14 of 31)	84347	NM_007345	7776	Hs.719137	NM_007345	HPRD:05301	ZNF236	ZNF236A|ZNF236B	zinc finger protein 236	protein-coding
peak_1057	chr8-327	chr8	116765745	116765987	+	19.9	0.754	Intergenic	L1PA3|LINE|L1	-84611	NM_001282903	7227	Hs.657018	NM_014112	HPRD:05091	TRPS1	GC79|LGCR	trichorhinophalangeal syndrome I	protein-coding
peak_1058	chr19-79	chr19	13262333	13262575	+	19.9	0.605	intron (NM_004907, intron 1 of 1)	CpG	1172	NM_004907	9592	Hs.501629	NM_004907	HPRD:09997	IER2	ETR101	immediate early response 2	protein-coding
peak_1059	chr15-20	chr15	64679900	64680142	+	19.9	0.757	promoter-TSS (NR_109934)	promoter-TSS (NR_109934)	18	NM_016213	9325	Hs.500340	NM_016213	HPRD:05140	TRIP4	ASC-1|ASC1|HsT17391|ZC2HC5	thyroid hormone receptor interactor 4	protein-coding
peak_1060	chr3-33	chr3	138634354	138634596	+	19.9	0.851	Intergenic	CpG	28387	NR_121649	103344930	Hs.195033	NR_121649		LINC01391	-	long intergenic non-protein coding RNA 1391	ncRNA
peak_1061	chr16-598	chr16	58664271	58664513	+	19.9	0.915	promoter-TSS (NM_001265612)	promoter-TSS (NM_001265612)	-602	NM_001265612	23019	Hs.460923	NM_016284	HPRD:11999	CNOT1	CDC39|NOT1|NOT1H	CCR4-NOT transcription complex, subunit 1	protein-coding
peak_1062	chr12-106	chr12	56173671	56173913	+	19.9	0.885	intron (NR_026723, intron 9 of 11)	AluJb|SINE|Alu	36728	NM_005811	10220	Hs.600883	NM_005811	HPRD:04895	GDF11	BMP-11|BMP11	growth differentiation factor 11	protein-coding
peak_1063	chr8-116	chr8	70911373	70911615	+	19.9	0.736	Intergenic	AluY|SINE|Alu	72068	NM_024504	63978	Hs.736037	NM_024504	HPRD:11457	PRDM14	PFM11	PR domain containing 14	protein-coding
peak_1064	chr18-76	chr18	77166929	77167171	+	19.9	0.732	intron (NM_001278673, intron 1 of 8)	intron (NM_001278673, intron 1 of 8)	6776	NM_001278673	4772	Hs.534074	NM_006162	HPRD:02729	NFATC1	NF-ATC|NFAT2|NFATc	nuclear factor of activated T-cells, cytoplasmic, calcineurin-dependent 1	protein-coding
peak_1065	chr12-66	chr12	27750219	27750461	+	19.9	0.873	intron (NM_001198915, intron 2 of 26)	AluSg|SINE|Alu	73295	NM_177444	8496	Hs.172445	NM_003622	HPRD:04390	PPFIBP1	L2|SGT2|hSGT2|hSgt2p	PTPRF interacting protein, binding protein 1 (liprin beta 1)	protein-coding
peak_1066	chrX-11	chrX	129226141	129226383	+	19.9	0.867	intron (NM_001127197, intron 1 of 8)	intron (NM_001127197, intron 1 of 8)	18213	NM_001421	2000	Hs.271940	NM_001421	HPRD:06499	ELF4	ELFR|MEF	E74-like factor 4 (ets domain transcription factor)	protein-coding
peak_1067	chr8-186	chr8	101149337	101149579	+	19.9	0.793	intron (NM_001029860, intron 3 of 4)	AluY|SINE|Alu	8641	NM_001029860	286151	Hs.339577	NM_001029860	HPRD:18777	FBXO43	EMI2|ERP1|FBX43	F-box protein 43	protein-coding
peak_1068	chr18-61	chr18	77905909	77906151	+	19.9	0.605	non-coding (NR_028340, exon 1 of 3)	non-coding (NR_028340, exon 1 of 3)	223	NR_028340	100130522	Hs.352602	NM_001145731	ENSG00000267270	PARD6G-AS1	-	PARD6G antisense RNA 1	ncRNA
peak_1069	chr17-68	chr17	4850682	4850924	+	19.9	0.681	intron (NM_005022, intron 1 of 2)	intron (NM_005022, intron 1 of 2)	1578	NM_005022	5216	Hs.494691	NM_005022	HPRD:01452	PFN1	ALS18	profilin 1	protein-coding
peak_1070	chr12-171	chr12	54069908	54070150	+	19.9	0.712	promoter-TSS (NM_005176)	promoter-TSS (NM_005176)	80	NM_005176	517	Hs.524464	NM_005176	HPRD:04429	ATP5G2	ATP5A	ATP synthase, H+ transporting, mitochondrial Fo complex, subunit C2 (subunit 9)	protein-coding
peak_1071	chr7-39	chr7	7606551	7606793	+	19.9	0.761	promoter-TSS (NM_019005)	promoter-TSS (NM_019005)	56	NM_019005	54468	Hs.520215	NM_019005	HPRD:07898	MIOS	-	missing oocyte, meiosis regulator, homolog (Drosophila)	protein-coding
peak_1072	chr17-36	chr17	56410536	56410778	+	19.9	0.757	intron (NR_038413, intron 1 of 3)	intron (NR_038413, intron 1 of 3)	-1978	NR_029683	406934		NR_029683	miRBase:MI0000458	MIR142	MIRN142	microRNA 142	ncRNA
peak_1073	chr6-40	chr6	155635567	155635809	+	19.9	0.763	promoter-TSS (NM_016020)	promoter-TSS (NM_016020)	-71	NM_016020	51106	Hs.279908	NM_016020		TFB1M	CGI75|mtTFB|mtTFB1	transcription factor B1, mitochondrial	protein-coding
peak_1074	chr9-52	chr9	137288117	137288359	+	19.9	0.783	intron (NM_001291920, intron 1 of 9)	intron (NM_001291920, intron 1 of 9)	-10190	NM_001291921	6256	Hs.590886	NM_002957		RXRA	NR2B1	retinoid X receptor, alpha	protein-coding
peak_1075	chr10-54	chr10	64564132	64564374	+	19.9	0.783	promoter-TSS (NM_032804)	promoter-TSS (NM_032804)	-263	NM_032804	84890	Hs.99821	NM_032804	HPRD:12566	ADO	C10orf22	2-aminoethanethiol (cysteamine) dioxygenase	protein-coding
peak_1076	chr8-416	chr8	124479385	124479627	+	19.9	0.892	Intergenic	AluSz6|SINE|Alu	50541	NM_001283024	55093	Hs.18029	NM_018024	HPRD:07653	WDYHV1	C8orf32	WDYHV motif containing 1	protein-coding
peak_1077	chr2-85	chr2	68978889	68979131	+	19.9	0.917	intron (NM_001007231, intron 1 of 10)	intron (NM_001007231, intron 1 of 10)	17097	NM_001007231	9938	Hs.531807	NM_014882	HPRD:09805	ARHGAP25	HEL-S-308|KAIA0053	Rho GTPase activating protein 25	protein-coding
peak_1078	chr17-59	chr17	18514987	18515229	+	19.9	0.930	intron (NR_036647, intron 2 of 16)	AluY|SINE|Alu	13822	NR_036647	284047	Hs.448012	NR_036647	HPRD:08777	CCDC144B	-	coiled-coil domain containing 144B (pseudogene)	pseudo
peak_1079	chr6-72	chr6	27858365	27858607	+	19.9	0.750	promoter-TSS (NM_003535)	promoter-TSS (NM_003535)	84	NM_003535	8356	Hs.484990	NM_003535	HPRD:11911	HIST1H3J	H3/j|H3FJ	histone cluster 1, H3j	protein-coding
peak_1080	chr14-31	chr14	106328340	106328582	+	19.9	0.949	Intergenic	Intergenic	-55377	NR_026800	9834	Hs.649259	NM_014151		KIAA0125	C14orf110|FAM30A	KIAA0125	ncRNA
peak_1081	chr10-53	chr10	104210001	104210243	+	19.9	0.812	3' UTR (NM_024886, exon 2 of 2)	3' UTR (NM_024886, exon 2 of 2)	548	NR_038938	100505761	Hs.656457	NR_038937	ENSG00000269609	RPARP-AS1	-	RPARP antisense RNA 1	ncRNA
peak_1082	chr2-194	chr2	15731876	15732118	+	19.9	0.714	5' UTR (NM_004939, exon 1 of 26)	5' UTR (NM_004939, exon 1 of 26)	252	NM_004939	1653	Hs.440599	NM_004939	HPRD:03158	DDX1	DBP-RB|UKVH5d	DEAD (Asp-Glu-Ala-Asp) box helicase 1	protein-coding
peak_1083	chr8-870	chr8	57445276	57445518	+	19.9	0.691	intron (NR_038236, intron 1 of 2)	AluSx1|SINE|Alu	26985	NR_038236	100507632	Hs.583755	NR_038236	ENSG00000246430	LINC00968	-	long intergenic non-protein coding RNA 968	ncRNA
peak_1084	chr20-30	chr20	1099045	1099287	+	19.9	0.828	promoter-TSS (NM_006814)	promoter-TSS (NM_006814)	-74	NM_006814	9491	Hs.471917	NM_006814	HPRD:17919	PSMF1	PI31	proteasome (prosome, macropain) inhibitor subunit 1 (PI31)	protein-coding
peak_1085	chr12-153	chr12	1093830	1094072	+	19.9	0.857	intron (NM_001297419, intron 1 of 11)	AluY|SINE|Alu	5256	NM_001297419	5893	Hs.410355	NM_134422	HPRD:11855	RAD52	-	RAD52 homolog (S. cerevisiae)	protein-coding
peak_1086	chr17-64	chr17	74722799	74723041	+	19.9	0.674	promoter-TSS (NM_001206987)	promoter-TSS (NM_001206987)	8	NM_001080510	124512	Hs.74655	NM_001080510	ENSG00000181038	METTL23	C17orf95	methyltransferase like 23	protein-coding
peak_1087	chr1-72	chr1	173795098	173795340	+	19.9	0.754	intron (NM_018122, intron 1 of 16)	AluY|SINE|Alu	1422	NM_018122	55157	Hs.647707	NM_018122	HPRD:07677	DARS2	ASPRS|LBSL|MT-ASPRS	aspartyl-tRNA synthetase 2, mitochondrial	protein-coding
peak_1088	chr10-16	chr10	15001676	15001918	+	19.9	0.753	intron (NM_001080836, intron 1 of 2)	CpG	359	NM_001080836	644890	Hs.257249	NM_001080836	ENSG00000197889	MEIG1	SPATA39|bA2K17.3	meiosis/spermiogenesis associated 1	protein-coding
peak_1089	chr18-128	chr18	76465996	76466238	+	19.9	0.883	Intergenic	MIR3|SINE|MIR	-274158	NM_171999	27164	Hs.700557	NM_171999		SALL3	ZNF796	spalt-like transcription factor 3	protein-coding
peak_1090	chr12-412	chr12	14350603	14350845	+	19.9	0.902	Intergenic	AluSz|SINE|Alu	-167842	NM_001286514	55729	Hs.504856	NM_018179	HPRD:09811	ATF7IP	AM|ATF-IP|MCAF|MCAF1|p621	activating transcription factor 7 interacting protein	protein-coding
peak_1091	chr18-40	chr18	77822199	77822441	+	19.9	0.870	Intergenic	AluY|SINE|Alu	-4936	NR_103445	100506070	Hs.593610	NR_103445	ENSG00000261126	RBFADN	-	RBFA downstream neighbor (non-protein coding)	ncRNA
peak_1092	chr2-82	chr2	70314008	70314250	+	19.9	0.731	promoter-TSS (NM_006196)	promoter-TSS (NM_006196)	18	NR_033872	400960	Hs.683864	NR_033872	ENSG00000179818	PCBP1-AS1	-	PCBP1 antisense RNA 1	ncRNA
peak_1093	chr12-92	chr12	6862219	6862461	+	19.9	0.750	promoter-TSS (NM_005439)	promoter-TSS (NM_005439)	-258	NM_005439	8079	Hs.524214	NM_005439	HPRD:03238	MLF2	NTN4	myeloid leukemia factor 2	protein-coding
peak_1094	chr8-928	chr8	99466556	99466798	+	19.9	0.967	TTS (NM_001256313)	TTS (NM_001256313)	27427	NM_020697	3788	Hs.388045	NM_020697		KCNS2	KV9.2	potassium voltage-gated channel, delayed-rectifier, subfamily S, member 2	protein-coding
peak_1095	chr15-283	chr15	76022736	76022978	+	19.9	0.787	intron (NR_024595, intron 4 of 4)	intron (NR_024595, intron 4 of 4)	6538	NM_175881	161753	Hs.144348	NM_175881	HPRD:11360	ODF3L1	-	outer dense fiber of sperm tails 3-like 1	protein-coding
peak_1096	chr19-33	chr19	6801522	6801764	+	19.9	0.743	intron (NM_001258207, intron 1 of 25)	intron (NM_001258207, intron 1 of 25)	28964	NM_005428	7409	Hs.116237	NM_005428	HPRD:01284	VAV1	VAV	vav 1 guanine nucleotide exchange factor	protein-coding
peak_1097	chr14-17	chr14	74868253	74868495	+	19.9	0.772	Intergenic	Intergenic	24431	NM_001105579	646658	Hs.12400	NM_001105579	ENSG00000183379	SYNDIG1L	CAPUCIN|DSPC1|IFITMD4|TMEM90A	synapse differentiation inducing 1-like	protein-coding
peak_1098	chr1-159	chr1	28414962	28415204	+	19.9	0.812	promoter-TSS (NM_001282562)	promoter-TSS (NM_001282562)	65	NM_001990	2140	Hs.185774	NM_001990	HPRD:09042	EYA3	-	EYA transcriptional coactivator and phosphatase 3	protein-coding
peak_1099	chr8-93	chr8	126620624	126620866	+	19.9	0.892	Intergenic	Intergenic	176294	NM_001282985	10221	Hs.444947	NM_025195	HPRD:09863	TRIB1	C8FW|GIG-2|GIG2|SKIP1|TRB-1|TRB1	tribbles pseudokinase 1	protein-coding
peak_1100	chr8-91	chr8	101236583	101236825	+	19.9	0.873	intron (NM_172218, intron 13 of 18)	AluSx|SINE|Alu	66141	NM_003114	6674	Hs.591866	NM_003114	HPRD:04548	SPAG1	CILD28|CT140|HSD-3.8|SP75|TPIS	sperm associated antigen 1	protein-coding
peak_1101	chr1-256	chr1	181057867	181058109	+	19.9	0.679	5' UTR (NM_016545, exon 1 of 1)	5' UTR (NM_016545, exon 1 of 1)	350	NM_016545	51278	Hs.15725	NM_016545	HPRD:06210	IER5	SBBI48	immediate early response 5	protein-coding
peak_1102	chr2-125	chr2	55277889	55278131	+	19.9	0.846	promoter-TSS (NM_207520)	promoter-TSS (NM_207520)	-276	NM_020532	57142	Hs.637850	NM_007008	HPRD:07259	RTN4	ASY|NI220/250|NOGO|NOGO-A|NOGOC|NSP|NSP-CL|Nbla00271|Nbla10545|Nogo-B|Nogo-C|RTN-X|RTN4-A|RTN4-B1|RTN4-B2|RTN4-C	reticulon 4	protein-coding
peak_1103	chr8-87	chr8	66581755	66581997	+	19.9	0.917	promoter-TSS (NM_001145838)	promoter-TSS (NM_001145838)	-232	NM_001145838	9650	Hs.584788	NM_014637	HPRD:12389	MTFR1	CHPPR|FAM54A2	mitochondrial fission regulator 1	protein-coding
peak_1104	chr2-70	chr2	233415202	233415444	+	19.9	0.737	promoter-TSS (NR_049797)	promoter-TSS (NR_049797)	26	NM_001282958	9470	Hs.292026	NM_004846	HPRD:05798	EIF4E2	4E-LP|4EHP|EIF4EL3|IF4e	eukaryotic translation initiation factor 4E family member 2	protein-coding
peak_1105	chr1-110	chr1	180895747	180895989	+	19.9	0.819	intron (NM_020950, intron 3 of 8)	intron (NM_020950, intron 3 of 8)	13555	NM_020950	57710	Hs.734816	NM_020950		KIAA1614	-	KIAA1614	protein-coding
peak_1106	chr17-267	chr17	29063407	29063649	+	19.9	0.770	intron (NR_024187, intron 3 of 7)	AluSz|SINE|Alu	26902	NR_024187	440423	Hs.628886	NR_024187		SUZ12P1	SUZ12P	suppressor of zeste 12 homolog pseudogene 1	pseudo
peak_1107	chr3-31	chr3	125314264	125314506	+	19.9	0.716	promoter-TSS (NM_022776)	promoter-TSS (NM_022776)	-4	NM_022776	114885	Hs.477440	NM_022776	HPRD:09481	OSBPL11	ORP-11|ORP11|OSBP12|TCCCIA00292	oxysterol binding protein-like 11	protein-coding
peak_1108	chr9-38	chr9	4679454	4679696	+	19.9	0.768	promoter-TSS (NM_017913)	promoter-TSS (NM_017913)	9	NM_017913	55664	Hs.666439	NM_017913		CDC37L1	CDC37B|HARC	cell division cycle 37-like 1	protein-coding
peak_1109	chr14-16	chr14	73459787	73460029	+	19.9	0.859	exon (NM_021260, exon 4 of 12)	exon (NM_021260, exon 4 of 12)	-6244	NM_178441	53349	Hs.335106	NM_021260	HPRD:12017	ZFYVE1	DFCP1|PPP1R172|SR3|TAFF1|ZNFN2A1	zinc finger, FYVE domain containing 1	protein-coding
peak_1110	chr4-66	chr4	74124760	74125002	+	19.9	0.826	promoter-TSS (NM_198889)	promoter-TSS (NM_198889)	-379	NM_032217	26057	Hs.601206	NM_032217	HPRD:10648	ANKRD17	GTAR|NY-BR-16	ankyrin repeat domain 17	protein-coding
peak_1111	chr8-358	chr8	53122984	53123226	+	19.9	0.930	intron (NM_014682, intron 8 of 25)	AluJo|SINE|Alu	199334	NM_014682	9705	Hs.655499	NM_014682	HPRD:18110	ST18	NZF3|ZC2HC10|ZNF387	suppression of tumorigenicity 18, zinc finger	protein-coding
peak_1112	chr8-968	chr8	122646160	122646402	+	19.9	0.769	intron (NM_005328, intron 1 of 3)	AluSp|SINE|Alu	-5305	NR_002835	594842	Hs.668686	NR_002835		HAS2-AS1	HAS2-AS|HAS2AS|HASNT|NCRNA00077	HAS2 antisense RNA 1	ncRNA
peak_1113	chr18-22	chr18	77215640	77215882	+	19.5	0.655	intron (NM_172387, intron 6 of 9)	(CACCC)n|Simple_repeat|Simple_repeat	55487	NM_001278673	4772	Hs.534074	NM_006162	HPRD:02729	NFATC1	NF-ATC|NFAT2|NFATc	nuclear factor of activated T-cells, cytoplasmic, calcineurin-dependent 1	protein-coding
peak_1114	chr3-21	chr3	48470913	48471155	+	19.5	0.761	promoter-TSS (NM_002673)	promoter-TSS (NM_002673)	-162	NM_002673	5364	Hs.476209	NM_002673	HPRD:03032	PLXNB1	PLEXIN-B1|PLXN5|SEP	plexin B1	protein-coding
peak_1115	chr1-2506	chr1	38198725	38198967	+	19.5	0.746	intron (NM_001099439, intron 6 of 16)	AluSx1|SINE|Alu	31978	NM_173641	284656	Hs.129435	NM_173641	HPRD:08163	EPHA10	-	EPH receptor A10	protein-coding
peak_1116	chr8-618	chr8	109431986	109432228	+	19.5	0.762	Intergenic	AluY|SINE|Alu	-23746	NM_014673	9694	Hs.654351	NM_014673	HPRD:09657	EMC2	KIAA0103|TTC35	ER membrane protein complex subunit 2	protein-coding
peak_1117	chr21-112	chr21	34100258	34100500	+	19.5	0.725	promoter-TSS (NM_001160302)	promoter-TSS (NM_001160302)	-28	NM_003895	8867	Hs.473632	NM_003895	HPRD:09182	SYNJ1	INPP5G|PARK20	synaptojanin 1	protein-coding
peak_1118	chr8-427	chr8	47196670	47196912	+	19.5	0.781	Intergenic	GSAT|Satellite|centr	-555717	NR_027013	497634	Hs.406982	NR_027012	ENSG00000253314	LINC00293	BEYLA|NCRNA00293	long intergenic non-protein coding RNA 293	ncRNA
peak_1119	chr8-220	chr8	103276978	103277220	+	19.5	0.860	intron (NM_015902, intron 53 of 58)	AluJb|SINE|Alu	25420	NR_125415	101927221	Hs.492445	NR_125415		LOC101927221	-	uncharacterized LOC101927221	ncRNA
peak_1120	chr8-119	chr8	75262499	75262741	+	19.5	0.776	promoter-TSS (NM_001040875)	promoter-TSS (NM_001040875)	2	NM_001040875	54332	Hs.168950	NM_018972	HPRD:05963	GDAP1	CMT4|CMT4A|CMTRIA	ganglioside induced differentiation associated protein 1	protein-coding
peak_1121	chr8-131	chr8	47866650	47866892	+	19.5	0.733	Intergenic	Intergenic	114263	NR_027012	497634	Hs.406982	NR_027012	ENSG00000253314	LINC00293	BEYLA|NCRNA00293	long intergenic non-protein coding RNA 293	ncRNA
peak_1122	chr16-75	chr16	10479612	10479854	+	19.5	0.776	promoter-TSS (NR_045816)	promoter-TSS (NR_045816)	-179	NM_024997	80063	Hs.513343	NM_024997	HPRD:16517	ATF7IP2	MCAF2	activating transcription factor 7 interacting protein 2	protein-coding
peak_1123	chr1-762	chr1	226827041	226827283	+	19.5	0.754	intron (NM_002221, intron 6 of 7)	intron (NM_002221, intron 6 of 7)	35607	NR_103784	100506443	Hs.664293	NR_103784		ITPKB-IT1	-	ITPKB intronic transcript 1 (non-protein coding)	ncRNA
peak_1124	chr4-91	chr4	88154481	88154723	+	19.5	0.864	Intergenic	AluSz|SINE|Alu	-12842	NM_001292006	57563	Hs.106601	NM_020803	HPRD:13928	KLHL8	-	kelch-like family member 8	protein-coding
peak_1125	chr20-96	chr20	55953557	55953799	+	19.5	0.806	TTS (NM_003610)	TTS (NM_003610)	-12776	NM_183425	55544	Hs.236361	NM_017495	HPRD:15268	RBM38	HSRNASEB|RNPC1|SEB4B|SEB4D|dJ800J21.2	RNA binding motif protein 38	protein-coding
peak_1126	chr20-38	chr20	62670283	62670525	+	19.5	0.855	non-coding (NR_027687, exon 3 of 3)	non-coding (NR_027687, exon 3 of 3)	4707	NR_027687	284739	Hs.97840	NM_207349	HPRD:17341	LINC00176	NCRNA00176|PRR17	long intergenic non-protein coding RNA 176	ncRNA
peak_1127	chr8-546	chr8	51531989	51532231	+	19.5	0.707	intron (NM_001287813, intron 14 of 19)	AluY|SINE|Alu	707771	NM_018967	54212	Hs.584914	NM_018967	HPRD:16373	SNTG1	G1SYN|SYN4	syntrophin, gamma 1	protein-coding
peak_1128	chr19-134	chr19	47747504	47747746	+	19.5	0.686	Intergenic	CpG	-11602	NM_001127241	27113	Hs.467020	NM_014417	HPRD:16165	BBC3	JFY-1|JFY1|PUMA	BCL2 binding component 3	protein-coding
peak_1129	chr1-240	chr1	247770714	247770956	+	19.5	0.860	Intergenic	AluY|SINE|Alu	1947	NM_001001914	81469	Hs.653227	NM_001001914	HPRD:14940	OR2G3	OR1-33	olfactory receptor, family 2, subfamily G, member 3	protein-coding
peak_1130	chr1-164	chr1	203140826	203141068	+	19.5	0.667	intron (NM_004997, intron 4 of 10)	intron (NM_004997, intron 4 of 10)	3995	NM_004997	4608	Hs.927	NM_004997	HPRD:01186	MYBPH	-	myosin binding protein H	protein-coding
peak_1131	chr8-518	chr8	118962093	118962335	+	19.5	0.833	intron (NM_000127, intron 1 of 10)	AluSz|SINE|Alu	161844	NM_000127	2131	Hs.492618	NM_000127		EXT1	EXT|LGCR|LGS|TRPS2|TTV	exostosin glycosyltransferase 1	protein-coding
peak_1132	chr1-116	chr1	21645161	21645403	+	19.5	0.893	intron (NM_001113348, intron 1 of 18)	intron (NM_001113348, intron 1 of 18)	25499	NR_038404	100506801	Hs.663049	NR_038404	ENSG00000231105	LOC100506801	-	uncharacterized LOC100506801	ncRNA
peak_1133	chr12-222	chr12	12762270	12762512	+	19.5	0.879	Intergenic	AluY|SINE|Alu	-2376	NM_001310	1389	Hs.591156	NM_001310	HPRD:07541	CREBL2	-	cAMP responsive element binding protein-like 2	protein-coding
peak_1134	chr1-238	chr1	246832079	246832321	+	19.5	0.833	TTS (NM_152609)	TTS (NM_152609)	-55178	NM_016002	51097	Hs.498397	NM_016002	HPRD:13038	SCCPDH	NET11	saccharopine dehydrogenase (putative)	protein-coding
peak_1135	chr1-289	chr1	179134966	179135208	+	19.5	0.694	intron (NM_001168237, intron 1 of 12)	AluSq|SINE|Alu	-22863	NM_001168239	27	Hs.159472	NM_005158	HPRD:01259	ABL2	ABLL|ARG	ABL proto-oncogene 2, non-receptor tyrosine kinase	protein-coding
peak_1136	chr12-105	chr12	56047204	56047446	+	19.5	0.763	Intergenic	AluY|SINE|Alu	16649	NM_206899	121130	Hs.554551	NM_206899	HPRD:14895	OR10P1	OR10P1P|OR10P2P|OR10P3P|OR12-7|OST701	olfactory receptor, family 10, subfamily P, member 1	protein-coding
peak_1137	chr12-975	chr12	108918287	108918529	+	19.5	0.806	intron (NM_014706, intron 17 of 18)	intron (NM_014706, intron 17 of 18)	9357	NM_007076	11153	Hs.661891	NM_007076		FICD	HIP13|HYPE|UNQ3041	FIC domain containing	protein-coding
peak_1138	chr8-223	chr8	106997805	106998047	+	19.5	0.820	intron (NR_125797, intron 1 of 4)	AluSx3|SINE|Alu	74805	NR_125797	102723356	Hs.571413	NR_125796		ZFPM2-AS1	-	ZFPM2 antisense RNA 1	ncRNA
peak_1139	chr2-379	chr2	11485354	11485596	+	19.5	0.735	promoter-TSS (NM_004850)	promoter-TSS (NM_004850)	-764	NM_004850	9475	Hs.681743	NM_004850	HPRD:04922	ROCK2	ROCK-II	Rho-associated, coiled-coil containing protein kinase 2	protein-coding
peak_1140	chr2-255	chr2	64203245	64203487	+	19.5	0.852	intron (NM_001005739, intron 3 of 22)	AluJb|SINE|Alu	42848	NM_016516	51542	Hs.48499	NM_016516	HPRD:10302	VPS54	HCC8|PPP1R164|SLP-8p|VPS54L|WR|hVps54L	vacuolar protein sorting 54 homolog (S. cerevisiae)	protein-coding
peak_1141	chr6-29	chr6	34855703	34855945	+	19.5	0.877	promoter-TSS (NM_005643)	promoter-TSS (NM_005643)	24	NM_001270488	6882	Hs.112444	NM_005643	HPRD:15980	TAF11	MGC:15243|TAF2I|TAFII28	TAF11 RNA polymerase II, TATA box binding protein (TBP)-associated factor, 28kDa	protein-coding
peak_1142	chr2-123	chr2	232527147	232527389	+	19.5	0.631	Intergenic	CpG	-45967	NM_001099285	5757	Hs.459927	NM_002823	HPRD:01778	PTMA	TMSA	prothymosin, alpha	protein-coding
peak_1143	chr12-84	chr12	6300377	6300619	+	19.5	0.809	Intergenic	LTR12C|LTR|ERV1	-8984	NM_001769	928	Hs.114286	NM_001769	HPRD:00880	CD9	BTCC-1|DRAP-27|MIC3|MRP-1|TSPAN-29|TSPAN29	CD9 molecule	protein-coding
peak_1144	chr12-48	chr12	329040	329282	+	19.5	0.705	TTS (NM_016615)	TTS (NM_016615)	-5790	NM_001122848	6539	Hs.437174	NM_003044	HPRD:04358	SLC6A12	BGT-1|BGT1|GAT2	solute carrier family 6 (neurotransmitter transporter), member 12	protein-coding
peak_1145	chr18-23	chr18	21033061	21033303	+	19.5	0.852	5' UTR (NM_003831, exon 1 of 13)	5' UTR (NM_003831, exon 1 of 13)	395	NM_003831	8780	Hs.445511	NM_003831	HPRD:04659	RIOK3	SUDD	RIO kinase 3	protein-coding
peak_1146	chr22-24	chr22	46825765	46826007	+	19.5	0.805	intron (NM_014246, intron 5 of 34)	LTR33|LTR|ERVL	94588	NM_018006	55687	Hs.439524	NM_018006	HPRD:15571	TRMU	MTO2|MTU1|TRMT|TRMT1|TRNT1	tRNA 5-methylaminomethyl-2-thiouridylate methyltransferase	protein-coding
peak_1147	chr7-59	chr7	47216765	47217007	+	19.5	0.894	Intergenic	THE1B-int|LTR|ERVL-MaLR	404856	NM_022748	64759	Hs.520814	NM_022748	ENSG00000136205	TNS3	TEM6|TENS1	tensin 3	protein-coding
peak_1148	chr8-564	chr8	65511722	65511964	+	19.5	0.839	intron (NM_004820, intron 5 of 5)	AluY|SINE|Alu	19048	NM_152414	27319	Hs.388788	NM_152414	HPRD:16551	BHLHE22	BHLHB5|Beta3|CAGL85|TNRC20	basic helix-loop-helix family, member e22	protein-coding
peak_1149	chr7-115	chr7	103848226	103848468	+	19.5	0.783	exon (NM_181747, exon 1 of 9)	exon (NM_181747, exon 1 of 9)	148	NM_002553	5001	Hs.432948	NM_002553	HPRD:09086	ORC5	ORC5L|ORC5P|ORC5T|PPP1R117	origin recognition complex, subunit 5	protein-coding
peak_1150	chr12-137	chr12	5665269	5665511	+	19.5	0.833	Intergenic	Intergenic	62092	NM_002527	4908	Hs.99171	NM_002527	HPRD:01219	NTF3	HDNF|NGF-2|NGF2|NT-3|NT3	neurotrophin 3	protein-coding
peak_1151	chr3-41	chr3	15369564	15369806	+	19.5	0.903	intron (NM_001018009, intron 2 of 8)	intron (NM_001018009, intron 2 of 8)	4451	NM_004844	9467	Hs.257761	NM_004844	HPRD:12030	SH3BP5	SAB|SH3BP-5	SH3-domain binding protein 5 (BTK-associated)	protein-coding
peak_1152	chrX-281	chrX	106209727	106209969	+	19.5	0.879	intron (NM_001085354, intron 9 of 16)	L1PA7|LINE|L1	33626	NM_001085354	79710	Hs.496544	NM_024657	HPRD:06757	MORC4	ZCW4|ZCWCC2|dJ75H8.2	MORC family CW-type zinc finger 4	protein-coding
peak_1153	chr12-197	chr12	56614254	56614496	+	19.5	0.817	intron (NM_194359, intron 1 of 6)	AluSx1|SINE|Alu	1110	NM_001242826	10193	Hs.524502	NM_005785		RNF41	FLRF|NRDP1	ring finger protein 41, E3 ubiquitin protein ligase	protein-coding
peak_1154	chr18-103	chr18	74275267	74275509	+	19.5	0.714	Intergenic	Intergenic	34776	NR_015417	284276	Hs.390287	NR_015417	ENSG00000263812	LINC00908	-	long intergenic non-protein coding RNA 908	ncRNA
peak_1155	chr8-589	chr8	85491568	85491810	+	19.5	0.735	intron (NM_001100392, intron 3 of 9)	MER52A|LTR|ERV1	-126473	NM_001287244	138046	Hs.121663	NM_173848	HPRD:11236	RALYL	HNRPCL3	RALY RNA binding protein-like	protein-coding
peak_1156	chr16-32	chr16	1756014	1756256	+	19.5	0.736	promoter-TSS (NM_001040439)	promoter-TSS (NM_001040439)	-86	NM_015133	23162	Hs.207763	NM_015133	HPRD:12014	MAPK8IP3	JIP3|JSAP1|SYD2|syd	mitogen-activated protein kinase 8 interacting protein 3	protein-coding
peak_1157	chr8-329	chr8	119171521	119171763	+	19.5	0.757	Intergenic	MER52A|LTR|ERV1	-47584	NM_000127	2131	Hs.492618	NM_000127		EXT1	EXT|LGCR|LGS|TRPS2|TTV	exostosin glycosyltransferase 1	protein-coding
peak_1158	chr1-73	chr1	10003322	10003564	+	19.5	0.725	promoter-TSS (NM_032368)	promoter-TSS (NM_032368)	-43	NM_022787	64802	Hs.633762	NM_022787	HPRD:16369	NMNAT1	LCA9|NMNAT|PNAT1	nicotinamide nucleotide adenylyltransferase 1	protein-coding
peak_1159	chr8-304	chr8	95504512	95504754	+	19.5	0.929	intron (NM_015496, intron 21 of 23)	AluY|SINE|Alu	-17290	NM_012415	25788	Hs.30561	NM_006550	HPRD:05049	RAD54B	RDH54	RAD54 homolog B (S. cerevisiae)	protein-coding
peak_1160	chr7-57	chr7	156742321	156742563	+	19.5	0.771	promoter-TSS (NM_138400)	promoter-TSS (NM_138400)	25	NM_138400	64434	Hs.15825	NM_138400	HPRD:18485	NOM1	C7orf3|PPP1R113|SGD1	nucleolar protein with MIF4G domain 1	protein-coding
peak_1161	chr16-51	chr16	3285124	3285366	+	19.5	0.833	promoter-TSS (NM_001145447)	promoter-TSS (NM_001145447)	-59	NM_001145447	7752	Hs.632222	NM_003454	HPRD:04452	ZNF200	-	zinc finger protein 200	protein-coding
peak_1162	chr9-131	chr9	130953973	130954215	+	19.5	0.689	promoter-TSS (NM_001131017)	promoter-TSS (NM_001131017)	-226	NM_001131018	25792	Hs.212395	NM_012127	HPRD:13061	CIZ1	LSFR1|NP94|ZNF356	CDKN1A interacting zinc finger protein 1	protein-coding
peak_1163	chr19-57	chr19	45927047	45927289	+	19.5	0.806	promoter-TSS (NM_202001)	promoter-TSS (NM_202001)	9	NM_001166049	2067	Hs.435981	NM_001983	HPRD:00533	ERCC1	COFS4|RAD10|UV20	excision repair cross-complementation group 1	protein-coding
peak_1164	chr1-141	chr1	17045650	17045892	+	19.5	0.761	intron (NR_026567, intron 1 of 10)	intron (NR_026567, intron 1 of 10)	881	NR_026567	284729	Hs.548239	NR_026567	ENSG00000268869	ESPNP	dJ1182A14.1	espin pseudogene	pseudo
peak_1165	chr8-105	chr8	78792428	78792670	+	19.5	0.743	Intergenic	L1P1|LINE|L1	-635787	NM_006823	5569	Hs.433700	NM_006823	HPRD:05828	PKIA	PRKACN1	protein kinase (cAMP-dependent, catalytic) inhibitor alpha	protein-coding
peak_1166	chr1-180	chr1	247267471	247267713	+	19.5	0.662	promoter-TSS (NM_024804)	promoter-TSS (NM_024804)	82	NM_001142572	79862	Hs.163754	NM_024804	HPRD:07783	ZNF669	-	zinc finger protein 669	protein-coding
peak_1167	chr2-231	chr2	91689681	91689923	+	19.5	0.885	Intergenic	AluYc|SINE|Alu	158173	NR_027238	654342	Hs.469287	NR_027238	ENSG00000143429	LOC654342	-	lymphocyte-specific protein 1 pseudogene	pseudo
peak_1168	chr19-188	chr19	11095012	11095254	+	19.5	0.693	intron (NM_001128844, intron 3 of 35)	intron (NM_001128844, intron 3 of 35)	305	NM_001128847	6597	Hs.327527	NM_003072	HPRD:04459	SMARCA4	BAF190|BAF190A|BRG1|MRD16|RTPS2|SNF2|SNF2L4|SNF2LB|SWI2|hSNF2b	SWI/SNF related, matrix associated, actin dependent regulator of chromatin, subfamily a, member 4	protein-coding
peak_1169	chr7-104	chr7	30488053	30488295	+	19.5	0.929	intron (NM_006092, intron 6 of 13)	intron (NM_006092, intron 6 of 13)	30219	NM_006092	10392	Hs.405153	NM_006092	HPRD:05815	NOD1	CARD4|CLR7.1|NLRC1	nucleotide-binding oligomerization domain containing 1	protein-coding
peak_1170	chr19-54	chr19	14800744	14800986	+	19.5	0.887	promoter-TSS (NM_032433)	promoter-TSS (NM_032433)	-5	NM_032433	84449	Hs.515215	NM_032433	HPRD:15776	ZNF333	-	zinc finger protein 333	protein-coding
peak_1171	chr11-56	chr11	69490007	69490249	+	19.5	0.848	promoter-TSS (NM_153451)	promoter-TSS (NM_153451)	37	NM_153451	220064	Hs.667996	NM_153451	HPRD:06245	ORAOV1	TAOS1	oral cancer overexpressed 1	protein-coding
peak_1172	chr8-478	chr8	86495084	86495326	+	19.5	0.759	Intergenic	AluY|SINE|Alu	72700	NR_003594	100288527	Hs.535056	NR_003594		REXO1L2P	-	REX1, RNA exonuclease 1 homolog (S. cerevisiae)-like 2 (pseudogene)	pseudo
peak_1173	chr12-100	chr12	76742823	76743065	+	19.5	0.818	promoter-TSS (NM_024685)	promoter-TSS (NM_024685)	-722	NM_024685	79738	Hs.96322	NM_024685	HPRD:08036	BBS10	C12orf58	Bardet-Biedl syndrome 10	protein-coding
peak_1174	chr3-30	chr3	9791515	9791757	+	19.5	0.743	promoter-TSS (NM_016827)	promoter-TSS (NM_016827)	8	NM_016829	4968	Hs.380271	NM_002542	HPRD:03582	OGG1	HMMH|HOGG1|MUTM|OGH1	8-oxoguanine DNA glycosylase	protein-coding
peak_1175	chr6-38	chr6	3068925	3069167	+	19.5	0.720	Intergenic	CpG	-8012	NM_003804	8737	Hs.519842	NM_003804	HPRD:04583	RIPK1	RIP|RIP1	receptor (TNFRSF)-interacting serine-threonine kinase 1	protein-coding
peak_1176	chr22-146	chr22	40742352	40742594	+	19.5	0.855	promoter-TSS (NM_001123378)	promoter-TSS (NM_001123378)	-31	NM_000026	158	Hs.75527	NM_000026	HPRD:00049	ADSL	AMPS|ASASE|ASL	adenylosuccinate lyase	protein-coding
peak_1177	chr13-53	chr13	30875271	30875513	+	19.5	0.911	intron (NM_032116, intron 1 of 10)	AluSx1|SINE|Alu	5799	NM_001014380	84056	Hs.243596	NM_032116	HPRD:13753	KATNAL1	-	katanin p60 subunit A-like 1	protein-coding
peak_1178	chr18-776	chr18	74118766	74119008	+	19.5	0.915	intron (NM_014643, intron 3 of 7)	intron (NM_014643, intron 3 of 7)	88259	NM_014643	9658	Hs.436973	NM_014643	ENSG00000101493	ZNF516	HsT287	zinc finger protein 516	protein-coding
peak_1179	chr15-25	chr15	38544353	38544595	+	19.5	0.785	promoter-TSS (NM_152594)	promoter-TSS (NM_152594)	-578	NM_152594	161742	Hs.525781	NM_152594	HPRD:11601	SPRED1	NFLS|PPP1R147|hSpred1|spred-1	sprouty-related, EVH1 domain containing 1	protein-coding
peak_1180	chr12-54	chr12	109915050	109915292	+	19.5	0.622	promoter-TSS (NM_183415)	promoter-TSS (NM_183415)	-16	NM_031954	83892	Hs.524731	NM_031954	HPRD:13762	KCTD10	BTBD28|ULRO61|hBACURD3	potassium channel tetramerization domain containing 10	protein-coding
peak_1181	chr17-66	chr17	21316785	21317027	+	19.5	0.606	intron (NM_021012, intron 2 of 2)	intron (NM_021012, intron 2 of 2)	8458	NM_001194958	100134444	Hs.200629	NM_001194958		KCNJ18	KIR2.6|TTPP2	potassium inwardly-rectifying channel, subfamily J, member 18	protein-coding
peak_1182	chr11-174	chr11	74881951	74882193	+	19.5	0.831	intron (NM_001145212, intron 3 of 10)	intron (NM_001145212, intron 3 of 10)	11228	NM_001145211	11309	Hs.7884	NM_007256	HPRD:07061	SLCO2B1	OATP-B|OATP2B1|OATPB|SLC21A9	solute carrier organic anion transporter family, member 2B1	protein-coding
peak_1183	chr1-207	chr1	109642631	109642873	+	19.5	0.679	promoter-TSS (NR_003023)	promoter-TSS (NR_003023)	-63	NR_003023	677766	Hs.550815	NR_003023	ENSG00000270066	SCARNA2	HBII-382|mgU2-25/61	small Cajal body-specific RNA 2	ncRNA
peak_1184	chr2-103	chr2	70315090	70315332	+	19.5	0.684	exon (NM_006196, exon 1 of 1)	exon (NM_006196, exon 1 of 1)	626	NM_006196	5093	Hs.2853	NM_006196	HPRD:03128	PCBP1	HEL-S-85|HNRPE1|HNRPX|hnRNP-E1|hnRNP-X	poly(rC) binding protein 1	protein-coding
peak_1185	chr13-15	chr13	50570746	50570988	+	19.5	0.879	promoter-TSS (NM_005798)	promoter-TSS (NM_005798)	-230	NR_037407	100500908		NR_037407	miRBase:MI0016003	MIR3613	-	microRNA 3613	ncRNA
peak_1186	chr4-45	chr4	190597627	190597869	+	19.5	0.742	Intergenic	Intergenic	16988	NR_121679	101928971	Hs.519164	NR_121679	ENSG00000250739	LINC01262	TCONS_l2_00021807	long intergenic non-protein coding RNA 1262	ncRNA
peak_1187	chr9-93	chr9	4985079	4985321	+	19.5	0.716	promoter-TSS (NM_004972)	promoter-TSS (NM_004972)	-45	NM_004972	3717	Hs.656213	NM_004972	HPRD:00993	JAK2	JTK10|THCYT3	Janus kinase 2	protein-coding
peak_1188	chr6-18	chr6	108582397	108582639	+	19.5	0.682	promoter-TSS (NM_003795)	promoter-TSS (NM_003795)	-54	NM_152827	8724	Hs.12102	NM_003795	HPRD:09333	SNX3	Grd19|MCOPS8|SDP3	sorting nexin 3	protein-coding
peak_1189	chr15-30	chr15	64752622	64752864	+	19.5	0.828	Intergenic	CpG	-38876	NM_015042	23060	Hs.595451	NM_015042	HPRD:18754	ZNF609	-	zinc finger protein 609	protein-coding
peak_1190	chr3-52	chr3	47554848	47555090	+	19.5	0.676	intron (NM_001031703, intron 1 of 6)	CpG	230	NM_001031703	54859	Hs.311100	NM_017713	HPRD:07884	ELP6	C3orf75|TMEM103	elongator acetyltransferase complex subunit 6	protein-coding
peak_1191	chr10-48	chr10	5931842	5932084	+	19.5	0.722	promoter-TSS (NM_019046)	promoter-TSS (NM_019046)	-103	NM_001009941	54522	Hs.289828	NM_019046	HPRD:12459	ANKRD16	-	ankyrin repeat domain 16	protein-coding
peak_1192	chr11-36	chr11	60673764	60674006	+	19.5	0.783	5' UTR (NM_014502, exon 1 of 16)	5' UTR (NM_014502, exon 1 of 16)	176	NM_014502	27339	Hs.502705	NM_014502	HPRD:12214	PRPF19	NMP200|PRP19|PSO4|SNEV|UBOX4|hPSO4	pre-mRNA processing factor 19	protein-coding
peak_1193	chr18-39	chr18	74717292	74717534	+	19.5	0.732	intron (NM_001025101, intron 4 of 8)	intron (NM_001025101, intron 4 of 8)	11642	NM_001025090	4155	Hs.551713	NM_002385	HPRD:01158	MBP	-	myelin basic protein	protein-coding
peak_1194	chr1-178	chr1	225655326	225655568	+	19.5	0.697	Intergenic	Intergenic	-38890	NM_194442	3930	Hs.435166	NM_002296	HPRD:02488	LBR	DHCR14B|LMN2R|PHA|TDRD18	lamin B receptor	protein-coding
peak_1195	chr9-651	chr9	128771301	128771543	+	19.5	0.788	Intergenic	Intergenic	260944	NM_001134778	5090	Hs.428027	NM_006195	HPRD:15938	PBX3	-	pre-B-cell leukemia homeobox 3	protein-coding
peak_1196	chr9-36	chr9	130548174	130548416	+	19.5	0.750	promoter-TSS (NR_036055)	promoter-TSS (NR_036055)	-10	NM_001261	1025	Hs.150423	NM_001261	HPRD:16016	CDK9	C-2k|CDC2L4|CTK1|PITALRE|TAK	cyclin-dependent kinase 9	protein-coding
peak_1197	chr19-74	chr19	20748413	20748655	+	19.5	0.743	promoter-TSS (NM_001159293)	promoter-TSS (NM_001159293)	92	NM_001159293	100129842	Hs.515696	NM_001159293		ZNF737	ZNF102	zinc finger protein 737	protein-coding
peak_1198	chr1-944	chr1	244676854	244677096	+	19.5	0.883	intron (NM_001130957, intron 7 of 21)	L1M2|LINE|L1	52302	NM_173807	257044	Hs.459534	NM_173807	HPRD:14561	C1orf101	-	chromosome 1 open reading frame 101	protein-coding
peak_1199	chr22-98	chr22	46996204	46996446	+	19.5	0.836	Intergenic	Intergenic	-26333	NM_015124	23151	Hs.475150	NM_015124	HPRD:11107	GRAMD4	DIP|dA59H18.1|dJ439F8.1	GRAM domain containing 4	protein-coding
peak_1200	chr7-52	chr7	66119328	66119570	+	19.5	0.700	promoter-TSS (NR_110037)	promoter-TSS (NR_110037)	-57	NR_110037	100996437	Hs.667408	NR_110037		LOC100996437	-	uncharacterized LOC100996437	ncRNA
peak_1201	chr19-212	chr19	6293341	6293583	+	19.5	0.778	Intergenic	AluSx|SINE|Alu	-13503	NM_005934	4298	Hs.10095	NM_005934		MLLT1	ENL|LTG19|YEATS1	myeloid/lymphoid or mixed-lineage leukemia (trithorax homolog, Drosophila); translocated to, 1	protein-coding
peak_1202	chr8-61	chr8	103251849	103252091	+	19.5	0.667	promoter-TSS (NM_001172477)	promoter-TSS (NM_001172477)	291	NR_125415	101927221	Hs.492445	NR_125415		LOC101927221	-	uncharacterized LOC101927221	ncRNA
peak_1203	chr14-88	chr14	105972450	105972692	+	19.5	0.877	Intergenic	AluY|SINE|Alu	14985	NM_001134875	283643	Hs.720306	NM_173608	HPRD:12658	C14orf80	-	chromosome 14 open reading frame 80	protein-coding
peak_1204	chr3-51	chr3	45883540	45883782	+	19.5	0.788	promoter-TSS (NM_020347)	promoter-TSS (NM_020347)	-11	NR_075080	54585	Hs.30824	NM_020347	HPRD:07586	LZTFL1	BBS17	leucine zipper transcription factor-like 1	protein-coding
peak_1205	chr22-39	chr22	38082193	38082435	+	19.5	0.641	promoter-TSS (NM_024313)	promoter-TSS (NM_024313)	-30	NM_024313	79159	Hs.632778	NM_024313	HPRD:17537	NOL12	Nop25|dJ37E16.7	nucleolar protein 12	protein-coding
peak_1206	chr12-533	chr12	32756604	32756846	+	19.5	0.676	intron (NM_139241, intron 7 of 16)	AluJr|SINE|Alu	-75409	NM_001278466	10059	Hs.556296	NM_005690	HPRD:04833	DNM1L	DLP1|DRP1|DVLP|DYMPLE|EMPF|HDYNIV	dynamin 1-like	protein-coding
peak_1207	chr18-106	chr18	74607467	74607709	+	19.5	0.812	intron (NM_007345, intron 10 of 30)	intron (NM_007345, intron 10 of 30)	71472	NM_007345	7776	Hs.719137	NM_007345	HPRD:05301	ZNF236	ZNF236A|ZNF236B	zinc finger protein 236	protein-coding
peak_1208	chr8-273	chr8	48044975	48045217	+	19.5	0.708	Intergenic	Intergenic	-55834	NR_037168	100287846	Hs.21550	NR_037168		LOC100287846	-	patched 1 pseudogene	pseudo
peak_1209	chr1-409	chr1	176918301	176918543	+	19.5	0.930	exon (NM_004319, exon 12 of 23)	exon (NM_004319, exon 12 of 23)	80159	NR_030163	574441		NR_030163		MIR488	MIRN488|hsa-mir-488	microRNA 488	ncRNA
peak_1210	chr8-293	chr8	70857260	70857502	+	19.5	0.885	Intergenic	AluSx|SINE|Alu	-110082	NM_030958	81796	Hs.152460	NM_030958	HPRD:15399	SLCO5A1	OATP-J|OATP-RP4|OATP5A1|OATPRP4|SLC21A15	solute carrier organic anion transporter family, member 5A1	protein-coding
peak_1211	chr2-443	chr2	202185152	202185394	+	19.5	0.778	intron (NM_139163, intron 9 of 14)	L1PB3|LINE|L1	36848	NR_110620	130540	Hs.107944	NM_139163	HPRD:12444	ALS2CR12	-	amyotrophic lateral sclerosis 2 (juvenile) chromosome region, candidate 12	protein-coding
peak_1212	chr3-55	chr3	64009099	64009341	+	19.5	0.891	promoter-TSS (NM_001271781)	promoter-TSS (NM_001271781)	62	NM_014814	9861	Hs.152536	NM_014814	HPRD:18370	PSMD6	Rpn7|S10|SGA-113M|p42A|p44S10	proteasome (prosome, macropain) 26S subunit, non-ATPase, 6	protein-coding
peak_1213	chr11-68	chr11	62380219	62380461	+	19.5	0.628	promoter-TSS (NM_153265)	promoter-TSS (NM_153265)	-103	NM_001300794	256364	Hs.379785	NM_153265	HPRD:08193	EML3	ELP95	echinoderm microtubule associated protein like 3	protein-coding
peak_1214	chr8-194	chr8	12409812	12410054	+	19.5	0.753	intron (NR_047662, intron 8 of 8)	L1M2|LINE|L1	113187	NR_047662	729732	Hs.322761	NR_047662		LOC729732	-	uncharacterized LOC729732	ncRNA
peak_1215	chr1-118	chr1	109676514	109676756	+	19.5	0.964	intron (NM_001284352, intron 1 of 20)	intron (NM_001284352, intron 1 of 20)	20050	NM_001284352	57535	Hs.708190	NM_020775		KIAA1324	EIG121	KIAA1324	protein-coding
peak_1216	chr19-297	chr19	43047093	43047335	+	19.5	0.887	intron (NR_073180, intron 2 of 2)	intron (NR_073180, intron 2 of 2)	-14553	NM_001184816	634	Hs.512682	NM_001712	HPRD:00191	CEACAM1	BGP|BGP1|BGPI	carcinoembryonic antigen-related cell adhesion molecule 1 (biliary glycoprotein)	protein-coding
peak_1217	chr9-57	chr9	136745310	136745552	+	19.5	0.680	intron (NM_003371, intron 2 of 26)	intron (NM_003371, intron 2 of 26)	112015	NM_003371	7410	Hs.369921	NM_003371	HPRD:02694	VAV2	VAV-2	vav 2 guanine nucleotide exchange factor	protein-coding
peak_1218	chr7-605	chr7	73509630	73509872	+	19.5	0.738	intron (NM_001204426, intron 1 of 14)	AluJr|SINE|Alu	2265	NM_001204426	3984	Hs.647035	NM_002314	HPRD:03210	LIMK1	LIMK|LIMK-1	LIM domain kinase 1	protein-coding
peak_1219	chr12-254	chr12	66915253	66915495	+	19.5	0.818	intron (NM_021150, intron 5 of 23)	L1PA4|LINE|L1	157551	NM_021150	23426	Hs.505946	NM_021150	ENSG00000155974	GRIP1	GRIP	glutamate receptor interacting protein 1	protein-coding
peak_1220	chr12-327	chr12	14685149	14685391	+	19.5	0.806	intron (NM_024829, intron 6 of 10)	FordPrefect|DNA|hAT-Tip100	-35396	NR_120465	101928290	Hs.131933	NR_120465	ENSG00000256751	PLBD1-AS1	-	PLBD1 antisense RNA 1	ncRNA
peak_1221	chr17-121	chr17	27064923	27065165	+	19.5	0.779	intron (NM_178170, intron 7 of 14)	intron (NM_178170, intron 7 of 14)	-5979	NM_004295	9618	Hs.8375	NM_004295	HPRD:03915	TRAF4	CART1|MLN62|RNF83	TNF receptor-associated factor 4	protein-coding
peak_1222	chr12-134	chr12	124086445	124086687	+	19.5	0.848	promoter-TSS (NM_020936)	promoter-TSS (NM_020936)	-106	NM_020936	57696	Hs.286173	NM_020936	HPRD:13130	DDX55	-	DEAD (Asp-Glu-Ala-Asp) box polypeptide 55	protein-coding
peak_1223	chr12-236	chr12	44217300	44217542	+	19.5	0.911	Intergenic	AluSc|SINE|Alu	-12243	NM_001286212	84216	Hs.444668	NM_032256	HPRD:13193	TMEM117	-	transmembrane protein 117	protein-coding
peak_1224	chr10-24	chr10	43947612	43947854	+	19.5	0.817	intron (NR_026693, intron 1 of 3)	LTR52|LTR|ERVL	15159	NR_026693	642819	Hs.719657	NR_026693		ZNF487	KRBO1|ZNF487P	zinc finger protein 487	pseudo
peak_1225	chr16-71	chr16	68278952	68279194	+	19.5	0.658	promoter-TSS (NM_012320)	promoter-TSS (NM_012320)	-174	NM_012320	23659	Hs.632199	NM_012320	HPRD:07128	PLA2G15	ACS|GXVPLA2|LLPL|LPLA2|LYPLA3	phospholipase A2, group XV	protein-coding
peak_1226	chr6-36	chr6	33267065	33267307	+	19.5	0.682	promoter-TSS (NM_004761)	promoter-TSS (NM_004761)	-21	NM_004761	5863	Hs.509622	NM_004761	HPRD:03810	RGL2	HKE1.5|KE1.5|RAB2L	ral guanine nucleotide dissociation stimulator-like 2	protein-coding
peak_1227	chr4-70	chr4	2283779	2284021	+	19.5	0.800	intron (NM_001172656, intron 7 of 11)	intron (NM_001172656, intron 7 of 11)	-20161	NM_006454	10608	Hs.655020	NM_006454	HPRD:10103	MXD4	MAD4|MST149|MSTP149|bHLHc12	MAX dimerization protein 4	protein-coding
peak_1228	chr10-29	chr10	18948029	18948271	+	19.5	0.836	promoter-TSS (NM_178815)	promoter-TSS (NM_178815)	-163	NM_178815	221079	Hs.25362	NM_178815	HPRD:12328	ARL5B	ARL8	ADP-ribosylation factor-like 5B	protein-coding
peak_1229	chr3-35	chr3	47823440	47823682	+	19.5	0.568	promoter-TSS (NM_003074)	promoter-TSS (NM_003074)	-156	NM_003074	6599	Hs.476179	NM_003074	HPRD:03435	SMARCC1	BAF155|CRACC1|Rsc8|SRG3|SWI3	SWI/SNF related, matrix associated, actin dependent regulator of chromatin, subfamily c, member 1	protein-coding
peak_1230	chr8-265	chr8	124158931	124159173	+	19.5	0.862	intron (NM_145647, intron 20 of 21)	AluSz6|SINE|Alu	-32235	NM_207006	84985	Hs.379821	NM_032899	HPRD:17489	FAM83A	BJ-TSA-9	family with sequence similarity 83, member A	protein-coding
peak_1231	chr12-85	chr12	30309968	30310210	+	19.5	0.810	Intergenic	LTR12C|LTR|ERV1	-372397	NM_175861	83857	Hs.401954	NM_175861	HPRD:12472	TMTC1	OLF|TMTC1A	transmembrane and tetratricopeptide repeat containing 1	protein-coding
peak_1232	chr2-124	chr2	45878115	45878357	+	19.5	0.859	promoter-TSS (NM_005400)	promoter-TSS (NM_005400)	-807	NM_005400	5581	Hs.580351	NM_005400	HPRD:01500	PRKCE	PKCE|nPKC-epsilon	protein kinase C, epsilon	protein-coding
peak_1233	chr8-400	chr8	101872801	101873043	+	19.5	0.697	Intergenic	Intergenic	89877	NM_001135702	7534	Hs.492407	NM_003406	HPRD:03183	YWHAZ	14-3-3-zeta|HEL-S-3|HEL4|KCIP-1|YWHAD	tyrosine 3-monooxygenase/tryptophan 5-monooxygenase activation protein, zeta	protein-coding
peak_1234	chr16-46	chr16	67906816	67907058	+	19.5	0.650	promoter-TSS (NM_014329)	promoter-TSS (NM_014329)	11	NM_014329	23644	Hs.75682	NM_014329	HPRD:06911	EDC4	GE1|Ge-1|HEDL5|HEDLS|RCD-8|RCD8	enhancer of mRNA decapping 4	protein-coding
peak_1235	chr3-19	chr3	9439167	9439409	+	19.5	0.662	promoter-TSS (NR_027007)	promoter-TSS (NR_027007)	-96	NM_001080517	55209	Hs.288164	NM_018187	ENSG00000168137	SETD5	-	SET domain containing 5	protein-coding
peak_1236	chr19-59	chr19	33667772	33668014	+	19.5	0.667	Intergenic	CpG	-17706	NM_002333	4037	Hs.515340	NM_002333		LRP3	-	low density lipoprotein receptor-related protein 3	protein-coding
peak_1237	chr12-86	chr12	50505645	50505887	+	19.5	0.794	promoter-TSS (NM_032901)	promoter-TSS (NM_032901)	2	NM_001257133	84987	Hs.388645	NM_032901	HPRD:17495	COX14	C12orf62	cytochrome c oxidase assembly homolog 14 (S. cerevisiae)	protein-coding
peak_1238	chr1-448	chr1	54129590	54129832	+	19.1	0.734	intron (NM_147193, intron 1 of 9)	intron (NM_147193, intron 1 of 9)	70166	NM_147193	148979	Hs.306691	NM_147193	HPRD:13581	GLIS1	-	GLIS family zinc finger 1	protein-coding
peak_1239	chr18-65	chr18	71575917	71576159	+	19.1	0.824	Intergenic	Intergenic	238961	NM_152676	201456	Hs.664011	NM_152676	HPRD:16435	FBXO15	FBX15	F-box protein 15	protein-coding
peak_1240	chr4-39	chr4	1717173	1717415	+	19.1	0.792	TTS (NM_001127266)	TTS (NM_001127266)	-3264	NM_006527	7884	Hs.298345	NM_006527	HPRD:03884	SLBP	HBP	stem-loop binding protein	protein-coding
peak_1241	chr14-37	chr14	106815582	106815824	+	19.1	0.914	Intergenic	Intergenic	71434	NR_033375	338004	Hs.569411	NR_033375	ENSG00000229084	LINC00226	C14orf97|NCRNA00226	long intergenic non-protein coding RNA 226	ncRNA
peak_1242	chr3-168	chr3	54376825	54377067	+	19.1	0.836	intron (NM_018398, intron 3 of 37)	intron (NM_018398, intron 3 of 37)	220253	NM_018398	55799	Hs.656687	NM_018398	HPRD:05907	CACNA2D3	HSA272268	calcium channel, voltage-dependent, alpha 2/delta subunit 3	protein-coding
peak_1243	chr1-467	chr1	169555554	169555796	+	19.1	0.753	promoter-TSS (NM_000130)	promoter-TSS (NM_000130)	94	NM_000130	2153	Hs.30054	NM_000130		F5	FVL|PCCF|RPRGL1|THPH2	coagulation factor V (proaccelerin, labile factor)	protein-coding
peak_1244	chr17-397	chr17	55048013	55048255	+	19.1	0.964	Intergenic	AluSx|SINE|Alu	-7334	NM_021626	59342	Hs.514950	NM_021626	HPRD:10194	SCPEP1	HSCP1|RISC	serine carboxypeptidase 1	protein-coding
peak_1245	chr9-42	chr9	100745276	100745518	+	19.1	0.779	promoter-TSS (NM_006401)	promoter-TSS (NM_006401)	-92	NM_006401	10541	Hs.730654	NM_006401	HPRD:09803	ANP32B	APRIL|PHAPI2|SSP29	acidic (leucine-rich) nuclear phosphoprotein 32 family, member B	protein-coding
peak_1246	chr1-305	chr1	227920682	227920924	+	19.1	0.747	non-coding (NR_024486, exon 2 of 2)	non-coding (NR_024486, exon 2 of 2)	-1894	NM_053052	116841	Hs.325081	NM_053052	HPRD:17148	SNAP47	C1orf142|HEL170|SNAP-47|SVAP1	synaptosomal-associated protein, 47kDa	protein-coding
peak_1247	chr8-1327	chr8	74574945	74575187	+	19.1	0.845	intron (NM_001164383, intron 1 of 9)	AluSp|SINE|Alu	84096	NM_001164380	27067	Hs.561815	NM_014393	HPRD:09328	STAU2	39K2|39K3	staufen double-stranded RNA binding protein 2	protein-coding
peak_1248	chr2-184	chr2	74667045	74667287	+	19.1	0.781	intron (NM_033046, intron 1 of 12)	intron (NM_033046, intron 1 of 12)	544	NM_033046	6242	Hs.192854	NM_033046	HPRD:03795	RTKN	-	rhotekin	protein-coding
peak_1249	chr17-67	chr17	21325596	21325838	+	19.1	0.684	Intergenic	Intergenic	17269	NM_001194958	100134444	Hs.200629	NM_001194958		KCNJ18	KIR2.6|TTPP2	potassium inwardly-rectifying channel, subfamily J, member 18	protein-coding
peak_1250	chr16-130	chr16	17345634	17345876	+	19.1	0.823	intron (NM_022166, intron 3 of 11)	intron (NM_022166, intron 3 of 11)	218983	NM_022166	64131	Hs.22907	NM_022166	HPRD:12168	XYLT1	DBQD2|PXYLT1|XT-I|XT1|XTI|XYLTI	xylosyltransferase I	protein-coding
peak_1251	chr8-347	chr8	145597804	145598046	+	19.1	0.696	intron (NM_174922, intron 1 of 14)	CpG	221	NM_174922	203054	Hs.283374	NM_174922	HPRD:12427	ADCK5	-	aarF domain containing kinase 5	protein-coding
peak_1252	chr8-664	chr8	48309651	48309893	+	19.1	0.853	intron (NM_001080394, intron 6 of 19)	intron (NM_001080394, intron 6 of 19)	136302	NM_001282919	23514	Hs.381058	NM_001080394	ENSG00000164808	SPIDR	KIAA0146	scaffolding protein involved in DNA repair	protein-coding
peak_1253	chr5-46	chr5	72794119	72794361	+	19.1	0.897	promoter-TSS (NM_001207)	promoter-TSS (NM_001207)	-10	NM_001037637	689	Hs.591768	NM_001207	HPRD:03966	BTF3	BETA-NAC|BTF3a|BTF3b|NACB	basic transcription factor 3	protein-coding
peak_1254	chr12-166	chr12	52413285	52413527	+	19.1	0.766	Intergenic	Intergenic	-3210	NM_001202233	3164	Hs.524430	NM_002135	HPRD:00744	NR4A1	GFRP1|HMR|N10|NAK-1|NGFIB|NP10|NUR77|TR3	nuclear receptor subfamily 4, group A, member 1	protein-coding
peak_1255	chr12-239	chr12	49649720	49649962	+	19.1	0.851	Intergenic	AluJr|SINE|Alu	-9024	NM_032704	84790	Hs.652390	NM_032704	HPRD:06747	TUBA1C	TUBA6|bcm948	tubulin, alpha 1c	protein-coding
peak_1256	chr21-155	chr21	45546486	45546728	+	19.1	0.815	intron (NM_005049, intron 16 of 20)	intron (NM_005049, intron 16 of 20)	-6887	NM_004649	8209	Hs.413482	NM_004649	HPRD:09044	C21orf33	ES1|GT335|HES1|KNPH|KNPI	chromosome 21 open reading frame 33	protein-coding
peak_1257	chr22-49	chr22	41809413	41809655	+	19.1	0.722	Intergenic	CpG	31601	NM_003216	7008	Hs.181159	NM_003216	HPRD:01783	TEF	-	thyrotrophic embryonic factor	protein-coding
peak_1258	chr14-13	chr14	50234683	50234925	+	19.1	0.848	promoter-TSS (NM_014315)	promoter-TSS (NM_014315)	17	NM_014315	23588	Hs.509264	NM_014315	HPRD:08824	KLHDC2	HCLP-1|HCLP1|LCP	kelch domain containing 2	protein-coding
peak_1259	chr9-69	chr9	135819926	135820168	+	19.1	0.806	promoter-TSS (NM_001162426)	promoter-TSS (NM_001162426)	-27	NM_001162426	7248	Hs.370854	NM_000368	HPRD:05594	TSC1	LAM|TSC	tuberous sclerosis 1	protein-coding
peak_1260	chr22-22	chr22	24951700	24951942	+	19.1	0.769	promoter-TSS (NM_001284255)	promoter-TSS (NM_001284255)	82	NR_104286	83606	Hs.9850	NM_031444	HPRD:12796	GUCD1	C22orf13|LLN4	guanylyl cyclase domain containing 1	protein-coding
peak_1261	chr15-35	chr15	72668314	72668556	+	19.1	0.758	promoter-TSS (NM_000520)	promoter-TSS (NM_000520)	-19	NR_027262	80072	Hs.591113	NM_025005	ENSG00000260339	HEXA-AS1	C15orf34	HEXA antisense RNA 1	ncRNA
peak_1262	chr15-90	chr15	78697903	78698145	+	19.1	0.737	Intergenic	Intergenic	-32494	NM_004136	3658	Hs.436031	NM_004136	HPRD:08858	IREB2	ACO3|IRP2|IRP2AD	iron-responsive element binding protein 2	protein-coding
peak_1263	chr18-268	chr18	44708591	44708833	+	19.1	0.789	Intergenic	THE1A-int|LTR|ERVL-MaLR	-5967	NM_016097	51124	Hs.130917	NM_016097	HPRD:13727	IER3IP1	MEDS|PRO2309	immediate early response 3 interacting protein 1	protein-coding
peak_1264	chr8-142	chr8	90914744	90914986	+	19.1	0.838	5' UTR (NM_001126111, exon 1 of 6)	5' UTR (NM_001126111, exon 1 of 6)	103	NM_001126111	734	Hs.436445	NM_004337	HPRD:06853	OSGIN2	C8orf1|hT41	oxidative stress induced growth inhibitor family member 2	protein-coding
peak_1265	chr8-772	chr8	97494091	97494333	+	19.1	0.797	Intergenic	Intergenic	-11670	NM_002998	6383	Hs.1501	NM_002998	HPRD:00803	SDC2	CD362|HSPG|HSPG1|SYND2	syndecan 2	protein-coding
peak_1266	chr4-32	chr4	3668554	3668796	+	19.1	0.635	Intergenic	Intergenic	10907	NR_034136	100133461	Hs.554274	NR_034136	ENSG00000250632	LOC100133461	-	uncharacterized LOC100133461	ncRNA
peak_1267	chr13-5	chr13	41345232	41345474	+	19.1	0.767	promoter-TSS (NM_005830)	promoter-TSS (NM_005830)	-6	NM_005830	10240	Hs.596607	NM_005830	HPRD:10098	MRPS31	IMOGN38|MRP-S31|S31mt	mitochondrial ribosomal protein S31	protein-coding
peak_1268	chr8-326	chr8	115398520	115398762	+	19.1	0.657	Intergenic	LTR12E|LTR|ERV1	-949399	NM_198123	114788	Hs.91381	NM_052900	HPRD:16329	CSMD3	-	CUB and Sushi multiple domains 3	protein-coding
peak_1269	chr1-321	chr1	150039719	150039961	+	19.1	0.898	non-coding (NR_103998, exon 1 of 14)	non-coding (NR_103998, exon 1 of 14)	115	NM_001279355	11311	Hs.443750	NM_007259	HPRD:10301	VPS45	H1|H1VPS45|SCN5|VPS45A|VPS45B|VPS54A|VSP45|VSP45A	vacuolar protein sorting 45 homolog (S. cerevisiae)	protein-coding
peak_1270	chr5-110	chr5	21184529	21184771	+	19.1	0.885	Intergenic	AluSz|SINE|Alu	-274939	NR_027026	728411	Hs.88181	NM_207331	ENSG00000183666	GUSBP1	-	glucuronidase, beta pseudogene 1	pseudo
peak_1271	chr12-204	chr12	73277683	73277925	+	19.1	0.791	Intergenic	AluY|SINE|Alu	-275166	NR_110130	101928137	Hs.694666	NR_110130	ENSG00000258123	LOC101928137	-	uncharacterized LOC101928137	ncRNA
peak_1272	chr1-562	chr1	168186773	168187015	+	19.1	0.841	Intergenic	AluJo|SINE|Alu	-8361	NM_199344	375035	Hs.645435	NM_199344		SFT2D2	UNQ512|dJ747L4.C1.2	SFT2 domain containing 2	protein-coding
peak_1273	chr8-84	chr8	146017709	146017951	+	19.1	0.846	promoter-TSS (NM_033301)	promoter-TSS (NM_033301)	-25	NM_000973	6132	Hs.178551	NM_000973	HPRD:16044	RPL8	L8	ribosomal protein L8	protein-coding
peak_1274	chr16-103	chr16	85394107	85394349	+	19.1	0.788	Intergenic	CpG	-54297	NR_049816	100847022		NR_049816	miRBase:MI0017982	MIR5093	-	microRNA 5093	ncRNA
peak_1275	chr8-106	chr8	81391220	81391462	+	19.1	0.674	Intergenic	AluYc|SINE|Alu	-6513	NM_001277145	65986	Hs.591868	NM_023929	HPRD:15689	ZBTB10	RINZF	zinc finger and BTB domain containing 10	protein-coding
peak_1276	chr6-61	chr6	160182741	160182983	+	19.1	0.788	promoter-TSS (NM_005891)	promoter-TSS (NM_005891)	-127	NM_005891	39	Hs.571037	NM_005891	HPRD:00006	ACAT2	-	acetyl-CoA acetyltransferase 2	protein-coding
peak_1277	chrX-36	chrX	27610242	27610484	+	19.1	0.817	Intergenic	Intergenic	-128905	NR_002784	139420	Hs.350673	NR_002784		SMEK3P	FLFL3P|smk1	SMEK homolog 3, suppressor of mek1 (Dictyostelium) pseudogene	pseudo
peak_1278	chr3-46	chr3	15468926	15469168	+	19.1	0.852	promoter-TSS (NM_152396)	promoter-TSS (NM_152396)	-5	NM_152396	131965	Hs.149487	NM_152396	HPRD:14494	METTL6	-	methyltransferase like 6	protein-coding
peak_1279	chr1-176	chr1	200857458	200857700	+	19.1	0.773	Intergenic	Intergenic	-3048	NM_018265	55765	Hs.518997	NM_018265	HPRD:07712	C1orf106	-	chromosome 1 open reading frame 106	protein-coding
peak_1280	chr19-88	chr19	2270482	2270724	+	19.1	0.776	intron (NM_001301020, intron 1 of 4)	CpG	1118	NM_004152	4946	Hs.446427	NM_004152	HPRD:03346	OAZ1	AZI|OAZ	ornithine decarboxylase antizyme 1	protein-coding
peak_1281	chr3-26	chr3	156892711	156892953	+	19.1	0.692	Intergenic	CpG	-14350	NM_020307	57018	Hs.4859	NM_020307		CCNL1	ANIA6A|PRO1073|ania-6a	cyclin L1	protein-coding
peak_1282	chr16-139	chr16	89059568	89059810	+	19.1	0.810	Intergenic	Intergenic	-16185	NM_005187	863	Hs.513811	NM_005187	HPRD:04847	CBFA2T3	ETO2|MTG16|MTGR2|ZMYND4	core-binding factor, runt domain, alpha subunit 2; translocated to, 3	protein-coding
peak_1283	chr12-96	chr12	48206915	48207157	+	19.1	0.658	intron (NM_001098416, intron 1 of 24)	CpG	6727	NM_015401	51564	Hs.200063	NM_015401	HPRD:09133	HDAC7	HD7A|HDAC7A	histone deacetylase 7	protein-coding
peak_1284	chr20-49	chr20	814204	814446	+	19.1	0.825	promoter-TSS (NM_001289146)	promoter-TSS (NM_001289146)	-15	NM_001289146	83541	Hs.574822	NM_031424	HPRD:12775	FAM110A	C20orf55|F10|bA371L19.3	family with sequence similarity 110, member A	protein-coding
peak_1285	chr1-933	chr1	236189260	236189502	+	19.1	0.915	exon (NM_002508, exon 8 of 20)	exon (NM_002508, exon 8 of 20)	39100	NM_002508	4811	Hs.356624	NM_002508	HPRD:00574	NID1	NID	nidogen 1	protein-coding
peak_1286	chr9-37	chr9	137029898	137030140	+	19.1	0.775	promoter-TSS (NR_023344)	promoter-TSS (NR_023344)	-333	NR_023344	100151684	Hs.545589	NR_023344	ENSG00000221676	RNU6ATAC	RNU6ATAC1|U6ATAC	RNA, U6atac small nuclear (U12-dependent splicing)	snRNA
peak_1287	chr19-55	chr19	35739589	35739831	+	19.1	0.718	5' UTR (NM_015925, exon 1 of 9)	5' UTR (NM_015925, exon 1 of 9)	151	NM_205835	51599	Hs.466507	NM_015925	HPRD:17283	LSR	ILDR3|LISCH7	lipolysis stimulated lipoprotein receptor	protein-coding
peak_1288	chr3-43	chr3	75834599	75834841	+	19.1	0.891	promoter-TSS (NM_001128223)	promoter-TSS (NM_001128223)	14	NM_001290210	100131827	Hs.556877	NM_001128223	ENSG00000227124	ZNF717	X17|ZNF838	zinc finger protein 717	protein-coding
peak_1289	chr1-188	chr1	155108113	155108355	+	19.1	0.769	promoter-TSS (NM_001287586)	promoter-TSS (NM_001287586)	-54	NM_001287587	55974	Hs.292154	NM_018845	HPRD:17427	SLC50A1	HsSWEET1|RAG1AP1|SCP|SWEET1|slv	solute carrier family 50 (sugar efflux transporter), member 1	protein-coding
peak_1290	chr12-69	chr12	122356313	122356555	+	19.1	0.833	promoter-TSS (NM_144668)	promoter-TSS (NM_144668)	-29	NM_144668	144406	Hs.709837	NM_144668	HPRD:14570	WDR66	CaM-IP4	WD repeat domain 66	protein-coding
peak_1291	chr22-42	chr22	21921801	21922043	+	19.1	0.732	promoter-TSS (NM_001256356)	promoter-TSS (NM_001256356)	86	NR_028436	7332	Hs.108104	NM_003347	HPRD:04762	UBE2L3	E2-F1|L-UBC|UBCH7|UbcM4	ubiquitin-conjugating enzyme E2L 3	protein-coding
peak_1292	chr2-153	chr2	133014389	133014631	+	19.1	0.696	TTS (NR_031608)	TTS (NR_031608)	143	NR_031608	100313824		NR_031608	miRBase:MI0006336	MIR663B	MIRN663B	microRNA 663b	ncRNA
peak_1293	chr8-192	chr8	119108607	119108849	+	19.1	0.881	intron (NM_000127, intron 1 of 10)	AluSc5|SINE|Alu	15330	NM_000127	2131	Hs.492618	NM_000127		EXT1	EXT|LGCR|LGS|TRPS2|TTV	exostosin glycosyltransferase 1	protein-coding
peak_1294	chr4-37	chr4	190476656	190476898	+	19.1	0.815	Intergenic	AluY|SINE|Alu	-103983	NR_121679	101928971	Hs.519164	NR_121679	ENSG00000250739	LINC01262	TCONS_l2_00021807	long intergenic non-protein coding RNA 1262	ncRNA
peak_1295	chr1-190	chr1	180149562	180149804	+	19.1	0.871	intron (NM_001004128, intron 5 of 12)	AluY|SINE|Alu	-17461	NR_026900	200058	Hs.719176	NR_026900		FLJ23867	-	uncharacterized protein FLJ23867	ncRNA
peak_1296	chr1-348	chr1	247495587	247495829	+	19.1	0.769	promoter-TSS (NM_032752)	promoter-TSS (NM_032752)	-663	NM_032752	84838	Hs.654803	NM_032752	HPRD:15805	ZNF496	NIZP1|ZFP496|ZKSCAN17|ZSCAN49	zinc finger protein 496	protein-coding
peak_1297	chr8-757	chr8	94265733	94265975	+	19.1	0.883	Intergenic	AluY|SINE|Alu	-86775	NM_001242668	389676	Hs.386711	NM_001242668	ENSG00000254318	C8orf87	-	chromosome 8 open reading frame 87	protein-coding
peak_1298	chr5-64	chr5	176784733	176784975	+	19.1	0.806	promoter-TSS (NM_006480)	promoter-TSS (NM_006480)	10	NM_006480	10636	Hs.9347	NM_006480	HPRD:03944	RGS14	-	regulator of G-protein signaling 14	protein-coding
peak_1299	chr3-82	chr3	36402155	36402397	+	19.1	0.783	Intergenic	AluSx1|SINE|Alu	-19703	NM_003149	6769	Hs.56045	NM_003149	HPRD:11890	STAC	STAC1	SH3 and cysteine rich domain	protein-coding
peak_1300	chr8-291	chr8	68241473	68241715	+	19.1	0.823	intron (NM_006421, intron 1 of 38)	AluY|SINE|Alu	14318	NM_006421	10565	Hs.656902	NM_006421	HPRD:09163	ARFGEF1	ARFGEP1|BIG1|P200	ADP-ribosylation factor guanine nucleotide-exchange factor 1 (brefeldin A-inhibited)	protein-coding
peak_1301	chr3-107	chr3	53201047	53201289	+	19.1	0.818	intron (NM_006254, intron 2 of 18)	intron (NM_006254, intron 2 of 18)	5945	NM_212539	5580	Hs.155342	NM_006254	HPRD:01501	PRKCD	CVID9|MAY1|PKCD|nPKC-delta	protein kinase C, delta	protein-coding
peak_1302	chr6-55	chr6	31628429	31628671	+	19.1	0.720	promoter-TSS (NM_021184).2	promoter-TSS (NM_021184).2	-1	NM_021184	57827	Hs.247323	NM_021184	HPRD:12883	C6orf47	D6S53E|G4|NG34	chromosome 6 open reading frame 47	protein-coding
peak_1303	chr8-178	chr8	48173219	48173461	+	19.1	0.779	promoter-TSS (NM_001282916)	promoter-TSS (NM_001282916)	-130	NM_001282916	23514	Hs.381058	NM_001080394	ENSG00000164808	SPIDR	KIAA0146	scaffolding protein involved in DNA repair	protein-coding
peak_1304	chr9-41	chr9	99329280	99329522	+	19.1	0.769	promoter-TSS (NM_001077181)	promoter-TSS (NM_001077181)	-198	NM_001077181	8555	Hs.40582	NM_003671	HPRD:04615	CDC14B	CDC14B3|Cdc14B1|Cdc14B2|hCDC14B	cell division cycle 14B	protein-coding
peak_1305	chr5-35	chr5	139049561	139049803	+	19.1	0.848	intron (NM_016463, intron 1 of 2)	intron (NM_016463, intron 1 of 2)	21381	NM_016463	51523	Hs.744933	NM_016463	HPRD:13105	CXXC5	CF5|RINF|WID	CXXC finger protein 5	protein-coding
peak_1306	chr19-147	chr19	36360629	36360871	+	19.1	0.707	intron (NM_001024807, intron 2 of 16)	CpG-13540	1349	NM_001024807	333	Hs.74565	NM_005166	HPRD:00102	APLP1	APLP	amyloid beta (A4) precursor-like protein 1	protein-coding
peak_1307	chr3-29	chr3	183853011	183853253	+	19.1	0.631	5' UTR (NM_003907, exon 1 of 16)	5' UTR (NM_003907, exon 1 of 16)	322	NM_003907	8893	Hs.283551	NM_003907	HPRD:04898	EIF2B5	CACH|CLE|EIF-2B|EIF2Bepsilon|LVWM	eukaryotic translation initiation factor 2B, subunit 5 epsilon, 82kDa	protein-coding
peak_1308	chr3-34	chr3	195919108	195919350	+	19.1	0.725	Intergenic	MIR3|SINE|MIR	19071	NM_001039617	131540	Hs.111591	NM_144637	HPRD:15714	ZDHHC19	DHHC19	zinc finger, DHHC-type containing 19	protein-coding
peak_1309	chr21-143	chr21	36399023	36399265	+	19.1	0.852	intron (NM_001754, intron 2 of 8)	CpG	12579	NR_026812	80215	Hs.672131	NM_025143		RUNX1-IT1	C21orf96	RUNX1 intronic transcript 1 (non-protein coding)	ncRNA
peak_1310	chr20-129	chr20	58146664	58146906	+	19.1	0.655	Intergenic	Intergenic	-5779	NM_001199505	116154	Hs.473218	NM_080672	HPRD:10571	PHACTR3	C20orf101|H17739|PPP1R123|SCAPIN1|SCAPININ	phosphatase and actin regulator 3	protein-coding
peak_1311	chr17-118	chr17	16664430	16664672	+	19.1	0.929	intron (NM_014695, intron 12 of 17)	AluY|SINE|Alu	-25655	NR_003190	162632	Hs.419859	NR_003190	ENSG00000188933	USP32P1	-	ubiquitin specific peptidase 32 pseudogene 1	pseudo
peak_1312	chr7-87	chr7	107921999	107922241	+	19.1	0.912	intron (NM_005010, intron 3 of 27)	intron (NM_005010, intron 3 of 27)	-41506	NM_001037132	4897	Hs.21422	NM_005010	HPRD:07207	NRCAM	-	neuronal cell adhesion molecule	protein-coding
peak_1313	chr4-52	chr4	190585835	190586077	+	19.1	0.622	Intergenic	LTR12E|LTR|ERV1	5196	NR_121679	101928971	Hs.519164	NR_121679	ENSG00000250739	LINC01262	TCONS_l2_00021807	long intergenic non-protein coding RNA 1262	ncRNA
peak_1314	chr19-102	chr19	44506947	44507189	+	19.1	0.797	promoter-TSS (NM_006300)	promoter-TSS (NM_006300)	-9	NM_006300	7773	Hs.193583	NM_006300	HPRD:15754	ZNF230	FDZF2	zinc finger protein 230	protein-coding
peak_1315	chr6-248	chr6	11628538	11628780	+	19.1	0.795	Intergenic	Intergenic	90199	NM_001100829	100113407	Hs.146317	NM_001100829	ENSG00000205269	TMEM170B	-	transmembrane protein 170B	protein-coding
peak_1316	chr8-180	chr8	66448433	66448675	+	19.1	0.725	intron (NR_033893, intron 1 of 4)	AluSx1|SINE|Alu	26347	NR_033893	286186	Hs.449427	NR_033893	ENSG00000254081	LINC01299	-	long intergenic non-protein coding RNA 1299	ncRNA
peak_1317	chr18-36	chr18	64010748	64010990	+	19.1	0.800	Intergenic	AluSg4|SINE|Alu	260506	NM_021153	28513	Hs.42771	NM_021153	HPRD:04311	CDH19	CDH7|CDH7L2	cadherin 19, type 2	protein-coding
peak_1318	chr9-55	chr9	131218142	131218384	+	19.1	0.831	promoter-TSS (NM_153433)	promoter-TSS (NM_153433)	-22	NM_002540	4957	Hs.129055	NM_002540	HPRD:03601	ODF2	CT134|ODF2/1|ODF2/2|ODF84	outer dense fiber of sperm tails 2	protein-coding
peak_1319	chr5-27	chr5	40835211	40835453	+	19.1	0.703	promoter-TSS (NM_000997)	promoter-TSS (NM_000997)	55	NM_000997	6167	Hs.447582	NM_000997		RPL37	L37	ribosomal protein L37	protein-coding
peak_1320	chr8-380	chr8	76090955	76091197	+	19.1	0.692	Intergenic	LTR12D|LTR|ERV1	99640	NR_103848	101805492	Hs.571424	NR_103848		CASC9	LINC00981	cancer susceptibility candidate 9 (non-protein coding)	ncRNA
peak_1321	chr12-241	chr12	51042129	51042371	+	19.1	0.800	intron (NM_173602, intron 3 of 37)	AluY|SINE|Alu	-115539	NM_005171	466	Hs.648565	NM_005171	HPRD:00440	ATF1	EWS-ATF1|FUS/ATF-1|TREB36	activating transcription factor 1	protein-coding
peak_1322	chr22-44	chr22	38029630	38029872	+	19.1	0.846	TTS (NM_001172688)	TTS (NM_001172688)	-5933	NM_018957	23616	Hs.601143	NM_018957	HPRD:10227	SH3BP1	ARHGAP43	SH3-domain binding protein 1	protein-coding
peak_1323	chr12-185	chr12	8873085	8873327	+	19.1	0.828	intron (NR_123740, intron 2 of 8)	AluSq2|SINE|Alu	20825	NM_020734	57494	Hs.504670	NM_020734	HPRD:13844	RIMKLB	FAM80B|NAAGS|NAAGS-I	ribosomal modification protein rimK-like family member B	protein-coding
peak_1324	chr10-21	chr10	135122310	135122552	+	19.1	0.773	promoter-TSS (NM_145806)	promoter-TSS (NM_145806)	8	NM_145806	118472	Hs.422113	NM_145806	HPRD:15812	ZNF511	-	zinc finger protein 511	protein-coding
peak_1325	chr7-234	chr7	66074870	66075112	+	19.1	0.739	Intergenic	AluY|SINE|Alu	-17597	NR_111979	493754	Hs.732409	NR_002933		LOC493754	-	RAB guanine nucleotide exchange factor (GEF) 1 pseudogene	pseudo
peak_1326	chr8-520	chr8	121918931	121919173	+	19.1	0.966	Intergenic	Intergenic	-94743	NM_021021	6641	Hs.46701	NM_021021	HPRD:02490	SNTB1	59-DAP|A1B|BSYN2|DAPA1B|SNT2|SNT2B1|TIP-43	syntrophin, beta 1 (dystrophin-associated protein A1, 59kDa, basic component 1)	protein-coding
peak_1327	chr8-107	chr8	95781250	95781492	+	19.1	0.723	intron (NM_181787, intron 12 of 18)	AluSp|SINE|Alu	49268	NM_181787	286148	Hs.567828	NM_181787	HPRD:11259	DPY19L4	-	dpy-19-like 4 (C. elegans)	protein-coding
peak_1328	chr3-14	chr3	56381331	56381573	+	19.1	0.905	intron (NM_015576, intron 2 of 16)	LTR50|LTR|ERVL	120939	NM_015576	26059	Hs.476389	NM_015576	HPRD:10810	ERC2	CAST|CAST1|ELKSL|SPBC110|Spc110	ELKS/RAB6-interacting/CAST family member 2	protein-coding
peak_1329	chr8-78	chr8	28558904	28559146	+	19.1	0.757	promoter-TSS (NM_001440)	promoter-TSS (NM_001440)	35	NR_073468	2137	Hs.491354	NM_001440	HPRD:09306	EXTL3	BOTV|EXTL1L|EXTR1|REGR|RPR	exostosin-like glycosyltransferase 3	protein-coding
peak_1330	chr8-371	chr8	61626560	61626802	+	19.1	0.746	intron (NM_017780, intron 1 of 37)	CpG	35357	NM_017780	55636	Hs.20395	NM_017780	HPRD:10595	CHD7	CRG|HH5|IS3|KAL5	chromodomain helicase DNA binding protein 7	protein-coding
peak_1331	chr8-123	chr8	95562889	95563131	+	19.1	0.726	intron (NM_183009, intron 1 of 12)	AluSx3|SINE|Alu	2736	NM_183009	25962	Hs.202238	NM_015496	HPRD:10889	KIAA1429	fSAP121	KIAA1429	protein-coding
peak_1332	chr14-197	chr14	91024236	91024478	+	19.1	0.900	intron (NM_001010854, intron 19 of 19)	L2a|LINE|L2	-84616	NR_110134	101928909	Hs.662545	NR_110134	ENSG00000259163	LOC101928909	-	uncharacterized LOC101928909	ncRNA
peak_1333	chr10-19	chr10	89577865	89578107	+	19.1	0.869	promoter-TSS (NM_032810)	promoter-TSS (NM_032810)	-69	NM_032810	84896	Hs.435948	NM_032810	HPRD:12499	ATAD1	AFDC1|THORASE	ATPase family, AAA domain containing 1	protein-coding
peak_1334	chr8-181	chr8	74186440	74186682	+	19.1	0.710	Intergenic	AluY|SINE|Alu	-14824	NM_001243237	100130301	Hs.202296	NM_001243237		LOC100130301	-	uncharacterized LOC100130301	protein-coding
peak_1335	chr11-37	chr11	65769923	65770165	+	19.1	0.622	promoter-TSS (NM_001242486)	promoter-TSS (NM_001242486)	-407	NM_001242483	84285	Hs.425178	NM_032325	HPRD:14411	EIF1AD	haponin	eukaryotic translation initiation factor 1A domain containing	protein-coding
peak_1336	chr2-161	chr2	70350885	70351127	+	19.1	0.726	TTS (NR_024444)	TTS (NR_024444)	1442	NR_024444	100133985	Hs.135528	NR_024444	ENSG00000231327	LOC100133985	-	uncharacterized LOC100133985	ncRNA
peak_1337	chr16-131	chr16	29086111	29086353	+	19.1	0.781	promoter-TSS (NR_003369)	promoter-TSS (NR_003369)	69	NR_003369	653390	Hs.720348	NR_003369	ENSG00000103472	RRN3P2	-	RNA polymerase I transcription factor homolog (S. cerevisiae) pseudogene 2	pseudo
peak_1338	chr17-77	chr17	1101392	1101634	+	19.1	0.803	Intergenic	Intergenic	-10897	NM_001159746	29	Hs.159306	NM_001092	HPRD:02649	ABR	MDB	active BCR-related	protein-coding
peak_1339	chr9-363	chr9	92447778	92448020	+	19.1	0.753	Intergenic	Intergenic	193201	NR_024280	100129066	Hs.125947	NR_024280		UNQ6494	-	uncharacterized LOC100129066	ncRNA
peak_1340	chr8-241	chr8	71259333	71259575	+	19.1	0.758	intron (NM_006540, intron 1 of 22)	AluSx1|SINE|Alu	56566	NM_006540	10499	Hs.446678	NM_006540	HPRD:09066	NCOA2	GRIP1|KAT13C|NCoA-2|SRC2|TIF2|bHLHe75	nuclear receptor coactivator 2	protein-coding
peak_1341	chr1-1150	chr1	223317523	223317765	+	18.8	0.688	Intergenic	Intergenic	-1020	NM_003268	7100	Hs.604542	NM_003268	HPRD:04326	TLR5	MELIOS|SLE1|SLEB1|TIL3	toll-like receptor 5	protein-coding
peak_1342	chr3-58	chr3	194393119	194393361	+	18.8	0.857	promoter-TSS (NM_018385)	promoter-TSS (NM_018385)	-34	NM_018385	55341	Hs.744061	NM_018385	HPRD:07748	LSG1	-	large 60S subunit nuclear export GTPase 1	protein-coding
peak_1343	chr1-831	chr1	113102812	113103054	+	18.8	0.820	intron (NM_138727, intron 11 of 14)	AluY|SINE|Alu	51563	NM_024494	7482	Hs.258575	NM_004185		WNT2B	WNT13	wingless-type MMTV integration site family, member 2B	protein-coding
peak_1344	chr8-331	chr8	121742438	121742680	+	18.8	0.855	intron (NM_021021, intron 1 of 6)	AluSx|SINE|Alu	-30934	NR_125419	101927543	Hs.371902	NR_125419	ENSG00000248318	LOC101927543	-	uncharacterized LOC101927543	ncRNA
peak_1345	chr8-457	chr8	67563255	67563497	+	18.8	0.726	intron (NM_025054, intron 2 of 2)	AluSp|SINE|Alu	16076	NM_025054	80124	Hs.632066	NM_025054	HPRD:15645	VCPIP1	DUBA3|VCIP135	valosin containing protein (p97)/p47 complex interacting protein 1	protein-coding
peak_1346	chr12-292	chr12	56940371	56940613	+	18.8	0.966	intron (NM_002898, intron 1 of 13)	AluSz|SINE|Alu	24883	NM_002898	5939	Hs.505729	NM_002898		RBMS2	SCR3	RNA binding motif, single stranded interacting protein 2	protein-coding
peak_1347	chr8-729	chr8	74320407	74320649	+	18.8	0.794	Intergenic	Intergenic	-11781	NR_038406	100128126	Hs.679921	NR_038406	ENSG00000253302	STAU2-AS1	-	STAU2 antisense RNA 1	ncRNA
peak_1348	chr10-87	chr10	13407601	13407843	+	18.8	0.889	Intergenic	AluSx1|SINE|Alu	-17424	NM_012247	22929	Hs.124027	NM_012247	HPRD:02944	SEPHS1	SELD|SPS|SPS1	selenophosphate synthetase 1	protein-coding
peak_1349	chr18-162	chr18	74478213	74478455	+	18.8	0.898	Intergenic	Intergenic	55917	NR_040024	100131655	Hs.385806	NR_040024	ENSG00000264278	LOC100131655	-	uncharacterized LOC100131655	ncRNA
peak_1350	chr10-163	chr10	94418982	94419224	+	18.8	0.727	Intergenic	AluSp|SINE|Alu	-30578	NM_002729	3087	Hs.118651	NM_002729		HHEX	HEX|HMPH|HOX11L-PEN|PRH|PRHX	hematopoietically expressed homeobox	protein-coding
peak_1351	chr8-590	chr8	87091564	87091806	+	18.8	0.833	Intergenic	AluSz|SINE|Alu	-9834	NM_033126	85481	Hs.680136	NM_033126	HPRD:15192	PSKH2	-	protein serine kinase H2	protein-coding
peak_1352	chr7-49	chr7	72722805	72723047	+	18.8	0.877	promoter-TSS (NM_001168348)	promoter-TSS (NM_001168348)	-62	NM_001168347	55695	Hs.510927	NM_018044	HPRD:11678	NSUN5	NOL1|NOL1R|NSUN5A|WBSCR20|WBSCR20A|p120	NOP2/Sun domain family, member 5	protein-coding
peak_1353	chr1-254	chr1	172413050	172413292	+	18.8	0.803	promoter-TSS (NM_153747)	promoter-TSS (NM_153747)	59	NM_153747	5279	Hs.188456	NM_002642	HPRD:03433	PIGC	GPI2	phosphatidylinositol glycan anchor biosynthesis, class C	protein-coding
peak_1354	chr16-216	chr16	87959371	87959613	+	18.8	0.783	intron (NM_001739, intron 2 of 6)	L2|LINE|L2	10620	NM_001739	763	Hs.177446	NM_001739	HPRD:00262	CA5A	CA5|CA5AD|CAV|CAVA	carbonic anhydrase VA, mitochondrial	protein-coding
peak_1355	chr8-411	chr8	108038044	108038286	+	18.8	0.893	Intergenic	AluSx|SINE|Alu	-255693	NM_139166	137735	Hs.374668	NM_139166	HPRD:11608	ABRA	STARS	actin-binding Rho activating protein	protein-coding
peak_1356	chr8-528	chr8	126525524	126525766	+	18.8	0.683	Intergenic	Intergenic	81194	NM_001282985	10221	Hs.444947	NM_025195	HPRD:09863	TRIB1	C8FW|GIG-2|GIG2|SKIP1|TRB-1|TRB1	tribbles pseudokinase 1	protein-coding
peak_1357	chr2-248	chr2	240189217	240189459	+	18.8	0.864	intron (NM_006037, intron 2 of 26)	intron (NM_006037, intron 2 of 26)	-37819	NR_036229	100423043		NR_036229	miRBase:MI0015875	MIR4269	-	microRNA 4269	ncRNA
peak_1358	chr21-93	chr21	9867469	9867711	+	18.8	0.588	Intergenic	Intergenic	41387	NR_037458	100500815		NR_037458	miRBase:MI0016088	MIR3687-1	MIR3687	microRNA 3687-1	ncRNA
peak_1359	chr8-2662	chr8	111863400	111863642	+	18.8	0.889	Intergenic	AluSx3|SINE|Alu	176141	NR_125416	101927459	Hs.575543	NR_125416		LOC101927459	-	uncharacterized LOC101927459	ncRNA
peak_1360	chr10-27	chr10	97849940	97850182	+	18.8	0.684	promoter-TSS (NR_038444)	promoter-TSS (NR_038444)	-69	NR_038444	728558	Hs.538374	NR_038444	ENSG00000226688	ENTPD1-AS1	-	ENTPD1 antisense RNA 1	ncRNA
peak_1361	chr12-80	chr12	42538530	42538772	+	18.8	0.738	promoter-TSS (NM_173601)	promoter-TSS (NM_173601)	22	NM_173601	283464	Hs.259347	NM_173601	ENSG00000151233	GXYLT1	GLT8D3	glucoside xylosyltransferase 1	protein-coding
peak_1362	chr15-51	chr15	65157397	65157639	+	18.8	0.725	exon (NM_001195059, exon 5 of 5)	exon (NM_001195059, exon 5 of 5)	23436	NM_001195059	80301	Hs.709337	NM_025201	HPRD:15910	PLEKHO2	PLEKHQ1|PP1628|pp9099	pleckstrin homology domain containing, family O member 2	protein-coding
peak_1363	chr3-27	chr3	10437414	10437656	+	18.8	0.806	intron (NM_001001331, intron 5 of 22)	MER102a|DNA|hAT-Charlie	-1289	NR_030614	100126334		NR_030614		MIR885	MIRN885|hsa-mir-885	microRNA 885	ncRNA
peak_1364	chr12-97	chr12	48287959	48288201	+	18.8	0.746	intron (NM_000376, intron 1 of 9)	intron (NM_000376, intron 1 of 9)	10734	NM_001017536	7421	Hs.524368	NM_000376	HPRD:03463	VDR	NR1I1|PPP1R163	vitamin D (1,25- dihydroxyvitamin D3) receptor	protein-coding
peak_1365	chr12-176	chr12	74931435	74931677	+	18.8	0.766	promoter-TSS (NM_001136262)	promoter-TSS (NM_001136262)	5	NM_001136262	552889	Hs.744849	NM_001136262	ENSG00000253719	ATXN7L3B	-	ataxin 7-like 3B	protein-coding
peak_1366	chr13-10	chr13	45915287	45915529	+	18.8	0.831	promoter-TSS (NM_003295)	promoter-TSS (NM_003295)	11	NM_003295	7178	Hs.374596	NM_003295	HPRD:15979	TPT1	HRF|TCTP|p02|p23	tumor protein, translationally-controlled 1	protein-coding
peak_1367	chr8-80	chr8	86012465	86012707	+	18.8	0.803	Intergenic	AluSz6|SINE|Alu	-6737	NM_033402	85444	Hs.193115	NM_033402	HPRD:11160	LRRCC1	CLERC|SAP2|VFL1	leucine rich repeat and coiled-coil centrosomal protein 1	protein-coding
peak_1368	chr6-47	chr6	26104158	26104400	+	18.8	0.848	exon (NM_003542, exon 1 of 1)	exon (NM_003542, exon 1 of 1)	103	NM_003542	8364	Hs.46423	NM_003542		HIST1H4C	H4/g|H4FG|dJ221C16.1	histone cluster 1, H4c	protein-coding
peak_1369	chr3-28	chr3	107844429	107844671	+	18.8	0.912	promoter-TSS (NR_110028)	promoter-TSS (NR_110028)	-118	NR_110028	101929623	Hs.570653	NR_110028		LINC01215	-	long intergenic non-protein coding RNA 1215	ncRNA
peak_1370	chr9-97	chr9	86238040	86238282	+	18.8	0.726	intron (NR_046421, intron 1 of 3)	CpG	197	NR_046421	414328	Hs.530261	NM_001001551		IDNK	C9orf103|bA522I20.2	idnK, gluconokinase homolog (E. coli)	protein-coding
peak_1371	chr8-203	chr8	68552310	68552552	+	18.8	0.757	intron (NM_020361, intron 1 of 10)	MER52A|LTR|ERV1	106189	NM_020361	57094	Hs.658850	NM_020361	HPRD:09891	CPA6	CPAH|ETL5|FEB11	carboxypeptidase A6	protein-coding
peak_1372	chrX-53	chrX	153345270	153345512	+	18.8	0.730	intron (NM_001110792, intron 1 of 2)	AluSc|SINE|Alu	17797	NM_004992	4204	Hs.200716	NM_004992	HPRD:02050	MECP2	AUTSX3|MRX16|MRX79|MRXS13|MRXSL|PPMX|RS|RTS|RTT	methyl CpG binding protein 2	protein-coding
peak_1373	chr2-340	chr2	63088664	63088906	+	18.8	0.845	intron (NM_015252, intron 9 of 24)	AluSz|SINE|Alu	154753	NM_001142614	23301	Hs.271667	NM_015252	HPRD:10109	EHBP1	HPC12|NACSIN	EH domain binding protein 1	protein-coding
peak_1374	chr12-70	chr12	3862271	3862513	+	18.8	0.828	promoter-TSS (NM_001144958)	promoter-TSS (NM_001144958)	-26	NM_001144958	84766	Hs.504534	NM_032680	HPRD:10079	CRACR2A	EFCAB4B	calcium release activated channel regulator 2A	protein-coding
peak_1375	chr8-162	chr8	59689000	59689242	+	18.8	0.807	Intergenic	SVA_B|Other|Other	-116717	NM_003580	8439	Hs.372000	NM_003580	HPRD:09117	NSMAF	FAN	neutral sphingomyelinase (N-SMase) activation associated factor	protein-coding
peak_1376	chr1-1580	chr1	65778662	65778904	+	18.8	0.852	intron (NM_001256864, intron 1 of 18)	AluJb|SINE|Alu	3565	NM_001256864	9829	Hs.647643	NM_014787	HPRD:16326	DNAJC6	DJC6|PARK19	DnaJ (Hsp40) homolog, subfamily C, member 6	protein-coding
peak_1377	chr1-225	chr1	207992316	207992558	+	18.8	0.771	non-coding (NR_026817, exon 1 of 1)	non-coding (NR_026817, exon 1 of 1)	713	NR_026817	148696	Hs.125511	NM_001039568		LOC148696	-	uncharacterized LOC148696	ncRNA
peak_1378	chr19-122	chr19	9546233	9546475	+	18.8	0.765	promoter-TSS (NM_001271314)	promoter-TSS (NM_001271314)	-100	NM_001271314	10781	Hs.656185	NM_006631	HPRD:06882	ZNF266	HZF1	zinc finger protein 266	protein-coding
peak_1379	chr1-676	chr1	145042400	145042642	+	18.8	0.966	intron (NM_022359, intron 1 of 6)	MLT1A1|LTR|ERVL-MaLR	-2526	NM_001198832	9659	Hs.584841	NM_014644	HPRD:10482	PDE4DIP	CMYA2|MMGL	phosphodiesterase 4D interacting protein	protein-coding
peak_1380	chr8-1326	chr8	74510575	74510817	+	18.8	0.797	intron (NM_001164385, intron 7 of 9)	AluY|SINE|Alu	148466	NM_001164380	27067	Hs.561815	NM_014393	HPRD:09328	STAU2	39K2|39K3	staufen double-stranded RNA binding protein 2	protein-coding
peak_1381	chr11-72	chr11	67381489	67381731	+	18.8	0.720	intron (NR_033791, intron 4 of 4)	intron (NR_033791, intron 4 of 4)	1525	NR_033791	390213	Hs.523838	NR_033791		DOC2GP	-	double C2-like domains, gamma, pseudogene	pseudo
peak_1382	chr1-101	chr1	246729508	246729750	+	18.8	0.694	promoter-TSS (NM_152609)	promoter-TSS (NM_152609)	-10	NM_152609	163882	Hs.368353	NM_152609	HPRD:08718	CNST	C1orf71|PPP1R64	consortin, connexin sorting protein	protein-coding
peak_1383	chr6-45	chr6	111580360	111580602	+	18.8	0.761	promoter-TSS (NM_153369)	promoter-TSS (NM_153369)	-1	NM_153369	91749	Hs.400572	NM_153369		KIAA1919	MFSD4B|NaGLT1	KIAA1919	protein-coding
peak_1384	chr5-32	chr5	149737084	149737326	+	18.8	0.838	promoter-TSS (NM_001135244)	promoter-TSS (NM_001135244)	3	NM_001195141	6949	Hs.519672	NM_000356	HPRD:06026	TCOF1	MFD1|TCS|TCS1|treacle	Treacher Collins-Franceschetti syndrome 1	protein-coding
peak_1385	chr12-266	chr12	6193435	6193677	+	18.8	0.839	intron (NM_000552, intron 6 of 51)	intron (NM_000552, intron 6 of 51)	40280	NM_000552	7450	Hs.440848	NM_000552	HPRD:01906	VWF	F8VWF|VWD	von Willebrand factor	protein-coding
peak_1386	chr2-166	chr2	220408514	220408756	+	18.8	0.767	promoter-TSS (NM_024536)	promoter-TSS (NM_024536)	-110	NM_001005209	130612	Hs.446664	NM_001005209	HPRD:14718	TMEM198	TMEM198A	transmembrane protein 198	protein-coding
peak_1387	chr17-138	chr17	35306089	35306331	+	18.8	0.746	promoter-TSS (NM_012138)	promoter-TSS (NM_012138)	35	NM_012138	26574	Hs.195740	NM_012138	HPRD:12236	AATF	BFR2|CHE-1|CHE1|DED	apoptosis antagonizing transcription factor	protein-coding
peak_1388	chr2-156	chr2	231068065	231068307	+	18.8	0.930	intron (NM_080424, intron 8 of 18)	intron (NM_080424, intron 8 of 18)	16641	NM_004510	3431	Hs.145150	NM_004509	HPRD:06832	SP110	IFI41|IFI75|IPR1|VODI	SP110 nuclear body protein	protein-coding
peak_1389	chr19-130	chr19	18062919	18063161	+	18.8	0.658	intron (NM_002248, intron 1 of 10)	CpG	929	NM_002248	3780	Hs.158173	NM_002248		KCNN1	KCa2.1|SK1|SKCA1|hSK1	potassium intermediate/small conductance calcium-activated channel, subfamily N, member 1	protein-coding
peak_1390	chr8-421	chr8	145237016	145237258	+	18.8	0.781	intron (NM_001099281, intron 6 of 11)	intron (NM_001099281, intron 6 of 11)	33589	NM_001288814	727957	Hs.443139	NM_032450	ENSG00000179832	MROH1	HEATR7A	maestro heat-like repeat family member 1	protein-coding
peak_1391	chr18-26	chr18	77332972	77333214	+	18.8	0.785	Intergenic	Intergenic	-106708	NM_004715	9150	Hs.465490	NM_004715	HPRD:05377	CTDP1	CCFDN|FCP1	CTD (carboxy-terminal domain, RNA polymerase II, polypeptide A) phosphatase, subunit 1	protein-coding
peak_1392	chr18-101	chr18	73279437	73279679	+	18.8	0.770	Intergenic	Intergenic	-139969	NM_001037331	284274	Hs.666744	NM_001037331		SMIM21	C18orf62	small integral membrane protein 21	protein-coding
peak_1393	chr8-2069	chr8	91465729	91465971	+	18.8	0.864	Intergenic	AluY|SINE|Alu	152441	NR_104062	101937451	Hs.583685	NR_104062		LINC01030	-	long intergenic non-protein coding RNA 1030	ncRNA
peak_1394	chr18-179	chr18	55948179	55948421	+	18.8	0.871	intron (NM_001243960, intron 5 of 28)	AluJr|SINE|Alu	59546	NM_001144966	23327	Hs.185677	NM_015277	HPRD:05903	NEDD4L	NEDD4-2|NEDD4.2|RSP5|hNEDD4-2	neural precursor cell expressed, developmentally down-regulated 4-like, E3 ubiquitin protein ligase	protein-coding
peak_1395	chr1-364	chr1	181144364	181144606	+	18.8	0.691	Intergenic	Intergenic	-61039	NR_046249	100287948	Hs.742594	NR_046249	ENSG00000179452	GM140	-	uncharacterized LOC100287948	ncRNA
peak_1396	chr8-364	chr8	55115382	55115624	+	18.8	0.833	Intergenic	L1MA4|LINE|L1	67722	NM_014175	29088	Hs.18349	NM_014175		MRPL15	L15mt|MRP-L15|MRP-L7|RPML7	mitochondrial ribosomal protein L15	protein-coding
peak_1397	chr18-48	chr18	76092033	76092275	+	18.8	0.895	Intergenic	Intergenic	-386471	NR_104127	101927715	Hs.385670	NR_104127		LINC01029	-	long intergenic non-protein coding RNA 1029	ncRNA
peak_1398	chr19-224	chr19	14012651	14012893	+	18.8	0.710	intron (NM_024323, intron 2 of 7)	AluJo|SINE|Alu	4137	NM_024323	79173	Hs.143288	NM_024323	HPRD:14415	C19orf57	-	chromosome 19 open reading frame 57	protein-coding
peak_1399	chr18-604	chr18	64710680	64710922	+	18.8	0.829	Intergenic	MER52D|LTR|ERV1	-38020	NR_049809	100847002		NR_049809	miRBase:MI0017879	MIR5011	-	microRNA 5011	ncRNA
peak_1400	chr2-112	chr2	118572084	118572326	+	18.8	0.885	promoter-TSS (NM_006773)	promoter-TSS (NM_006773)	-50	NM_006773	8886	Hs.744922	NM_006773	HPRD:05894	DDX18	MrDb	DEAD (Asp-Glu-Ala-Asp) box polypeptide 18	protein-coding
peak_1401	chr17-122	chr17	36894878	36895120	+	18.8	0.846	intron (NM_007144, intron 7 of 10)	intron (NM_007144, intron 7 of 10)	8489	NM_001136498	284106	Hs.713595	NM_001136498		CISD3	Miner2	CDGSH iron sulfur domain 3	protein-coding
peak_1402	chr12-104	chr12	53729826	53730068	+	18.8	0.711	promoter-TSS (NM_152860)	promoter-TSS (NM_152860)	220	NM_001173467	121340	Hs.209402	NM_152860	HPRD:05971	SP7	OI11|OI12|OSX|osterix	Sp7 transcription factor	protein-coding
peak_1403	chr1-154	chr1	206880387	206880629	+	18.8	0.844	intron (NM_032960, intron 1 of 9)	intron (NM_032960, intron 1 of 9)	22143	NM_004759	9261	Hs.643566	NM_004759	HPRD:11882	MAPKAPK2	MAPKAP-K2|MK-2|MK2	mitogen-activated protein kinase-activated protein kinase 2	protein-coding
peak_1404	chr3-123	chr3	44768495	44768737	+	18.8	0.750	Intergenic	AluSg|SINE|Alu	-2482	NM_145044	115560	Hs.401045	NM_145044	HPRD:15809	ZNF501	ZNF|ZNF52	zinc finger protein 501	protein-coding
peak_1405	chr12-1440	chr12	57197491	57197733	+	18.8	0.699	Intergenic	MER52A|LTR|ERV1	40610	NM_003725	8630	Hs.524513	NM_003725	HPRD:09431	HSD17B6	HSE|RODH|SDR9C6	hydroxysteroid (17-beta) dehydrogenase 6	protein-coding
peak_1406	chr1-266	chr1	229797673	229797915	+	18.8	0.635	Intergenic	Intergenic	35813	NM_014777	9816	Hs.533628	NM_014777	HPRD:17178	URB2	KIAA0133|NET10|NPA2	URB2 ribosome biogenesis 2 homolog (S. cerevisiae)	protein-coding
peak_1407	chr3-20	chr3	35706116	35706358	+	18.8	0.857	intron (NM_016300, intron 1 of 19)	intron (NM_016300, intron 1 of 19)	-14876	NM_001267618	10777	Hs.475902	NM_016300	HPRD:09265	ARPP21	ARPP-21|R3HDM3|RCS|TARPP	cAMP-regulated phosphoprotein, 21kDa	protein-coding
peak_1408	chr8-124	chr8	95912561	95912803	+	18.8	0.607	Intergenic	Intergenic	-5200	NM_057749	9134	Hs.521693	NM_004702	HPRD:04801	CCNE2	CYCE2	cyclin E2	protein-coding
peak_1409	chr15-37	chr15	78423709	78423951	+	18.8	0.712	promoter-TSS (NM_001301224)	promoter-TSS (NM_001301224)	47	NM_006383	10518	Hs.129867	NM_006383	HPRD:05713	CIB2	DFNB48|KIP2|USH1J	calcium and integrin binding family member 2	protein-coding
peak_1410	chr12-1131	chr12	53381074	53381316	+	18.8	0.895	Intergenic	AluSx|SINE|Alu	-18847	NM_001300821	1975	Hs.648394	NM_001417	HPRD:04892	EIF4B	EIF-4B|PRO1843	eukaryotic translation initiation factor 4B	protein-coding
peak_1411	chr18-69	chr18	72360156	72360398	+	18.8	0.870	intron (NM_017757, intron 2 of 7)	intron (NM_017757, intron 2 of 7)	17358	NM_001146190	55628	Hs.536490	NM_017757	HPRD:11713	ZNF407	-	zinc finger protein 407	protein-coding
peak_1412	chr21-89	chr21	11025067	11025309	+	18.8	0.746	intron (NM_182481, intron 8 of 9)	AluSq2|SINE|Alu	-34245	NM_199260	7179	Hs.122986	NM_199259	HPRD:05064	TPTE	CT44|PTEN2	transmembrane phosphatase with tensin homology	protein-coding
peak_1413	chr19-181	chr19	49653740	49653982	+	18.8	0.667	TTS (NM_002152)	TTS (NM_002152)	4820	NM_002152	3270	Hs.436885	NM_002152	HPRD:00818	HRC	-	histidine rich calcium binding protein	protein-coding
peak_1414	chr8-542	chr8	49445376	49445618	+	18.8	0.845	Intergenic	Intergenic	-18630	NR_105002	101929268	Hs.683934	NR_105002	ENSG00000253608	LOC101929268	-	uncharacterized LOC101929268	ncRNA
peak_1415	chr12-75	chr12	6642551	6642793	+	18.8	0.709	promoter-TSS (NM_002046)	promoter-TSS (NM_002046)	-899	NM_002046	2597	Hs.544577	NM_002046	HPRD:00713	GAPDH	G3PD|GAPD|HEL-S-162eP	glyceraldehyde-3-phosphate dehydrogenase	protein-coding
peak_1416	chr15-24	chr15	75135434	75135676	+	18.8	0.678	promoter-TSS (NR_104308)	promoter-TSS (NR_104308)	-3	NM_001284365	25989	Hs.513034	NM_001099436	HPRD:15609	ULK3	-	unc-51 like kinase 3	protein-coding
peak_1417	chr17-493	chr17	63300114	63300356	+	18.8	0.839	Intergenic	Intergenic	166779	NM_001081955	8787	Hs.664380	NM_003835	HPRD:04962	RGS9	PERRS|RGS9L	regulator of G-protein signaling 9	protein-coding
peak_1418	chr12-174	chr12	58240326	58240568	+	18.8	0.591	5' UTR (NM_005730, exon 1 of 8)	5' UTR (NM_005730, exon 1 of 8)	300	NM_005730	10106	Hs.524530	NM_005730	HPRD:12281	CTDSP2	OS4|PSR2|SCP2	CTD (carboxy-terminal domain, RNA polymerase II, polypeptide A) small phosphatase 2	protein-coding
peak_1419	chr11-94	chr11	124745866	124746108	+	18.8	0.859	exon (NM_022370, exon 16 of 28)	exon (NM_022370, exon 16 of 28)	10682	NM_022370	64221	Hs.435621	NM_022370	HPRD:10554	ROBO3	HGPPS|HGPS|RBIG1|RIG1	roundabout, axon guidance receptor, homolog 3 (Drosophila)	protein-coding
peak_1420	chr19-193	chr19	20347117	20347359	+	18.8	0.963	Intergenic	AluSc|SINE|Alu	69215	NM_052852	90649	Hs.590991	NM_052852	ENSG00000256229	ZNF486	KRBO2	zinc finger protein 486	protein-coding
peak_1421	chr1-226	chr1	213121281	213121523	+	18.8	0.806	Intergenic	AluY|SINE|Alu	-2460	NM_024749	79805	Hs.96885	NM_024749	HPRD:08574	VASH2	-	vasohibin 2	protein-coding
peak_1422	chr11-370	chr11	32730877	32731119	+	18.8	0.907	intron (NM_001008391, intron 3 of 17)	AluSx1|SINE|Alu	85206	NM_001008391	493860	Hs.706808	NM_001008391	HPRD:17414	CCDC73	NY-SAR-79	coiled-coil domain containing 73	protein-coding
peak_1423	chr20-230	chr20	42098556	42098798	+	18.8	0.864	Intergenic	AluY|SINE|Alu	12173	NR_034009	6431	Hs.725336	NM_006275	HPRD:09054	SRSF6	B52|HEL-S-91|SFRS6|SRP55	serine/arginine-rich splicing factor 6	protein-coding
peak_1424	chr19-52	chr19	48972883	48973125	+	18.8	0.771	intron (NM_017457, intron 1 of 11)	CpG	539	NM_017457	9266	Hs.144011	NM_004228	HPRD:03925	CYTH2	ARNO|CTS18|CTS18.1|PSCD2|PSCD2L|SEC7L|Sec7p-L|Sec7p-like	cytohesin 2	protein-coding
peak_1425	chr1-214	chr1	160313012	160313254	+	18.8	0.768	promoter-TSS (NM_015331)	promoter-TSS (NM_015331)	70	NM_015331	23385	Hs.517249	NM_015331	HPRD:05584	NCSTN	ATAG1874	nicastrin	protein-coding
peak_1426	chr1-175	chr1	181175636	181175878	+	18.8	0.765	Intergenic	Intergenic	-29767	NR_046249	100287948	Hs.742594	NR_046249	ENSG00000179452	GM140	-	uncharacterized LOC100287948	ncRNA
peak_1427	chr2-167	chr2	234160032	234160274	+	18.8	0.812	promoter-TSS (NM_001190267)	promoter-TSS (NM_001190267)	-64	NM_198890	55054	Hs.529322	NM_017974	HPRD:16498	ATG16L1	APG16L|ATG16A|ATG16L|IBD10|WDR30	autophagy related 16-like 1 (S. cerevisiae)	protein-coding
peak_1428	chr3-99	chr3	13068512	13068754	+	18.8	0.714	intron (NM_001134382, intron 1 of 14)	intron (NM_001134382, intron 1 of 14)	45984	NM_001134382	9922	Hs.475506	NM_014869	HPRD:11052	IQSEC1	ARF-GEP100|ARFGEP100|BRAG2|GEP100	IQ motif and Sec7 domain 1	protein-coding
peak_1429	chr18-32	chr18	77714103	77714345	+	18.8	0.685	Intergenic	MLT1D|LTR|ERVL-MaLR	-2571	NM_001146345	80148	Hs.288284	NM_025078	HPRD:11454	PQLC1	-	PQ loop repeat containing 1	protein-coding
peak_1430	chr1-216	chr1	174680546	174680788	+	18.8	0.766	intron (NM_014857, intron 17 of 20)	LTR12C|LTR|ERV1	-88368	NM_001243765	9910	Hs.585378	NM_014857	HPRD:16464	RABGAP1L	HHL|TBC1D18	RAB GTPase activating protein 1-like	protein-coding
peak_1431	chr21-109	chr21	45553224	45553466	+	18.8	0.778	promoter-TSS (NM_004649)	promoter-TSS (NM_004649)	-149	NM_004649	8209	Hs.413482	NM_004649	HPRD:09044	C21orf33	ES1|GT335|HES1|KNPH|KNPI	chromosome 21 open reading frame 33	protein-coding
peak_1432	chrX-12	chrX	13752720	13752962	+	18.8	0.605	promoter-TSS (NM_003611)	promoter-TSS (NM_003611)	9	NM_003611	8481	Hs.6483	NM_003611	HPRD:02162	OFD1	71-7A|CXorf5|JBTS10|RP23|SGBS2	oral-facial-digital syndrome 1	protein-coding
peak_1433	chr11-131	chr11	77705738	77705980	+	18.8	0.623	promoter-TSS (NM_033547)	promoter-TSS (NM_033547)	-142	NM_033547	92105	Hs.533723	NM_033547	HPRD:12386	INTS4	INT4|MST093	integrator complex subunit 4	protein-coding
peak_1434	chr18-90	chr18	77154144	77154386	+	18.8	0.630	Intergenic	CpG	-1507	NM_172390	4772	Hs.534074	NM_006162	HPRD:02729	NFATC1	NF-ATC|NFAT2|NFATc	nuclear factor of activated T-cells, cytoplasmic, calcineurin-dependent 1	protein-coding
peak_1435	chr12-1375	chr12	49035175	49035417	+	18.8	0.785	Intergenic	SVA_A|Other|Other	13005	NR_002968	677815	Hs.689717	NR_002968		SNORA34	ACA34|MIR1291	small nucleolar RNA, H/ACA box 34	snoRNA
peak_1436	chr1-208	chr1	142949687	142949929	+	18.8	0.921	Intergenic	L1PA4|LINE|L1	-236203	NR_046228	100874392	Hs.648245	NR_046228		ANKRD20A12P	-	ankyrin repeat domain 20 family, member A12, pseudogene	pseudo
peak_1437	chr12-430	chr12	46041970	46042212	+	18.8	0.893	Intergenic	Intergenic	79613	NR_028408	400027	Hs.597122	NR_028408	ENSG00000273015	LINC00938	-	long intergenic non-protein coding RNA 938	ncRNA
peak_1438	chr7-188	chr7	23637012	23637254	+	18.8	0.734	5' UTR (NM_138771, exon 1 of 4)	5' UTR (NM_138771, exon 1 of 4)	135	NM_138771	90693	Hs.232296	NM_138771	HPRD:14278	CCDC126	-	coiled-coil domain containing 126	protein-coding
peak_1439	chr15-119	chr15	101461028	101461270	+	18.8	0.860	intron (NM_024652, intron 1 of 33)	L2b|LINE|L2	1689	NM_024652	79705	Hs.407918	NM_024652	HPRD:14319	LRRK1	RIPK6|Roco1	leucine-rich repeat kinase 1	protein-coding
peak_1440	chr12-563	chr12	50690344	50690586	+	18.8	0.831	Intergenic	AluSx|SINE|Alu	-13112	NM_016357	51474	Hs.525419	NM_016357	HPRD:09755	LIMA1	EPLIN|SREBP3	LIM domain and actin binding 1	protein-coding
peak_1441	chr12-500	chr12	7027689	7027931	+	18.8	0.753	intron (NM_001975, intron 7 of 11)	intron (NM_001975, intron 7 of 11)	4196	NM_001975	2026	Hs.511915	NM_001975	HPRD:00573	ENO2	HEL-S-279|NSE	enolase 2 (gamma, neuronal)	protein-coding
peak_1442	chr6-129	chr6	33167996	33168238	+	18.8	0.733	promoter-TSS (NM_006979)	promoter-TSS (NM_006979)	356	NM_001270401	6257	Hs.388034	NM_021976	HPRD:01578	RXRB	DAUDI6|H-2RIIBP|NR2B2|RCoR-1	retinoid X receptor, beta	protein-coding
peak_1443	chr1-295	chr1	208042504	208042746	+	18.8	0.639	Intergenic	CpG	42058	NM_001025109	947	Hs.374990	NM_001773	HPRD:00790	CD34	-	CD34 molecule	protein-coding
peak_1444	chr8-453	chr8	66544606	66544848	+	18.8	0.693	intron (NM_001286702, intron 1 of 5)	AluY|SINE|Alu	1725	NM_018120	55156	Hs.269542	NM_018120	HPRD:16506	ARMC1	Arcp	armadillo repeat containing 1	protein-coding
peak_1445	chr8-417	chr8	126624308	126624550	+	18.8	0.654	Intergenic	L2c|LINE|L2	179978	NM_001282985	10221	Hs.444947	NM_025195	HPRD:09863	TRIB1	C8FW|GIG-2|GIG2|SKIP1|TRB-1|TRB1	tribbles pseudokinase 1	protein-coding
peak_1446	chr17-88	chr17	3867799	3868041	+	18.8	0.792	promoter-TSS (NM_005173)	promoter-TSS (NM_005173)	-162	NM_174954	489	Hs.513870	NM_005173	HPRD:03568	ATP2A3	SERCA3	ATPase, Ca++ transporting, ubiquitous	protein-coding
peak_1447	chr8-2777	chr8	142099594	142099836	+	18.8	0.770	Intergenic	Intergenic	-39005	NM_014957	22898	Hs.18166	NM_014957	HPRD:11114	DENND3	-	DENN/MADD domain containing 3	protein-coding
peak_1448	chr8-391	chr8	92448313	92448555	+	18.8	0.764	Intergenic	AluSc|SINE|Alu	186918	NM_052832	115111	Hs.354013	NM_052832	HPRD:10533	SLC26A7	SUT2	solute carrier family 26 (anion exchanger), member 7	protein-coding
peak_1449	chr18-92	chr18	77441918	77442160	+	18.8	0.654	intron (NM_001202504, intron 1 of 12)	intron (NM_001202504, intron 1 of 12)	609	NM_001202504	9150	Hs.465490	NM_004715	HPRD:05377	CTDP1	CCFDN|FCP1	CTD (carboxy-terminal domain, RNA polymerase II, polypeptide A) phosphatase, subunit 1	protein-coding
peak_1450	chr3-117	chr3	14165957	14166199	+	18.8	0.603	promoter-TSS (NM_024334)	promoter-TSS (NM_024334)	293	NM_144636	131474	Hs.517815	NM_144636	HPRD:13045	CHCHD4	MIA40|TIMM40	coiled-coil-helix-coiled-coil-helix domain containing 4	protein-coding
peak_1451	chr8-167	chr8	80915847	80916089	+	18.8	0.680	intron (NM_014018, intron 1 of 2)	L1PA5|LINE|L1	26538	NM_014018	28957	Hs.521124	NM_014018	HPRD:10097	MRPS28	MRP-S28|MRP-S35|MRPS35	mitochondrial ribosomal protein S28	protein-coding
peak_1452	chr3-395	chr3	53025443	53025685	+	18.8	0.833	intron (NM_016329, intron 1 of 20)	AluSq|SINE|Alu	54525	NM_016329	51460	Hs.343679	NM_016329	HPRD:09539	SFMBT1	RU1|SFMBT|hSFMBT	Scm-like with four mbt domains 1	protein-coding
peak_1453	chr12-65	chr12	7126127	7126369	+	18.8	0.742	promoter-TSS (NM_005768)	promoter-TSS (NM_005768)	-406	NM_005768	10162	Hs.655248	NM_005768	HPRD:12816	LPCAT3	C3F|LPCAT|LPLAT 5|LPSAT|MBOAT5|OACT5|nessy	lysophosphatidylcholine acyltransferase 3	protein-coding
peak_1454	chr8-460	chr8	68481051	68481293	+	18.8	0.847	intron (NM_020361, intron 2 of 10)	AluSq|SINE|Alu	177448	NM_020361	57094	Hs.658850	NM_020361	HPRD:09891	CPA6	CPAH|ETL5|FEB11	carboxypeptidase A6	protein-coding
peak_1455	chr7-181	chr7	2139278	2139520	+	18.8	0.862	intron (NM_001013836, intron 11 of 18)	intron (NM_001013836, intron 11 of 18)	133184	NM_003550	8379	Hs.654838	NM_003550	HPRD:04065	MAD1L1	MAD1|PIG9|TP53I9|TXBP181	MAD1 mitotic arrest deficient-like 1 (yeast)	protein-coding
peak_1456	chr17-219	chr17	2252293	2252535	+	18.8	0.750	intron (NM_014853, intron 2 of 23)	AluSx|SINE|Alu	11606	NM_001098509	9905	Hs.513861	NM_014853	HPRD:15284	SGSM2	RUTBC1	small G protein signaling modulator 2	protein-coding
peak_1457	chr8-256	chr8	102005914	102006156	+	18.8	0.833	Intergenic	AluSx4|SINE|Alu	-40412	NM_003406	7534	Hs.492407	NM_003406	HPRD:03183	YWHAZ	14-3-3-zeta|HEL-S-3|HEL4|KCIP-1|YWHAD	tyrosine 3-monooxygenase/tryptophan 5-monooxygenase activation protein, zeta	protein-coding
peak_1458	chr10-20	chr10	43633752	43633994	+	18.8	0.704	promoter-TSS (NM_018590)	promoter-TSS (NM_018590)	-20	NM_018590	55454	Hs.657569	NM_018590	HPRD:11348	CSGALNACT2	CHGN2|GALNACT-2|GALNACT2	chondroitin sulfate N-acetylgalactosaminyltransferase 2	protein-coding
peak_1459	chr13-17	chr13	111267711	111267953	+	18.8	0.671	promoter-TSS (NM_001242883)	promoter-TSS (NM_001242883)	25	NR_040103	55739	Hs.408324	NM_018210	HPRD:07698	CARKD	LP3298	carbohydrate kinase domain containing	protein-coding
peak_1460	chr8-432	chr8	48882107	48882349	+	18.8	0.831	intron (NM_182746, intron 10 of 16)	intron (NM_182746, intron 10 of 16)	9465	NM_005914	4173	Hs.460184	NM_005914	HPRD:09094	MCM4	CDC21|CDC54|NKCD|NKGCD|P1-CDC21|hCdc21	minichromosome maintenance complex component 4	protein-coding
peak_1461	chr16-50	chr16	89788395	89788637	+	18.8	0.707	intron (NR_110129, intron 1 of 10)	CpG	564	NM_001113525	92822	Hs.290154	NM_152287	HPRD:12235	ZNF276	CENP-Z|CENPZ|ZADT|ZFP276|ZNF477	zinc finger protein 276	protein-coding
peak_1462	chr8-122	chr8	94433141	94433383	+	18.8	0.887	intron (NR_033858, intron 7 of 10)	intron (NR_033858, intron 7 of 10)	-254183	NM_001242668	389676	Hs.386711	NM_001242668	ENSG00000254318	C8orf87	-	chromosome 8 open reading frame 87	protein-coding
peak_1463	chr7-95	chr7	64197112	64197354	+	18.8	0.793	Intergenic	CpG	-57533	NM_001271649	7697	Hs.184080	NM_006524	HPRD:07244	ZNF138	pHZ-32	zinc finger protein 138	protein-coding
peak_1464	chr19-61	chr19	39893297	39893539	+	18.8	0.712	Intergenic	CpG	-4069	NM_003407	7538	Hs.534052	NM_003407	HPRD:01835	ZFP36	G0S24|GOS24|NUP475|RNF162A|TIS11|TTP|zfp-36	ZFP36 ring finger protein	protein-coding
peak_1465	chr21-70	chr21	45431976	45432218	+	18.8	0.761	promoter-TSS (NM_003274)	promoter-TSS (NM_003274)	-109	NM_003274	7109	Hs.126221	NM_003274	HPRD:03656	TRAPPC10	EHOC-1|EHOC1|GT334|TMEM1|TRS130|TRS30	trafficking protein particle complex 10	protein-coding
peak_1466	chr12-349	chr12	50112331	50112573	+	18.8	0.657	Intergenic	AluY|SINE|Alu	-11255	NM_198900	91010	Hs.179838	NM_175736	HPRD:17007	FMNL3	FHOD3|WBP-3|WBP3	formin-like 3	protein-coding
peak_1467	chr18-575	chr18	11369721	11369963	+	18.8	0.887	Intergenic	THE1D|LTR|ERVL-MaLR	-118727	NR_110779	101927433	Hs.331210	NR_110778	ENSG00000267252	LINC01255	-	long intergenic non-protein coding RNA 1255	ncRNA
peak_1468	chr19-239	chr19	30547861	30548103	+	18.8	0.945	Intergenic	AluSx|SINE|Alu	114836	NR_045557	8725	Hs.466391	NM_003796	HPRD:11943	URI1	C19orf2|NNX3|PPP1R19|RMP|URI	URI1, prefoldin-like chaperone	protein-coding
peak_1469	chr8-1034	chr8	56202724	56202966	+	18.8	0.900	intron (NM_052898, intron 1 of 2)	AluSx1|SINE|Alu	165036	NR_027765	100133234	Hs.729852	NR_027765	ENSG00000248522	SBF1P1	-	SET binding factor 1 pseudogene 1	pseudo
peak_1470	chr2-144	chr2	55858021	55858263	+	18.8	0.817	Intergenic	AluSx1|SINE|Alu	-13282	NM_001282850	57223	Hs.516182	NM_020463	HPRD:13854	SMEK2	FLFL2|PP4R3B|PSY2|smk1	SMEK homolog 2, suppressor of mek1 (Dictyostelium)	protein-coding
peak_1471	chr1-389	chr1	245777638	245777880	+	18.8	0.800	intron (NM_018012, intron 9 of 14)	AluSg4|SINE|Alu	459472	NM_018012	55083	Hs.368096	NM_018012	ENSG00000162849	KIF26B	-	kinesin family member 26B	protein-coding
peak_1472	chr17-233	chr17	39305627	39305869	+	18.8	0.867	exon (NM_033188, exon 1 of 1)	exon (NM_033188, exon 1 of 1)	306	NM_033188	85289	Hs.514863	NM_033188	HPRD:13946	KRTAP4-5	KAP4.5|KRTAP4.5	keratin associated protein 4-5	protein-coding
peak_1473	chr14-12	chr14	50100655	50100897	+	18.8	0.689	exon (NM_018139, exon 1 of 3)	exon (NM_018139, exon 1 of 3)	1172	NM_001083908	55172	Hs.231761	NM_018139	HPRD:12627	DNAAF2	C14orf104|CILD10|KTU|PF13	dynein, axonemal, assembly factor 2	protein-coding
peak_1474	chr15-392	chr15	31889999	31890241	+	18.8	0.897	intron (NM_130901, intron 1 of 10)	L2|LINE|L2	57422	NM_130901	161725	Hs.355236	NM_130901	HPRD:12666	OTUD7A	C15orf16|C16ORF15|CEZANNE2|OTUD7	OTU deubiquitinase 7A	protein-coding
peak_1475	chr7-461	chr7	68715570	68715812	+	18.8	0.900	Intergenic	AluSx1|SINE|Alu	346790	NR_108105	100507468	Hs.362492	NR_108105		LOC100507468	-	uncharacterized LOC100507468	ncRNA
peak_1476	chr1-274	chr1	14057473	14057715	+	18.8	0.927	exon (NM_012231, exon 3 of 10)	exon (NM_012231, exon 3 of 10)	-18282	NM_001007257	7799	Hs.371823	NM_012231	HPRD:03120	PRDM2	HUMHOXY1|KMT8|MTB-ZF|RIZ|RIZ1|RIZ2	PR domain containing 2, with ZNF domain	protein-coding
peak_1477	chr12-248	chr12	54357395	54357637	+	18.4	0.852	non-coding (NR_003716, exon 6 of 6)	non-coding (NR_003716, exon 6 of 6)	5024	NR_003716	100124700	Hs.197076	NR_003716	ENSG00000228630	HOTAIR	HOXAS|HOXC-AS4|HOXC11-AS1|NCRNA00072	HOX transcript antisense RNA	ncRNA
peak_1478	chr13-7	chr13	111364705	111364947	+	18.4	0.690	promoter-TSS (NM_198219)	promoter-TSS (NM_198219)	-144	NM_198217	3621	Hs.46700	NM_005537	HPRD:03337	ING1	p24ING1c|p33|p33ING1|p33ING1b|p47|p47ING1a	inhibitor of growth family, member 1	protein-coding
peak_1479	chr1-156	chr1	224033068	224033310	+	18.4	0.615	intron (NM_001031685, intron 1 of 17)	CpG	485	NM_005426	7159	Hs.523968	NM_005426	HPRD:11803	TP53BP2	53BP2|ASPP2|BBP|P53BP2|PPP1R13A	tumor protein p53 binding protein 2	protein-coding
peak_1480	chr8-390	chr8	91113710	91113952	+	18.4	0.806	Intergenic	AluSx|SINE|Alu	-18724	NM_004929	793	Hs.65425	NM_004929	HPRD:00229	CALB1	CALB	calbindin 1, 28kDa	protein-coding
peak_1481	chr15-31	chr15	66789984	66790226	+	18.4	0.825	promoter-TSS (NM_006049)	promoter-TSS (NM_006049)	41	NM_006049	10302	Hs.30174	NM_006049	HPRD:16183	SNAPC5	SNAP19	small nuclear RNA activating complex, polypeptide 5, 19kDa	protein-coding
peak_1482	chr8-375	chr8	67857355	67857597	+	18.4	0.757	Intergenic	AluY|SINE|Alu	17349	NM_001193502	100129654	Hs.120040	NM_001193502	ENSG00000261787	TCF24	TCF-24|bHLHa25	transcription factor 24	protein-coding
peak_1483	chr16-316	chr16	89753304	89753546	+	18.4	0.759	intron (NR_027703, intron 1 of 11)	CpG	349	NM_052987	8558	Hs.699177	NM_003674	ENSG00000185324	CDK10	PISSLRE	cyclin-dependent kinase 10	protein-coding
peak_1484	chr3-23	chr3	129295647	129295889	+	18.4	0.731	intron (NM_015103, intron 9 of 35)	intron (NM_015103, intron 9 of 35)	29814	NM_015103	23129	Hs.301685	NM_015103	HPRD:05046	PLXND1	PLEXD1	plexin D1	protein-coding
peak_1485	chr12-91	chr12	2741820	2742062	+	18.4	0.823	intron (NM_001129832, intron 30 of 47)	intron (NM_001129832, intron 30 of 47)	39445	NR_046579	100874235	Hs.667644	NR_046579		CACNA1C-AS2	-	CACNA1C antisense RNA 2	ncRNA
peak_1486	chr14-50	chr14	64854541	64854783	+	18.4	0.852	promoter-TSS (NM_005956)	promoter-TSS (NM_005956)	-97	NM_005956	4522	Hs.652308	NM_005956	HPRD:01403	MTHFD1	MTHFC|MTHFD	methylenetetrahydrofolate dehydrogenase (NADP+ dependent) 1, methenyltetrahydrofolate cyclohydrolase, formyltetrahydrofolate synthetase	protein-coding
peak_1487	chr18-47	chr18	75224286	75224528	+	18.4	0.859	Intergenic	Intergenic	262399	NM_001480	2587	Hs.272191	NM_001480		GALR1	GALNR|GALNR1	galanin receptor 1	protein-coding
peak_1488	chr9-98	chr9	96003844	96004086	+	18.4	0.867	intron (NM_006648, intron 6 of 28)	intron (NM_006648, intron 6 of 28)	56753	NM_001282394	65268	Hs.654856	NM_006648	HPRD:06951	WNK2	NY-CO-43|P/OKcl.13|PRKWNK2|SDCCAG43	WNK lysine deficient protein kinase 2	protein-coding
peak_1489	chr1-381	chr1	228225804	228226046	+	18.4	0.697	intron (NM_033131, intron 2 of 3)	intron (NM_033131, intron 2 of 3)	31202	NM_033131	89780	Hs.336930	NM_033131	HPRD:05897	WNT3A	-	wingless-type MMTV integration site family, member 3A	protein-coding
peak_1490	chr9-155	chr9	134187620	134187862	+	18.4	0.657	Intergenic	AluJb|SINE|Alu	22660	NM_032728	84814	Hs.134292	NM_032728	HPRD:12972	PPAPDC3	C9orf67|NET39	phosphatidic acid phosphatase type 2 domain containing 3	protein-coding
peak_1491	chr8-948	chr8	105278911	105279153	+	18.4	0.852	Intergenic	AluSq|SINE|Alu	43469	NM_001282882	9699	Hs.655271	NM_014677		RIMS2	OBOE|RAB3IP3|RIM2	regulating synaptic membrane exocytosis 2	protein-coding
peak_1492	chr12-178	chr12	120907456	120907698	+	18.4	0.789	promoter-TSS (NM_003769)	promoter-TSS (NM_003769)	-19	NM_003769	8683	Hs.706889	NM_003769	HPRD:09053	SRSF9	SFRS9|SRp30c	serine/arginine-rich splicing factor 9	protein-coding
peak_1493	chr22-29	chr22	37703069	37703311	+	18.4	0.862	intron (NM_013385, intron 8 of 12)	intron (NM_013385, intron 8 of 12)	24695	NM_013385	27128	Hs.170944	NM_013385	HPRD:07354	CYTH4	CYT4|DJ63G5.1|PSCD4	cytohesin 4	protein-coding
peak_1494	chr8-1618	chr8	70856673	70856915	+	18.4	0.766	Intergenic	AluSg|SINE|Alu	-109495	NM_030958	81796	Hs.152460	NM_030958	HPRD:15399	SLCO5A1	OATP-J|OATP-RP4|OATP5A1|OATPRP4|SLC21A15	solute carrier organic anion transporter family, member 5A1	protein-coding
peak_1495	chr13-27	chr13	55631857	55632099	+	18.4	0.842	Intergenic	HERV17-int|LTR|ERV1	-116611	NR_049804	100846996		NR_049804	miRBase:MI0017874	MIR5007	-	microRNA 5007	ncRNA
peak_1496	chr8-759	chr8	95228511	95228753	+	18.4	0.842	intron (NM_001144663, intron 1 of 17)	intron (NM_001144663, intron 1 of 17)	899	NM_001144663	1015	Hs.591853	NM_004063	HPRD:04312	CDH17	CDH16|HPT-1|HPT1	cadherin 17, LI cadherin (liver-intestine)	protein-coding
peak_1497	chr8-361	chr8	54673654	54673896	+	18.4	0.879	intron (NM_213619, intron 10 of 12)	AluY|SINE|Alu	81827	NM_213620	51606	Hs.491737	NM_015941	HPRD:10591	ATP6V1H	MSTP042|NBP1|SFD|SFDalpha|SFDbeta|VMA13	ATPase, H+ transporting, lysosomal 50/57kDa, V1 subunit H	protein-coding
peak_1498	chr5-134	chr5	71812020	71812262	+	18.4	0.893	Intergenic	AluJb|SINE|Alu	-8892	NM_152625	167465	Hs.370303	NM_152625	HPRD:18329	ZNF366	DCSCRIPT	zinc finger protein 366	protein-coding
peak_1499	chr9-79	chr9	126596067	126596309	+	18.4	0.929	intron (NM_020946, intron 2 of 21)	AluSc|SINE|Alu	96229	NM_024820	57706	Hs.744995	NM_020946	HPRD:17221	DENND1A	FAM31A|KIAA1608	DENN/MADD domain containing 1A	protein-coding
peak_1500	chr16-63	chr16	74330620	74330862	+	18.4	0.714	promoter-TSS (NM_002811)	promoter-TSS (NM_002811)	68	NM_002811	5713	Hs.440604	NM_002811	HPRD:01147	PSMD7	MOV34|P40|Rpn8|S12	proteasome (prosome, macropain) 26S subunit, non-ATPase, 7	protein-coding
peak_1501	chr17-242	chr17	72563708	72563950	+	18.4	0.927	Intergenic	Intergenic	-17228	NM_152460	146723	Hs.350775	NM_152460	HPRD:08112	C17orf77	-	chromosome 17 open reading frame 77	protein-coding
peak_1502	chr4-30	chr4	78275780	78276022	+	18.4	0.967	Intergenic	Intergenic	-157006	NM_006419	10563	Hs.100431	NM_006419	HPRD:05513	CXCL13	ANGIE|ANGIE2|BCA-1|BCA1|BLC|BLR1L|SCYB13	chemokine (C-X-C motif) ligand 13	protein-coding
peak_1503	chr13-13	chr13	48611754	48611996	+	18.4	0.658	5' UTR (NM_018283, exon 1 of 3)	5' UTR (NM_018283, exon 1 of 3)	172	NM_018283	55270	Hs.144407	NM_018283	HPRD:14848	NUDT15	MTH2	nudix (nucleoside diphosphate linked moiety X)-type motif 15	protein-coding
peak_1504	chr12-62	chr12	50560677	50560919	+	18.4	0.627	intron (NM_001281731, intron 1 of 10)	CpG	518	NM_001281731	91012	Hs.270525	NM_147190	HPRD:13963	CERS5	LASS5|Trh4	ceramide synthase 5	protein-coding
peak_1505	chr8-498	chr8	100592764	100593006	+	18.4	0.742	intron (NM_152564, intron 33 of 61)	AluJr|SINE|Alu	-43796	NR_030596	100126309		NR_030596	miRBase:MI0005541	MIR875	MIRN875|hsa-mir-875	microRNA 875	ncRNA
peak_1506	chr1-533	chr1	17050549	17050791	+	18.4	0.694	Intergenic	Intergenic	-4018	NR_026567	284729	Hs.548239	NR_026567	ENSG00000268869	ESPNP	dJ1182A14.1	espin pseudogene	pseudo
peak_1507	chr8-173	chr8	120937308	120937550	+	18.4	0.871	intron (NM_001283012, intron 1 of 6)	AluSz|SINE|Alu	51534	NM_022783	64798	Hs.112981	NM_022783	HPRD:13137	DEPTOR	DEP.6|DEPDC6	DEP domain containing MTOR-interacting protein	protein-coding
peak_1508	chr8-366	chr8	57055575	57055817	+	18.4	0.761	Intergenic	MER52A|LTR|ERV1	-29155	NM_005372	4342	Hs.533432	NM_005372	HPRD:01816	MOS	MSV	v-mos Moloney murine sarcoma viral oncogene homolog	protein-coding
peak_1509	chr16-74	chr16	3184872	3185114	+	18.4	0.833	promoter-TSS (NM_001134655)	promoter-TSS (NM_001134655)	-64	NM_004220	7760	Hs.115284	NM_004220	HPRD:12224	ZNF213	CR53|ZKSCAN21|ZSCAN53	zinc finger protein 213	protein-coding
peak_1510	chr13-119	chr13	33142693	33142935	+	18.4	0.792	Intergenic	AluSc8|SINE|Alu	-17750	NM_015032	23047	Hs.744901	NM_015032	HPRD:05624	PDS5B	APRIN|AS3|CG008	PDS5, regulator of cohesion maintenance, homolog B (S. cerevisiae)	protein-coding
peak_1511	chr19-66	chr19	32896429	32896671	+	18.4	0.806	promoter-TSS (NM_001172774)	promoter-TSS (NM_001172774)	-105	NR_046201	400684	Hs.438766	NR_046201	ENSG00000267213	LOC400684	-	uncharacterized LOC400684	ncRNA
peak_1512	chr18-97	chr18	70169599	70169841	+	18.4	0.807	Intergenic	MER52D|LTR|ERV1	42003	NM_182511	147381	Hs.569851	NM_182511	HPRD:15970	CBLN2	-	cerebellin 2 precursor	protein-coding
peak_1513	chr19-117	chr19	56879513	56879755	+	18.4	0.823	non-coding (NR_033418, exon 1 of 6)	non-coding (NR_033418, exon 1 of 6)	144	NR_033418	147947	Hs.467326	NM_194319	HPRD:15828	ZNF542P	ZNF542	zinc finger protein 542, pseudogene	pseudo
peak_1514	chr8-81	chr8	101363066	101363308	+	18.4	0.761	Intergenic	SVA_B|Other|Other	-14741	NM_001280539	25897	Hs.292882	NM_015435	HPRD:06176	RNF19A	RNF19	ring finger protein 19A, RBR E3 ubiquitin protein ligase	protein-coding
peak_1515	chr7-64	chr7	104585524	104585766	+	18.4	0.836	Intergenic	Intergenic	-18553	NR_027374	723809	Hs.124316	NR_027374		LHFPL3-AS2	-	LHFPL3 antisense RNA 2	ncRNA
peak_1516	chr1-340	chr1	230407388	230407630	+	18.4	0.778	intron (NM_001291866, intron 14 of 15)	MER21C|LTR|ERVL	154165	NM_001258311	79605	Hs.520463	NM_024554	HPRD:10148	PGBD5	-	piggyBac transposable element derived 5	protein-coding
peak_1517	chr8-278	chr8	49195092	49195334	+	18.4	0.852	Intergenic	Intergenic	-268914	NR_105002	101929268	Hs.683934	NR_105002	ENSG00000253608	LOC101929268	-	uncharacterized LOC101929268	ncRNA
peak_1518	chr8-790	chr8	103684835	103685077	+	18.4	0.962	Intergenic	AluSz6|SINE|Alu	-16826	NM_005655	7071	Hs.435001	NM_005655	HPRD:03527	KLF10	EGR-alpha|EGRA|TIEG|TIEG1	Kruppel-like factor 10	protein-coding
peak_1519	chr5-51	chr5	43067017	43067259	+	18.4	0.761	promoter-TSS (NR_034127)	promoter-TSS (NR_034127)	13	NR_102752	100506639	Hs.666493	NR_102752		LOC100506639	-	uncharacterized LOC100506639	ncRNA
peak_1520	chr8-606	chr8	98761588	98761830	+	18.4	0.712	Intergenic	AluSx|SINE|Alu	-26100	NM_018407	55353	Hs.492314	NM_018407		LAPTM4B	LAPTM4beta|LC27	lysosomal protein transmembrane 4 beta	protein-coding
peak_1521	chr1-114	chr1	234735831	234736073	+	18.4	0.701	Intergenic	CpG	9319	NM_182972	359948	Hs.350268	NM_182972	HPRD:17160	IRF2BP2	-	interferon regulatory factor 2 binding protein 2	protein-coding
peak_1522	chr10-30	chr10	30994296	30994538	+	18.4	0.912	intron (NR_036438, intron 7 of 9)	intron (NR_036438, intron 7 of 9)	13214	NR_036438	645954	Hs.408581	NR_036438	ENSG00000234814	SVILP1	-	supervillin pseudogene 1	pseudo
peak_1523	chr18-414	chr18	72208439	72208681	+	18.4	0.881	intron (NM_032649, intron 1 of 11)	intron (NM_032649, intron 1 of 11)	6868	NM_032649	84735	Hs.400613	NM_032649	HPRD:09883	CNDP1	CN1|CPGL2|HsT2308	carnosine dipeptidase 1 (metallopeptidase M20 family)	protein-coding
peak_1524	chr16-111	chr16	70931831	70932073	+	18.4	0.750	intron (NM_001270974, intron 53 of 85)	AluJo|SINE|Alu	-96891	NM_018052	55697	Hs.445061	NM_018052	HPRD:07660	VAC14	ArPIKfyve|TAX1BP2|TRX	Vac14 homolog (S. cerevisiae)	protein-coding
peak_1525	chr2-137	chr2	74347564	74347806	+	18.4	0.734	Intergenic	CpG	27354	NM_001035505	388962	Hs.61472	NM_212552	HPRD:14209	BOLA3	MMDS2	bolA family member 3	protein-coding
peak_1526	chr2-514	chr2	129511766	129512008	+	18.4	0.768	Intergenic	Intergenic	-110287	NR_110278	101927881	Hs.570247	NR_110278		LOC101927881	-	uncharacterized LOC101927881	ncRNA
peak_1527	chr6-25	chr6	33290655	33290897	+	18.4	0.746	promoter-TSS (NM_001254717)	promoter-TSS (NM_001254717)	17	NM_001350	1616	Hs.336916	NM_001350	HPRD:04424	DAXX	BING2|DAP6|EAP1	death-domain associated protein	protein-coding
peak_1528	chr1-153	chr1	205257389	205257631	+	18.4	0.720	Intergenic	Intergenic	32181	NM_001297613	9911	Hs.6360	NM_014858	HPRD:11040	TMCC2	HUCEP11	transmembrane and coiled-coil domain family 2	protein-coding
peak_1529	chr8-676	chr8	49610489	49610731	+	18.4	0.776	non-coding (NR_105002, exon 4 of 4)	non-coding (NR_105002, exon 4 of 4)	37260	NR_024605	79645	Hs.23245	NM_024593	HPRD:08565	EFCAB1	-	EF-hand calcium binding domain 1	protein-coding
peak_1530	chr18-41	chr18	61637461	61637703	+	18.4	0.729	intron (NM_198833, intron 1 of 6)	CpG	319	NM_198833	5271	Hs.368077	NM_002640	HPRD:03412	SERPINB8	CAP2|PI8	serpin peptidase inhibitor, clade B (ovalbumin), member 8	protein-coding
peak_1531	chr17-61	chr17	49230755	49230997	+	18.4	0.930	promoter-TSS (NR_037149)	promoter-TSS (NR_037149)	-21	NR_037149	654364	Hs.463456	NM_001018136	ENSG00000011052	NME1-NME2	NM23-LV|NMELV	NME1-NME2 readthrough	protein-coding
peak_1532	chr8-136	chr8	61591717	61591959	+	18.4	0.686	intron (NM_017780, intron 1 of 37)	CpG	514	NM_017780	55636	Hs.20395	NM_017780	HPRD:10595	CHD7	CRG|HH5|IS3|KAL5	chromodomain helicase DNA binding protein 7	protein-coding
peak_1533	chr8-257	chr8	102750513	102750755	+	18.4	0.828	intron (NM_001040625, intron 4 of 6)	AluSq2|SINE|Alu	52805	NM_032041	83988	Hs.492427	NM_032041	HPRD:09466	NCALD	-	neurocalcin delta	protein-coding
peak_1534	chr18-138	chr18	78011763	78012005	+	18.4	0.812	Intergenic	Intergenic	-6487	NM_032510	84552	Hs.654920	NM_032510	HPRD:10138	PARD6G	PAR-6G|PAR6gamma	par-6 family cell polarity regulator gamma	protein-coding
peak_1535	chr2-512	chr2	120501227	120501469	+	18.4	0.811	Intergenic	AluSz|SINE|Alu	-15859	NM_002830	5775	Hs.469809	NM_002830	HPRD:01471	PTPN4	MEG|PTPMEG|PTPMEG1	protein tyrosine phosphatase, non-receptor type 4 (megakaryocyte)	protein-coding
peak_1536	chr8-766	chr8	95969117	95969359	+	18.4	0.825	Intergenic	AluSz|SINE|Alu	-7623	NM_001135733	94241	Hs.492261	NM_033285	HPRD:09367	TP53INP1	SIP|TP53DINP1|TP53INP1A|TP53INP1B|Teap|p53DINP1	tumor protein p53 inducible nuclear protein 1	protein-coding
peak_1537	chr11-66	chr11	207372	207614	+	18.4	0.716	promoter-TSS (NM_016526)	promoter-TSS (NM_016526)	-18	NM_021932	60626	Hs.592292	NM_021932	HPRD:12373	RIC8A	RIC8	RIC8 guanine nucleotide exchange factor A	protein-coding
peak_1538	chr12-1035	chr12	6967680	6967922	+	18.4	0.836	intron (NM_003481, intron 8 of 19)	intron (NM_003481, intron 8 of 19)	6510	NM_003481	8078	Hs.631661	NM_003481	HPRD:03265	USP5	ISOT	ubiquitin specific peptidase 5 (isopeptidase T)	protein-coding
peak_1539	chr2-195	chr2	46717786	46718028	+	18.4	0.879	Intergenic	Intergenic	11203	NM_001145051	388946	Hs.733348	NM_001145051	ENSG00000187600	TMEM247	-	transmembrane protein 247	protein-coding
peak_1540	chr12-695	chr12	31072004	31072246	+	18.4	0.887	Intergenic	AluSz|SINE|Alu	-7713	NM_001080509	441631	Hs.505141	NM_001080509	ENSG00000110900	TSPAN11	VSSW1971	tetraspanin 11	protein-coding
peak_1541	chr22-91	chr22	31139329	31139571	+	18.4	0.823	intron (NM_030758, intron 2 of 13)	intron (NM_030758, intron 2 of 13)	11906	NR_036171	100422912		NR_036171		MIR3200	-	microRNA 3200	ncRNA
peak_1542	chr8-1073	chr8	69591256	69591498	+	18.4	0.855	intron (NM_052958, intron 8 of 13)	AluSc8|SINE|Alu	-347651	NR_038877	286189	Hs.593427	NR_038877	ENSG00000248801	LOC286189	-	uncharacterized LOC286189	ncRNA
peak_1543	chr8-90	chr8	84763979	84764221	+	18.4	0.770	Intergenic	AluSq2|SINE|Alu	-331353	NM_001100392	138046	Hs.121663	NM_173848	HPRD:11236	RALYL	HNRPCL3	RALY RNA binding protein-like	protein-coding
peak_1544	chr8-500	chr8	101389575	101389817	+	18.4	0.897	Intergenic	Intergenic	-5295	NR_039681	100616451		NR_039681	miRBase:MI0016822	MIR4471	-	microRNA 4471	ncRNA
peak_1545	chr2-171	chr2	25497845	25498087	+	18.4	0.769	intron (NM_175629, intron 5 of 22)	intron (NM_175629, intron 5 of 22)	-22782	NM_153759	1788	Hs.515840	NM_022552	HPRD:04141	DNMT3A	DNMT3A2|M.HsaIIIA|TBRS	DNA (cytosine-5-)-methyltransferase 3 alpha	protein-coding
peak_1546	chr7-82	chr7	73668643	73668885	+	18.4	0.818	promoter-TSS (NM_002914)	promoter-TSS (NM_002914)	24	NM_001278793	5982	Hs.647062	NM_002914	HPRD:02675	RFC2	RFC40	replication factor C (activator 1) 2, 40kDa	protein-coding
peak_1547	chr8-613	chr8	100985849	100986091	+	18.4	0.862	intron (NM_015668, intron 23 of 27)	AluSx3|SINE|Alu	-79728	NM_004374	1345	Hs.351875	NM_004374	HPRD:00494	COX6C	-	cytochrome c oxidase subunit VIc	protein-coding
peak_1548	chr18-35	chr18	48494223	48494465	+	18.4	0.746	promoter-TSS (NM_018696)	promoter-TSS (NM_018696)	-43	NM_018696	55520	Hs.657360	NM_018696	HPRD:16275	ELAC1	D29	elaC ribonuclease Z 1	protein-coding
peak_1549	chr6-128	chr6	33138384	33138626	+	18.4	0.681	intron (NM_080679, intron 43 of 62).2	intron (NM_080679, intron 43 of 62).2	21740	NM_080680	1302	Hs.390171	NM_080679	HPRD:00376	COL11A2	DFNA13|DFNB53|FBCG2|HKE5|PARP|STL3	collagen, type XI, alpha 2	protein-coding
peak_1550	chr12-226	chr12	21639695	21639937	+	18.4	0.750	intron (NM_002907, intron 4 of 14)	AluSx1|SINE|Alu	14787	NM_032941	5965	Hs.235069	NM_002907	HPRD:02762	RECQL	RECQL1|RecQ1	RecQ helicase-like	protein-coding
peak_1551	chr8-1196	chr8	122300748	122300990	+	18.4	0.962	Intergenic	AluSc8|SINE|Alu	-350717	NR_002835	594842	Hs.668686	NR_002835		HAS2-AS1	HAS2-AS|HAS2AS|HASNT|NCRNA00077	HAS2 antisense RNA 1	ncRNA
peak_1552	chr11-43	chr11	118306963	118307205	+	18.4	0.707	promoter-TSS (NM_005933)	promoter-TSS (NM_005933)	-121	NM_005933	4297	Hs.258855	NM_005933	HPRD:01162	KMT2A	ALL-1|CXXC7|HRX|HTRX1|MLL|MLL/GAS7|MLL1|MLL1A|TET1-MLL|TRX1|WDSTS	lysine (K)-specific methyltransferase 2A	protein-coding
peak_1553	chr12-103	chr12	31226928	31227170	+	18.4	0.776	promoter-TSS (NR_038927)	promoter-TSS (NR_038927)	-268	NR_038927	100506660	Hs.586774	NR_038927	ENSG00000245614	DDX11-AS1	-	DDX11 antisense RNA 1	ncRNA
peak_1554	chr16-206	chr16	70185961	70186203	+	18.4	0.682	intron (NM_017990, intron 17 of 18)	intron (NM_017990, intron 17 of 18)	-21846	NM_173619	283971	Hs.556045	NM_173619	HPRD:14587	CLEC18C	MRCL|MRCL3	C-type lectin domain family 18, member C	protein-coding
peak_1555	chr2-489	chr2	68448294	68448536	+	18.4	0.859	intron (NM_000945, intron 1 of 5)	AluSx1|SINE|Alu	31236	NM_000945	5534	Hs.280604	NM_000945	HPRD:03195	PPP3R1	CALNB1|CNB|CNB1	protein phosphatase 3, regulatory subunit B, alpha	protein-coding
peak_1556	chr8-1177	chr8	106445676	106445918	+	18.4	0.821	intron (NM_012082, intron 2 of 7)	AluY|SINE|Alu	114650	NM_012082	23414	Hs.431009	NM_012082	HPRD:04737	ZFPM2	DIH3|FOG2|ZC2HC11B|ZNF89B|hFOG-2	zinc finger protein, FOG family member 2	protein-coding
peak_1557	chr6-77	chr6	157469793	157470035	+	18.4	0.852	exon (NM_017519, exon 8 of 19)	exon (NM_017519, exon 8 of 19)	275377	NM_018452	729515	Hs.157212	NM_018452	ENSG00000215712	TMEM242	BM033|C6orf35	transmembrane protein 242	protein-coding
peak_1558	chr16-128	chr16	11945337	11945579	+	18.4	0.797	promoter-TSS (NM_015659)	promoter-TSS (NM_015659)	-16	NM_015659	26156	Hs.401842	NM_015659	HPRD:10897	RSL1D1	CSIG|PBK1|UTP30	ribosomal L1 domain containing 1	protein-coding
peak_1559	chr2-143	chr2	232650978	232651220	+	18.4	0.775	promoter-TSS (NM_022730)	promoter-TSS (NM_022730)	6	NM_001282952	64708	Hs.335061	NM_022730	HPRD:09889	COPS7B	CSN7B|SGN7b	COP9 signalosome subunit 7B	protein-coding
peak_1560	chr2-317	chr2	198318568	198318810	+	18.4	0.698	intron (NM_025147, intron 1 of 4)	intron (NM_025147, intron 1 of 4)	458	NM_025147	80219	Hs.606592	NM_025147	HPRD:08582	COQ10B	-	coenzyme Q10 homolog B (S. cerevisiae)	protein-coding
peak_1561	chr11-154	chr11	3664102	3664344	+	18.4	0.708	promoter-TSS (NR_123732)	promoter-TSS (NR_123732)	-677	NM_053017	116969	Hs.125680	NM_053017	HPRD:12493	ART5	ARTC5	ADP-ribosyltransferase 5	protein-coding
peak_1562	chr15-41	chr15	74988272	74988514	+	18.4	0.825	promoter-TSS (NM_025083)	promoter-TSS (NM_025083)	-7	NM_025083	80153	Hs.96852	NM_025083	HPRD:07954	EDC3	LSM16|YJDC|YJEFN2	enhancer of mRNA decapping 3	protein-coding
peak_1563	chr10-47	chr10	112222883	112223125	+	18.4	0.804	Intergenic	Intergenic	-34621	NM_004419	1847	Hs.2128	NM_004419	HPRD:04349	DUSP5	DUSP|HVH3	dual specificity phosphatase 5	protein-coding
peak_1564	chr9-67	chr9	130890291	130890533	+	18.4	0.776	promoter-TSS (NR_024425)	promoter-TSS (NR_024425)	55	NM_001256335	80142	Hs.495219	NM_025072	HPRD:07458	PTGES2	C9orf15|GBF-1|GBF1|PGES2|mPGES-2	prostaglandin E synthase 2	protein-coding
peak_1565	chr11-93	chr11	67055851	67056093	+	18.4	0.758	promoter-TSS (NM_207354)	promoter-TSS (NM_207354)	-790	NM_207354	338692	Hs.438673	NM_207354	HPRD:17349	ANKRD13D	-	ankyrin repeat domain 13 family, member D	protein-coding
peak_1566	chr20-64	chr20	626197	626439	+	18.4	0.791	TTS (NM_080725)	TTS (NM_080725)	7696	NM_080725	140809	Hs.516830	NM_080725	HPRD:12747	SRXN1	C20orf139|Npn3|SRX|SRX1	sulfiredoxin 1	protein-coding
peak_1567	chr8-310	chr8	100246614	100246856	+	18.4	0.909	intron (NM_152564, intron 17 of 61)	intron (NM_152564, intron 17 of 61)	221241	NM_152564	157680	Hs.191540	NM_015243	HPRD:06379	VPS13B	CHS1|COH1	vacuolar protein sorting 13 homolog B (yeast)	protein-coding
peak_1568	chr20-27	chr20	2633032	2633274	+	18.4	0.698	promoter-TSS (NR_027700)	promoter-TSS (NR_027700)	-25	NM_006392	10528	Hs.376064	NM_006392	HPRD:10119	NOP56	NOL5A|SCA36	NOP56 ribonucleoprotein	protein-coding
peak_1569	chr8-474	chr8	81266513	81266755	+	18.4	0.597	Intergenic	AluSp|SINE|Alu	113010	NR_049894	100847056		NR_049894	miRBase:MI0019316	MIR5708	-	microRNA 5708	ncRNA
peak_1570	chr2-180	chr2	64486641	64486883	+	18.4	0.754	Intergenic	Intergenic	31227	NR_120420	100507006	Hs.442789	NR_120420		LOC100507006	-	uncharacterized LOC100507006	ncRNA
peak_1571	chr11-29	chr11	59436183	59436425	+	18.4	0.797	intron (NM_152716, intron 1 of 18)	CpG	207	NM_152716	219988	Hs.591960	NM_152716	HPRD:08214	PATL1	Pat1b|hPat1b	protein associated with topoisomerase II homolog 1 (yeast)	protein-coding
peak_1572	chr15-29	chr15	50647291	50647533	+	18.4	0.622	promoter-TSS (NR_026891)	promoter-TSS (NR_026891)	193	NM_002041	2553	Hs.654350	NM_002041	HPRD:15975	GABPB1	BABPB2|E4TF1|E4TF1-47|E4TF1-53|E4TF1B|GABPB|GABPB2|NRF2B1|NRF2B2	GA binding protein transcription factor, beta subunit 1	protein-coding
peak_1573	chr10-60	chr10	126490306	126490548	+	18.4	0.684	promoter-TSS (NM_032182)	promoter-TSS (NM_032182)	73	NM_032182	23172	Hs.280695	NM_032182	HPRD:13783	FAM175B	ABRO1|KIAA0157	family with sequence similarity 175, member B	protein-coding
peak_1574	chr1-686	chr1	166312511	166312753	+	18.4	0.897	Intergenic	LTR12C|LTR|ERV1	-176674	NM_001017961	149297	Hs.133029	NM_001017961	HPRD:18557	FAM78B	-	family with sequence similarity 78, member B	protein-coding
peak_1575	chr1-122	chr1	174128591	174128833	+	18.4	0.685	promoter-TSS (NR_121197)	promoter-TSS (NR_121197)	160	NM_014857	9910	Hs.585378	NM_014857	HPRD:16464	RABGAP1L	HHL|TBC1D18	RAB GTPase activating protein 1-like	protein-coding
peak_1576	chr8-1390	chr8	101982724	101982966	+	18.4	0.889	Intergenic	AluY|SINE|Alu	-17222	NM_003406	7534	Hs.492407	NM_003406	HPRD:03183	YWHAZ	14-3-3-zeta|HEL-S-3|HEL4|KCIP-1|YWHAD	tyrosine 3-monooxygenase/tryptophan 5-monooxygenase activation protein, zeta	protein-coding
peak_1577	chr17-128	chr17	36349920	36350162	+	18.4	0.700	Intergenic	Intergenic	-1392	NM_001001418	414060	Hs.735975	NM_001001418	HPRD:17559	TBC1D3C	TBC1D3D	TBC1 domain family, member 3C	protein-coding
peak_1578	chr8-513	chr8	113056531	113056773	+	18.4	0.741	Intergenic	AluY|SINE|Alu	-599070	NR_031745	100302225		NR_031745	miRBase:MI0010487	MIR2053	hsa-mir-2053	microRNA 2053	ncRNA
peak_1579	chr11-163	chr11	47735154	47735396	+	18.4	0.780	intron (NM_024783, intron 3 of 18)	AluY|SINE|Alu	1653	NM_024783	79841	Hs.147377	NM_024783	HPRD:08039	AGBL2	CCP2	ATP/GTP binding protein-like 2	protein-coding
peak_1580	chr8-126	chr8	99889675	99889917	+	18.4	0.828	intron (NM_001256312, intron 3 of 12)	AluSp|SINE|Alu	-51887	NM_006281	6788	Hs.492333	NM_006281	HPRD:05433	STK3	KRS1|MST2	serine/threonine kinase 3	protein-coding
peak_1581	chr22-352	chr22	30661359	30661601	+	18.4	0.806	intron (NM_020530, intron 1 of 2)	intron (NM_020530, intron 1 of 2)	1349	NM_020530	5008	Hs.248156	NM_020530	HPRD:01300	OSM	-	oncostatin M	protein-coding
peak_1582	chr6-50	chr6	166901697	166901939	+	18.4	0.921	intron (NM_001006932, intron 11 of 21)	intron (NM_001006932, intron 11 of 21)	21103	NR_031734	100302141		NR_031734		MIR1913	MIRN1913|hsa-mir-1913	microRNA 1913	ncRNA
peak_1583	chr1-255	chr1	175077921	175078163	+	18.4	0.768	intron (NM_022093, intron 9 of 18)	LTR12C|LTR|ERV1	41048	NM_022093	63923	Hs.156369	NM_022093	ENSG00000120332	TNN	TN-W	tenascin N	protein-coding
peak_1584	chr20-42	chr20	35201572	35201814	+	18.4	0.898	promoter-TSS (NM_001199513)	promoter-TSS (NM_001199513)	-15	NR_109939	101926987	Hs.647444	NR_109939		DLGAP4-AS1	-	DLGAP4 antisense RNA 1	ncRNA
peak_1585	chr3-39	chr3	12882973	12883215	+	18.4	0.781	promoter-TSS (NM_000994)	promoter-TSS (NM_000994)	-13	NM_000994	6161	Hs.265174	NM_000994	HPRD:17995	RPL32	L32	ribosomal protein L32	protein-coding
peak_1586	chr18-56	chr18	77364302	77364544	+	18.4	0.761	Intergenic	MLT1C|LTR|ERVL-MaLR	-75378	NM_004715	9150	Hs.465490	NM_004715	HPRD:05377	CTDP1	CCFDN|FCP1	CTD (carboxy-terminal domain, RNA polymerase II, polypeptide A) phosphatase, subunit 1	protein-coding
peak_1587	chr19-242	chr19	35645877	35646119	+	18.4	0.767	TTS (NM_022006)	TTS (NM_022006)	153	NM_001164605	53827	Hs.333418	NM_014164	HPRD:09448	FXYD5	DYSAD|IWU1|KCT1|OIT2|PRO6241|RIC	FXYD domain containing ion transport regulator 5	protein-coding
peak_1588	chr22-40	chr22	41842551	41842793	+	18.4	0.630	5' UTR (NM_016272, exon 1 of 2)	5' UTR (NM_016272, exon 1 of 2)	355	NM_016272	10766	Hs.474978	NM_016272	HPRD:09583	TOB2	TOB4|TOBL|TROB2	transducer of ERBB2, 2	protein-coding
peak_1589	chr20-28	chr20	32582203	32582445	+	18.4	0.743	promoter-TSS (NR_109886)	promoter-TSS (NR_109886)	-151	NR_109886	101926888	Hs.405849	NR_109885	ENSG00000228265	RALY-AS1	-	RALY antisense RNA 1	ncRNA
peak_1590	chr18-105	chr18	74548581	74548823	+	18.4	0.687	intron (NM_007345, intron 1 of 30)	AluY|SINE|Alu	12586	NM_007345	7776	Hs.719137	NM_007345	HPRD:05301	ZNF236	ZNF236A|ZNF236B	zinc finger protein 236	protein-coding
peak_1591	chr4-96	chr4	3497634	3497876	+	18.4	0.742	intron (NM_001301071, intron 7 of 9)	intron (NM_001301071, intron 7 of 9)	11484	NM_001256896	285489	Hs.122110	NM_173660	HPRD:08744	DOK7	C4orf25|CMS1B	docking protein 7	protein-coding
peak_1592	chr6-63	chr6	170615734	170615976	+	18.4	0.850	promoter-TSS (NM_032448)	promoter-TSS (NM_032448)	45	NM_032448	84498	Hs.369522	NM_032448	HPRD:11165	FAM120B	CCPG|KIAA1838|PGCC1|dJ894D12.1	family with sequence similarity 120B	protein-coding
peak_1593	chr4-131	chr4	60124314	60124556	+	18.4	0.807	Intergenic	AluY|SINE|Alu	-2147884	NM_001553	3490	Hs.479808	NM_001553	HPRD:04183	IGFBP7	AGM|FSTL2|IBP-7|IGFBP-7|IGFBP-7v|IGFBPRP1|MAC25|PSF|RAMSVPS|TAF	insulin-like growth factor binding protein 7	protein-coding
peak_1594	chr7-58	chr7	5013534	5013776	+	18.4	0.773	promoter-TSS (NR_023385)	promoter-TSS (NR_023385)	39	NR_015449	441191	Hs.520636	NR_015449	ENSG00000196204	RNF216P1	RNF216L|hCG2040556	ring finger protein 216 pseudogene 1	pseudo
peak_1595	chr2-343	chr2	66842478	66842720	+	18.4	0.712	intron (NR_110156, intron 1 of 5)	L1PA6|LINE|L1	41437	NR_110156	100507073	Hs.667940	NR_110156		LOC100507073	-	uncharacterized LOC100507073	ncRNA
peak_1596	chr8-344	chr8	127161032	127161274	+	18.4	0.873	Intergenic	L1PA16|LINE|L1	-176587	NR_125421	101927657	Hs.552133	NR_125421	ENSG00000244791	LOC101927657	-	uncharacterized LOC101927657	ncRNA
peak_1597	chr16-88	chr16	134773	135015	+	18.4	0.725	TTS (NM_001039476)	TTS (NM_001039476)	6725	NM_001015052	4350	Hs.459596	NM_002434	HPRD:06766	MPG	AAG|ADPG|APNG|CRA36.1|MDG|Mid1|PIG11|PIG16|anpg	N-methylpurine-DNA glycosylase	protein-coding
peak_1598	chr20-111	chr20	31057294	31057536	+	18.4	0.688	intron (NM_001256798, intron 5 of 10)	AluSp|SINE|Alu	13970	NM_080616	140688	Hs.516978	NM_080616	HPRD:10728	NOL4L	C20orf112|C20orf113|dJ1184F4.2|dJ1184F4.4	nucleolar protein 4-like	protein-coding
peak_1599	chr2-394	chr2	55817201	55817443	+	18.4	0.774	intron (NM_001282850, intron 4 of 15)	AluSp|SINE|Alu	27538	NM_001122964	57223	Hs.516182	NM_020463	HPRD:13854	SMEK2	FLFL2|PP4R3B|PSY2|smk1	SMEK homolog 2, suppressor of mek1 (Dictyostelium)	protein-coding
peak_1600	chr5-36	chr5	149380020	149380262	+	18.4	0.778	promoter-TSS (NM_001243253)	promoter-TSS (NM_001243253)	-28	NM_014983	22993	Hs.719189	NM_014983	ENSG00000113716	HMGXB3	HMGX3|SMF	HMG box domain containing 3	protein-coding
peak_1601	chr8-982	chr8	128457512	128457754	+	18.4	0.667	intron (NR_024393, intron 4 of 4)	MLT1A1-int|LTR|ERVL-MaLR	29776	NM_001159542	5462	Hs.450254	NM_001159542	ENSG00000212993	POU5F1B	OCT4-PG1|OCT4PG1|OTF3C|OTF3P1|POU5F1P1|POU5F1P4|POU5FLC20|POU5FLC8	POU class 5 homeobox 1B	protein-coding
peak_1602	chr8-1583	chr8	63595058	63595300	+	18.4	0.708	intron (NM_173688, intron 3 of 5)	L1PBa|LINE|L1	-295241	NR_027378	643763	Hs.491856	NM_001039769		UG0898H09	-	uncharacterized LOC643763	ncRNA
peak_1603	chr2-673	chr2	55241670	55241912	+	18.4	0.948	intron (NM_153828, intron 1 of 6)	AluSc|SINE|Alu	-4321	NM_007008	57142	Hs.637850	NM_007008	HPRD:07259	RTN4	ASY|NI220/250|NOGO|NOGO-A|NOGOC|NSP|NSP-CL|Nbla00271|Nbla10545|Nogo-B|Nogo-C|RTN-X|RTN4-A|RTN4-B1|RTN4-B2|RTN4-C	reticulon 4	protein-coding
peak_1604	chr8-1267	chr8	55930036	55930278	+	18.4	0.877	Intergenic	AluSz|SINE|Alu	-84860	NM_052898	114786	Hs.130197	NM_052898		XKR4	XRG4	XK, Kell blood group complex subunit-related family, member 4	protein-coding
peak_1605	chr8-382	chr8	77412782	77413024	+	18.4	0.814	intron (NR_105006, intron 3 of 5)	L1MA3|LINE|L1	94014	NR_105006	101926978	Hs.615028	NR_105006	ENSG00000254300	LINC01111	-	long intergenic non-protein coding RNA 1111	ncRNA
peak_1606	chr18-58	chr18	77687621	77687863	+	18.4	0.724	intron (NM_001146345, intron 3 of 4)	intron (NM_001146345, intron 3 of 4)	23911	NM_025078	80148	Hs.288284	NM_025078	HPRD:11454	PQLC1	-	PQ loop repeat containing 1	protein-coding
peak_1607	chr10-417	chr10	65801682	65801924	+	18.4	0.671	Intergenic	L1M3e|LINE|L1	520680	NM_001001330	221035	Hs.499833	NM_001001330	HPRD:16582	REEP3	C10orf74	receptor accessory protein 3	protein-coding
peak_1608	chr11-52	chr11	63993490	63993732	+	18.4	0.647	promoter-TSS (NM_001128613)	promoter-TSS (NM_001128613)	115	NM_001160392	83707	Hs.326586	NM_031472	HPRD:17479	TRPT1	-	tRNA phosphotransferase 1	protein-coding
peak_1609	chr8-137	chr8	64474389	64474631	+	18.4	0.844	Intergenic	MER52A|LTR|ERV1	-207478	NR_038875	286184	Hs.586402	NR_038875	ENSG00000253734	LINC01289	-	long intergenic non-protein coding RNA 1289	ncRNA
peak_1610	chrX-19	chrX	24711804	24712046	+	18.4	0.719	promoter-TSS (NM_016937)	promoter-TSS (NM_016937)	-139	NM_016937	5422	Hs.567319	NM_016937	HPRD:02416	POLA1	NSX|POLA|p180	polymerase (DNA directed), alpha 1, catalytic subunit	protein-coding
peak_1611	chr20-59	chr20	33386125	33386367	+	18.4	0.754	intron (NM_001242539, intron 1 of 13)	L1M1|LINE|L1	27187	NM_014071	23054	Hs.368971	NM_014071	HPRD:05599	NCOA6	AIB3|ASC2|NRC|PRIP|RAP250|TRBP	nuclear receptor coactivator 6	protein-coding
peak_1612	chr18-130	chr18	77268985	77269227	+	18.4	0.616	intron (NM_172387, intron 9 of 9)	intron (NM_172387, intron 9 of 9)	108832	NM_001278673	4772	Hs.534074	NM_006162	HPRD:02729	NFATC1	NF-ATC|NFAT2|NFATc	nuclear factor of activated T-cells, cytoplasmic, calcineurin-dependent 1	protein-coding
peak_1613	chr1-160	chr1	31354305	31354547	+	18.4	0.746	intron (NM_014654, intron 1 of 4)	intron (NM_014654, intron 1 of 4)	27054	NM_014654	9672	Hs.158287	NM_014654		SDC3	SDCN|SYND3	syndecan 3	protein-coding
peak_1614	chr2-559	chr2	58952822	58953064	+	18.4	0.849	intron (NR_033873, intron 2 of 13)	AluSc8|SINE|Alu	205055	NR_033873	400955	Hs.503210	NR_033873	ENSG00000233723	LINC01122	-	long intergenic non-protein coding RNA 1122	ncRNA
peak_1615	chr1-750	chr1	224274051	224274293	+	18.4	0.911	Intergenic	AluSx|SINE|Alu	-27617	NM_001136115	23219	Hs.64691	NM_015176	HPRD:12367	FBXO28	CENP-30|Fbx28	F-box protein 28	protein-coding
peak_1616	chr21-173	chr21	10012757	10012999	+	18.4	0.964	Intergenic	Intergenic	-44284	NR_038328	100132288	Hs.487562	NM_174948		TEKT4P2	MAFIPL|TEKT4P	tektin 4 pseudogene 2	pseudo
peak_1617	chr12-341	chr12	44195638	44195880	+	18.4	0.927	intron (NR_073473, intron 4 of 9)	AluSz|SINE|Alu	4419	NR_073473	5756	Hs.189075	NM_002822	HPRD:10174	TWF1	A6|PTK9	twinfilin actin-binding protein 1	protein-coding
peak_1618	chr17-84	chr17	37910657	37910899	+	18.4	0.794	Intergenic	CpG	14558	NM_001242443	2886	Hs.86859	NM_005310	HPRD:03311	GRB7	-	growth factor receptor-bound protein 7	protein-coding
peak_1619	chr5-106	chr5	171094921	171095163	+	18.4	0.810	Intergenic	Intergenic	-117834	NM_001289970	644994	Hs.591740	NM_001289970		SMIM23	C5orf50	small integral membrane protein 23	protein-coding
peak_1620	chr10-25	chr10	75504006	75504248	+	18.4	0.869	promoter-TSS (NM_198597)	promoter-TSS (NM_198597)	-4	NM_198597	9632	Hs.81964	NM_004922	HPRD:06217	SEC24C	-	SEC24 family member C	protein-coding
peak_1621	chr12-123	chr12	50056830	50057072	+	18.4	0.846	intron (NM_175736, intron 4 of 25)	intron (NM_175736, intron 4 of 25)	39548	NR_052006	25766	Hs.706827	NM_012272	HPRD:11044	PRPF40B	HYPC	PRP40 pre-mRNA processing factor 40 homolog B (S. cerevisiae)	protein-coding
peak_1622	chr14-18	chr14	77843535	77843777	+	18.4	0.721	promoter-TSS (NM_213601)	promoter-TSS (NM_213601)	-106	NM_001010860	161394	Hs.421961	NM_001010860		SAMD15	C14orf174|FAM15A	sterile alpha motif domain containing 15	protein-coding
peak_1623	chr6-31	chr6	149867119	149867361	+	18.4	0.684	promoter-TSS (NM_139126)	promoter-TSS (NM_139126)	-2	NM_139126	85313	Hs.744238	NM_139126	HPRD:07606	PPIL4	HDCME13P	peptidylprolyl isomerase (cyclophilin)-like 4	protein-coding
peak_1624	chr4-33	chr4	144105765	144106007	+	18.4	0.694	promoter-TSS (NM_001290326)	promoter-TSS (NM_001290326)	-184	NM_032557	84640	Hs.480848	NM_032557		USP38	HP43.8KD	ubiquitin specific peptidase 38	protein-coding
peak_1625	chr12-424	chr12	32283184	32283426	+	18.4	0.911	intron (NM_001003398, intron 1 of 8)	AluYc|SINE|Alu	23120	NM_001714	636	Hs.505202	NM_001714	HPRD:03730	BICD1	BICD	bicaudal D homolog 1 (Drosophila)	protein-coding
peak_1626	chr5-49	chr5	174905439	174905681	+	18.4	0.684	promoter-TSS (NM_022754)	promoter-TSS (NM_022754)	46	NM_022754	94081	Hs.369440	NM_022754	HPRD:18044	SFXN1	-	sideroflexin 1	protein-coding
peak_1627	chr19-60	chr19	39368603	39368845	+	18.4	0.812	TTS (NR_034146)	TTS (NR_034146)	195	NM_198445	126432	Hs.446933	NM_198445	HPRD:13517	RINL	-	Ras and Rab interactor-like	protein-coding
peak_1628	chr1-616	chr1	234539542	234539784	+	18.4	0.792	intron (NM_005646, intron 24 of 29)	AluSx1|SINE|Alu	30234	NM_001012985	388753	Hs.23198	NM_001012985	HPRD:18535	COA6	C1orf31	cytochrome c oxidase assembly factor 6 homolog (S. cerevisiae)	protein-coding
peak_1629	chr8-356	chr8	49636313	49636555	+	18.4	0.766	non-coding (NR_024605, exon 6 of 6)	non-coding (NR_024605, exon 6 of 6)	11436	NR_024605	79645	Hs.23245	NM_024593	HPRD:08565	EFCAB1	-	EF-hand calcium binding domain 1	protein-coding
peak_1630	chr8-263	chr8	118917877	118918119	+	18.1	0.771	intron (NM_000127, intron 1 of 10)	AluY|SINE|Alu	206060	NM_000127	2131	Hs.492618	NM_000127		EXT1	EXT|LGCR|LGS|TRPS2|TTV	exostosin glycosyltransferase 1	protein-coding
peak_1631	chr8-138	chr8	67952410	67952652	+	18.1	0.807	Intergenic	AluSx|SINE|Alu	-11745	NM_001013626	286187	Hs.583933	NM_001013626	HPRD:14573	PPP1R42	LRRC67|TLLR|dtr	protein phosphatase 1, regulatory subunit 42	protein-coding
peak_1632	chr1-269	chr1	234657649	234657891	+	18.1	0.754	Intergenic	MIR3|SINE|MIR	9755	NR_038426	100506795	Hs.448989	NR_038426	ENSG00000231768	LINC01354	-	long intergenic non-protein coding RNA 1354	ncRNA
peak_1633	chr4-27	chr4	184365675	184365917	+	18.1	0.797	promoter-TSS (NM_017632)	promoter-TSS (NM_017632)	7	NM_017632	55602	Hs.644077	NM_017632	HPRD:16683	CDKN2AIP	CARF	CDKN2A interacting protein	protein-coding
peak_1634	chr8-383	chr8	81228291	81228533	+	18.1	0.737	Intergenic	AluSp|SINE|Alu	74788	NR_049894	100847056		NR_049894	miRBase:MI0019316	MIR5708	-	microRNA 5708	ncRNA
peak_1635	chr15-432	chr15	60591760	60592002	+	18.1	0.875	Intergenic	Intergenic	98304	NM_001136015	302	Hs.511605	NM_004039	HPRD:01061	ANXA2	ANX2|ANX2L4|CAL1H|HEL-S-270|LIP2|LPC2|LPC2D|P36|PAP-IV	annexin A2	protein-coding
peak_1636	chr8-179	chr8	54795849	54796091	+	18.1	0.568	intron (NR_104579, intron 1 of 3)	AluSp|SINE|Alu	2538	NM_003702	8601	Hs.368733	NM_003702	HPRD:06225	RGS20	RGSZ1|ZGAP1|g(z)GAP|gz-GAP	regulator of G-protein signaling 20	protein-coding
peak_1637	chr17-94	chr17	41561054	41561296	+	18.1	0.743	promoter-TSS (NM_004941)	promoter-TSS (NM_004941)	-159	NM_004941	1659	Hs.463105	NM_004941	HPRD:02672	DHX8	DDX8|HRH1|PRP22|PRPF22	DEAH (Asp-Glu-Ala-His) box polypeptide 8	protein-coding
peak_1638	chr9-191	chr9	37395290	37395532	+	18.1	0.791	Intergenic	Intergenic	-27296	NM_012203	9380	Hs.155742	NM_012203	HPRD:05052	GRHPR	GLXR|GLYD|PH2	glyoxylate reductase/hydroxypyruvate reductase	protein-coding
peak_1639	chr18-109	chr18	74835505	74835747	+	18.1	0.716	intron (NM_001025101, intron 1 of 8)	MER5A|DNA|hAT-Charlie	9148	NM_001025101	4155	Hs.551713	NM_002385	HPRD:01158	MBP	-	myelin basic protein	protein-coding
peak_1640	chr21-188	chr21	10932919	10933161	+	18.1	0.962	intron (NM_001290224, intron 12 of 18)	AluSp|SINE|Alu	57903	NM_199261	7179	Hs.122986	NM_199259	HPRD:05064	TPTE	CT44|PTEN2	transmembrane phosphatase with tensin homology	protein-coding
peak_1641	chr12-691	chr12	28022659	28022901	+	18.1	0.909	Intergenic	Intergenic	89593	NM_020782	57542	Hs.505104	NM_020782	HPRD:17237	KLHL42	Ctb9|KLHDC5	kelch-like family member 42	protein-coding
peak_1642	chr12-522	chr12	22656427	22656669	+	18.1	0.839	intron (NM_001286175, intron 10 of 27)	AluSx|SINE|Alu	40932	NM_001286176	9847	Hs.271014	NM_014802	HPRD:11087	C2CD5	CDP138|KIAA0528	C2 calcium-dependent domain containing 5	protein-coding
peak_1643	chr16-65	chr16	89307297	89307539	+	18.1	0.733	Intergenic	Intergenic	23307	NM_182531	197320	Hs.647385	NM_182531	HPRD:08111	ZNF778	-	zinc finger protein 778	protein-coding
peak_1644	chr17-1246	chr17	40683418	40683660	+	18.1	0.926	Intergenic	AluJo|SINE|Alu	-4412	NM_000263	4669	Hs.50727	NM_000263	HPRD:02017	NAGLU	MPS-IIIB|MPS3B|NAG|UFHSD	N-acetylglucosaminidase, alpha	protein-coding
peak_1645	chr2-288	chr2	14112473	14112715	+	18.1	0.758	Intergenic	AluY|SINE|Alu	428488	NR_103814	100499171	Hs.565606	NR_103814	ENSG00000230448	LINC00276	NCRNA00276	long intergenic non-protein coding RNA 276	ncRNA
peak_1646	chr20-89	chr20	33193784	33194026	+	18.1	0.929	intron (NM_080476, intron 7 of 11)	AluSc8|SINE|Alu	47404	NM_032514	84557	Hs.632273	NM_032514	HPRD:03144	MAP1LC3A	ATG8E|LC3|LC3A|MAP1ALC3|MAP1BLC3	microtubule-associated protein 1 light chain 3 alpha	protein-coding
peak_1647	chr10-135	chr10	105529277	105529519	+	18.1	0.923	intron (NM_014631, intron 2 of 13)	AluSz|SINE|Alu	22861	NR_038940	100505839	Hs.655149	NR_038940		SH3PXD2A-AS1	-	SH3PXD2A antisense RNA 1	ncRNA
peak_1648	chr8-2939	chr8	66549720	66549962	+	18.1	0.911	Intergenic	AluSz|SINE|Alu	-3389	NM_001286702	55156	Hs.269542	NM_018120	HPRD:16506	ARMC1	Arcp	armadillo repeat containing 1	protein-coding
peak_1649	chr1-261	chr1	205312771	205313013	+	18.1	0.641	5' UTR (NM_001271864, exon 3 of 7)	5' UTR (NM_001271864, exon 3 of 7)	13236	NM_018203	55220	Hs.10414	NM_018203	HPRD:07696	KLHDC8A	-	kelch domain containing 8A	protein-coding
peak_1650	chr6-87	chr6	97345794	97346036	+	18.1	0.763	promoter-TSS (NM_014165)	promoter-TSS (NM_014165)	-148	NM_014165	29078	Hs.512144	NM_014165	HPRD:10795	NDUFAF4	C6orf66|HRPAP20|My013|bA22L21.1	NADH dehydrogenase (ubiquinone) complex I, assembly factor 4	protein-coding
peak_1651	chr18-55	chr18	77197026	77197268	+	18.1	0.707	intron (NM_172387, intron 3 of 9)	intron (NM_172387, intron 3 of 9)	36873	NM_001278673	4772	Hs.534074	NM_006162	HPRD:02729	NFATC1	NF-ATC|NFAT2|NFATc	nuclear factor of activated T-cells, cytoplasmic, calcineurin-dependent 1	protein-coding
peak_1652	chr6-52	chr6	149806596	149806838	+	18.1	0.773	promoter-TSS (NM_207360)	promoter-TSS (NM_207360)	-569	NM_207360	340152	Hs.632618	NM_207360		ZC3H12D	C6orf95|MCPIP4|TFL|dJ281H8.1|p34	zinc finger CCCH-type containing 12D	protein-coding
peak_1653	chr13-12	chr13	34116609	34116851	+	18.1	0.794	intron (NM_001243476, intron 3 of 17)	CpG	134242	NM_001243476	90627	Hs.156551	NM_052851	HPRD:11607	STARD13	ARHGAP37|DLC2|GT650|LINC00464	StAR-related lipid transfer (START) domain containing 13	protein-coding
peak_1654	chr14-19	chr14	103058252	103058494	+	18.1	0.607	promoter-TSS (NM_015156)	promoter-TSS (NM_015156)	-623	NM_015156	23186	Hs.510521	NM_015156	HPRD:09645	RCOR1	COREST|RCOR	REST corepressor 1	protein-coding
peak_1655	chr8-3051	chr8	87384433	87384675	+	18.1	0.962	intron (NM_007013, intron 2 of 24)	AluSx|SINE|Alu	29560	NM_007013	11059	Hs.655189	NM_007013	HPRD:03811	WWP1	AIP5|Tiul1|hSDRP1	WW domain containing E3 ubiquitin protein ligase 1	protein-coding
peak_1656	chr12-1388	chr12	50364653	50364895	+	18.1	0.716	Intergenic	Intergenic	-1846	NM_001652	363	Hs.54505	NM_001652		AQP6	AQP2L|KID	aquaporin 6, kidney specific	protein-coding
peak_1657	chr14-41	chr14	24711690	24711932	+	18.1	0.722	promoter-TSS (NM_012461)	promoter-TSS (NM_012461)	69	NM_012461	26277	Hs.496191	NM_012461	HPRD:16056	TINF2	DKCA3|TIN2	TERF1 (TRF1)-interacting nuclear factor 2	protein-coding
peak_1658	chr4-93	chr4	155471421	155471663	+	18.1	0.860	promoter-TSS (NM_002669)	promoter-TSS (NM_002669)	43	NM_002669	5356	Hs.249996	NM_002669	HPRD:16181	PLRG1	Cwc1|PRL1|PRP46|PRPF46|TANGO4	pleiotropic regulator 1	protein-coding
peak_1659	chr2-238	chr2	133013358	133013600	+	18.1	0.860	intron (NR_027020, intron 1 of 4)	SSU-rRNA_Hsa|rRNA|rRNA	1174	NR_031608	100313824		NR_031608	miRBase:MI0006336	MIR663B	MIRN663B	microRNA 663b	ncRNA
peak_1660	chr13-69	chr13	99912121	99912363	+	18.1	0.847	intron (NR_026644, intron 4 of 8)	intron (NR_026644, intron 4 of 8)	-1560	NM_001098200	2841	Hs.741589	NM_005292	HPRD:03621	GPR18	-	G protein-coupled receptor 18	protein-coding
peak_1661	chr19-323	chr19	8645637	8645879	+	18.1	0.812	3' UTR (NM_030957, exon 26 of 26)	3' UTR (NM_030957, exon 26 of 26)	-3427	NM_012335	4542	Hs.465818	NM_012335	HPRD:03282	MYO1F	-	myosin IF	protein-coding
peak_1662	chr16-211	chr16	79890464	79890706	+	18.1	0.811	Intergenic	L1PA8A|LINE|L1	61439	NR_104661	101928248	Hs.659802	NR_104660		LOC101928248	-	uncharacterized LOC101928248	ncRNA
peak_1663	chr8-443	chr8	55157381	55157623	+	18.1	0.881	Intergenic	Intergenic	109721	NM_014175	29088	Hs.18349	NM_014175		MRPL15	L15mt|MRP-L15|MRP-L7|RPML7	mitochondrial ribosomal protein L15	protein-coding
peak_1664	chr2-269	chr2	109637400	109637642	+	18.1	0.746	Intergenic	Intergenic	-31693	NM_022336	10913	Hs.171971	NM_022336	HPRD:04974	EDAR	DL|ECTD10A|ECTD10B|ED1R|ED3|ED5|EDA-A1R|EDA1R|EDA3|HRM1	ectodysplasin A receptor	protein-coding
peak_1665	chr8-401	chr8	101875208	101875450	+	18.1	0.823	Intergenic	Intergenic	87470	NM_001135702	7534	Hs.492407	NM_003406	HPRD:03183	YWHAZ	14-3-3-zeta|HEL-S-3|HEL4|KCIP-1|YWHAD	tyrosine 3-monooxygenase/tryptophan 5-monooxygenase activation protein, zeta	protein-coding
peak_1666	chr1-694	chr1	174209360	174209602	+	18.1	0.865	intron (NM_014857, intron 4 of 20)	AluSx1|SINE|Alu	80929	NM_014857	9910	Hs.585378	NM_014857	HPRD:16464	RABGAP1L	HHL|TBC1D18	RAB GTPase activating protein 1-like	protein-coding
peak_1667	chr9-173	chr9	103591635	103591877	+	18.1	0.810	Intergenic	L1PA7|LINE|L1	-199275	NM_207299	54886	Hs.382683	NM_017753	HPRD:17906	LPPR1	PRG-3	lipid phosphate phosphatase-related protein type 1	protein-coding
peak_1668	chr17-101	chr17	21304687	21304929	+	18.1	0.653	intron (NM_021012, intron 1 of 2)	intron (NM_021012, intron 1 of 2)	-3640	NM_001194958	100134444	Hs.200629	NM_001194958		KCNJ18	KIR2.6|TTPP2	potassium inwardly-rectifying channel, subfamily J, member 18	protein-coding
peak_1669	chr11-129	chr11	65640965	65641207	+	18.1	0.700	promoter-TSS (NR_037718)	promoter-TSS (NR_037718)	-681	NM_016938	30008	Hs.731454	NM_016938	HPRD:05221	EFEMP2	ARCL1B|FBLN4|MBP1|UPH1	EGF containing fibulin-like extracellular matrix protein 2	protein-coding
peak_1670	chr19-99	chr19	16187215	16187457	+	18.1	0.644	5' UTR (NM_003290, exon 1 of 8)	5' UTR (NM_003290, exon 1 of 8)	201	NM_003290	7171	Hs.631618	NM_003290	HPRD:11734	TPM4	HEL-S-108	tropomyosin 4	protein-coding
peak_1671	chr8-1521	chr8	51050220	51050462	+	18.1	0.800	intron (NM_001287814, intron 1 of 16)	intron (NM_001287814, intron 1 of 16)	226002	NM_018967	54212	Hs.584914	NM_018967	HPRD:16373	SNTG1	G1SYN|SYN4	syntrophin, gamma 1	protein-coding
peak_1672	chr9-65	chr9	96328747	96328989	+	18.1	0.831	TTS (NM_014612)	TTS (NM_014612)	-10041	NM_005392	5253	Hs.211441	NM_005392	HPRD:05071	PHF2	CENP-35|GRC5|JHDM1E	PHD finger protein 2	protein-coding
peak_1673	chr1-282	chr1	142807292	142807534	+	18.1	0.839	Intergenic	AluSx|SINE|Alu	-93808	NR_046228	100874392	Hs.648245	NR_046228		ANKRD20A12P	-	ankyrin repeat domain 20 family, member A12, pseudogene	pseudo
peak_1674	chr12-160	chr12	7045297	7045539	+	18.1	0.646	exon (NM_001940, exon 5 of 10)	exon (NM_001940, exon 5 of 10)	-7785	NM_138425	113246	Hs.405913	NM_138425	HPRD:13609	C12orf57	C10|GRCC10|TEMTYS	chromosome 12 open reading frame 57	protein-coding
peak_1675	chr8-445	chr8	59751297	59751539	+	18.1	0.825	intron (NM_014729, intron 4 of 8)	AluSc|SINE|Alu	-179014	NM_003580	8439	Hs.372000	NM_003580	HPRD:09117	NSMAF	FAN	neutral sphingomyelinase (N-SMase) activation associated factor	protein-coding
peak_1676	chr12-461	chr12	59031315	59031557	+	18.1	0.793	intron (NR_120452, intron 1 of 7)	AluY|SINE|Alu	144062	NR_120452	101927653	Hs.130744	NR_120452		LOC101927653	-	uncharacterized LOC101927653	ncRNA
peak_1677	chr12-1566	chr12	548012	548254	+	18.1	0.847	intron (NM_032358, intron 10 of 12)	AluSx1|SINE|Alu	-21410	NM_173593	283358	Hs.504416	NM_173593	HPRD:12514	B4GALNT3	-	beta-1,4-N-acetyl-galactosaminyl transferase 3	protein-coding
peak_1678	chr11-54	chr11	67120748	67120990	+	18.1	0.754	exon (NM_021173, exon 1 of 4)	exon (NM_021173, exon 1 of 4)	198	NM_001256870	57804	Hs.523829	NM_021173		POLD4	POLDS|p12	polymerase (DNA-directed), delta 4, accessory subunit	protein-coding
peak_1679	chr5-73	chr5	65222115	65222357	+	18.1	0.778	promoter-TSS (NM_001253697)	promoter-TSS (NM_001253697)	-146	NM_001253701	55914	Hs.591774	NM_018695	HPRD:06090	ERBB2IP	ERBIN|HEL-S-78|LAP2	erbb2 interacting protein	protein-coding
peak_1680	chr7-45	chr7	44530173	44530415	+	18.1	0.764	promoter-TSS (NM_015332)	promoter-TSS (NM_015332)	91	NM_015332	23386	Hs.488171	NM_015332		NUDCD3	NudCL	NudC domain containing 3	protein-coding
peak_1681	chr21-141	chr21	10937215	10937457	+	18.1	0.662	intron (NM_001290224, intron 9 of 18)	L1PA12|LINE|L1	53607	NM_199261	7179	Hs.122986	NM_199259	HPRD:05064	TPTE	CT44|PTEN2	transmembrane phosphatase with tensin homology	protein-coding
peak_1682	chr8-1343	chr8	81902813	81903055	+	18.1	0.731	intron (NM_018440, intron 5 of 8)	intron (NM_018440, intron 5 of 8)	-115918	NM_001033723	619279	Hs.434957	NM_032651	ENSG00000164684	ZNF704	Gig1	zinc finger protein 704	protein-coding
peak_1683	chr21-157	chr21	45640190	45640432	+	18.1	0.852	Intergenic	Intergenic	20576	NM_001283050	23308	Hs.14155	NM_015259	HPRD:05757	ICOSLG	B7-H2|B7H2|B7RP-1|B7RP1|CD275|GL50|ICOS-L|ICOSL|LICOS	inducible T-cell co-stimulator ligand	protein-coding
peak_1684	chr6-26	chr6	18387425	18387667	+	18.1	0.722	promoter-TSS (NM_182757)	promoter-TSS (NM_182757)	-35	NM_182757	255488	Hs.148741	NM_182757	HPRD:17126	RNF144B	IBRDC2|PIR2|bA528A10.3|p53RFP	ring finger protein 144B	protein-coding
peak_1685	chr14-39	chr14	39901522	39901764	+	18.1	0.776	promoter-TSS (NM_203301)	promoter-TSS (NM_203301)	61	NM_203301	254170	Hs.146632	NM_203301		FBXO33	BMND12|Fbx33|c14_5247	F-box protein 33	protein-coding
peak_1686	chr18-85	chr18	74855354	74855596	+	18.1	0.773	Intergenic	THE1B-int|LTR|ERVL-MaLR	-10701	NM_001025100	4155	Hs.551713	NM_002385	HPRD:01158	MBP	-	myelin basic protein	protein-coding
peak_1687	chr2-122	chr2	201983028	201983270	+	18.1	0.800	promoter-TSS (NM_001127183)	promoter-TSS (NM_001127183)	-120	NM_001127183	8837	Hs.390736	NM_003879	HPRD:04671	CFLAR	CASH|CASP8AP1|CLARP|Casper|FLAME|FLAME-1|FLAME1|FLIP|I-FLICE|MRIT|c-FLIP|c-FLIPL|c-FLIPR|c-FLIPS	CASP8 and FADD-like apoptosis regulator	protein-coding
peak_1688	chr12-124	chr12	51717788	51718030	+	18.1	0.915	promoter-TSS (NM_001290009)	promoter-TSS (NM_001290009)	73	NM_001290009	51411	Hs.14770	NM_016293	HPRD:05805	BIN2	BRAP-1	bridging integrator 2	protein-coding
peak_1689	chr10-46	chr10	87777603	87777845	+	18.1	0.841	intron (NM_017551, intron 4 of 15)	intron (NM_017551, intron 4 of 15)	246821	NR_029907	442911		NR_029907		MIR346	MIRN346|hsa-mir-346|miR-346|miRNA346	microRNA 346	ncRNA
peak_1690	chr8-849	chr8	49527442	49527684	+	18.1	0.909	intron (NR_105002, intron 2 of 3)	intron (NR_105002, intron 2 of 3)	-5400	NR_105004	101929217	Hs.547790	NR_105004	ENSG00000253455	LOC101929217	-	uncharacterized LOC101929217	ncRNA
peak_1691	chr1-351	chr1	10849970	10850212	+	18.1	0.765	intron (NM_017766, intron 1 of 15)	intron (NM_017766, intron 1 of 15)	6642	NM_017766	54897	Hs.439894	NM_017766	HPRD:07897	CASZ1	CAS11|CST|SRG|ZNF693|dJ734G22.1	castor zinc finger 1	protein-coding
peak_1692	chr17-97	chr17	76126669	76126911	+	18.1	0.708	promoter-TSS (NM_152468)	promoter-TSS (NM_152468)	-69	NM_152468	147138	Hs.592102	NM_152468	HPRD:08387	TMC8	EV2|EVER2|EVIN2	transmembrane channel-like 8	protein-coding
peak_1693	chr11-84	chr11	118747553	118747795	+	18.1	0.786	Intergenic	Intergenic	-6801	NM_001716	643	Hs.113916	NM_001716		CXCR5	BLR1|CD185|MDR15	chemokine (C-X-C motif) receptor 5	protein-coding
peak_1694	chr1-1139	chr1	213253967	213254209	+	18.1	0.738	intron (NM_001287219, intron 4 of 14)	AluJb|SINE|Alu	29513	NM_001287218	26750	Hs.591416	NM_012424	HPRD:10204	RPS6KC1	RPK118|RSKL1|S6K-delta-1|S6PKh1|humS6PKh1	ribosomal protein S6 kinase, 52kDa, polypeptide 1	protein-coding
peak_1695	chr21-196	chr21	40631425	40631667	+	18.1	0.783	intron (NM_033656, intron 17 of 40)	AluSz|SINE|Alu	54166	NM_033656	54014	Hs.627139	NM_018963	HPRD:11683	BRWD1	C21orf107|N143|WDR9	bromodomain and WD repeat domain containing 1	protein-coding
peak_1696	chr17-177	chr17	44242621	44242863	+	18.1	0.774	intron (NM_015443, intron 2 of 14)	AluY|SINE|Alu	27424	NM_001193466	284058	Hs.648744	NM_015443	HPRD:11254	KANSL1	CENP-36|KDVS|KIAA1267|MSL1v1|NSL1|hMSL1v1	KAT8 regulatory NSL complex subunit 1	protein-coding
peak_1697	chr3-231	chr3	38474307	38474549	+	18.1	0.758	Intergenic	THE1C-int|LTR|ERVL-MaLR	-21362	NM_001106	93	Hs.174273	NM_001106	HPRD:04106	ACVR2B	ACTRIIB|ActR-IIB|HTX4	activin A receptor, type IIB	protein-coding
peak_1698	chr2-1191	chr2	174245923	174246165	+	18.1	0.962	Intergenic	AluSx|SINE|Alu	26483	NM_031942	83879	Hs.470654	NM_031942	HPRD:09874	CDCA7	JPO1	cell division cycle associated 7	protein-coding
peak_1699	chr17-620	chr17	58552404	58552646	+	18.1	0.904	intron (NM_006380, intron 4 of 12)	AluY|SINE|Alu	51076	NM_001282476	10513	Hs.84084	NM_006380	HPRD:05616	APPBP2	APP-BP2|HS.84084|PAT1	amyloid beta precursor protein (cytoplasmic tail) binding protein 2	protein-coding
peak_1700	chr8-814	chr8	124122169	124122411	+	18.1	0.931	intron (NM_145647, intron 10 of 21)	AluSx1|SINE|Alu	37370	NM_001145088	93594	Hs.492716	NM_145647	HPRD:11319	TBC1D31	Gm85|WDR67	TBC1 domain family, member 31	protein-coding
peak_1701	chr18-148	chr18	61397116	61397358	+	18.1	0.746	Intergenic	AluSz|SINE|Alu	-23044	NM_001040147	8710	Hs.138202	NM_003784	HPRD:04524	SERPINB7	MEGSIN|PPKN|TP55	serpin peptidase inhibitor, clade B (ovalbumin), member 7	protein-coding
peak_1702	chr16-204	chr16	46953257	46953499	+	18.1	0.738	intron (NM_001142466, intron 8 of 11)	L2a|LINE|L2	34276	NM_001142466	84706	Hs.460693	NM_133443	HPRD:06307	GPT2	ALT2	glutamic pyruvate transaminase (alanine aminotransferase) 2	protein-coding
peak_1703	chr18-82	chr18	62600506	62600748	+	18.1	0.714	Intergenic	AluYc|SINE|Alu	-673337	NR_033983	400654	Hs.434235	NR_033983	ENSG00000266952	LOC400654	-	uncharacterized LOC400654	ncRNA
peak_1704	chr11-115	chr11	403741	403983	+	18.1	0.740	intron (NM_007183, intron 10 of 12)	intron (NM_007183, intron 10 of 12)	9645	NM_007183	11187	Hs.534395	NM_007183	HPRD:05711	PKP3	-	plakophilin 3	protein-coding
peak_1705	chr1-142	chr1	32645224	32645466	+	18.1	0.632	promoter-TSS (NM_175852)	promoter-TSS (NM_175852)	0	NM_175852	200081	Hs.17987	NM_175852	HPRD:09408	TXLNA	IL14|TXLN	taxilin alpha	protein-coding
peak_1706	chr8-1076	chr8	71470451	71470693	+	18.1	0.679	Intergenic	AluJb|SINE|Alu	50122	NM_014294	23471	Hs.491988	NM_014294	HPRD:05545	TRAM1	PNAS8|TRAM|TRAMP	translocation associated membrane protein 1	protein-coding
peak_1707	chr12-192	chr12	50478945	50479187	+	18.1	0.692	promoter-TSS (NM_003076)	promoter-TSS (NM_003076)	83	NM_003076	6602	Hs.79335	NM_003076	HPRD:03438	SMARCD1	BAF60A|CRACD1|Rsc6p	SWI/SNF related, matrix associated, actin dependent regulator of chromatin, subfamily d, member 1	protein-coding
peak_1708	chr1-1572	chr1	54973115	54973357	+	18.1	0.898	Intergenic	Intergenic	-40571	NM_015547	26027	Hs.745173	NM_015547	HPRD:07075	ACOT11	BFIT|STARD14|THEA|THEM1	acyl-CoA thioesterase 11	protein-coding
peak_1709	chr7-70	chr7	154161034	154161276	+	18.1	0.828	intron (NM_001290252, intron 2 of 23)	L1MA3|LINE|L1	158858	NM_001936	1804	Hs.490684	NM_001936	HPRD:00525	DPP6	DPPX|VF2	dipeptidyl-peptidase 6	protein-coding
peak_1710	chr3-89	chr3	135914547	135914789	+	18.1	0.703	promoter-TSS (NM_018133)	promoter-TSS (NM_018133)	20	NM_018133	55167	Hs.18631	NM_018133	HPRD:08550	MSL2	MSL-2|MSL2L1|RNF184	male-specific lethal 2 homolog (Drosophila)	protein-coding
peak_1711	chr12-589	chr12	57423394	57423636	+	18.1	0.820	intron (NM_001256041, intron 26 of 28)	intron (NM_001256041, intron 26 of 28)	-13171	NM_001178054	6866	Hs.9730	NM_013251	HPRD:08877	TAC3	HH10|NKB|NKNB|PRO1155|ZNEUROK1	tachykinin 3	protein-coding
peak_1712	chr8-736	chr8	82078032	82078274	+	18.1	0.767	Intergenic	L1PA7|LINE|L1	-53850	NM_018440	55824	Hs.266175	NM_018440	HPRD:05772	PAG1	CBP|PAG	phosphoprotein membrane anchor with glycosphingolipid microdomains 1	protein-coding
peak_1713	chr2-92	chr2	201828120	201828362	+	18.1	0.710	non-coding (NR_033915, exon 1 of 17)	non-coding (NR_033915, exon 1 of 17)	183	NM_006190	4999	Hs.444870	NM_006190		ORC2	ORC2L	origin recognition complex, subunit 2	protein-coding
peak_1714	chr1-146	chr1	114354932	114355174	+	18.1	0.731	promoter-TSS (NM_018364)	promoter-TSS (NM_018364)	17	NM_018364	54665	Hs.486285	NM_018364	HPRD:08561	RSBN1	ROSBIN	round spermatid basic protein 1	protein-coding
peak_1715	chrX-141	chrX	129044397	129044639	+	18.1	0.923	intron (NM_001166221, intron 4 of 13)	AluJb|SINE|Alu	4421	NM_001166221	10813	Hs.458598	NM_006649	HPRD:06712	UTP14A	NYCO16|SDCCAG16|dJ537K23.3	UTP14, U3 small nucleolar ribonucleoprotein, homolog A (yeast)	protein-coding
peak_1716	chr18-44	chr18	74264575	74264817	+	18.1	0.717	intron (NR_015417, intron 2 of 2)	AluSc8|SINE|Alu	24084	NR_015417	284276	Hs.390287	NR_015417	ENSG00000263812	LINC00908	-	long intergenic non-protein coding RNA 908	ncRNA
peak_1717	chr12-220	chr12	6641472	6641714	+	18.1	0.658	TTS (NM_014865)	TTS (NM_014865)	-1978	NM_002046	2597	Hs.544577	NM_002046	HPRD:00713	GAPDH	G3PD|GAPD|HEL-S-162eP	glyceraldehyde-3-phosphate dehydrogenase	protein-coding
peak_1718	chr9-389	chr9	130616574	130616816	+	18.1	0.773	5' UTR (NM_000118, exon 1 of 14)	5' UTR (NM_000118, exon 1 of 14)	357	NM_000118	2022	Hs.76753	NM_000118	HPRD:00565	ENG	END|HHT1|ORW1	endoglin	protein-coding
peak_1719	chr9-33	chr9	36765827	36766069	+	18.1	0.750	Intergenic	Intergenic	57648	NR_039686	100616289		NR_039686	miRBase:MI0016827	MIR4475	-	microRNA 4475	ncRNA
peak_1720	chr18-176	chr18	77698322	77698564	+	18.1	0.793	intron (NM_025078, intron 3 of 5)	intron (NM_025078, intron 3 of 5)	13210	NM_025078	80148	Hs.288284	NM_025078	HPRD:11454	PQLC1	-	PQ loop repeat containing 1	protein-coding
peak_1721	chr17-55	chr17	48450410	48450652	+	18.1	0.906	promoter-TSS (NM_001166131)	promoter-TSS (NM_001166131)	31	NM_016504	51264	Hs.7736	NM_016504	HPRD:14750	MRPL27	L27mt	mitochondrial ribosomal protein L27	protein-coding
peak_1722	chr7-154	chr7	61825288	61825530	+	18.1	0.788	Intergenic	L1PA4|LINE|L1	939025	NR_003952	643955	Hs.583308	NR_003952	ENSG00000185037	ZNF733P	ZNF733	zinc finger protein 733, pseudogene	pseudo
peak_1723	chr7-698	chr7	150144789	150145031	+	18.1	0.912	non-coding (NR_034033, exon 4 of 4)	non-coding (NR_034033, exon 4 of 4)	-3052	NM_175571	155038	Hs.647121	NM_175571	HPRD:13577	GIMAP8	IAN-9|IAN6|IAN9|IANT|hIAN6	GTPase, IMAP family member 8	protein-coding
peak_1724	chr1-213	chr1	156710952	156711194	+	18.1	0.718	promoter-TSS (NM_024540)	promoter-TSS (NM_024540)	-150	NM_024540	79590	Hs.418233	NM_024540	HPRD:14749	MRPL24	L24mt|MRP-L18|MRP-L24	mitochondrial ribosomal protein L24	protein-coding
peak_1725	chr8-306	chr8	96584547	96584789	+	18.1	0.761	intron (NR_038207, intron 2 of 2)	LTR1|LTR|ERV1	-303206	NM_177965	157657	Hs.548157	NM_177965	HPRD:14104	C8orf37	CORD16|RP64|smalltalk	chromosome 8 open reading frame 37	protein-coding
peak_1726	chr8-2748	chr8	125643559	125643801	+	18.1	0.730	intron (NM_001282974, intron 3 of 13)	intron (NM_001282974, intron 3 of 13)	92337	NM_001278646	4715	Hs.15977	NM_005005	HPRD:03264	NDUFB9	B22|CI-B22|LYRM3|UQOR22	NADH dehydrogenase (ubiquinone) 1 beta subcomplex, 9, 22kDa	protein-coding
peak_1727	chr19-56	chr19	39926470	39926712	+	18.1	0.836	promoter-TSS (NM_001020)	promoter-TSS (NM_001020)	27	NM_001020	6217	Hs.397609	NM_001020	HPRD:04724	RPS16	S16	ribosomal protein S16	protein-coding
peak_1728	chr15-116	chr15	92686938	92687180	+	18.1	0.839	intron (NM_013272, intron 7 of 9)	intron (NM_013272, intron 7 of 9)	-250081	NM_006011	8128	Hs.302341	NM_006011	HPRD:03969	ST8SIA2	HsT19690|SIAT8B|ST8SIA-II|STX	ST8 alpha-N-acetyl-neuraminide alpha-2,8-sialyltransferase 2	protein-coding
peak_1729	chr2-198	chr2	65011578	65011820	+	18.1	0.768	Intergenic	Intergenic	79066	NR_110224	101927438	Hs.580313	NR_110224		LOC101927438	-	uncharacterized LOC101927438	ncRNA
peak_1730	chr11-51	chr11	59578153	59578395	+	18.1	0.746	promoter-TSS (NM_017840)	promoter-TSS (NM_017840)	71	NM_017840	54948	Hs.530734	NM_017840	HPRD:14743	MRPL16	L16mt|MRP-L16	mitochondrial ribosomal protein L16	protein-coding
peak_1731	chr11-47	chr11	65729027	65729269	+	18.1	0.855	promoter-TSS (NM_005146)	promoter-TSS (NM_005146)	-12	NM_005146	9092	Hs.502883	NM_005146	HPRD:10440	SART1	Ara1|HOMS1|SART1259|SNRNP110|Snu66	squamous cell carcinoma antigen recognized by T cells	protein-coding
peak_1732	chr19-118	chr19	2569216	2569458	+	18.1	0.897	intron (NM_052847, intron 2 of 4)	AluY|SINE|Alu	93214	NM_015675	4616	Hs.110571	NM_015675	HPRD:05382	GADD45B	GADD45BETA|MYD118	growth arrest and DNA-damage-inducible, beta	protein-coding
peak_1733	chr2-190	chr2	191878895	191879137	+	18.1	0.727	promoter-TSS (NM_007315)	promoter-TSS (NM_007315)	-40	NM_139266	6772	Hs.642990	NM_007315	HPRD:02777	STAT1	CANDF7|ISGF-3|STAT91	signal transducer and activator of transcription 1, 91kDa	protein-coding
peak_1734	chr10-88	chr10	14794625	14794867	+	18.1	0.891	intron (NM_001282695, intron 1 of 5)	AluJo|SINE|Alu	22150	NM_001282695	83641	Hs.446315	NM_031453	HPRD:12575	FAM107B	C10orf45	family with sequence similarity 107, member B	protein-coding
peak_1735	chr8-372	chr8	62094379	62094621	+	18.1	0.818	Intergenic	AluY|SINE|Alu	-106025	NM_173519	157807	Hs.591874	NM_173519	HPRD:14581	CLVS1	CRALBPL|RLBP1L1	clavesin 1	protein-coding
peak_1736	chr3-130	chr3	128736196	128736438	+	18.1	0.762	intron (NM_024768, intron 2 of 7)	MLT1E2|LTR|ERVL-MaLR	15845	NM_024768	79825	Hs.134807	NM_024768	HPRD:08569	EFCC1	C3orf73|CCDC48	EF-hand and coiled-coil domain containing 1	protein-coding
[truncated: 96,809 more rows]

## Sheet: B2) OCI-Ly1 peaks
Supplementary Table 3. FLI1 ChIP-Seq analysis in GCB DLBCL cell lines. (Worksheet A) Percentage of FLI1 peaks from GCB DLBCL cell lines and from literature. (Worksheet B1 and B2) ChIP-Seq list of genes. (Worksheet C) List of unique genes from peaks within promoter.
[truncated: 16,866 more rows]

[truncated: 1 more sheets: C) Uniq. genes whitin promot.  ]
