# Supplementary material for: ASB2 is a direct target of FLI1 that sustains NF-κB pathway activation in germinal center-derived diffuse large B-cell lymphoma
Source: J Exp Clin Cancer Res. 2021 Nov 11;40:357. doi: 10.1186/s13046-021-02159-3 (PMC8582153; doi:10.1186/s13046-021-02159-3)
Supplement: Supplementary file 1 — Additional file 1. [file 13046_2021_2159_MOESM1_ESM.zip › Supplementary Table 4.xlsx]

## Sheet: A) direct targets
Supplementary Table 4. Direct targets of FLI1. (Worksheet A) Genes identified after integration of RNA-Seq with ChIP-Seq data and (Worksheet B) their functional annotation obtained applying gProfiler.
logFC (-1)	Ensembl_ID	logFC	AveExpr	P.Value	adj.P.Val	chr	start	stop	strand	gene_id	gene_type	gene_status	gene symbol
1.31632	ENSG00000100300.16	-1.31632	1.81808	5.02e-07	9.55e-05	chr22	43151514	43163242	+	ENSG00000100300.16	protein_coding	KNOWN	TSPO
1.20473	ENSG00000142178.7	-1.20473	-0.528102	0.00437747	0.0451656	chr21	43414515	43427128	-	ENSG00000142178.7	protein_coding	KNOWN	SIK1
1.05081	ENSG00000008283.14	-1.05081	0.829644	3.62e-05	0.00196138	chr17	63432304	63446378	-	ENSG00000008283.14	protein_coding	KNOWN	CYB561
1.00504	ENSG00000132749.9	-1.00504	-0.405078	0.000338983	0.00891214	chr11	68707440	68751564	-	ENSG00000132749.9	protein_coding	KNOWN	MTL5
1.00433	ENSG00000138964.15	-1.00433	1.24954	0.00277881	0.0349913	chr22	44172956	44219533	+	ENSG00000138964.15	protein_coding	KNOWN	PARVG
0.998897	ENSG00000175274.17	-0.998897	0.677643	0.00128802	0.0211865	chr11	44885903	44951306	-	ENSG00000175274.17	protein_coding	KNOWN	TP53I11
0.988345	ENSG00000149289.9	-0.988345	1.10086	0.0001664	0.00568246	chr11	110093361	110171841	+	ENSG00000149289.9	protein_coding	KNOWN	ZC3H12C
0.980986	ENSG00000148175.11	-0.980986	3.57483	2.72e-05	0.00160636	chr9	121338988	121370304	-	ENSG00000148175.11	protein_coding	KNOWN	STOM
0.86107	ENSG00000171812.9	-0.86107	-1.36152	0.00143313	0.0226412	chr1	36095236	36125220	-	ENSG00000171812.9	protein_coding	KNOWN	COL8A2
0.833884	ENSG00000255733.4	-0.833884	2.54318	4.12e-09	3.04e-06	chr12	67989445	68234686	+	ENSG00000255733.4	antisense	NOVEL	IFNG-AS1
0.800238	ENSG00000183696.12	-0.800238	1.72016	0.000361414	0.00932626	chr7	48088628	48108733	+	ENSG00000183696.12	protein_coding	KNOWN	UPP1
0.777546	ENSG00000100211.9	-0.777546	2.06811	0.000197439	0.00632963	chr22	38656636	38673854	+	ENSG00000100211.9	protein_coding	KNOWN	CBY1
0.725175	ENSG00000146215.12	-0.725175	1.70394	0.00299597	0.0363771	chr6	43299710	43308797	-	ENSG00000146215.12	protein_coding	KNOWN	CRIP3
0.696587	ENSG00000162894.10	-0.696587	1.79054	0.00382142	0.0418902	chr1	206904386	206923247	-	ENSG00000162894.10	protein_coding	KNOWN	FAIM3
0.670262	ENSG00000159261.9	-0.670262	0.80966	0.00435748	0.0450683	chr21	36460621	36576569	-	ENSG00000159261.9	protein_coding	KNOWN	CLDN14
0.620759	ENSG00000051128.17	-0.620759	-0.146753	0.00512957	0.049752	chr19	18929201	18941261	-	ENSG00000051128.17	protein_coding	KNOWN	HOMER3
0.610374	ENSG00000165912.14	-0.610374	1.84426	1.49e-05	0.00107121	chr11	47177525	47186443	-	ENSG00000165912.14	protein_coding	KNOWN	PACSIN3
0.576014	ENSG00000196405.11	-0.576014	5.42591	1.12e-12	4.69e-09	chr14	99971449	100144236	+	ENSG00000196405.11	protein_coding	KNOWN	EVL
0.57211	ENSG00000162849.14	-0.57211	3.89805	0.000324018	0.00875686	chr1	245154985	245709431	+	ENSG00000162849.14	protein_coding	KNOWN	KIF26B
0.557472	ENSG00000177398.17	-0.557472	0.717182	0.000256315	0.00752597	chr21	42062959	42143453	+	ENSG00000177398.17	protein_coding	KNOWN	UMODL1
0.545568	ENSG00000122778.8	-0.545568	1.4501	2.31e-05	0.00142429	chr7	138831381	138981318	-	ENSG00000122778.8	protein_coding	KNOWN	KIAA1549
0.530758	ENSG00000135048.12	-0.530758	0.916031	0.00096781	0.0177554	chr9	71683366	71816690	-	ENSG00000135048.12	protein_coding	KNOWN	TMEM2
0.522028	ENSG00000135454.12	-0.522028	1.82963	0.00467921	0.0471561	chr12	57623410	57633355	-	ENSG00000135454.12	protein_coding	KNOWN	B4GALNT1
0.501997	ENSG00000180089.5	-0.501997	1.68442	0.00213371	0.029146	chr19	55226639	55229264	-	ENSG00000180089.5	protein_coding	KNOWN	TMEM86B
0.486867	ENSG00000131650.12	-0.486867	3.04325	0.000426557	0.0104291	chr16	2963944	2968383	+	ENSG00000131650.12	protein_coding	KNOWN	KREMEN2
0.467903	ENSG00000100628.10	-0.467903	3.15827	1.71e-11	2.69e-08	chr14	93934153	93976791	-	ENSG00000100628.10	protein_coding	KNOWN	ASB2
0.465016	ENSG00000171488.13	-0.465016	3.48833	0.000926097	0.0174306	chr1	89633072	89769903	+	ENSG00000171488.13	protein_coding	KNOWN	LRRC8C
0.462363	ENSG00000151702.15	-0.462363	5.45601	1.36e-13	8.54e-10	chr11	128686535	128813267	+	ENSG00000151702.15	protein_coding	KNOWN	FLI1
0.458904	ENSG00000177374.11	-0.458904	2.28592	0.00185309	0.0266709	chr17	2054154	2063241	+	ENSG00000177374.11	protein_coding	KNOWN	HIC1
0.449264	ENSG00000172575.10	-0.449264	3.73348	7.46e-06	0.000660567	chr15	38488103	38565575	-	ENSG00000172575.10	protein_coding	KNOWN	RASGRP1
0.437196	ENSG00000165272.13	-0.437196	1.1738	0.00387471	0.0420139	chr9	33441154	33447611	-	ENSG00000165272.13	protein_coding	KNOWN	AQP3
0.432555	ENSG00000105639.17	-0.432555	5.61003	1.44e-06	0.000192988	chr19	17824780	17848071	-	ENSG00000105639.17	protein_coding	KNOWN	JAK3
0.43024	ENSG00000166228.7	-0.43024	3.24018	0.000487237	0.0114237	chr10	70882280	70888784	-	ENSG00000166228.7	protein_coding	KNOWN	PCBD1
0.421482	ENSG00000132881.10	-0.421482	1.88001	0.00168879	0.0251445	chr1	16231700	16237162	-	ENSG00000132881.10	protein_coding	KNOWN	RSG1
0.420808	ENSG00000157734.12	-0.420808	4.41663	1.21e-08	6.6e-06	chr15	64151715	64157481	+	ENSG00000157734.12	protein_coding	KNOWN	SNX22
0.396278	ENSG00000228784.6	-0.396278	2.63904	0.00278661	0.0350193	chr2	19868860	19885047	+	ENSG00000228784.6	lincRNA	NOVEL	LINC00954
0.395899	ENSG00000227507.2	-0.395899	3.30936	5.17e-09	3.61e-06	chr6	31580525	31582522	-	ENSG00000227507.2	protein_coding	KNOWN	LTB
0.395772	ENSG00000009790.13	-0.395772	2.05742	0.00153353	0.0237047	chr1	209756032	209782320	+	ENSG00000009790.13	protein_coding	KNOWN	TRAF3IP3
0.376625	ENSG00000166762.15	-0.376625	1.86882	2.22e-05	0.00139023	chr15	43628503	43668118	-	ENSG00000166762.15	protein_coding	KNOWN	CATSPER2
0.375572	ENSG00000001460.16	-0.375572	2.66331	0.000697437	0.014298	chr1	24356999	24416934	-	ENSG00000001460.16	protein_coding	KNOWN	STPG1
0.371449	ENSG00000205268.9	-0.371449	6.92291	4.93e-12	1.24e-08	chr8	65717510	65842322	-	ENSG00000205268.9	protein_coding	KNOWN	PDE7A
0.361192	ENSG00000114841.16	-0.361192	4.07117	6.75e-05	0.0030277	chr3	52316319	52400491	+	ENSG00000114841.16	protein_coding	KNOWN	DNAH1
0.359305	ENSG00000100321.13	-0.359305	1.31189	0.00202762	0.0281247	chr22	39349925	39385588	+	ENSG00000100321.13	protein_coding	KNOWN	SYNGR1
0.353665	ENSG00000069974.14	-0.353665	4.50047	0.000223995	0.00691633	chr15	55202966	55319113	-	ENSG00000069974.14	protein_coding	KNOWN	RAB27A
0.346934	ENSG00000055070.15	-0.346934	6.81026	8.49e-11	8.89e-08	chr1	16352575	16398145	+	ENSG00000055070.15	protein_coding	KNOWN	SZRD1
0.329756	ENSG00000197124.10	-0.329756	1.88604	0.00378834	0.0416154	chr19	19997058	20039506	-	ENSG00000197124.10	protein_coding	KNOWN	ZNF682
0.323365	ENSG00000056558.9	-0.323365	5.4101	0.00174337	0.0255877	chr9	120902393	120929173	-	ENSG00000056558.9	protein_coding	KNOWN	TRAF1
0.314006	ENSG00000074621.12	-0.314006	2.43627	0.00141206	0.0224736	chr15	65611366	65660995	+	ENSG00000074621.12	protein_coding	KNOWN	SLC24A1
0.307396	ENSG00000134061.5	-0.307396	5.08358	4.17e-07	8.33e-05	chr5	67179613	67196799	-	ENSG00000134061.5	protein_coding	KNOWN	CD180
0.307206	ENSG00000187792.4	-0.307206	4.36508	2.35e-06	0.000273924	chr22	23738678	23751092	-	ENSG00000187792.4	protein_coding	KNOWN	ZNF70
0.302123	ENSG00000104903.4	-0.302123	3.58448	0.000591977	0.013075	chr19	13099033	13103161	-	ENSG00000104903.4	protein_coding	KNOWN	LYL1
0.293331	ENSG00000156172.5	-0.293331	2.53829	0.000798412	0.0157021	chr8	95244919	95269201	-	ENSG00000156172.5	protein_coding	KNOWN	C8orf37
0.291094	ENSG00000115232.12	-0.291094	3.83733	1.85e-08	8.93e-06	chr2	181457202	181536187	+	ENSG00000115232.12	protein_coding	KNOWN	ITGA4
0.285207	ENSG00000189067.11	-0.285207	4.82727	9.16e-05	0.00376304	chr16	11547722	11636381	-	ENSG00000189067.11	protein_coding	KNOWN	LITAF
0.282774	ENSG00000112149.8	-0.282774	6.34851	1.26e-05	0.000924373	chr6	14117256	14136918	+	ENSG00000112149.8	protein_coding	KNOWN	CD83
0.275936	ENSG00000143156.12	-0.275936	3.66399	0.00138779	0.0222738	chr1	169132531	169367967	-	ENSG00000143156.12	protein_coding	KNOWN	NME7
0.273834	ENSG00000197857.12	-0.273834	3.64058	0.00393956	0.0424601	chr19	12224686	12294887	-	ENSG00000197857.12	protein_coding	KNOWN	ZNF44
0.270418	ENSG00000053501.11	-0.270418	3.66359	0.00320126	0.0378104	chr19	17215346	17219829	+	ENSG00000053501.11	protein_coding	KNOWN	USE1
0.270079	ENSG00000050405.12	-0.270079	3.72227	0.00484173	0.0480237	chr12	50175788	50283546	-	ENSG00000050405.12	protein_coding	KNOWN	LIMA1
0.26832	ENSG00000105339.9	-0.26832	4.09755	1.93e-07	4.75e-05	chr8	141117278	141195808	+	ENSG00000105339.9	protein_coding	KNOWN	DENND3
0.268105	ENSG00000187815.8	-0.268105	3.07587	0.0021316	0.029146	chr1	40477215	40496343	+	ENSG00000187815.8	protein_coding	KNOWN	ZFP69
0.267174	ENSG00000047365.10	-0.267174	6.07684	8.45e-08	2.47e-05	chr4	35948221	36244509	-	ENSG00000047365.10	protein_coding	KNOWN	ARAP2
0.264376	ENSG00000125731.11	-0.264376	3.86015	0.00185489	0.0266709	chr19	6752160	6767588	-	ENSG00000125731.11	protein_coding	KNOWN	SH2D3A
0.253813	ENSG00000177570.12	-0.253813	2.57396	0.000728848	0.0148211	chr8	118189459	118621995	-	ENSG00000177570.12	protein_coding	KNOWN	SAMD12
0.250218	ENSG00000120899.16	-0.250218	6.45885	3.65e-08	1.55e-05	chr8	27311482	27459391	+	ENSG00000120899.16	protein_coding	KNOWN	PTK2B
0.249232	ENSG00000146112.10	-0.249232	6.15955	6.36e-08	2.22e-05	chr6	30676389	30687895	-	ENSG00000146112.10	protein_coding	KNOWN	PPP1R18
0.248881	ENSG00000245532.5	-0.248881	9.72479	0.00271778	0.0344645	chr11	65422774	65445540	+	ENSG00000245532.5	lincRNA	KNOWN	NEAT1
0.248108	ENSG00000164615.4	-0.248108	5.06718	9.65e-05	0.0039109	chr5	134738501	134752160	+	ENSG00000164615.4	protein_coding	KNOWN	CAMLG
0.246444	ENSG00000188822.7	-0.246444	5.99321	1.39e-07	3.89e-05	chr1	23870526	23913362	-	ENSG00000188822.7	protein_coding	KNOWN	CNR2
0.243899	ENSG00000259673.4	-0.243899	2.72666	0.00148204	0.0231365	chr15	67403619	67521844	-	ENSG00000259673.4	lincRNA	NOVEL	IQCH-AS1
0.240731	ENSG00000266173.4	-0.240731	3.59855	0.00357313	0.0400924	chr17	63702832	63741970	-	ENSG00000266173.4	protein_coding	KNOWN	STRADA
0.240665	ENSG00000152332.14	-0.240665	8.34771	3.4e-11	4.75e-08	chr1	162497251	162529629	+	ENSG00000152332.14	protein_coding	KNOWN	UHMK1
0.238167	ENSG00000048162.18	-0.238167	5.5205	2.04e-05	0.00130233	chr5	176383938	176388975	-	ENSG00000048162.18	protein_coding	KNOWN	NOP16
0.237315	ENSG00000147471.10	-0.237315	5.28199	4.67e-05	0.00234613	chr8	37762593	37779767	+	ENSG00000147471.10	protein_coding	KNOWN	PROSC
0.233222	ENSG00000176371.12	-0.233222	3.34162	0.00340828	0.0391636	chr15	84600986	84627796	+	ENSG00000176371.12	protein_coding	KNOWN	ZSCAN2
0.233174	ENSG00000138085.15	-0.233174	4.94218	0.00341299	0.0391636	chr2	27212027	27217178	+	ENSG00000138085.15	protein_coding	KNOWN	ATRAID
0.231892	ENSG00000139626.14	-0.231892	5.65643	6.14e-06	0.000558905	chr12	53191318	53207307	-	ENSG00000139626.14	protein_coding	KNOWN	ITGB7
0.230615	ENSG00000130755.11	-0.230615	4.11277	0.00199346	0.0278431	chr19	39328353	39342372	-	ENSG00000130755.11	protein_coding	KNOWN	GMFG
0.229094	ENSG00000167895.13	-0.229094	6.79083	1.64e-05	0.00113084	chr17	78130770	78142968	+	ENSG00000167895.13	protein_coding	KNOWN	TMC8
0.228905	ENSG00000125347.12	-0.228905	4.2755	0.00251805	0.0324557	chr5	132481609	132490798	-	ENSG00000125347.12	protein_coding	KNOWN	IRF1
0.227358	ENSG00000043143.19	-0.227358	7.28286	4e-07	8.33e-05	chr5	134524312	134583230	+	ENSG00000043143.19	protein_coding	KNOWN	JADE2
0.223298	ENSG00000197756.8	-0.223298	9.29187	1.23e-06	0.000177545	chr2	216498189	216579180	+	ENSG00000197756.8	protein_coding	KNOWN	RPL37A
0.219069	ENSG00000172349.15	-0.219069	5.59041	3.7e-08	1.55e-05	chr15	81159575	81314058	+	ENSG00000172349.15	protein_coding	KNOWN	IL16
0.217547	ENSG00000136059.13	-0.217547	3.47915	0.0051387	0.049752	chr3	37988059	38007188	+	ENSG00000136059.13	protein_coding	KNOWN	VILL
0.217453	ENSG00000115946.6	-0.217453	5.40886	5.71e-05	0.00270973	chr2	68157844	68176238	+	ENSG00000115946.6	protein_coding	KNOWN	PNO1
0.216308	ENSG00000129187.13	-0.216308	5.19505	1.36e-06	0.000187701	chr4	182890060	182917936	-	ENSG00000129187.13	protein_coding	KNOWN	DCTD
0.215612	ENSG00000169442.7	-0.215612	6.5288	0.000121221	0.00452874	chr1	26317957	26320523	+	ENSG00000169442.7	protein_coding	KNOWN	CD52
0.215484	ENSG00000168394.10	-0.215484	5.47068	1.51e-06	0.000197636	chr6	32845209	32853978	-	ENSG00000168394.10	protein_coding	KNOWN	TAP1
0.21465	ENSG00000169016.15	-0.21465	4.68875	1.57e-05	0.00110572	chr2	11444375	11466177	-	ENSG00000169016.15	protein_coding	KNOWN	E2F6
0.213062	ENSG00000122122.9	-0.213062	5.78947	6.71e-07	0.00011364	chrX	129779979	129795201	+	ENSG00000122122.9	protein_coding	KNOWN	SASH3
0.210662	ENSG00000125967.15	-0.210662	4.91912	2.05e-05	0.00130387	chr20	33657087	33674463	-	ENSG00000125967.15	protein_coding	KNOWN	NECAB3
0.209227	ENSG00000047644.16	-0.209227	4.22728	9.38e-06	0.000750865	chrX	10015562	10144478	+	ENSG00000047644.16	protein_coding	KNOWN	WWC3
0.20698	ENSG00000213965.3	-0.20698	5.00489	0.000372959	0.00958482	chr19	32691961	32713796	+	ENSG00000213965.3	protein_coding	KNOWN	NUDT19
0.20688	ENSG00000115541.9	-0.20688	5.44653	0.00294286	0.0360457	chr2	197499994	197503457	+	ENSG00000115541.9	protein_coding	KNOWN	HSPE1
0.206487	ENSG00000076604.13	-0.206487	6.96262	2.56e-05	0.00155311	chr17	28743984	28750958	+	ENSG00000076604.13	protein_coding	KNOWN	TRAF4
0.206456	ENSG00000158793.12	-0.206456	4.4027	0.00194285	0.0273515	chr1	161118086	161125445	+	ENSG00000158793.12	protein_coding	KNOWN	NIT1
0.205847	ENSG00000175575.11	-0.205847	4.39478	0.000801418	0.0157128	chr11	73876699	73931124	+	ENSG00000175575.11	protein_coding	KNOWN	PAAF1
0.205473	ENSG00000167272.9	-0.205473	4.45843	0.00104694	0.018742	chr12	120578764	120581398	-	ENSG00000167272.9	protein_coding	KNOWN	POP5
0.205241	ENSG00000082512.13	-0.205241	5.97318	1.48e-08	7.42e-06	chr1	211326615	211374946	+	ENSG00000082512.13	protein_coding	KNOWN	TRAF5
0.203384	ENSG00000130349.8	-0.203384	3.3808	0.00197073	0.02761	chr6	107028213	107051342	+	ENSG00000130349.8	protein_coding	KNOWN	C6orf203
0.20327	ENSG00000179889.17	-0.20327	6.89356	5.11e-07	9.56e-05	chr16	14974591	15139339	+	ENSG00000179889.17	protein_coding	KNOWN	PDXDC1
0.202594	ENSG00000124067.15	-0.202594	4.53502	0.000132582	0.00480218	chr16	67943474	67969601	-	ENSG00000124067.15	protein_coding	KNOWN	SLC12A4
0.201657	ENSG00000110090.11	-0.201657	6.08685	0.000372926	0.00958482	chr11	68754620	68844410	-	ENSG00000110090.11	protein_coding	KNOWN	CPT1A
0.200733	ENSG00000073060.14	-0.200733	5.98686	0.00113326	0.0194737	chr12	124776856	124882668	-	ENSG00000073060.14	protein_coding	KNOWN	SCARB1
0.199088	ENSG00000154556.16	-0.199088	2.32598	0.00166252	0.0249215	chr4	185585444	185956652	-	ENSG00000154556.16	protein_coding	KNOWN	SORBS2
0.198525	ENSG00000158050.4	-0.198525	6.19771	0.00361136	0.0404131	chr2	96143166	96145440	-	ENSG00000158050.4	protein_coding	KNOWN	DUSP2
0.197762	ENSG00000104695.11	-0.197762	5.04672	0.000107732	0.00426677	chr8	30774457	30814314	-	ENSG00000104695.11	protein_coding	KNOWN	PPP2CB
0.194473	ENSG00000275395.3	-0.194473	2.28936	0.00231516	0.0309188	chr19	39863323	39934626	-	ENSG00000275395.3	protein_coding	KNOWN	FCGBP
0.194298	ENSG00000108474.15	-0.194298	4.68746	0.00040448	0.0100855	chr17	16217191	16351797	+	ENSG00000108474.15	protein_coding	KNOWN	PIGL
0.191741	ENSG00000089820.14	-0.191741	6.39291	0.000238729	0.0071773	chrX	153907367	153934999	-	ENSG00000089820.14	protein_coding	KNOWN	ARHGAP4
0.190622	ENSG00000237440.7	-0.190622	3.847	0.00451268	0.0459569	chr19	20535825	20565809	-	ENSG00000237440.7	protein_coding	KNOWN	ZNF737
0.189948	ENSG00000139725.6	-0.189948	3.52448	0.000101369	0.00406998	chr12	121777754	121803403	-	ENSG00000139725.6	protein_coding	KNOWN	RHOF
0.186927	ENSG00000189007.14	-0.186927	5.61353	2.98e-05	0.00170381	chr6	143422832	143450673	-	ENSG00000189007.14	protein_coding	KNOWN	ADAT2
0.186719	ENSG00000110031.11	-0.186719	7.72614	5.92e-05	0.00277683	chr11	58526871	58578220	-	ENSG00000110031.11	protein_coding	KNOWN	LPXN
0.186296	ENSG00000149485.15	-0.186296	6.42931	0.000252882	0.00744255	chr11	61799625	61829318	-	ENSG00000149485.15	protein_coding	KNOWN	FADS1
0.182078	ENSG00000135698.8	-0.182078	4.82453	0.000447381	0.0107295	chr16	82147798	82170226	-	ENSG00000135698.8	protein_coding	KNOWN	MPHOSPH6
0.181117	ENSG00000163874.8	-0.181117	4.71651	0.00402902	0.0429854	chr1	37474552	37484379	+	ENSG00000163874.8	protein_coding	KNOWN	ZC3H12A
0.180665	ENSG00000077232.15	-0.180665	7.39049	8.63e-06	0.000732942	chr2	182716041	182794464	+	ENSG00000077232.15	protein_coding	KNOWN	DNAJC10
0.180282	ENSG00000055163.17	-0.180282	9.04427	7e-09	4.19e-06	chr5	157266079	157395595	+	ENSG00000055163.17	protein_coding	KNOWN	CYFIP2
0.179758	ENSG00000100365.13	-0.179758	5.06494	0.000743851	0.0150531	chr22	36860988	36878015	+	ENSG00000100365.13	protein_coding	KNOWN	NCF4
0.178799	ENSG00000172765.15	-0.178799	5.34437	1.78e-06	0.000219071	chr3	129647792	129893576	-	ENSG00000172765.15	protein_coding	KNOWN	TMCC1
0.178653	ENSG00000263528.6	-0.178653	5.60568	0.000123996	0.00458837	chr1	206470476	206496889	+	ENSG00000263528.6	protein_coding	KNOWN	IKBKE
0.178211	ENSG00000203875.9	-0.178211	7.30595	0.00285033	0.0353722	chr6	85660950	85678736	-	ENSG00000203875.9	processed_transcript	KNOWN	SNHG5
0.178037	ENSG00000162144.8	-0.178037	7.44628	8.19e-05	0.0034636	chr11	61348745	61362299	-	ENSG00000162144.8	protein_coding	KNOWN	CYB561A3
0.177597	ENSG00000189077.9	-0.177597	3.29215	0.00397853	0.0428067	chr7	75986837	75994659	-	ENSG00000189077.9	protein_coding	KNOWN	TMEM120A
0.174159	ENSG00000158109.13	-0.174159	4.37677	0.00406897	0.0432636	chr1	3625002	3630127	+	ENSG00000158109.13	protein_coding	KNOWN	TPRG1L
0.173908	ENSG00000204267.12	-0.173908	5.4923	0.000541061	0.0123853	chr6	32821833	32838780	-	ENSG00000204267.12	protein_coding	KNOWN	TAP2
0.173645	ENSG00000078237.5	-0.173645	4.6929	0.000742462	0.0150492	chr12	4321205	4354593	+	ENSG00000078237.5	protein_coding	KNOWN	C12orf5
0.173081	ENSG00000133789.13	-0.173081	8.83395	2.18e-08	1.02e-05	chr11	9664077	9752991	+	ENSG00000133789.13	protein_coding	KNOWN	SWAP70
0.172822	ENSG00000138303.16	-0.172822	4.73737	0.000890658	0.0170105	chr10	72096032	72217134	-	ENSG00000138303.16	protein_coding	KNOWN	ASCC1
0.172728	ENSG00000109320.10	-0.172728	7.39389	5.18e-07	9.56e-05	chr4	102501329	102617302	+	ENSG00000109320.10	protein_coding	KNOWN	NFKB1
0.172467	ENSG00000163719.17	-0.172467	5.99837	0.000189199	0.00619182	chr3	9649433	9702394	+	ENSG00000163719.17	protein_coding	KNOWN	MTMR14
0.171982	ENSG00000143753.11	-0.171982	5.95324	0.000576859	0.0129685	chr1	224175756	224193441	+	ENSG00000143753.11	protein_coding	KNOWN	DEGS1
0.16974	ENSG00000118855.17	-0.16974	6.09651	0.000318008	0.00868784	chr3	158732198	158829719	+	ENSG00000118855.17	protein_coding	KNOWN	MFSD1
0.16816	ENSG00000177410.11	-0.16816	5.55334	0.000108991	0.00426696	chr20	49278178	49295738	+	ENSG00000177410.11	antisense	KNOWN	ZFAS1
0.167894	ENSG00000141968.6	-0.167894	6.30415	0.00048119	0.0113242	chr19	6772714	6857366	+	ENSG00000141968.6	protein_coding	KNOWN	VAV1
0.166867	ENSG00000165097.12	-0.166867	5.24641	5.76e-06	0.000531911	chr6	18155329	18223853	+	ENSG00000165097.12	protein_coding	KNOWN	KDM1B
0.166831	ENSG00000167220.10	-0.166831	5.67861	0.00309474	0.0370749	chr18	47107403	47150520	-	ENSG00000167220.10	protein_coding	KNOWN	HDHD2
0.166616	ENSG00000103811.14	-0.166616	6.14732	2.42e-06	0.000276498	chr15	78921058	78949574	-	ENSG00000103811.14	protein_coding	KNOWN	CTSH
0.166416	ENSG00000142676.11	-0.166416	9.38628	0.00158302	0.0242608	chr1	23691779	23696425	+	ENSG00000142676.11	protein_coding	KNOWN	RPL11
0.166085	ENSG00000103496.13	-0.166085	4.08254	0.00224524	0.0301775	chr16	31032889	31042975	+	ENSG00000103496.13	protein_coding	KNOWN	STX4
0.163963	ENSG00000154359.11	-0.163963	5.74936	0.000207649	0.0065731	chr8	12721894	12756073	-	ENSG00000154359.11	protein_coding	KNOWN	LONRF1
0.161995	ENSG00000104979.7	-0.161995	4.92522	0.00440074	0.0453312	chr19	13774168	13778462	+	ENSG00000104979.7	protein_coding	KNOWN	C19orf53
0.161896	ENSG00000128340.13	-0.161896	7.44665	2.92e-05	0.00168251	chr22	37225261	37244448	-	ENSG00000128340.13	protein_coding	KNOWN	RAC2
0.161185	ENSG00000271856.1	-0.161185	5.29661	0.000926335	0.0174306	chr3	108125821	108138610	+	ENSG00000271856.1	lincRNA	NOVEL	LINC01215
0.160181	ENSG00000247828.6	-0.160181	5.06662	0.00154814	0.0239011	chr5	88268895	88436685	+	ENSG00000247828.6	antisense	NOVEL	TMEM161B-AS1
0.15902	ENSG00000185361.7	-0.15902	4.40135	0.00254625	0.032752	chr19	4639518	4655568	+	ENSG00000185361.7	protein_coding	KNOWN	TNFAIP8L1
0.158735	ENSG00000103966.8	-0.158735	4.89308	0.00124658	0.0207769	chr15	41895939	41972578	-	ENSG00000103966.8	protein_coding	KNOWN	EHD4
0.158494	ENSG00000100596.5	-0.158494	6.19683	1.58e-05	0.00110605	chr14	77505997	77616773	-	ENSG00000100596.5	protein_coding	KNOWN	SPTLC2
0.158456	ENSG00000151304.5	-0.158456	5.08765	0.000175181	0.00588637	chr5	121961961	122075570	+	ENSG00000151304.5	protein_coding	KNOWN	SRFBP1
0.157423	ENSG00000104907.11	-0.157423	5.53892	0.00260396	0.0333441	chr19	13104902	13117567	-	ENSG00000104907.11	protein_coding	KNOWN	TRMT1
0.157171	ENSG00000132467.3	-0.157171	5.45663	0.000107968	0.00426677	chr4	70688479	70690551	+	ENSG00000132467.3	protein_coding	KNOWN	UTP3
0.156111	ENSG00000066336.10	-0.156111	4.84098	0.000719674	0.0146821	chr11	47354860	47378576	-	ENSG00000066336.10	protein_coding	KNOWN	SPI1
0.155179	ENSG00000128607.12	-0.155179	5.50849	0.000234166	0.00709099	chr7	130070510	130135720	+	ENSG00000128607.12	protein_coding	KNOWN	KLHDC10
0.155097	ENSG00000214021.14	-0.155097	5.12859	0.000648829	0.0136809	chr3	9808086	9855138	+	ENSG00000214021.14	protein_coding	KNOWN	TTLL3
0.154539	ENSG00000148672.8	-0.154539	7.10656	2.7e-05	0.00160636	chr10	87050486	87094866	-	ENSG00000148672.8	protein_coding	KNOWN	GLUD1
0.153749	ENSG00000133028.9	-0.153749	5.97184	4.83e-06	0.000476783	chr17	10672474	10698375	-	ENSG00000133028.9	protein_coding	KNOWN	SCO1
0.152865	ENSG00000156515.20	-0.152865	6.22757	0.000114553	0.00437563	chr10	69269984	69401882	+	ENSG00000156515.20	protein_coding	KNOWN	HK1
0.152625	ENSG00000160917.13	-0.152625	5.56243	0.00319808	0.0378083	chr7	99438922	99457371	+	ENSG00000160917.13	protein_coding	KNOWN	CPSF4
0.152594	ENSG00000169087.9	-0.152594	4.36374	0.00415705	0.0439744	chr3	122740003	122793824	-	ENSG00000169087.9	protein_coding	KNOWN	HSPBAP1
0.152523	ENSG00000105926.14	-0.152523	6.34873	2.69e-07	6.05e-05	chr7	24573268	24694193	+	ENSG00000105926.14	protein_coding	KNOWN	MPP6
0.152268	ENSG00000101017.12	-0.152268	5.91164	0.000653026	0.0137234	chr20	46118272	46129863	+	ENSG00000101017.12	protein_coding	KNOWN	CD40
0.152128	ENSG00000067533.5	-0.152128	5.78482	0.000599601	0.0131275	chr1	218285287	218337983	+	ENSG00000067533.5	protein_coding	KNOWN	RRP15
0.150565	ENSG00000148459.14	-0.150565	4.96423	0.00281056	0.0352147	chr10	26697659	26746798	+	ENSG00000148459.14	protein_coding	KNOWN	PDSS1
0.149678	ENSG00000171262.10	-0.149678	6.0854	0.00123851	0.0206973	chr15	38454127	38487710	+	ENSG00000171262.10	protein_coding	KNOWN	FAM98B
0.14953	ENSG00000180694.12	-0.14953	6.14189	4.7e-05	0.00235389	chr8	90621995	90791632	-	ENSG00000180694.12	protein_coding	KNOWN	TMEM64
0.149308	ENSG00000127328.20	-0.149308	5.73803	0.000149046	0.00524667	chr12	69738681	69823204	+	ENSG00000127328.20	protein_coding	KNOWN	RAB3IP
0.148831	ENSG00000118873.14	-0.148831	7.44023	8.48e-07	0.000134936	chr1	220148293	220272454	-	ENSG00000118873.14	protein_coding	KNOWN	RAB3GAP2
0.148415	ENSG00000204304.10	-0.148415	5.22565	0.000375274	0.00960058	chr6	32184741	32190186	-	ENSG00000204304.10	protein_coding	KNOWN	PBX2
0.146898	ENSG00000166411.12	-0.146898	6.58688	0.000113334	0.00435555	chr15	78131498	78171949	+	ENSG00000166411.12	protein_coding	KNOWN	IDH3A
0.146044	ENSG00000214176.8	-0.146044	5.19763	0.00446869	0.0456152	chr17	64779259	64837154	-	ENSG00000214176.8	transcribed_unprocessed_pseudogene	KNOWN	PLEKHM1P
0.145165	ENSG00000119408.15	-0.145165	5.74131	0.00252171	0.0324696	chr9	124257606	124353307	+	ENSG00000119408.15	protein_coding	KNOWN	NEK6
0.145012	ENSG00000145911.5	-0.145012	5.20882	0.00341454	0.0391636	chr5	178113443	178126087	+	ENSG00000145911.5	protein_coding	KNOWN	N4BP3
0.144909	ENSG00000115750.15	-0.144909	5.25222	0.00164458	0.0247811	chr2	9843354	9934416	+	ENSG00000115750.15	protein_coding	KNOWN	TAF1B
0.144048	ENSG00000198055.9	-0.144048	5.98126	0.000559198	0.0127079	chr5	177403204	177442901	+	ENSG00000198055.9	protein_coding	KNOWN	GRK6
0.144045	ENSG00000163219.10	-0.144045	7.17012	6.02e-05	0.00281057	chr2	68679601	68826833	+	ENSG00000163219.10	protein_coding	KNOWN	ARHGAP25
0.142105	ENSG00000182004.11	-0.142105	6.29771	0.00465976	0.0469977	chr1	203861603	203870550	+	ENSG00000182004.11	protein_coding	KNOWN	SNRPE
0.141815	ENSG00000108389.8	-0.141815	6.9879	5.5e-05	0.00263192	chr17	58489529	58517905	-	ENSG00000108389.8	protein_coding	KNOWN	MTMR4
0.139693	ENSG00000101911.11	-0.139693	6.36782	0.000257136	0.00753247	chrX	12791355	12824222	+	ENSG00000101911.11	protein_coding	KNOWN	PRPS2
0.139442	ENSG00000170476.14	-0.139442	6.62619	8.97e-05	0.00370787	chr5	139387480	139390081	-	ENSG00000170476.14	protein_coding	KNOWN	MZB1
0.138953	ENSG00000275700.3	-0.138953	6.43695	0.00111811	0.0193277	chr17	36948875	37056871	+	ENSG00000275700.3	protein_coding	KNOWN	AATF
0.138905	ENSG00000198860.10	-0.138905	5.07619	0.00336502	0.0389036	chr1	184051677	184074212	+	ENSG00000198860.10	protein_coding	KNOWN	TSEN15
0.138862	ENSG00000133275.14	-0.138862	6.52672	0.00141451	0.0224736	chr19	1941149	1981338	+	ENSG00000133275.14	protein_coding	KNOWN	CSNK1G2
0.138731	ENSG00000109536.10	-0.138731	5.10903	0.00507362	0.0494649	chr4	189940788	189963204	+	ENSG00000109536.10	protein_coding	KNOWN	FRG1
0.138564	ENSG00000108010.10	-0.138564	6.28389	0.000204613	0.0065098	chr10	130136399	130184521	+	ENSG00000108010.10	protein_coding	KNOWN	GLRX3
0.138426	ENSG00000091317.7	-0.138426	6.2028	0.000625887	0.0134684	chr3	32481312	32503408	-	ENSG00000091317.7	protein_coding	KNOWN	CMTM6
0.138068	ENSG00000128815.16	-0.138068	8.94331	1.61e-06	0.000202248	chr10	48684876	48982956	+	ENSG00000128815.16	protein_coding	KNOWN	WDFY4
0.137897	ENSG00000186517.12	-0.137897	7.27408	7.34e-05	0.00320045	chr1	161046946	161069970	-	ENSG00000186517.12	protein_coding	KNOWN	ARHGAP30
0.137845	ENSG00000135976.15	-0.137845	6.43418	0.000821663	0.0160091	chr2	97113496	97264521	+	ENSG00000135976.15	protein_coding	KNOWN	ANKRD36
0.137217	ENSG00000099219.12	-0.137217	4.99252	0.00165318	0.0248808	chr9	5765076	5833117	-	ENSG00000099219.12	protein_coding	KNOWN	ERMP1
0.136908	ENSG00000198399.13	-0.136908	7.98426	5.39e-07	9.67e-05	chr2	24202864	24360714	-	ENSG00000198399.13	protein_coding	KNOWN	ITSN2
0.13666	ENSG00000204852.14	-0.13666	4.86629	0.00166475	0.0249215	chr12	110614027	110649430	+	ENSG00000204852.14	protein_coding	KNOWN	TCTN1
0.135153	ENSG00000127824.12	-0.135153	6.84837	0.0019581	0.0275251	chr2	219249711	219278170	-	ENSG00000127824.12	protein_coding	KNOWN	TUBA4A
0.134138	ENSG00000102103.14	-0.134138	5.56755	0.00100538	0.0181028	chrX	48897912	48903143	+	ENSG00000102103.14	protein_coding	KNOWN	PQBP1
0.132623	ENSG00000154719.12	-0.132623	5.28041	0.00454955	0.0461827	chr21	25585656	25607517	-	ENSG00000154719.12	protein_coding	KNOWN	MRPL39
0.132398	ENSG00000105643.8	-0.132398	4.914	0.00251163	0.0324396	chr19	18001132	18014102	+	ENSG00000105643.8	protein_coding	KNOWN	ARRDC2
0.130867	ENSG00000167645.15	-0.130867	4.63348	0.00502035	0.0490979	chr19	38305104	38317273	-	ENSG00000167645.15	protein_coding	KNOWN	YIF1B
0.130686	ENSG00000086061.14	-0.130686	7.80469	0.000179506	0.00599066	chr9	33025211	33039907	+	ENSG00000086061.14	protein_coding	KNOWN	DNAJA1
0.130474	ENSG00000162777.15	-0.130474	5.29807	0.00291313	0.0358475	chr1	111187174	111204535	-	ENSG00000162777.15	protein_coding	KNOWN	DENND2D
0.129314	ENSG00000196268.10	-0.129314	5.18547	0.00443557	0.0455407	chr19	21397119	21427573	+	ENSG00000196268.10	protein_coding	KNOWN	ZNF493
0.129023	ENSG00000101966.11	-0.129023	6.18924	6.68e-05	0.00300752	chrX	123859724	123913979	+	ENSG00000101966.11	protein_coding	KNOWN	XIAP
0.128477	ENSG00000205542.9	-0.128477	9.16343	0.00131304	0.0214857	chrX	12975108	12977227	+	ENSG00000205542.9	protein_coding	KNOWN	TMSB4X
0.128352	ENSG00000053372.4	-0.128352	6.48786	0.000621284	0.0134383	chr1	19251539	19260128	+	ENSG00000053372.4	protein_coding	KNOWN	MRTO4
0.128166	ENSG00000011021.20	-0.128166	6.27968	0.00274227	0.0346701	chr1	11806096	11843144	+	ENSG00000011021.20	protein_coding	KNOWN	CLCN6
0.128083	ENSG00000196417.11	-0.128083	5.55013	0.00143779	0.0226709	chr19	53389793	53430413	+	ENSG00000196417.11	protein_coding	KNOWN	ZNF765
0.127601	ENSG00000197961.10	-0.127601	7.57762	4.64e-05	0.00234145	chr19	9560353	9584533	-	ENSG00000197961.10	protein_coding	KNOWN	ZNF121
0.127532	ENSG00000119900.7	-0.127532	6.39199	0.000109962	0.00427831	chr6	71288803	71308950	+	ENSG00000119900.7	protein_coding	KNOWN	OGFRL1
0.126872	ENSG00000177542.9	-0.126872	5.13959	0.00378223	0.0416016	chr11	790475	798333	-	ENSG00000177542.9	protein_coding	KNOWN	SLC25A22
0.126188	ENSG00000163902.10	-0.126188	7.76706	0.00317965	0.0377325	chr3	128619970	128681075	-	ENSG00000163902.10	protein_coding	KNOWN	RPN1
0.12597	ENSG00000123338.11	-0.12597	8.12281	0.000101126	0.00406998	chr12	54497711	54548238	+	ENSG00000123338.11	protein_coding	KNOWN	NCKAP1L
0.125498	ENSG00000160683.4	-0.125498	8.18173	0.000471754	0.0111545	chr11	118883766	118897799	+	ENSG00000160683.4	protein_coding	KNOWN	CXCR5
0.124756	ENSG00000146094.12	-0.124756	7.52707	0.0017404	0.0255809	chr5	177501907	177511274	-	ENSG00000146094.12	protein_coding	KNOWN	DOK3
0.124399	ENSG00000129933.19	-0.124399	6.36135	0.00344	0.03918	chr19	19320681	19358755	+	ENSG00000129933.19	protein_coding	KNOWN	MAU2
0.124277	ENSG00000178209.13	-0.124277	7.45658	0.00126207	0.0208817	chr8	143915147	143976734	-	ENSG00000178209.13	protein_coding	KNOWN	PLEC
0.123635	ENSG00000153113.22	-0.123635	6.74921	0.000316152	0.00865595	chr5	96525267	96779595	+	ENSG00000153113.22	protein_coding	KNOWN	CAST
0.123397	ENSG00000170571.10	-0.123397	6.96541	0.00474247	0.0475226	chr5	50396192	50443248	-	ENSG00000170571.10	protein_coding	KNOWN	EMB
0.122577	ENSG00000213719.7	-0.122577	6.83113	0.00193234	0.0272544	chr6	31730581	31739763	-	ENSG00000213719.7	protein_coding	KNOWN	CLIC1
0.122145	ENSG00000178105.8	-0.122145	6.69398	0.00107721	0.0190131	chr11	108665025	108940930	+	ENSG00000178105.8	protein_coding	KNOWN	DDX10
0.122038	ENSG00000091127.12	-0.122038	6.21152	0.00163983	0.0247811	chr7	105439661	105522267	-	ENSG00000091127.12	protein_coding	KNOWN	PUS7
0.121962	ENSG00000143379.11	-0.121962	5.86534	0.00378377	0.0416016	chr1	150926263	150964744	+	ENSG00000143379.11	protein_coding	KNOWN	SETDB1
0.121882	ENSG00000102978.11	-0.121882	5.54893	0.00462489	0.0467211	chr16	57462387	57472010	+	ENSG00000102978.11	protein_coding	KNOWN	POLR2C
0.121208	ENSG00000102780.15	-0.121208	6.8261	0.00315872	0.0375666	chr13	42040036	42256578	+	ENSG00000102780.15	protein_coding	KNOWN	DGKH
0.120702	ENSG00000134371.9	-0.120702	6.49888	0.000464622	0.0110376	chr1	193122017	193253901	+	ENSG00000134371.9	protein_coding	KNOWN	CDC73
0.120099	ENSG00000116251.8	-0.120099	8.40827	0.00041104	0.0102086	chr1	6181269	6209389	-	ENSG00000116251.8	protein_coding	KNOWN	RPL22
0.119083	ENSG00000035681.6	-0.119083	6.40224	0.000563413	0.0127575	chr8	58583504	58659844	-	ENSG00000035681.6	protein_coding	KNOWN	NSMAF
0.118895	ENSG00000156931.14	-0.118895	6.4345	0.000672359	0.0140799	chr3	184812143	185052614	+	ENSG00000156931.14	protein_coding	KNOWN	VPS8
0.117174	ENSG00000108639.6	-0.117174	7.39905	0.00112779	0.0194416	chr17	78168558	78173527	+	ENSG00000108639.6	protein_coding	KNOWN	SYNGR2
0.116373	ENSG00000004478.7	-0.116373	7.91848	0.000792091	0.0156513	chr12	2794953	2805423	+	ENSG00000004478.7	protein_coding	KNOWN	FKBP4
0.116028	ENSG00000110700.5	-0.116028	9.09685	0.00163564	0.0247652	chr11	17074389	17077787	-	ENSG00000110700.5	protein_coding	KNOWN	RPS13
0.115518	ENSG00000166669.12	-0.115518	5.19545	0.00303884	0.0367129	chr16	10326434	10483638	+	ENSG00000166669.12	protein_coding	KNOWN	ATF7IP2
0.115497	ENSG00000109861.14	-0.115497	6.57135	0.000849987	0.0164083	chr11	88293592	88337787	-	ENSG00000109861.14	protein_coding	KNOWN	CTSC
0.11469	ENSG00000170653.17	-0.11469	5.39805	0.0015923	0.0243435	chr12	53507856	53626410	-	ENSG00000170653.17	protein_coding	KNOWN	ATF7
0.114642	ENSG00000167323.8	-0.114642	5.48123	0.00190535	0.0270866	chr11	3854527	4093210	+	ENSG00000167323.8	protein_coding	KNOWN	STIM1
0.114564	ENSG00000066777.7	-0.114564	7.75464	1.13e-05	0.000864687	chr8	67173512	67343677	-	ENSG00000066777.7	protein_coding	KNOWN	ARFGEF1
0.114412	ENSG00000172057.8	-0.114412	5.42499	0.00331231	0.0385781	chr17	39921041	39927601	-	ENSG00000172057.8	protein_coding	KNOWN	ORMDL3
0.11364	ENSG00000206560.9	-0.11364	6.93077	0.000177985	0.00596463	chr3	15667236	15859771	-	ENSG00000206560.9	protein_coding	KNOWN	ANKRD28
0.111765	ENSG00000204209.9	-0.111765	5.95862	0.00101228	0.0181993	chr6	33318558	33329269	-	ENSG00000204209.9	protein_coding	KNOWN	DAXX
0.111285	ENSG00000011260.12	-0.111285	6.23615	0.00260554	0.0333441	chr17	51260528	51297936	+	ENSG00000011260.12	protein_coding	KNOWN	UTP18
0.11115	ENSG00000119812.17	-0.11115	6.11473	0.0015995	0.0244239	chr2	33583658	33599382	-	ENSG00000119812.17	protein_coding	KNOWN	FAM98A
0.110277	ENSG00000120963.10	-0.110277	6.34816	0.00433711	0.0449707	chr8	101177878	101206193	-	ENSG00000120963.10	protein_coding	KNOWN	ZNF706
0.110179	ENSG00000134186.10	-0.110179	6.71647	0.00355294	0.0400924	chr1	108692323	108701803	+	ENSG00000134186.10	protein_coding	KNOWN	PRPF38B
0.109389	ENSG00000197147.11	-0.109389	5.71421	0.00124161	0.0207215	chr1	89524836	89597864	+	ENSG00000197147.11	protein_coding	KNOWN	LRRC8B
0.109201	ENSG00000171490.11	-0.109201	8.06293	0.00014522	0.00516992	chr16	11833850	11851585	-	ENSG00000171490.11	protein_coding	KNOWN	RSL1D1
0.108578	ENSG00000085832.15	-0.108578	7.89827	0.000586071	0.013075	chr1	51354263	51519328	-	ENSG00000085832.15	protein_coding	KNOWN	EPS15
0.108493	ENSG00000087206.15	-0.108493	6.31618	0.00374996	0.0414974	chr5	176905005	177022633	-	ENSG00000087206.15	protein_coding	KNOWN	UIMC1
0.108432	ENSG00000163659.11	-0.108432	6.11191	0.00444584	0.0455693	chr3	156673235	156706770	+	ENSG00000163659.11	protein_coding	KNOWN	TIPARP
0.108199	ENSG00000136231.12	-0.108199	7.39265	0.000584127	0.0130618	chr7	23310209	23470467	-	ENSG00000136231.12	protein_coding	KNOWN	IGF2BP3
0.107666	ENSG00000169756.15	-0.107666	6.31051	0.000269432	0.00783785	chr2	108534355	108687246	+	ENSG00000169756.15	protein_coding	KNOWN	LIMS1
0.105892	ENSG00000154945.6	-0.105892	5.89317	0.00111138	0.01931	chr17	50693190	50707924	-	ENSG00000154945.6	protein_coding	KNOWN	ANKRD40
0.105278	ENSG00000140455.15	-0.105278	6.39835	0.00497116	0.0488067	chr15	63504511	63594640	+	ENSG00000140455.15	protein_coding	KNOWN	USP3
0.105271	ENSG00000136261.13	-0.105271	6.87949	0.000488531	0.0114327	chr7	16646131	16706523	+	ENSG00000136261.13	protein_coding	KNOWN	BZW2
0.104756	ENSG00000125977.6	-0.104756	7.2493	0.000959949	0.0176628	chr20	34088298	34112332	-	ENSG00000125977.6	protein_coding	KNOWN	EIF2S2
0.104513	ENSG00000117143.12	-0.104513	5.87096	0.00505559	0.0493273	chr1	162561506	162599842	+	ENSG00000117143.12	protein_coding	KNOWN	UAP1
0.104489	ENSG00000187742.13	-0.104489	6.45315	0.00161156	0.0245769	chr9	89318506	89359662	+	ENSG00000187742.13	protein_coding	KNOWN	SECISBP2
0.103544	ENSG00000109790.15	-0.103544	6.28179	0.00202955	0.0281247	chr4	39045039	39126857	+	ENSG00000109790.15	protein_coding	KNOWN	KLHL5
0.103082	ENSG00000147133.14	-0.103082	6.64864	0.00293368	0.0359684	chrX	71366239	71532374	+	ENSG00000147133.14	protein_coding	KNOWN	TAF1
0.10295	ENSG00000180353.9	-0.10295	7.75402	0.00178416	0.025891	chr3	121631399	121660927	-	ENSG00000180353.9	protein_coding	KNOWN	HCLS1
0.102862	ENSG00000117335.17	-0.102862	7.22618	0.00141662	0.0224736	chr1	207752057	207795513	+	ENSG00000117335.17	protein_coding	KNOWN	CD46
0.102273	ENSG00000139146.12	-0.102273	7.50637	0.000433434	0.0105154	chr12	31280584	31327058	-	ENSG00000139146.12	protein_coding	KNOWN	FAM60A
0.102029	ENSG00000156697.11	-0.102029	5.66533	0.00359419	0.0402927	chrX	129906121	129929761	+	ENSG00000156697.11	protein_coding	KNOWN	UTP14A
0.101836	ENSG00000080608.9	-0.101836	6.51123	0.00401594	0.0429518	chr9	2720469	2844241	-	ENSG00000080608.9	protein_coding	KNOWN	KIAA0020
0.101499	ENSG00000090989.16	-0.101499	5.40037	0.00510869	0.0496911	chr4	55853616	55905034	+	ENSG00000090989.16	protein_coding	KNOWN	EXOC1
0.100534	ENSG00000115970.17	-0.100534	6.74119	0.00356901	0.0400924	chr2	43230836	43596046	-	ENSG00000115970.17	protein_coding	KNOWN	THADA
0.100264	ENSG00000186141.7	-0.100264	6.15143	0.0048373	0.0480176	chr1	145824088	145842505	+	ENSG00000186141.7	protein_coding	KNOWN	POLR3C
0.100229	ENSG00000165732.11	-0.100229	8.80925	0.00105705	0.0187891	chr10	68956128	68985073	+	ENSG00000165732.11	protein_coding	KNOWN	DDX21
0.099102	ENSG00000125447.15	-0.099102	6.46526	0.0029085	0.0358475	chr17	75236599	75262363	-	ENSG00000125447.15	protein_coding	KNOWN	GGA3
0.0989682	ENSG00000164543.5	-0.0989682	5.7306	0.0012992	0.0213147	chr7	43582758	43626786	+	ENSG00000164543.5	protein_coding	KNOWN	STK17A
0.0986517	ENSG00000185246.16	-0.0986517	5.78463	0.00488129	0.0482541	chr14	45084099	45116282	+	ENSG00000185246.16	protein_coding	KNOWN	PRPF39
0.0980009	ENSG00000124209.3	-0.0980009	5.78883	0.00136304	0.0219888	chr20	58309696	58367507	+	ENSG00000124209.3	protein_coding	KNOWN	RAB22A
0.0972391	ENSG00000103429.9	-0.0972391	5.85411	0.00331169	0.0385781	chr16	14632815	14669236	+	ENSG00000103429.9	protein_coding	KNOWN	BFAR
0.0967763	ENSG00000138430.14	-0.0967763	6.8473	0.00341556	0.0391636	chr2	174072447	174248698	-	ENSG00000138430.14	protein_coding	KNOWN	OLA1
0.095545	ENSG00000112159.10	-0.095545	9.02418	0.000169927	0.00576322	chr6	89642499	89819723	-	ENSG00000112159.10	protein_coding	KNOWN	MDN1
0.0941463	ENSG00000160305.16	-0.0941463	6.12103	0.00346187	0.0393714	chr21	46458899	46569852	+	ENSG00000160305.16	protein_coding	KNOWN	DIP2A
0.0938677	ENSG00000281649.1	-0.0938677	7.80151	0.000595925	0.013075	chr9	37079857	37090507	+	ENSG00000281649.1	lincRNA	NOVEL	EBLN3
0.0937836	ENSG00000163466.14	-0.0937836	8.45545	0.00022605	0.00693951	chr2	218217094	218254356	+	ENSG00000163466.14	protein_coding	KNOWN	ARPC2
0.0935135	ENSG00000125630.14	-0.0935135	6.74803	0.00444741	0.0455693	chr2	112541915	112577150	+	ENSG00000125630.14	protein_coding	KNOWN	POLR1B
0.0931705	ENSG00000105369.8	-0.0931705	8.84261	0.00312172	0.037327	chr19	41877120	41881372	+	ENSG00000105369.8	protein_coding	KNOWN	CD79A
0.092021	ENSG00000173726.9	-0.092021	7.949	0.00299455	0.0363771	chr1	235109336	235128936	-	ENSG00000173726.9	protein_coding	KNOWN	TOMM20
0.0920026	ENSG00000175130.6	-0.0920026	7.14035	0.00321049	0.0378838	chr1	32333832	32336379	-	ENSG00000175130.6	protein_coding	KNOWN	MARCKSL1
0.0910684	ENSG00000177189.11	-0.0910684	6.88927	0.00334723	0.0388408	chrX	20149911	20267100	-	ENSG00000177189.11	protein_coding	KNOWN	RPS6KA3
0.0899126	ENSG00000103653.15	-0.0899126	8.5062	0.000285199	0.00809532	chr15	74782057	74803198	+	ENSG00000103653.15	protein_coding	KNOWN	CSK
0.0896635	ENSG00000063046.16	-0.0896635	10.0482	0.000336678	0.00890215	chr12	53006158	53042209	+	ENSG00000063046.16	protein_coding	KNOWN	EIF4B
0.0894863	ENSG00000134684.9	-0.0894863	7.76183	0.00263621	0.033668	chr1	32775237	32818153	-	ENSG00000134684.9	protein_coding	KNOWN	YARS
0.0893339	ENSG00000119729.9	-0.0893339	6.22927	0.00200118	0.0279121	chr2	46541806	46583121	+	ENSG00000119729.9	protein_coding	KNOWN	RHOQ
0.0886548	ENSG00000173473.9	-0.0886548	8.6161	0.000112297	0.00432893	chr3	47585272	47782106	-	ENSG00000173473.9	protein_coding	KNOWN	SMARCC1
0.0880283	ENSG00000165934.11	-0.0880283	7.44257	0.000293259	0.00826321	chr14	92121937	92172145	+	ENSG00000165934.11	protein_coding	KNOWN	CPSF2
0.0879503	ENSG00000018510.11	-0.0879503	6.75623	0.00301343	0.0364834	chr2	177392644	177543836	+	ENSG00000018510.11	protein_coding	KNOWN	AGPS
0.0870106	ENSG00000065427.13	-0.0870106	7.66576	0.00474583	0.0475226	chr16	75627474	75648643	-	ENSG00000065427.13	protein_coding	KNOWN	KARS
0.0863748	ENSG00000170248.12	-0.0863748	7.4026	0.00035711	0.00924278	chr3	33798352	33869707	+	ENSG00000170248.12	protein_coding	KNOWN	PDCD6IP
0.0863489	ENSG00000153310.17	-0.0863489	7.80562	0.000876708	0.0167951	chr8	129839593	130017129	-	ENSG00000153310.17	protein_coding	KNOWN	FAM49B
0.0841737	ENSG00000100316.14	-0.0841737	10.7432	0.00272391	0.0345074	chr22	39312882	39320389	-	ENSG00000100316.14	protein_coding	KNOWN	RPL3
0.0827821	ENSG00000054611.12	-0.0827821	6.29546	0.0047398	0.0475226	chr22	46762617	47175699	+	ENSG00000054611.12	protein_coding	KNOWN	TBC1D22A
0.0820035	ENSG00000163811.10	-0.0820035	7.53056	0.00276924	0.0349058	chr2	28894643	28948222	+	ENSG00000163811.10	protein_coding	KNOWN	WDR43
0.0814532	ENSG00000152495.9	-0.0814532	7.43042	0.00244059	0.0319155	chr5	111223653	111494886	+	ENSG00000152495.9	protein_coding	KNOWN	CAMK4
0.0808582	ENSG00000186432.7	-0.0808582	7.46734	0.00304115	0.0367129	chr3	160494995	160565588	-	ENSG00000186432.7	protein_coding	KNOWN	KPNA4
0.0795457	ENSG00000084754.9	-0.0795457	7.80956	0.00426594	0.0445637	chr2	26190635	26244726	-	ENSG00000084754.9	protein_coding	KNOWN	HADHA
0.0784856	ENSG00000149273.13	-0.0784856	10.0026	0.00399271	0.0428491	chr11	75399486	75422280	+	ENSG00000149273.13	protein_coding	KNOWN	RPS3
0.0761731	ENSG00000166783.18	-0.0761731	6.92171	0.00323409	0.038026	chr16	15594386	15643166	-	ENSG00000166783.18	protein_coding	KNOWN	KIAA0430
0.0756389	ENSG00000115484.13	-0.0756389	8.27809	0.00443396	0.0455407	chr2	61868089	61888804	-	ENSG00000115484.13	protein_coding	KNOWN	CCT4
0.0732706	ENSG00000135316.16	-0.0732706	8.68328	0.00106773	0.0188989	chr6	85607785	85643792	-	ENSG00000135316.16	protein_coding	KNOWN	SYNCRIP
0.0728378	ENSG00000130741.9	-0.0728378	8.8137	0.00051513	0.0118782	chrX	24054716	24077971	+	ENSG00000130741.9	protein_coding	KNOWN	EIF2S3
0.0721107	ENSG00000145907.13	-0.0721107	9.20922	0.00178221	0.025891	chr5	151771045	151812785	+	ENSG00000145907.13	protein_coding	KNOWN	G3BP1
0.0718053	ENSG00000103657.12	-0.0718053	8.23001	0.00482615	0.0479827	chr15	63608618	63833942	-	ENSG00000103657.12	protein_coding	KNOWN	HERC1
0.070894	ENSG00000254087.6	-0.070894	8.11308	0.00373801	0.0414974	chr8	55879813	56014168	+	ENSG00000254087.6	protein_coding	KNOWN	LYN
0.0681542	ENSG00000170606.12	-0.0681542	8.36156	0.00476838	0.0476345	chr5	133051962	133106449	+	ENSG00000170606.12	protein_coding	KNOWN	HSPA4
0.0674455	ENSG00000161405.15	-0.0674455	9.48634	0.00435865	0.0450683	chr17	39757715	39864188	-	ENSG00000161405.15	protein_coding	KNOWN	IKZF3
0.0670764	ENSG00000108298.8	-0.0670764	9.84695	0.00205729	0.0284009	chr17	39200283	39204727	+	ENSG00000108298.8	protein_coding	KNOWN	RPL19
0.0666224	ENSG00000096384.18	-0.0666224	11.0519	0.00377309	0.0415586	chr6	44246166	44253888	+	ENSG00000096384.18	protein_coding	KNOWN	HSP90AB1
0.0663798	ENSG00000122406.11	-0.0663798	9.95569	0.00201453	0.0280672	chr1	92832025	92841924	+	ENSG00000122406.11	protein_coding	KNOWN	RPL5
0.0654504	ENSG00000075292.17	-0.0654504	7.96149	0.00396267	0.0426725	chr2	71276561	71435069	+	ENSG00000075292.17	protein_coding	KNOWN	ZNF638
-0.0744521	ENSG00000105738.9	0.0744521	7.67263	0.00457543	0.0463331	chr19	37907228	38208372	+	ENSG00000105738.9	protein_coding	KNOWN	SIPA1L3
-0.0747484	ENSG00000120533.11	0.0747484	6.20564	0.00473675	0.0475226	chr8	109334324	109345953	+	ENSG00000120533.11	protein_coding	KNOWN	ENY2
-0.0748111	ENSG00000132549.17	0.0748111	7.93737	0.00344193	0.03918	chr8	99013266	99877580	+	ENSG00000132549.17	protein_coding	KNOWN	VPS13B
-0.0760465	ENSG00000145349.15	0.0760465	7.65707	0.00303496	0.0367088	chr4	113451032	113761927	-	ENSG00000145349.15	protein_coding	KNOWN	CAMK2D
-0.0762654	ENSG00000117632.19	0.0762654	8.60062	0.00108986	0.0191171	chr1	25884181	25906991	-	ENSG00000117632.19	protein_coding	KNOWN	STMN1
-0.07709	ENSG00000131747.13	0.07709	9.36659	0.00342527	0.0391677	chr17	40388516	40417950	-	ENSG00000131747.13	protein_coding	KNOWN	TOP2A
-0.0807393	ENSG00000124422.10	0.0807393	8.56771	0.00170307	0.0251445	chr17	20999593	21043760	-	ENSG00000124422.10	protein_coding	KNOWN	USP22
-0.0811615	ENSG00000182606.13	0.0811615	7.22546	0.0021761	0.0295071	chr3	42013802	42225889	+	ENSG00000182606.13	protein_coding	KNOWN	TRAK1
-0.0816322	ENSG00000148730.6	0.0816322	7.6248	0.00110991	0.01931	chr10	70404379	70428618	+	ENSG00000148730.6	protein_coding	KNOWN	EIF4EBP2
-0.0858564	ENSG00000103495.12	0.0858564	7.46171	0.0033597	0.0389036	chr16	29806106	29811164	+	ENSG00000103495.12	protein_coding	KNOWN	MAZ
-0.0867889	ENSG00000188229.5	0.0867889	8.19694	0.00491082	0.0483654	chr9	137241213	137243707	+	ENSG00000188229.5	protein_coding	KNOWN	TUBB4B
-0.0879149	ENSG00000132388.11	0.0879149	7.49134	0.00146516	0.0229013	chr17	4269259	4366628	-	ENSG00000132388.11	protein_coding	KNOWN	UBE2G1
-0.0879766	ENSG00000105221.15	0.0879766	7.34563	0.00369045	0.0411881	chr19	40230317	40285536	-	ENSG00000105221.15	protein_coding	KNOWN	AKT2
-0.0881052	ENSG00000138032.19	0.0881052	5.88754	0.00297328	0.0362114	chr2	44167969	44244384	+	ENSG00000138032.19	protein_coding	KNOWN	PPM1B
-0.0892231	ENSG00000165417.10	0.0892231	6.46967	0.00249044	0.0322987	chr14	81175452	81221377	-	ENSG00000165417.10	protein_coding	KNOWN	GTF2A1
-0.0896904	ENSG00000112977.14	0.0896904	6.56635	0.00401078	0.0429332	chr5	10679230	10761272	-	ENSG00000112977.14	protein_coding	KNOWN	DAP
-0.0909536	ENSG00000115548.15	0.0909536	6.5626	0.00334016	0.0388408	chr2	86440647	86492716	+	ENSG00000115548.15	protein_coding	KNOWN	KDM3A
-0.091879	ENSG00000150907.6	0.091879	7.0635	0.00261588	0.0334423	chr13	40555667	40666597	-	ENSG00000150907.6	protein_coding	KNOWN	FOXO1
-0.091898	ENSG00000167747.12	0.091898	7.59468	0.00350762	0.0397477	chr19	50797704	50804929	-	ENSG00000167747.12	protein_coding	KNOWN	C19orf48
-0.0928775	ENSG00000164649.18	0.0928775	6.76183	0.00187763	0.0268354	chr7	21900900	21946084	-	ENSG00000164649.18	protein_coding	KNOWN	CDCA7L
-0.0933711	ENSG00000120616.14	0.0933711	5.87381	0.00219282	0.0296953	chr10	32267751	32378798	-	ENSG00000120616.14	protein_coding	KNOWN	EPC1
-0.0936798	ENSG00000099821.12	0.0936798	6.3038	0.00285691	0.0353722	chr19	617223	633604	-	ENSG00000099821.12	protein_coding	KNOWN	POLRMT
-0.0942059	ENSG00000108262.14	0.0942059	6.59135	0.000866152	0.0166182	chr17	29573469	29594054	-	ENSG00000108262.14	protein_coding	KNOWN	GIT1
-0.0942345	ENSG00000125827.7	0.0942345	5.77835	0.00292726	0.0359246	chr20	7977348	8019829	-	ENSG00000125827.7	protein_coding	KNOWN	TMX4
-0.0944239	ENSG00000058056.7	0.0944239	7.09103	0.000836282	0.0161935	chr3	179652755	179789401	+	ENSG00000058056.7	protein_coding	KNOWN	USP13
-0.0955451	ENSG00000136238.16	0.0955451	7.1385	0.00273125	0.0345655	chr7	6374523	6403977	+	ENSG00000136238.16	protein_coding	KNOWN	RAC1
-0.095645	ENSG00000184900.14	0.095645	6.17436	0.00220012	0.029762	chr21	44805617	44818779	-	ENSG00000184900.14	protein_coding	KNOWN	SUMO3
-0.0960216	ENSG00000086015.19	0.0960216	6.82981	0.00377205	0.0415586	chr1	45786987	46036124	+	ENSG00000086015.19	protein_coding	KNOWN	MAST2
-0.0961673	ENSG00000149418.9	0.0961673	7.83337	0.00202013	0.0281141	chr11	130159562	130210376	+	ENSG00000149418.9	protein_coding	KNOWN	ST14
-0.0973868	ENSG00000111358.12	0.0973868	5.50232	0.00445298	0.0455705	chr12	123633739	123662606	+	ENSG00000111358.12	protein_coding	KNOWN	GTF2H3
-0.0974413	ENSG00000118007.11	0.0974413	6.89442	0.00354372	0.0400485	chr3	136336233	136752403	-	ENSG00000118007.11	protein_coding	KNOWN	STAG1
-0.0975909	ENSG00000197903.7	0.0975909	9.03802	0.000964778	0.0177257	chr6	27146418	27146798	-	ENSG00000197903.7	protein_coding	KNOWN	HIST1H2BK
-0.098131	ENSG00000176890.14	0.098131	6.96672	0.000638783	0.0136454	chr18	657604	673578	+	ENSG00000176890.14	protein_coding	KNOWN	TYMS
-0.0988178	ENSG00000172534.12	0.0988178	8.66216	0.00150113	0.0233474	chrX	153947553	153971807	-	ENSG00000172534.12	protein_coding	KNOWN	HCFC1
-0.100901	ENSG00000156802.11	0.100901	8.29979	0.000105664	0.00420213	chr8	123319850	123416350	-	ENSG00000156802.11	protein_coding	KNOWN	ATAD2
-0.102734	ENSG00000049323.14	0.102734	5.77669	0.00243628	0.0318925	chr2	32946972	33399509	+	ENSG00000049323.14	protein_coding	KNOWN	LTBP1
-0.102766	ENSG00000184357.4	0.102766	9.76577	0.00326377	0.0381542	chr6	27866849	27867529	-	ENSG00000184357.4	protein_coding	KNOWN	HIST1H1B
-0.102976	ENSG00000235194.7	0.102976	5.28186	0.00274661	0.0346901	chr14	23295643	23302848	-	ENSG00000235194.7	protein_coding	KNOWN	PPP1R3E
-0.103134	ENSG00000125648.13	0.103134	6.46682	0.000878751	0.0168086	chr19	6436079	6465203	-	ENSG00000125648.13	protein_coding	KNOWN	SLC25A23
-0.103905	ENSG00000073849.13	0.103905	9.61145	1.71e-05	0.00116186	chr3	186930485	187078553	+	ENSG00000073849.13	protein_coding	KNOWN	ST6GAL1
-0.104816	ENSG00000186575.16	0.104816	6.85501	0.000297874	0.00834201	chr22	29603556	29698598	+	ENSG00000186575.16	protein_coding	KNOWN	NF2
-0.105513	ENSG00000092820.16	0.105513	9.15897	9.15e-05	0.00376304	chr6	158765741	158819412	-	ENSG00000092820.16	protein_coding	KNOWN	EZR
-0.106247	ENSG00000127526.12	0.106247	6.08987	0.00340898	0.0391636	chr19	16549831	16572382	-	ENSG00000127526.12	protein_coding	KNOWN	SLC35E1
-0.10635	ENSG00000087088.18	0.10635	6.1296	0.00308434	0.0370209	chr19	48954815	48961798	+	ENSG00000087088.18	protein_coding	KNOWN	BAX
-0.106404	ENSG00000134057.13	0.106404	7.37105	0.000551397	0.0125761	chr5	69167010	69178245	+	ENSG00000134057.13	protein_coding	KNOWN	CCNB1
-0.106686	ENSG00000123737.11	0.106686	5.9549	0.00238676	0.0314077	chr4	121801317	121817021	+	ENSG00000123737.11	protein_coding	KNOWN	EXOSC9
-0.107507	ENSG00000198900.5	0.107507	8.27268	0.00217658	0.0295071	chr20	41028818	41124487	+	ENSG00000198900.5	protein_coding	KNOWN	TOP1
-0.108496	ENSG00000052723.10	0.108496	6.12511	0.00244928	0.0319296	chr1	114769479	114780685	-	ENSG00000052723.10	protein_coding	KNOWN	SIKE1
-0.108778	ENSG00000171792.9	0.108778	5.37597	0.00446688	0.0456152	chr12	2876258	2889523	+	ENSG00000171792.9	protein_coding	KNOWN	RHNO1
-0.109011	ENSG00000237649.6	0.109011	6.36593	0.000644666	0.013667	chr6	33391536	33409924	+	ENSG00000237649.6	protein_coding	KNOWN	KIFC1
-0.109555	ENSG00000142784.14	0.109555	5.96839	0.00388221	0.0420139	chr1	27234516	27308633	+	ENSG00000142784.14	protein_coding	KNOWN	WDTC1
-0.109876	ENSG00000117394.18	0.109876	6.23046	0.00155396	0.0239614	chr1	42925375	42959173	-	ENSG00000117394.18	protein_coding	KNOWN	SLC2A1
-0.110754	ENSG00000167513.7	0.110754	6.20618	0.0032399	0.038026	chr16	88803213	88809258	+	ENSG00000167513.7	protein_coding	KNOWN	CDT1
-0.111885	ENSG00000136108.13	0.111885	7.32338	0.000325037	0.00876106	chr13	52455429	52476628	+	ENSG00000136108.13	protein_coding	KNOWN	CKAP2
-0.112001	ENSG00000154822.14	0.112001	6.28719	0.00069388	0.0142951	chr3	16802651	17090594	+	ENSG00000154822.14	protein_coding	KNOWN	PLCL2
-0.113398	ENSG00000197879.13	0.113398	6.36838	0.00140771	0.0224736	chr17	1464098	1492812	-	ENSG00000197879.13	protein_coding	KNOWN	MYO1C
-0.113784	ENSG00000076554.14	0.113784	7.19716	6.21e-05	0.00288088	chr8	80034745	80231232	-	ENSG00000076554.14	protein_coding	KNOWN	TPD52
-0.113992	ENSG00000153048.9	0.113992	5.84619	0.00436036	0.0450683	chr16	8852942	8869012	-	ENSG00000153048.9	protein_coding	KNOWN	CARHSP1
-0.115293	ENSG00000151849.13	0.115293	5.30197	0.00387736	0.0420139	chr13	24882284	24922889	-	ENSG00000151849.13	protein_coding	KNOWN	CENPJ
-0.116246	ENSG00000086475.13	0.116246	5.95632	0.000521102	0.0119939	chr10	13317424	13348298	-	ENSG00000086475.13	protein_coding	KNOWN	SEPHS1
-0.116293	ENSG00000182923.15	0.116293	5.36861	0.00276398	0.0348744	chr3	134485743	134575017	+	ENSG00000182923.15	protein_coding	KNOWN	CEP63
-0.116474	ENSG00000112029.8	0.116474	5.74304	0.000232042	0.00705727	chr6	152970519	152983579	-	ENSG00000112029.8	protein_coding	KNOWN	FBXO5
-0.116493	ENSG00000069998.11	0.116493	5.5608	0.00370485	0.0413122	chr22	17137511	17165287	-	ENSG00000069998.11	protein_coding	KNOWN	CECR5
-0.117063	ENSG00000169136.7	0.117063	8.44943	0.00398675	0.0428373	chr19	49928702	49933935	+	ENSG00000169136.7	protein_coding	KNOWN	ATF5
-0.117351	ENSG00000142945.11	0.117351	6.7856	0.00120296	0.0201568	chr1	44739818	44767767	+	ENSG00000142945.11	protein_coding	KNOWN	KIF2C
-0.11823	ENSG00000125089.15	0.11823	6.63136	0.000617515	0.013416	chr4	8182072	8241803	+	ENSG00000125089.15	protein_coding	KNOWN	SH3TC1
-0.118516	ENSG00000198858.8	0.118516	6.05498	0.000536439	0.0123019	chr19	896503	913245	-	ENSG00000198858.8	protein_coding	KNOWN	R3HDM4
-0.118634	ENSG00000079616.11	0.118634	7.0795	0.000314052	0.00865504	chr16	29790719	29805385	+	ENSG00000079616.11	protein_coding	KNOWN	KIF22
-0.119008	ENSG00000247596.7	0.119008	4.41049	0.00269975	0.0343398	chr3	52228610	52239260	-	ENSG00000247596.7	protein_coding	KNOWN	TWF2
-0.119572	ENSG00000145687.14	0.119572	4.66412	0.00509232	0.0496086	chr5	81413021	81751797	-	ENSG00000145687.14	protein_coding	KNOWN	SSBP2
-0.119849	ENSG00000110422.10	0.119849	6.85846	0.00100547	0.0181028	chr11	33256672	33357023	+	ENSG00000110422.10	protein_coding	KNOWN	HIPK3
-0.120499	ENSG00000276903.1	0.120499	6.9255	0.00350279	0.0397289	chr6	27865355	27865747	+	ENSG00000276903.1	protein_coding	KNOWN	HIST1H2AL
-0.121203	ENSG00000121644.17	0.121203	7.1182	3.13e-05	0.0017692	chr1	244652935	244709033	+	ENSG00000121644.17	protein_coding	KNOWN	DESI2
-0.121861	ENSG00000241685.7	0.121861	5.9747	0.00356835	0.0400924	chr7	99325898	99388164	+	ENSG00000241685.7	protein_coding	KNOWN	ARPC1A
-0.121904	ENSG00000136802.10	0.121904	5.4905	0.00496052	0.0487403	chr9	128882112	128918039	+	ENSG00000136802.10	protein_coding	KNOWN	LRRC8A
-0.122682	ENSG00000137502.8	0.122682	7.725	0.00115873	0.0197582	chr11	82973133	83071923	-	ENSG00000137502.8	protein_coding	KNOWN	RAB30
-0.123144	ENSG00000186638.14	0.123144	5.19679	0.00342527	0.0391677	chr9	34252381	34329200	-	ENSG00000186638.14	protein_coding	KNOWN	KIF24
-0.123457	ENSG00000083454.20	0.123457	5.2444	0.0049945	0.0489212	chr17	3672199	3696404	-	ENSG00000083454.20	protein_coding	KNOWN	P2RX5
-0.123568	ENSG00000166471.9	0.123568	5.78732	0.00388479	0.0420139	chr11	9280654	9314780	-	ENSG00000166471.9	protein_coding	KNOWN	TMEM41B
-0.124279	ENSG00000196961.11	0.124279	6.45999	0.00145607	0.022873	chr19	49766968	49807113	+	ENSG00000196961.11	protein_coding	KNOWN	AP2A1
-0.124666	ENSG00000197256.9	0.124666	5.42643	0.000127761	0.00466736	chr19	11164267	11197791	-	ENSG00000197256.9	protein_coding	KNOWN	KANK2
-0.124903	ENSG00000167996.14	0.124903	7.23697	0.000252234	0.0074409	chr11	61959718	61967660	-	ENSG00000167996.14	protein_coding	KNOWN	FTH1
-0.124954	ENSG00000162065.10	0.124954	5.06413	0.00284514	0.0353722	chr16	2475118	2505734	+	ENSG00000162065.10	protein_coding	KNOWN	TBC1D24
-0.124974	ENSG00000254470.2	0.124974	5.01099	0.00231274	0.0309188	chr11	65775893	65780802	-	ENSG00000254470.2	protein_coding	KNOWN	AP5B1
-0.125004	ENSG00000174106.2	0.125004	6.24878	0.000930965	0.017488	chr12	65169571	65248327	+	ENSG00000174106.2	protein_coding	KNOWN	LEMD3
-0.125118	ENSG00000104915.13	0.125118	4.60475	0.00488533	0.0482541	chr19	13144058	13150383	-	ENSG00000104915.13	protein_coding	KNOWN	STX10
-0.125544	ENSG00000111276.9	0.125544	5.86592	0.00429555	0.0447092	chr12	12715058	12722371	+	ENSG00000111276.9	protein_coding	KNOWN	CDKN1B
-0.126354	ENSG00000071655.16	0.126354	6.3949	0.00210752	0.0288509	chr19	1573596	1592801	-	ENSG00000071655.16	protein_coding	KNOWN	MBD3
-0.126833	ENSG00000172239.12	0.126833	5.38842	0.001249	0.0207896	chr5	43526267	43557758	-	ENSG00000172239.12	protein_coding	KNOWN	PAIP1
-0.127467	ENSG00000140044.11	0.127467	4.36619	0.00481389	0.0479545	chr14	75427716	75474111	+	ENSG00000140044.11	protein_coding	KNOWN	JDP2
-0.127579	ENSG00000204356.10	0.127579	5.39979	0.000565977	0.0127925	chr6	31952087	31959110	-	ENSG00000204356.10	protein_coding	KNOWN	NELFE
-0.127881	ENSG00000132819.15	0.127881	7.55999	0.00028498	0.00809532	chr20	57391407	57409333	+	ENSG00000132819.15	protein_coding	KNOWN	RBM38
-0.127984	ENSG00000113580.13	0.127984	7.79531	5.02e-05	0.00248297	chr5	143277931	143435512	-	ENSG00000113580.13	protein_coding	KNOWN	NR3C1
-0.12845	ENSG00000276043.3	0.12845	7.54277	8.75e-05	0.00365495	chr19	4903080	4962154	+	ENSG00000276043.3	protein_coding	KNOWN	UHRF1
-0.129062	ENSG00000101224.16	0.129062	6.63118	6.42e-05	0.00293179	chr20	3786772	3806121	+	ENSG00000101224.16	protein_coding	KNOWN	CDC25B
-0.129322	ENSG00000141858.10	0.129322	5.99684	0.000446501	0.0107288	chr19	14087840	14091036	-	ENSG00000141858.10	protein_coding	KNOWN	SAMD1
-0.129412	ENSG00000111237.17	0.129412	5.58155	0.00353818	0.0400219	chr12	110491097	110502117	-	ENSG00000111237.17	protein_coding	KNOWN	VPS29
-0.130021	ENSG00000164300.14	0.130021	6.59925	2.28e-05	0.00140843	chr5	80111651	80256079	-	ENSG00000164300.14	protein_coding	KNOWN	SERINC5
-0.130033	ENSG00000159346.11	0.130033	6.14471	0.000803698	0.0157128	chr1	202940823	202958572	-	ENSG00000159346.11	protein_coding	KNOWN	ADIPOR1
-0.130099	ENSG00000181788.3	0.130099	6.14051	0.00424759	0.0445572	chr3	150741127	150763477	-	ENSG00000181788.3	protein_coding	KNOWN	SIAH2
-0.130144	ENSG00000108469.13	0.130144	6.07964	0.000680971	0.0141269	chr17	75626845	75667189	-	ENSG00000108469.13	protein_coding	KNOWN	RECQL5
-0.130396	ENSG00000143603.17	0.130396	5.05718	0.000596161	0.013075	chr1	154697455	154870280	-	ENSG00000143603.17	protein_coding	KNOWN	KCNN3
-0.131111	ENSG00000161036.9	0.131111	5.60532	0.00196669	0.0275842	chr7	102464929	102473168	+	ENSG00000161036.9	protein_coding	KNOWN	LRWD1
-0.131416	ENSG00000173905.7	0.131416	5.71803	0.00324289	0.038026	chr3	168008677	168095975	-	ENSG00000173905.7	protein_coding	KNOWN	GOLIM4
-0.132342	ENSG00000165244.6	0.132342	5.37334	0.0013152	0.021493	chr9	96385941	96418329	-	ENSG00000165244.6	protein_coding	KNOWN	ZNF367
-0.133746	ENSG00000104472.8	0.133746	6.2212	0.000350511	0.00911981	chr8	140511298	140517137	+	ENSG00000104472.8	protein_coding	KNOWN	CHRAC1
-0.133861	ENSG00000175305.15	0.133861	6.15556	0.000948791	0.0175955	chr8	94879770	94896678	-	ENSG00000175305.15	protein_coding	KNOWN	CCNE2
-0.133911	ENSG00000113742.11	0.133911	7.21292	0.000761098	0.0153036	chr5	173888280	173961976	+	ENSG00000113742.11	protein_coding	KNOWN	CPEB4
-0.134575	ENSG00000099622.12	0.134575	7.09456	0.000205266	0.00651408	chr19	1259384	1274880	+	ENSG00000099622.12	protein_coding	KNOWN	CIRBP
-0.134633	ENSG00000077458.11	0.134633	5.3275	0.000781386	0.0155604	chr11	95768942	95790409	-	ENSG00000077458.11	protein_coding	KNOWN	FAM76B
-0.134903	ENSG00000166912.15	0.134903	5.28685	0.0032965	0.0384653	chr15	30938941	30991607	-	ENSG00000166912.15	protein_coding	KNOWN	MTMR10
-0.135689	ENSG00000117640.16	0.135689	4.05645	0.00257534	0.0330248	chr1	25818640	25832942	+	ENSG00000117640.16	protein_coding	KNOWN	MTFR1L
-0.137029	ENSG00000100441.8	0.137029	6.15261	0.00126029	0.0208817	chr14	24429286	24441834	+	ENSG00000100441.8	protein_coding	KNOWN	KHNYN
-0.137106	ENSG00000276234.3	0.137106	4.9878	0.00215007	0.0293058	chr17	37406874	37479730	+	ENSG00000276234.3	protein_coding	KNOWN	TADA2A
-0.137233	ENSG00000101199.11	0.137233	5.94627	0.00169719	0.0251445	chr20	63272785	63289793	+	ENSG00000101199.11	protein_coding	KNOWN	ARFGAP1
-0.137663	ENSG00000187994.12	0.137663	4.76935	0.00169436	0.0251445	chr19	38867834	38878279	-	ENSG00000187994.12	protein_coding	KNOWN	RINL
-0.13828	ENSG00000114346.12	0.13828	6.99132	3.09e-05	0.001756	chr3	172750682	172821474	+	ENSG00000114346.12	protein_coding	KNOWN	ECT2
-0.13849	ENSG00000135148.10	0.13849	5.2627	0.00233382	0.0310963	chr12	112125501	112153609	+	ENSG00000135148.10	protein_coding	KNOWN	TRAFD1
-0.140026	ENSG00000070413.17	0.140026	5.71983	0.00513088	0.049752	chr22	19036282	19122454	-	ENSG00000070413.17	protein_coding	KNOWN	DGCR2
-0.140792	ENSG00000158796.15	0.140792	4.88608	0.00342919	0.0391769	chr1	161120974	161132688	-	ENSG00000158796.15	protein_coding	KNOWN	DEDD
-0.142049	ENSG00000059145.17	0.142049	5.01951	0.00158694	0.0242913	chr16	1363205	1414751	-	ENSG00000059145.17	protein_coding	KNOWN	UNKL
-0.142053	ENSG00000173334.3	0.142053	5.68733	0.000914919	0.0173945	chr8	125430321	125438405	+	ENSG00000173334.3	protein_coding	KNOWN	TRIB1
-0.142944	ENSG00000139644.11	0.142944	8.42479	7.45e-06	0.000660567	chr12	49707725	49764934	+	ENSG00000139644.11	protein_coding	KNOWN	TMBIM6
-0.143172	ENSG00000143476.16	0.143172	6.56606	7.38e-06	0.000660567	chr1	212035553	212107400	+	ENSG00000143476.16	protein_coding	KNOWN	DTL
-0.143176	ENSG00000102081.12	0.143176	5.95271	0.000226193	0.00693951	chrX	147911951	147951125	+	ENSG00000102081.12	protein_coding	KNOWN	FMR1
-0.143616	ENSG00000103066.11	0.143616	4.14822	0.00100106	0.0181028	chr16	68245304	68261062	+	ENSG00000103066.11	protein_coding	KNOWN	PLA2G15
-0.143775	ENSG00000111269.2	0.143775	4.21996	0.00416437	0.0440149	chr12	12611827	12645108	+	ENSG00000111269.2	protein_coding	KNOWN	CREBL2
-0.144477	ENSG00000170629.13	0.144477	5.07708	0.000484303	0.0113761	chr7	103175133	103280410	-	ENSG00000170629.13	transcribed_unprocessed_pseudogene	KNOWN	DPY19L2P2
-0.144707	ENSG00000013288.7	0.144707	4.73316	0.000622607	0.0134438	chr4	6575175	6623362	+	ENSG00000013288.7	protein_coding	KNOWN	MAN2B2
-0.145382	ENSG00000189308.9	0.145382	5.34848	0.00283677	0.0353668	chr4	82909973	83012926	-	ENSG00000189308.9	protein_coding	KNOWN	LIN54
-0.146209	ENSG00000107566.12	0.146209	4.95824	0.00292624	0.0359246	chr10	100150094	100188334	-	ENSG00000107566.12	protein_coding	KNOWN	ERLIN1
-0.147195	ENSG00000171148.12	0.147195	5.79238	0.000430039	0.0104735	chr3	9779860	9793011	-	ENSG00000171148.12	protein_coding	KNOWN	TADA3
-0.147531	ENSG00000185900.8	0.147531	5.40511	0.00185709	0.0266721	chr8	43093506	43123434	+	ENSG00000185900.8	protein_coding	KNOWN	POMK
-0.148069	ENSG00000127838.12	0.148069	4.68542	0.000286315	0.00809532	chr2	218270392	218346793	+	ENSG00000127838.12	protein_coding	KNOWN	PNKD
-0.148093	ENSG00000181896.10	0.148093	6.54436	0.000119003	0.00448507	chr19	19668796	19683509	+	ENSG00000181896.10	protein_coding	KNOWN	ZNF101
-0.148355	ENSG00000185800.10	0.148355	5.26207	0.000642685	0.013666	chr19	45782947	45792802	-	ENSG00000185800.10	protein_coding	KNOWN	DMWD
-0.148828	ENSG00000132781.16	0.148828	4.43199	0.00180368	0.026144	chr1	45329163	45340470	-	ENSG00000132781.16	protein_coding	KNOWN	MUTYH
-0.149166	ENSG00000108306.10	0.149166	5.11708	0.0031937	0.0377921	chr17	39252644	39402523	-	ENSG00000108306.10	protein_coding	KNOWN	FBXL20
-0.149408	ENSG00000184270.4	0.149408	5.93684	0.00141457	0.0224736	chr1	149887524	149887916	-	ENSG00000184270.4	protein_coding	KNOWN	HIST2H2AB
-0.149881	ENSG00000176788.8	0.149881	6.5272	3.64e-06	0.000377928	chr5	17065598	17276843	+	ENSG00000176788.8	protein_coding	KNOWN	BASP1
-0.150636	ENSG00000168610.13	0.150636	6.27355	0.00425532	0.0445637	chr17	42313324	42388568	-	ENSG00000168610.13	protein_coding	KNOWN	STAT3
-0.153651	ENSG00000140968.9	0.153651	7.41915	1.9e-05	0.00124174	chr16	85898803	85922609	+	ENSG00000140968.9	protein_coding	KNOWN	IRF8
-0.153752	ENSG00000137193.12	0.153752	7.90608	1.27e-05	0.000924373	chr6	37170203	37175426	+	ENSG00000137193.12	protein_coding	KNOWN	PIM1
-0.155119	ENSG00000104889.4	0.155119	5.47237	0.000337347	0.00890215	chr19	12806580	12813638	+	ENSG00000104889.4	protein_coding	KNOWN	RNASEH2A
-0.155156	ENSG00000094804.8	0.155156	6.63399	9.87e-06	0.00077929	chr17	40287633	40304657	+	ENSG00000094804.8	protein_coding	KNOWN	CDC6
-0.155681	ENSG00000256269.5	0.155681	5.43364	0.000426241	0.0104291	chr11	119084866	119093549	+	ENSG00000256269.5	protein_coding	KNOWN	HMBS
-0.155932	ENSG00000065268.9	0.155932	5.32744	0.0013033	0.0213541	chr19	984271	998438	+	ENSG00000065268.9	protein_coding	KNOWN	WDR18
-0.15603	ENSG00000186716.18	0.15603	6.91272	0.000589479	0.013075	chr22	23179704	23318037	+	ENSG00000186716.18	protein_coding	KNOWN	BCR
-0.156079	ENSG00000140365.14	0.156079	5.48034	5.24e-05	0.00255177	chr15	75335891	75343224	+	ENSG00000140365.14	protein_coding	KNOWN	COMMD4
-0.156226	ENSG00000170604.4	0.156226	5.13863	0.00420162	0.0442968	chr19	45883607	45886170	-	ENSG00000170604.4	protein_coding	KNOWN	IRF2BP1
-0.156667	ENSG00000008130.14	0.156667	7.19861	1.84e-05	0.00122665	chr1	1751232	1780457	-	ENSG00000008130.14	protein_coding	KNOWN	NADK
-0.157269	ENSG00000198642.6	0.157269	4.85111	0.00175552	0.0255877	chr9	21329671	21335380	-	ENSG00000198642.6	protein_coding	KNOWN	KLHL9
-0.15729	ENSG00000140750.15	0.15729	6.96511	0.000275617	0.00795043	chr16	24919385	25015666	-	ENSG00000140750.15	protein_coding	KNOWN	ARHGAP17
-0.157487	ENSG00000135045.6	0.157487	4.58341	0.00217215	0.0295071	chr9	74946581	74952886	-	ENSG00000135045.6	protein_coding	KNOWN	C9orf40
-0.158175	ENSG00000136444.8	0.158175	4.50918	0.0028233	0.0352338	chr17	50478800	50485975	+	ENSG00000136444.8	protein_coding	KNOWN	RSAD1
-0.158582	ENSG00000131669.8	0.158582	3.94003	0.000473093	0.0111545	chr9	93121489	93134288	-	ENSG00000131669.8	protein_coding	KNOWN	NINJ1
-0.15871	ENSG00000156509.12	0.15871	3.88535	0.000423246	0.0104089	chr8	100133360	100145800	-	ENSG00000156509.12	protein_coding	KNOWN	FBXO43
-0.158725	ENSG00000121289.16	0.158725	4.0862	0.00412369	0.0436951	chr19	32875925	32971991	-	ENSG00000121289.16	protein_coding	KNOWN	CEP89
-0.15914	ENSG00000168298.5	0.15914	9.21205	9.31e-06	0.000750865	chr6	26156391	26157050	+	ENSG00000168298.5	protein_coding	KNOWN	HIST1H1E
-0.159669	ENSG00000176087.13	0.159669	6.33624	0.000115242	0.00438862	chr5	140564456	140569103	+	ENSG00000176087.13	protein_coding	KNOWN	SLC35A4
-0.159679	ENSG00000146143.16	0.159679	5.5822	6.66e-05	0.00300752	chr6	57314805	57646849	+	ENSG00000146143.16	protein_coding	KNOWN	PRIM2
-0.15995	ENSG00000166595.10	0.15995	4.85959	0.0018441	0.0266071	chr16	66932055	66934423	-	ENSG00000166595.10	protein_coding	KNOWN	FAM96B
-0.160639	ENSG00000181915.4	0.160639	4.96874	0.000676474	0.0141024	chr10	62804857	62808483	+	ENSG00000181915.4	protein_coding	KNOWN	ADO
-0.160789	ENSG00000090975.11	0.160789	5.44347	0.000385701	0.00973313	chr12	122983480	123150015	-	ENSG00000090975.11	protein_coding	KNOWN	PITPNM2
-0.161047	ENSG00000124641.13	0.161047	4.97475	0.000325568	0.00876106	chr6	41905354	41921139	-	ENSG00000124641.13	protein_coding	KNOWN	MED20
-0.161051	ENSG00000168159.10	0.161051	7.02944	5.47e-05	0.00263192	chr1	228487061	228495766	+	ENSG00000168159.10	protein_coding	KNOWN	RNF187
-0.162389	ENSG00000213047.10	0.162389	6.36042	1.62e-05	0.00112396	chr1	197504748	197775696	-	ENSG00000213047.10	protein_coding	KNOWN	DENND1B
-0.162599	ENSG00000129518.7	0.162599	4.1129	0.000747257	0.0150735	chr14	34515929	34539711	-	ENSG00000129518.7	protein_coding	KNOWN	EAPP
-0.162758	ENSG00000136840.17	0.162758	5.7501	0.00117199	0.0198764	chr9	127907886	127917038	-	ENSG00000136840.17	protein_coding	KNOWN	ST6GALNAC4
-0.163567	ENSG00000053254.14	0.163567	6.63719	3.45e-05	0.00188766	chr14	89124871	89619149	-	ENSG00000053254.14	protein_coding	KNOWN	FOXN3
-0.163569	ENSG00000068784.11	0.163569	4.68565	0.00335352	0.0388779	chr2	45388680	45612165	-	ENSG00000068784.11	protein_coding	KNOWN	SRBD1
-0.165259	ENSG00000184007.16	0.165259	7.7916	1.25e-07	3.57e-05	chr1	31906421	31944856	-	ENSG00000184007.16	protein_coding	KNOWN	PTP4A2
-0.165295	ENSG00000129968.14	0.165295	5.71348	0.000286657	0.00809532	chr19	1876810	1885547	-	ENSG00000129968.14	protein_coding	KNOWN	ABHD17A
-0.165546	ENSG00000063587.13	0.165546	5.2098	0.00343828	0.03918	chrX	153334155	153360110	+	ENSG00000063587.13	protein_coding	KNOWN	ZNF275
-0.167236	ENSG00000165898.12	0.167236	3.81912	0.0011968	0.0201073	chr14	74493720	74497106	+	ENSG00000165898.12	protein_coding	KNOWN	ISCA2
-0.167418	ENSG00000130734.8	0.167418	4.20837	0.0046162	0.0466708	chr19	10543895	10553418	+	ENSG00000130734.8	protein_coding	KNOWN	ATG4D
-0.167764	ENSG00000141582.13	0.167764	5.51903	8.96e-05	0.00370787	chr17	79833156	79839429	-	ENSG00000141582.13	protein_coding	KNOWN	CBX4
-0.168698	ENSG00000178229.7	0.168698	4.70206	0.00185481	0.0266709	chr19	57320509	57330776	+	ENSG00000178229.7	protein_coding	KNOWN	ZNF543
-0.169969	ENSG00000073578.15	0.169969	6.97996	3.79e-06	0.000380856	chr5	218241	256700	+	ENSG00000073578.15	protein_coding	KNOWN	SDHA
-0.170049	ENSG00000167969.11	0.170049	5.24199	0.000646064	0.013667	chr16	2239395	2252300	-	ENSG00000167969.11	protein_coding	KNOWN	ECI1
-0.171197	ENSG00000126821.7	0.171197	7.17616	9.21e-06	0.000750865	chr14	63684214	63728039	-	ENSG00000126821.7	protein_coding	KNOWN	SGPP1
-0.171383	ENSG00000103257.7	0.171383	8.68597	2.58e-06	0.000290014	chr16	87830023	87869488	-	ENSG00000103257.7	protein_coding	KNOWN	SLC7A5
-0.172322	ENSG00000267534.2	0.172322	5.6365	2.7e-07	6.05e-05	chr19	10221435	10231272	-	ENSG00000267534.2	protein_coding	KNOWN	S1PR2
-0.172674	ENSG00000181396.11	0.172674	4.62715	0.00480989	0.0479545	chr17	82389223	82418637	-	ENSG00000181396.11	protein_coding	KNOWN	OGFOD3
-0.174045	ENSG00000142409.5	0.174045	5.09888	0.000318886	0.00869294	chr19	56087366	56121280	-	ENSG00000142409.5	protein_coding	KNOWN	ZNF787
-0.17405	ENSG00000123989.12	0.17405	4.46264	0.000625809	0.0134684	chr2	219538947	219543787	-	ENSG00000123989.12	protein_coding	KNOWN	CHPF
-0.174347	ENSG00000185963.12	0.174347	6.93693	4.17e-07	8.33e-05	chr9	92711363	92764812	-	ENSG00000185963.12	protein_coding	KNOWN	BICD2
-0.174438	ENSG00000145331.12	0.174438	3.5064	0.00110026	0.0192256	chr4	99546709	99564032	-	ENSG00000145331.12	protein_coding	KNOWN	TRMT10A
-0.17513	ENSG00000114126.16	0.17513	7.2627	1.56e-06	0.000199784	chr3	141944428	142149544	-	ENSG00000114126.16	protein_coding	KNOWN	TFDP2
-0.176649	ENSG00000153044.8	0.176649	5.56005	0.000223086	0.00690693	chr5	69189548	69210357	+	ENSG00000153044.8	protein_coding	KNOWN	CENPH
-0.176848	ENSG00000063322.12	0.176848	5.35639	0.000211705	0.00666791	chr19	39391303	39400637	+	ENSG00000063322.12	protein_coding	KNOWN	MED29
-0.177515	ENSG00000140406.3	0.177515	5.08237	0.00110302	0.0192256	chr15	81000944	81005788	+	ENSG00000140406.3	protein_coding	KNOWN	MESDC1
-0.17942	ENSG00000090020.9	0.17942	5.18799	0.000921809	0.0174306	chr1	27098815	27166981	-	ENSG00000090020.9	protein_coding	KNOWN	SLC9A1
-0.180969	ENSG00000177917.9	0.180969	5.22494	8.15e-05	0.00346024	chr2	152717893	152761253	+	ENSG00000177917.9	protein_coding	KNOWN	ARL6IP6
-0.181349	ENSG00000224531.5	0.181349	4.85655	0.000696464	0.014298	chr6	11094033	11138733	+	ENSG00000224531.5	protein_coding	KNOWN	SMIM13
-0.181463	ENSG00000077238.12	0.181463	6.65807	2.49e-05	0.00152025	chr16	27313668	27364778	+	ENSG00000077238.12	protein_coding	KNOWN	IL4R
-0.182046	ENSG00000169189.15	0.182046	5.14031	0.000315797	0.00865595	chr16	27224991	27268794	-	ENSG00000169189.15	protein_coding	KNOWN	NSMCE1
-0.184031	ENSG00000196866.2	0.184031	7.41048	0.000786499	0.0155652	chr6	26198851	26199243	-	ENSG00000196866.2	protein_coding	KNOWN	HIST1H2AD
-0.185345	ENSG00000162062.13	0.185345	4.13633	0.00136699	0.0219962	chr16	2460080	2464963	+	ENSG00000162062.13	protein_coding	KNOWN	C16orf59
-0.185398	ENSG00000164951.14	0.185398	4.20723	0.000266289	0.00778244	chr8	93857807	93926066	+	ENSG00000164951.14	protein_coding	KNOWN	PDP1
-0.185449	ENSG00000188486.3	0.185449	7.54125	5.17e-06	0.00049062	chr11	119093854	119095467	-	ENSG00000188486.3	protein_coding	KNOWN	H2AFX
-0.188583	ENSG00000123485.10	0.188583	6.10829	6.78e-07	0.00011364	chr2	233833416	233854566	-	ENSG00000123485.10	protein_coding	KNOWN	HJURP
-0.188838	ENSG00000113272.12	0.188838	4.20399	0.0031336	0.0373978	chr5	157731197	157741448	+	ENSG00000113272.12	protein_coding	KNOWN	THG1L
-0.188854	ENSG00000274211.3	0.188854	5.28119	0.000222309	0.00690693	chr17	38352228	38405593	+	ENSG00000274211.3	protein_coding	KNOWN	SOCS7
-0.189823	ENSG00000163602.9	0.189823	5.04258	7.72e-05	0.00334654	chr3	72371825	72446918	-	ENSG00000163602.9	protein_coding	KNOWN	RYBP
-0.189941	ENSG00000139579.11	0.189941	4.69226	3.72e-05	0.00200809	chr12	56222015	56229854	+	ENSG00000139579.11	protein_coding	KNOWN	NABP2
-0.190422	ENSG00000133424.19	0.190422	3.61488	0.000132576	0.00480218	chr22	33162226	33922841	-	ENSG00000133424.19	protein_coding	KNOWN	LARGE
-0.191133	ENSG00000196914.7	0.191133	6.96277	7.01e-05	0.00309272	chr11	120336914	120489936	+	ENSG00000196914.7	protein_coding	KNOWN	ARHGEF12
-0.191748	ENSG00000131351.13	0.191748	4.92666	0.000134127	0.00482974	chr19	17049729	17075625	-	ENSG00000131351.13	protein_coding	KNOWN	HAUS8
-0.1918	ENSG00000088305.17	0.1918	3.71594	0.00339502	0.0391066	chr20	32762385	32809356	+	ENSG00000088305.17	protein_coding	KNOWN	DNMT3B
-0.192571	ENSG00000184887.12	0.192571	4.08687	0.00104872	0.0187471	chr14	105248490	105251093	+	ENSG00000184887.12	protein_coding	KNOWN	BTBD6
-0.19315	ENSG00000143303.10	0.19315	4.13057	0.0039882	0.0428373	chr1	156728442	156736960	+	ENSG00000143303.10	protein_coding	KNOWN	RRNAD1
-0.193997	ENSG00000049239.11	0.193997	4.59933	1.67e-05	0.00114044	chr1	9234775	9271337	+	ENSG00000049239.11	protein_coding	KNOWN	H6PD
-0.194364	ENSG00000204576.10	0.194364	4.65082	0.00216378	0.0294608	chr6	30556886	30563723	+	ENSG00000204576.10	protein_coding	KNOWN	PRR3
-0.197086	ENSG00000165410.13	0.197086	3.95472	0.00135668	0.0219426	chr14	34706769	34714823	-	ENSG00000165410.13	protein_coding	KNOWN	CFL2
-0.197254	ENSG00000247315.3	0.197254	5.19344	4.04e-05	0.00214281	chr20	296968	300321	+	ENSG00000247315.3	protein_coding	KNOWN	ZCCHC3
-0.198136	ENSG00000197858.9	0.198136	6.16811	3.92e-05	0.00210511	chr8	144082590	144086216	+	ENSG00000197858.9	protein_coding	KNOWN	GPAA1
-0.198172	ENSG00000063169.9	0.198172	4.80994	0.000235551	0.00709873	chr19	47608196	47703277	+	ENSG00000063169.9	protein_coding	KNOWN	GLTSCR1
-0.198487	ENSG00000162413.15	0.198487	6.52875	0.000780959	0.0155604	chr1	6590724	6614607	-	ENSG00000162413.15	protein_coding	KNOWN	KLHL21
-0.198876	ENSG00000175215.8	0.198876	6.98936	1.57e-05	0.00110572	chr12	57819927	57846739	-	ENSG00000175215.8	protein_coding	KNOWN	CTDSP2
-0.199031	ENSG00000122783.15	0.199031	5.6378	0.000119309	0.00448507	chr7	135092363	135170795	-	ENSG00000122783.15	protein_coding	KNOWN	C7orf49
-0.20081	ENSG00000183161.4	0.20081	4.23122	0.000782717	0.0155604	chr11	22622519	22626787	-	ENSG00000183161.4	protein_coding	KNOWN	FANCF
-0.201394	ENSG00000100721.9	0.201394	5.73293	2.58e-06	0.000290014	chr14	95709967	95714196	-	ENSG00000100721.9	protein_coding	KNOWN	TCL1A
-0.201766	ENSG00000130244.11	0.201766	3.36009	0.00109181	0.0191171	chr19	38403135	38409088	+	ENSG00000130244.11	protein_coding	KNOWN	FAM98C
-0.203681	ENSG00000184436.10	0.203681	4.76171	8.1e-05	0.00345171	chr22	20999104	21002196	-	ENSG00000184436.10	protein_coding	KNOWN	THAP7
-0.20374	ENSG00000249471.6	0.20374	4.05813	0.00149228	0.0232385	chr19	58451604	58457833	+	ENSG00000249471.6	protein_coding	KNOWN	ZNF324B
-0.204365	ENSG00000257167.2	0.204365	3.94618	0.0003356	0.00889924	chr12	98512973	98516422	-	ENSG00000257167.2	antisense	NOVEL	TMPO-AS1
-0.204602	ENSG00000141682.11	0.204602	7.3792	0.00012478	0.00459857	chr18	59899948	59904306	+	ENSG00000141682.11	protein_coding	KNOWN	PMAIP1
-0.204679	ENSG00000135334.8	0.204679	5.92888	2.67e-06	0.000294269	chr6	87675072	87702209	-	ENSG00000135334.8	protein_coding	KNOWN	AKIRIN2
-0.205614	ENSG00000136098.15	0.205614	3.59164	0.00483205	0.0480035	chr13	52132639	52159861	-	ENSG00000136098.15	protein_coding	KNOWN	NEK3
-0.206545	ENSG00000160753.14	0.206545	3.64982	0.000635509	0.0136055	chr1	155320896	155331114	+	ENSG00000160753.14	protein_coding	KNOWN	RUSC1
-0.206777	ENSG00000162585.15	0.206777	4.19289	0.000281264	0.00805159	chr1	2184461	2212720	-	ENSG00000162585.15	protein_coding	KNOWN	C1orf86
-0.206968	ENSG00000105229.5	0.206968	5.11441	0.000334061	0.00889924	chr19	4007646	4039386	+	ENSG00000105229.5	protein_coding	KNOWN	PIAS4
-0.209964	ENSG00000095015.5	0.209964	6.49172	3.91e-08	1.58e-05	chr5	56815574	56896152	+	ENSG00000095015.5	protein_coding	KNOWN	MAP3K1
-0.210975	ENSG00000165891.14	0.210975	5.12133	0.000926525	0.0174306	chr12	77021247	77065580	-	ENSG00000165891.14	protein_coding	KNOWN	E2F7
-0.211388	ENSG00000177383.4	0.211388	4.77144	0.000633333	0.0135821	chr3	184710367	184712002	-	ENSG00000177383.4	protein_coding	KNOWN	MAGEF1
-0.211977	ENSG00000147164.10	0.211977	5.13451	2.26e-05	0.00140843	chrX	71056332	71073426	-	ENSG00000147164.10	protein_coding	KNOWN	SNX12
-0.212544	ENSG00000179104.7	0.212544	3.26067	0.00199401	0.0278431	chr12	82686880	83134870	+	ENSG00000179104.7	protein_coding	KNOWN	TMTC2
-0.212743	ENSG00000159873.8	0.212743	3.35197	0.00182578	0.026373	chr22	28772674	28789301	+	ENSG00000159873.8	protein_coding	KNOWN	CCDC117
-0.213032	ENSG00000162511.7	0.213032	8.14525	1.27e-05	0.000924373	chr1	30732469	30757820	-	ENSG00000162511.7	protein_coding	KNOWN	LAPTM5
-0.214504	ENSG00000182010.9	0.214504	4.31143	0.00113203	0.0194737	chr10	62183035	62268707	-	ENSG00000182010.9	protein_coding	KNOWN	RTKN2
-0.215312	ENSG00000104853.14	0.215312	6.17645	7.46e-07	0.000123381	chr19	44954585	44993341	+	ENSG00000104853.14	protein_coding	KNOWN	CLPTM1
-0.21641	ENSG00000177602.5	0.21641	5.24856	2.94e-07	6.48e-05	chr17	3723903	3726699	+	ENSG00000177602.5	protein_coding	KNOWN	GSG2
-0.216748	ENSG00000139132.13	0.216748	2.97107	0.00496023	0.0487403	chr12	32399529	32646050	+	ENSG00000139132.13	protein_coding	KNOWN	FGD4
-0.217649	ENSG00000132906.16	0.217649	3.56552	0.00315969	0.0375666	chr1	15490832	15526534	-	ENSG00000132906.16	protein_coding	KNOWN	CASP9
-0.21876	ENSG00000114251.12	0.21876	1.31362	0.00315482	0.0375666	chr3	55465715	55490539	-	ENSG00000114251.12	protein_coding	KNOWN	WNT5A
-0.219391	ENSG00000204310.9	0.219391	4.73344	9.27e-06	0.000750865	chr6	32168212	32178096	-	ENSG00000204310.9	protein_coding	KNOWN	AGPAT1
-0.219634	ENSG00000115306.14	0.219634	7.81282	1.35e-06	0.000187701	chr2	54456285	54671445	+	ENSG00000115306.14	protein_coding	KNOWN	SPTBN1
-0.220063	ENSG00000136213.9	0.220063	2.77765	0.0036205	0.0404793	chr7	2403560	2448483	+	ENSG00000136213.9	protein_coding	KNOWN	CHST12
-0.22198	ENSG00000162735.17	0.22198	4.81987	1.57e-06	0.000199784	chr1	160276812	160286348	-	ENSG00000162735.17	protein_coding	KNOWN	PEX19
-0.223689	ENSG00000142599.16	0.223689	7.63351	6.76e-08	2.3e-05	chr1	8352397	8817643	-	ENSG00000142599.16	protein_coding	KNOWN	RERE
-0.229184	ENSG00000167384.9	0.229184	3.74694	0.000972739	0.0178198	chr19	44474428	44500524	-	ENSG00000167384.9	protein_coding	KNOWN	ZNF180
-0.229696	ENSG00000117151.11	0.229696	3.8139	0.000852635	0.016409	chr1	84549606	84574480	-	ENSG00000117151.11	protein_coding	KNOWN	CTBS
-0.23197	ENSG00000125844.14	0.23197	6.06647	0.000108631	0.00426696	chr20	17613678	17682295	-	ENSG00000125844.14	protein_coding	KNOWN	RRBP1
-0.232089	ENSG00000099204.17	0.232089	6.13709	5.56e-08	2e-05	chr10	114431113	114685003	-	ENSG00000099204.17	protein_coding	KNOWN	ABLIM1
-0.232851	ENSG00000170365.8	0.232851	1.44554	9.71e-07	0.000148816	chr4	145481194	145558079	+	ENSG00000170365.8	protein_coding	KNOWN	SMAD1
-0.233136	ENSG00000197530.11	0.233136	4.42062	0.00170381	0.0251445	chr1	1615415	1630610	+	ENSG00000197530.11	protein_coding	KNOWN	MIB2
-0.233778	ENSG00000196678.12	0.233778	4.5816	9.3e-06	0.000750865	chr16	20780193	20900349	-	ENSG00000196678.12	protein_coding	KNOWN	ERI2
-0.235322	ENSG00000239264.7	0.235322	2.54804	0.0029046	0.0358475	chr6	7881517	7910814	-	ENSG00000239264.7	protein_coding	KNOWN	TXNDC5
-0.240806	ENSG00000224051.5	0.240806	4.11024	4.62e-05	0.00234045	chr1	1324756	1328897	+	ENSG00000224051.5	protein_coding	KNOWN	CPTP
-0.243305	ENSG00000110042.6	0.243305	4.24107	0.00161343	0.0245769	chr11	59171430	59208587	+	ENSG00000110042.6	protein_coding	KNOWN	DTX4
-0.245569	ENSG00000100968.12	0.245569	4.46085	0.00400827	0.0429332	chr14	24365673	24379604	+	ENSG00000100968.12	protein_coding	KNOWN	NFATC4
-0.245598	ENSG00000169692.11	0.245598	2.24024	0.0042747	0.0445811	chr9	136673143	136687423	-	ENSG00000169692.11	protein_coding	KNOWN	AGPAT2
-0.247435	ENSG00000155876.5	0.247435	4.98168	3.06e-06	0.000329081	chr9	19049395	19050983	+	ENSG00000155876.5	protein_coding	KNOWN	RRAGA
-0.252851	ENSG00000146540.13	0.252851	5.8832	1.92e-07	4.75e-05	chr7	996986	1138260	-	ENSG00000146540.13	protein_coding	KNOWN	C7orf50
-0.253449	ENSG00000036672.14	0.253449	3.06582	0.000344699	0.0090059	chr11	119355215	119381726	-	ENSG00000036672.14	protein_coding	KNOWN	USP2
-0.253896	ENSG00000181852.16	0.253896	5.60849	2.53e-10	2.44e-07	chr12	56202175	56221933	-	ENSG00000181852.16	protein_coding	KNOWN	RNF41
-0.255637	ENSG00000172007.5	0.255637	3.88171	5.23e-06	0.00049062	chr4	139453232	139476609	+	ENSG00000172007.5	protein_coding	KNOWN	RAB33B
-0.2607	ENSG00000104290.9	0.2607	5.18894	1.17e-05	0.000887802	chr8	28494205	28574268	+	ENSG00000104290.9	protein_coding	KNOWN	FZD3
-0.261865	ENSG00000188906.12	0.261865	4.41318	0.00136585	0.0219962	chr12	40196744	40369285	+	ENSG00000188906.12	protein_coding	KNOWN	LRRK2
-0.26374	ENSG00000166068.11	0.26374	3.38153	0.00236581	0.031346	chr15	38252326	38357249	+	ENSG00000166068.11	protein_coding	KNOWN	SPRED1
-0.266469	ENSG00000175283.7	0.266469	3.28279	4.11e-05	0.00215042	chr9	128945530	128947619	-	ENSG00000175283.7	protein_coding	KNOWN	DOLK
-0.268079	ENSG00000269335.4	0.268079	2.70408	0.000562177	0.0127525	chrX	154541199	154565046	+	ENSG00000269335.4	protein_coding	KNOWN	IKBKG
-0.279859	ENSG00000111785.17	0.279859	3.21213	0.00438597	0.0452161	chr12	106774595	106889316	+	ENSG00000111785.17	protein_coding	KNOWN	RIC8B
-0.281313	ENSG00000022567.8	0.281313	3.46653	0.000380143	0.00963158	chr8	141207166	141308305	-	ENSG00000022567.8	protein_coding	KNOWN	SLC45A4
-0.283414	ENSG00000170264.11	0.283414	3.36383	0.00265915	0.0338966	chr2	61824854	61854143	-	ENSG00000170264.11	protein_coding	KNOWN	FAM161A
-0.286472	ENSG00000005471.14	0.286472	2.08194	0.000745329	0.0150588	chr7	87401697	87480435	-	ENSG00000005471.14	protein_coding	KNOWN	ABCB4
-0.289511	ENSG00000163683.10	0.289511	6.61971	0.000844414	0.0163258	chr4	39546330	39639090	-	ENSG00000163683.10	protein_coding	KNOWN	SMIM14
-0.290305	ENSG00000111678.9	0.290305	4.52699	0.000322346	0.00874929	chr12	6942978	6946003	+	ENSG00000111678.9	protein_coding	KNOWN	C12orf57
-0.291986	ENSG00000137393.9	0.291986	5.85185	4.15e-11	5.21e-08	chr6	18387350	18468874	+	ENSG00000137393.9	protein_coding	KNOWN	RNF144B
-0.292046	ENSG00000181588.16	0.292046	3.54672	3.33e-05	0.00184406	chr19	1554669	1568058	-	ENSG00000181588.16	protein_coding	KNOWN	MEX3D
-0.294717	ENSG00000101236.15	0.294717	2.80275	0.0042402	0.044554	chr20	3927309	4015582	-	ENSG00000101236.15	protein_coding	KNOWN	RNF24
-0.295874	ENSG00000213347.9	0.295874	4.33642	3.49e-06	0.00036881	chr5	177301461	177312757	-	ENSG00000213347.9	protein_coding	KNOWN	MXD3
-0.301609	ENSG00000163545.7	0.301609	4.43408	2.44e-07	5.68e-05	chr1	205302059	205321755	-	ENSG00000163545.7	protein_coding	KNOWN	NUAK2
-0.307139	ENSG00000186010.17	0.307139	2.24393	0.00425336	0.0445637	chr19	19515736	19529054	+	ENSG00000186010.17	protein_coding	KNOWN	NDUFA13
-0.308253	ENSG00000104881.13	0.308253	2.67089	0.000349082	0.00910147	chr19	45379634	45406349	-	ENSG00000104881.13	protein_coding	KNOWN	PPP1R13L
-0.313453	ENSG00000186448.13	0.313453	3.9569	3.76e-06	0.000380856	chr3	44584888	44648471	+	ENSG00000186448.13	protein_coding	KNOWN	ZNF197
-0.318578	ENSG00000143515.15	0.318578	3.96862	0.00100318	0.0181028	chr1	154325553	154351307	+	ENSG00000143515.15	protein_coding	KNOWN	ATP8B2
-0.320373	ENSG00000132423.9	0.320373	3.23115	0.00141813	0.0224736	chr6	99369400	99394204	-	ENSG00000132423.9	protein_coding	KNOWN	COQ3
-0.322181	ENSG00000132406.10	0.322181	3.55275	0.000421997	0.0103985	chr4	4235542	4248212	-	ENSG00000132406.10	protein_coding	KNOWN	TMEM128
-0.325984	ENSG00000162408.10	0.325984	7.7534	8.26e-08	2.47e-05	chr1	6521347	6554535	-	ENSG00000162408.10	protein_coding	KNOWN	NOL9
-0.335376	ENSG00000269743.2	0.335376	2.30722	0.000186393	0.00613194	chrX	104099214	104157027	-	ENSG00000269743.2	protein_coding	KNOWN	SLC25A53
-0.33619	ENSG00000165118.13	0.33619	3.55456	5.46e-05	0.00263192	chr9	83938311	83956986	-	ENSG00000165118.13	protein_coding	KNOWN	C9orf64
-0.338878	ENSG00000121966.6	0.338878	5.4194	1.18e-11	2.12e-08	chr2	136114349	136118165	-	ENSG00000121966.6	protein_coding	KNOWN	CXCR4
-0.339682	ENSG00000106330.10	0.339682	2.40523	0.00481533	0.0479545	chr7	100612102	100615384	+	ENSG00000106330.10	protein_coding	KNOWN	MOSPD3
-0.342967	ENSG00000008853.15	0.342967	5.74657	5.47e-07	9.68e-05	chr8	22987417	23020199	+	ENSG00000008853.15	protein_coding	KNOWN	RHOBTB2
-0.347524	ENSG00000151502.9	0.347524	3.84916	8.01e-06	0.000694172	chr11	134224645	134247792	+	ENSG00000151502.9	protein_coding	KNOWN	VPS26B
-0.357596	ENSG00000124074.10	0.357596	2.90147	0.000547855	0.012518	chr16	67662945	67667265	-	ENSG00000124074.10	protein_coding	KNOWN	ENKD1
-0.368481	ENSG00000103490.13	0.368481	2.15303	0.000700248	0.0143145	chr16	31201485	31203450	-	ENSG00000103490.13	protein_coding	KNOWN	PYCARD
-0.3695	ENSG00000178607.14	0.3695	3.71704	0.00167045	0.0249614	chr17	64039142	64130819	-	ENSG00000178607.14	protein_coding	KNOWN	ERN1
-0.370117	ENSG00000274180.1	0.370117	2.44794	5.06e-05	0.00249388	chr17	21238870	21253410	-	ENSG00000274180.1	protein_coding	KNOWN	NATD1
-0.375626	ENSG00000167920.7	0.375626	1.96462	0.000695653	0.014298	chr17	40819106	40836274	+	ENSG00000167920.7	protein_coding	KNOWN	TMEM99
-0.376057	ENSG00000185112.5	0.376057	2.99793	3.36e-05	0.00185436	chr3	194686544	194689037	+	ENSG00000185112.5	protein_coding	KNOWN	FAM43A
-0.3835	ENSG00000103942.11	0.3835	2.06005	0.00127989	0.0210804	chr15	82836946	82986153	-	ENSG00000103942.11	protein_coding	KNOWN	HOMER2
-0.384075	ENSG00000231890.6	0.384075	2.42655	5.97e-06	0.000547271	chr2	135985176	136022593	+	ENSG00000231890.6	antisense	NOVEL	DARS-AS1
-0.390461	ENSG00000140199.10	0.390461	3.66394	9.14e-06	0.000750865	chr15	34229996	34338060	-	ENSG00000140199.10	protein_coding	KNOWN	SLC12A6
-0.394994	ENSG00000236618.2	0.394994	1.95052	0.00115449	0.0197126	chr17	1516931	1518096	+	ENSG00000236618.2	antisense	NOVEL	PITPNA-AS1
-0.402037	ENSG00000188997.6	0.402037	1.71368	0.000436737	0.0105751	chr11	78171249	78188822	-	ENSG00000188997.6	protein_coding	KNOWN	KCTD21
-0.405128	ENSG00000125388.18	0.405128	1.97446	0.00245605	0.0319515	chr4	2963608	3040747	+	ENSG00000125388.18	protein_coding	KNOWN	GRK4
-0.429816	ENSG00000176533.11	0.429816	0.803976	0.000153924	0.00534355	chr19	2511219	2702709	-	ENSG00000176533.11	protein_coding	KNOWN	GNG7
-0.437495	ENSG00000181523.11	0.437495	3.48687	0.00017014	0.00576322	chr17	80206716	80220923	-	ENSG00000181523.11	protein_coding	KNOWN	SGSH
-0.439447	ENSG00000068024.15	0.439447	2.98502	4.01e-05	0.00213749	chr2	239048168	239401654	-	ENSG00000068024.15	protein_coding	KNOWN	HDAC4
-0.439792	ENSG00000261371.4	0.439792	2.27113	0.000424768	0.0104259	chr17	64319415	64413776	-	ENSG00000261371.4	protein_coding	KNOWN	PECAM1
-0.459649	ENSG00000175029.15	0.459649	-0.890321	0.00406639	0.0432636	chr10	124984317	125161170	-	ENSG00000175029.15	protein_coding	KNOWN	CTBP2
-0.47673	ENSG00000178896.6	0.47673	4.1964	6.9e-09	4.19e-06	chr8	144078626	144080647	+	ENSG00000178896.6	protein_coding	KNOWN	EXOSC4
-0.487566	ENSG00000110492.14	0.487566	1.18662	0.0014341	0.0226412	chr11	46380756	46383837	+	ENSG00000110492.14	protein_coding	KNOWN	MDK
-0.488128	ENSG00000128165.8	0.488128	2.21226	0.000733705	0.0148957	chr22	50481556	50486440	+	ENSG00000128165.8	protein_coding	KNOWN	ADM2
-0.496428	ENSG00000196422.9	0.496428	1.95924	0.000228913	0.0069824	chr9	135479079	135488893	+	ENSG00000196422.9	protein_coding	KNOWN	PPP1R26
-0.502753	ENSG00000168491.8	0.502753	1.49407	0.0021474	0.0293012	chr4	185445182	185471759	-	ENSG00000168491.8	protein_coding	KNOWN	CCDC110
-0.508408	ENSG00000196155.11	0.508408	2.4279	0.00106634	0.0188989	chr16	67277510	67289499	+	ENSG00000196155.11	protein_coding	KNOWN	PLEKHG4
-0.51787	ENSG00000164465.17	0.51787	1.97003	0.00175202	0.0255877	chr6	117453817	117569858	+	ENSG00000164465.17	protein_coding	KNOWN	DCBLD1
-0.541137	ENSG00000130589.15	0.541137	3.43976	0.000151486	0.00531471	chr20	63558086	63574239	-	ENSG00000130589.15	protein_coding	KNOWN	HELZ2
-0.550456	ENSG00000185028.3	0.550456	0.738349	0.000275833	0.00795043	chr5	191511	195353	+	ENSG00000185028.3	protein_coding	KNOWN	LRRC14B
-0.587802	ENSG00000185338.4	0.587802	3.12066	7.88e-08	2.47e-05	chr16	11254405	11256179	-	ENSG00000185338.4	protein_coding	KNOWN	SOCS1
-0.593832	ENSG00000167723.13	0.593832	2.74535	1.78e-05	0.0011951	chr17	3510502	3557995	-	ENSG00000167723.13	protein_coding	KNOWN	TRPV3
-0.597513	ENSG00000145476.14	0.597513	2.6496	4.84e-07	9.5e-05	chr4	186191520	186213456	+	ENSG00000145476.14	protein_coding	KNOWN	CYP4V2
-0.662153	ENSG00000176871.7	0.662153	4.39376	1.72e-07	4.6e-05	chr12	118032694	118062430	-	ENSG00000176871.7	protein_coding	KNOWN	WSB2
-0.675613	ENSG00000197937.11	0.675613	2.9338	0.000751468	0.0151341	chr19	53124072	53159075	-	ENSG00000197937.11	protein_coding	KNOWN	ZNF347
-0.683953	ENSG00000132359.12	0.683953	0.94469	7.86e-05	0.00338476	chr17	2777056	3037739	+	ENSG00000132359.12	protein_coding	KNOWN	RAP1GAP2
-0.685113	ENSG00000107537.12	0.685113	2.88565	0.000320064	0.00870616	chr10	13277796	13302412	-	ENSG00000107537.12	protein_coding	KNOWN	PHYH
-0.700082	ENSG00000075234.15	0.700082	1.51979	0.00117665	0.0199133	chr22	46267961	46294008	+	ENSG00000075234.15	protein_coding	KNOWN	TTC38
-0.73354	ENSG00000145703.14	0.73354	0.479795	9.49e-06	0.000754559	chr5	76403249	76708132	+	ENSG00000145703.14	protein_coding	KNOWN	IQGAP2
-0.766731	ENSG00000140848.15	0.766731	3.08476	1.01e-08	5.79e-06	chr16	57092537	57148367	+	ENSG00000140848.15	protein_coding	KNOWN	CPNE2
-0.777784	ENSG00000064393.14	0.777784	4.63704	0.0031863	0.0377693	chr7	139561570	139777778	-	ENSG00000064393.14	protein_coding	KNOWN	HIPK2
-0.799973	ENSG00000160179.17	0.799973	0.316039	0.000619952	0.0134326	chr21	42199689	42297244	+	ENSG00000160179.17	protein_coding	KNOWN	ABCG1
-0.818454	ENSG00000165078.10	0.818454	-1.39193	0.000432057	0.0105022	chr8	67422125	67746345	-	ENSG00000165078.10	protein_coding	KNOWN	CPA6
-0.835714	ENSG00000082014.15	0.835714	1.11909	1.03e-05	0.000803767	chr7	151238764	151277896	-	ENSG00000082014.15	protein_coding	KNOWN	SMARCD3
-0.841586	ENSG00000188227.11	0.841586	1.37875	0.000535062	0.0122927	chr19	37506939	37548762	+	ENSG00000188227.11	protein_coding	KNOWN	ZNF793
-0.867904	ENSG00000147642.15	0.867904	2.0081	0.000179715	0.00599066	chr8	109573978	109691791	-	ENSG00000147642.15	protein_coding	KNOWN	SYBU
-0.87	ENSG00000185215.7	0.87	2.29635	0.000402638	0.0100595	chr14	103123442	103137439	+	ENSG00000185215.7	protein_coding	KNOWN	TNFAIP2
-0.885981	ENSG00000103544.13	0.885981	3.5158	0.000188242	0.00617659	chr16	19555240	19706793	+	ENSG00000103544.13	protein_coding	KNOWN	C16orf62
-0.91814	ENSG00000135519.6	0.91814	0.221572	0.00188462	0.0268512	chr12	49539157	49558308	+	ENSG00000135519.6	protein_coding	KNOWN	KCNH3
-0.93762	ENSG00000180530.8	0.93762	-0.45468	0.00458292	0.0463716	chr21	14961235	15065000	-	ENSG00000180530.8	protein_coding	KNOWN	NRIP1
-0.999106	ENSG00000157833.11	0.999106	0.703691	0.000595103	0.013075	chr2	26173091	26189663	+	ENSG00000157833.11	protein_coding	KNOWN	GAREML
-1.03155	ENSG00000065989.14	1.03155	2.0167	8.96e-06	0.000750822	chr19	10416773	10469631	+	ENSG00000065989.14	protein_coding	KNOWN	PDE4A
-1.1103	ENSG00000104419.13	1.1103	0.702242	2.02e-06	0.000241284	chr8	133237171	133302022	-	ENSG00000104419.13	protein_coding	KNOWN	NDRG1

## Sheet: B) gProfiler dir. targ.
Supplementary Table 4. Direct targets of FLI1. (Worksheet A) Genes identified after integration of RNA-Seq with ChIP-Seq data and (Worksheet B) their functional annotation obtained applying gProfiler.
	source	term_name	term_id	adjusted_p_value	negative_log10_of_adjusted_p_value	term_size	query_size	intersection_size	effective_domain_size	intersections
positive	MSigDB_h.c2biokeggcp_staudt_IOR.symbols	IOR_FLI1_GCB_positively_DIRECT_regulated_top200_FDR<0.05_overlapped_with_FLI1_ChIP_and_CORRELATED_in_patients_221_genes	IOR_FLI1_GCB_positively_DIRECT_regulated_and_CORRELATED_221	9.57412e-246	245.019	221	303	151	23857	FAIM3,EVL,UMODL1,TMEM86B,ASB2,FLI1,RASGRP1,AQP3,JAK3,LTB,TRAF3IP3,PDE7A,DNAH1,TRAF1,SLC24A1,ZNF70,ITGA4,LITAF,ZNF44,LIMA1,DENND3,SH2D3A,PTK2B,UHMK1,PROSC,ZSCAN2,ITGB7,TMC8,IL16,VILL,DCTD,SASH3,NECAB3,WWC3,NUDT19,TRAF4,TRAF5,SCARB1,PPP2CB,ARHGAP4,RHOF,LPXN,ZC3H12A,DNAJC10,CYFIP2,TMCC1,IKBKE,SNHG5,TMEM120A,TPRG1L,TAP2,SWAP70,ASCC1,NFKB1,MTMR14,VAV1,HDHD2,CTSH,RPL11,STX4,RAC2,TNFAIP8L1,SPTLC2,SRFBP1…
positive	MSigDB_h.c2biokeggcp_staudt_IOR.symbols	IOR_FLI1_GCB_positively_DIRECT_regulated_top200_FDR<0.05_overlapped_with_FLI1_ChIP	IOR_FLI1_GCB_positively_DIRECT_regulated_top200	9.02708e-150	149.044	200	303	106	23857	TSPO,SIK1,CYB561,TP53I11,ZC3H12C,STOM,COL8A2,IFNG-AS1,UPP1,CBY1,CRIP3,FAIM3,CLDN14,HOMER3,PACSIN3,EVL,KIF26B,UMODL1,KIAA1549,TMEM2,B4GALNT1,TMEM86B,KREMEN2,ASB2,LRRC8C,FLI1,HIC1,RASGRP1,AQP3,JAK3,RSG1,SNX22,LINC00954,LTB,TRAF3IP3,CATSPER2,STPG1,PDE7A,DNAH1,SYNGR1,RAB27A,SZRD1,ZNF682,TRAF1,SLC24A1,ZNF70,ITGA4,LITAF,CD83,NME7,ZNF44,USE1,LIMA1,DENND3,ZFP69,ARAP2,SH2D3A,SAMD12,PTK2B,PPP1R18,NEAT1,CAM…
positive	MSigDB_h.c2biokeggcp_staudt_IOR.symbols	IOR_FLI1_GCB_positively_regulated_top200_FDR<0.05	IOR_FLI1_GCB_positively_regulated_top200	1.76893e-85	84.7523	200	303	73	23857	TSPO,SIK1,CYB561,MTL5,PARVG,TP53I11,ZC3H12C,STOM,COL8A2,IFNG-AS1,UPP1,CBY1,CRIP3,FAIM3,CLDN14,HOMER3,PACSIN3,EVL,KIF26B,UMODL1,KIAA1549,TMEM2,B4GALNT1,TMEM86B,KREMEN2,ASB2,LRRC8C,FLI1,HIC1,RASGRP1,AQP3,JAK3,PCBD1,RSG1,SNX22,LINC00954,LTB,TRAF3IP3,CATSPER2,STPG1,PDE7A,DNAH1,SYNGR1,RAB27A,SZRD1,ZNF682,TRAF1,SLC24A1,CD180,ZNF70,LYL1,ITGA4,LITAF,CD83,NME7,ZNF44,USE1,LIMA1,DENND3,ZFP69,ARAP2,SH2D3A,SA…
positive	MSigDB_h.c2biokeggcp_staudt_IOR.symbols	IOR_FLI1_DLBCL_positively_DIRECT_regulated_top200_FDR<0.05_overlapped_with_FLI1_ChIP_and_CORRELATED_in_patients_374_genes	IOR_FLI1_DLBCL_positively_DIRECT_regulated_and_CORRELATED_374	1.69162e-74	73.7717	374	303	81	23857	PARVG,FAIM3,EVL,ASB2,FLI1,JAK3,PDE7A,TRAF1,LITAF,PTK2B,PROSC,ITGB7,TMC8,DCTD,SASH3,NECAB3,NUDT19,TRAF4,TRAF5,SCARB1,ARHGAP4,LPXN,ZC3H12A,CYFIP2,TPRG1L,TAP2,SWAP70,ASCC1,NFKB1,MTMR14,VAV1,STX4,RAC2,TNFAIP8L1,SPTLC2,GLUD1,HK1,CD40,TMEM64,GRK6,ARHGAP25,MTMR4,AATF,CMTM6,WDFY4,PQBP1,XIAP,NCKAP1L,CXCR5,CAST,SETDB1,NSMAF,CTSC,STIM1,ARFGEF1,DAXX,LIMS1,ANKRD40,SECISBP2,HCLS1,DDX21,GGA3,RAB22A,ARPC2,CD79A,…
positive	MSigDB_h.c2biokeggcp_staudt_IOR.symbols	IOR_FLI1_GCB_positively_DIRECT_regulated_top200_FDR<0.05_overlapped_with_FLI1_ChIP_and_CORRELATED_in_patients_DRIVERS_40_genes	IOR_FLI1_GCB_positively_DIRECT_regulated_and_CORRELATED_DRIVERS_40	8.59256e-52	51.0659	40	303	32	23857	RASGRP1,SASH3,CYFIP2,SWAP70,RPL11,STX4,RAC2,UTP3,SCO1,MPP6,NEK6,TAF1B,AATF,PQBP1,UTP18,RSL1D1,EIF2S2,TAF1,DDX21,RAB22A,BFAR,ARPC2,CD79A,TOMM20,CPSF2,KARS,RPL3,TBC1D22A,RPS3,SYNCRIP,EIF2S3,LYN
positive	MSigDB_h.c2biokeggcp_staudt_IOR.symbols	IOR_FLI1_DLBCL_positively_DIRECT_regulated_top200_FDR<0.05_overlapped_with_FLI1_ChIP	IOR_FLI1_DLBCL_positively_DIRECT_regulated_top200	4.75663e-42	41.3227	200	303	46	23857	TSPO,CYB561,PARVG,TP53I11,ZC3H12C,STOM,COL8A2,IFNG-AS1,UPP1,CBY1,CRIP3,FAIM3,CLDN14,HOMER3,PACSIN3,EVL,KIF26B,KIAA1549,B4GALNT1,TMEM86B,KREMEN2,ASB2,LRRC8C,FLI1,HIC1,RASGRP1,JAK3,STPG1,PDE7A,DNAH1,SZRD1,TRAF1,ZNF70,LITAF,CD83,USE1,SH2D3A,SAMD12,PPP1R18,NEAT1,STRADA,UHMK1,PROSC,ITGB7,NUDT19,PDXDC1
positive	MSigDB_h.c2biokeggcp_staudt_IOR.symbols	IOR_FLI1_ABC_positively_DIRECT_regulated_top200_FDR<0.05_overlapped_with_FLI1_ChIP_and_CORRELATED_in_patients_616_genes	IOR_FLI1_ABC_positively_DIRECT_regulated_and_CORRELATED_616	7.92069e-20	19.1012	616	303	46	23857	FAIM3,ASB2,LRRC8C,FLI1,JAK3,LITAF,PTK2B,PROSC,ITGB7,TMC8,SASH3,NUDT19,SCARB1,LPXN,CYFIP2,TAP2,SWAP70,NFKB1,SPTLC2,TRMT1,GLUD1,HK1,CD40,RAB3IP,MTMR4,AATF,CMTM6,WDFY4,XIAP,CLCN6,DOK3,CAST,NSMAF,CTSC,ARFGEF1,EPS15,ANKRD40,TAF1,GGA3,DIP2A,CSK,KPNA4,HADHA,HERC1,LYN,HSP90AB1
positive	MSigDB_h.c2biokeggcp_staudt_IOR.symbols	IOR_FLI1_DLBCL_positively_regulated_top200_FDR<0.05	IOR_FLI1_DLBCL_positively_regulated_top200	8.58854e-20	19.0661	200	303	29	23857	TSPO,CYB561,PARVG,TP53I11,ZC3H12C,STOM,COL8A2,IFNG-AS1,UPP1,CBY1,CRIP3,FAIM3,CLDN14,HOMER3,PACSIN3,EVL,KIAA1549,B4GALNT1,TMEM86B,KREMEN2,ASB2,LRRC8C,FLI1,HIC1,JAK3,STPG1,DNAH1,SZRD1,SAMD12
positive	MSigDB_h.c2biokeggcp_staudt_IOR.symbols	IOR_FLI1_DLBCL_positively_DIRECT_regulated_top200_FDR<0.05_overlapped_with_FLI1_ChIP_and_CORRELATED_in_patients_DRIVERS_117_genes	IOR_FLI1_DLBCL_positively_DIRECT_regulated_and_CORRELATED_DRIVERS_117	1.87219e-13	12.7276	117	303	19	23857	SASH3,LPXN,CYFIP2,SWAP70,VAV1,STX4,RAC2,AATF,PQBP1,SETDB1,STIM1,SECISBP2,DDX21,ARPC2,CD79A,CPSF2,KARS,TBC1D22A,EIF2S3
positive	MSigDB_h.c2biokeggcp_staudt_IOR.symbols	"> Basso et al. Blood 115: 975-984 (2010)_PMID_19965633_Supplemental Table, Basso et al. FDR<0.0001"	STAUDT_BCL6_CHIPSEQ_BASSO_ALL	1.63596e-11	10.7862	4593	303	114	23857	MTL5,UPP1,CRIP3,FAIM3,EVL,LRRC8C,FLI1,JAK3,SNX22,LTB,TRAF3IP3,CATSPER2,RAB27A,TRAF1,CD180,LYL1,ITGA4,CD83,USE1,DENND3,PTK2B,STRADA,IL16,DCTD,TAP1,HSPE1,SCARB1,SORBS2,DUSP2,PPP2CB,PIGL,ARHGAP4,RHOF,ADAT2,LPXN,FADS1,DNAJC10,CYFIP2,NCF4,TMCC1,TPRG1L,SWAP70,NFKB1,DEGS1,HDHD2,STX4,LONRF1,RAC2,EHD4,SPTLC2,SRFBP1,KLHDC10,SCO1,HSPBAP1,RAB3GAP2,GRK6,ARHGAP25,MTMR4,MZB1,FRG1,CMTM6,ERMP1,DENND2D,XIAP,NCKAP1…
positive	MSigDB_h.c2biokeggcp_staudt_IOR.symbols	IOR-PubMed-genesets.gmt	IOR_idelalisib_ABC_DLBCL_DOWN_PMID29066507	5.564e-10	9.25461	254	303	22	23857	COL8A2,LYL1,CD83,NOP16,PNO1,DUSP2,NFKB1,CD40,RRP15,PDSS1,TMEM64,PRPS2,MRTO4,PUS7,SYNGR2,FKBP4,ANKRD28,KIAA0020,DDX21,RHOQ,SYNCRIP,G3BP1
positive	MSigDB_h.c2biokeggcp_staudt_IOR.symbols	> Basso et al. Blood 104:4088 (2004)_PMID_15331443_Table S1	STAUDT_CD40_UPREGULATED_BURKITT_LYMPHOMA	7.619e-10	9.1181	100	303	15	23857	RAB27A,TRAF1,LITAF,CD83,PTK2B,TAP1,DUSP2,RAC2,CD40,MTMR4,TMSB4X,NCKAP1L,CXCR5,SYNGR2,LYN
positive	MSigDB_h.c2biokeggcp_staudt_IOR.symbols	IOR-PubMed-genesets.gmt	IOR_Notch_up_MCL_TableS2_PMID29045844	9.80217e-10	9.00868	377	303	26	23857	SIK1,EVL,KIF26B,ITGA4,PTK2B,CNR2,NOP16,IL16,PNO1,SASH3,HSPE1,TRAF4,DUSP2,IDH3A,DENND2D,MRTO4,CXCR5,FKBP4,UTP18,RSL1D1,BZW2,DDX21,POLR1B,WDR43,LYN,HSP90AB1
positive	MSigDB_h.c2biokeggcp_staudt_IOR.symbols	> Rui et al. 2010 Cancer Cell 18:590_PMID_21156283_Genes that were decreased in expression by 0.5 log2 in at least 2/4 time points following knockdown of JAK2 in K1106 cells and that were decreased by 0.5 log2 in at least 4/8 time points following treatment of K1106 cells with the JAK2 inhbitor TG101348.	STAUDT_JAK2_UPREGULATED_PMBL	1.00137e-09	8.9994	1007	303	43	23857	CYB561,STOM,EVL,PDE7A,CD83,USE1,CNR2,UHMK1,NOP16,TMC8,PNO1,SCARB1,PIGL,RHOF,SPTLC2,SRFBP1,IDH3A,MZB1,ANKRD36,ITSN2,MRTO4,DOK3,MAU2,PUS7,SYNGR2,FKBP4,ATF7IP2,CTSC,FAM98A,RSL1D1,IGF2BP3,ANKRD40,UTP14A,KIAA0020,THADA,DDX21,CSK,SMARCC1,FAM49B,WDR43,SYNCRIP,G3BP1,HSP90AB1
positive	MSigDB_h.c2biokeggcp_staudt_IOR.symbols	IOR-PubMed-genesets.gmt	IOR_ibrutinib_ABC_DLBCL_DOWN_PMID29066507	2.18512e-09	8.66052	194	303	19	23857	ZC3H12C,COL8A2,CD83,NOP16,PNO1,TAP1,DUSP2,NFKB1,CD40,RRP15,TMEM64,MRTO4,PUS7,SYNGR2,FKBP4,TIPARP,YARS,KPNA4,SYNCRIP
positive	MSigDB_h.c2biokeggcp_staudt_IOR.symbols	"> Basso et al. Blood 115: 975-984 (2010)_PMID_19965633_Supplemental Table, Basso et al. FDR <0.0001 and down-regulated in GC B cells"	STAUDT_BCL6_CHIPSEQ_BASSO_GC_LOW	2.20492e-08	7.65661	1199	303	45	23857	UPP1,FAIM3,EVL,LRRC8C,FLI1,JAK3,TRAF3IP3,CATSPER2,RAB27A,LYL1,ITGA4,CD83,IL16,DCTD,TAP1,SORBS2,ARHGAP4,RHOF,ADAT2,NFKB1,STX4,SPTLC2,SRFBP1,KLHDC10,HSPBAP1,GRK6,ARHGAP25,MTMR4,CMTM6,XIAP,NCKAP1L,CXCR5,DOK3,POLR2C,RPL22,FKBP4,CTSC,STIM1,FAM98A,ZNF706,RSL1D1,USP3,PDCD6IP,TBC1D22A,LYN
positive	MSigDB_h.c2biokeggcp_staudt_IOR.symbols	> Ci et al. Blood.113:5536 (2009)_PMID_19307668_Supplemental Table 3; all genes	STAUDT_BCL6_CHIP-CHIP_ALL_CI	1.16797e-07	6.93257	3012	303	78	23857	SIK1,CBY1,FAIM3,RSG1,TRAF1,LYL1,NME7,NEAT1,STRADA,UHMK1,ZSCAN2,PNO1,CD52,SASH3,HSPE1,NIT1,PAAF1,PDXDC1,DUSP2,PIGL,ARHGAP4,RHOF,ADAT2,MPHOSPH6,NCF4,SWAP70,DEGS1,HDHD2,RAC2,SCO1,HSPBAP1,PDSS1,FAM98B,GRK6,MTMR4,TSEN15,PQBP1,MRPL39,ZNF121,NCKAP1L,DOK3,CLIC1,DDX10,RPL22,FKBP4,ATF7,STIM1,ARFGEF1,ANKRD28,DAXX,UTP18,EPS15,UIMC1,TIPARP,IGF2BP3,USP3,KLHL5,CD46,FAM60A,POLR3C,STK17A,PRPF39,ARPC2,POLR1B,CD79A…
positive	MSigDB_h.c2biokeggcp_staudt_IOR.symbols	ETS1siRNA_Downregulated signature	IOR_ETS1siRNA_ABC_DLBCL_DN_PMID32679859	1.18195e-07	6.9274	24	303	8	23857	TSPO,FAIM3,EVL,LTB,CD52,SASH3,CD40,ARHGAP30
positive	MSigDB_h.c2biokeggcp_staudt_IOR.symbols	IOR-PubMed-genesets.gmt	IOR_NFKB_genes_induced_byIRF4_SPIB_PMID27799566	3.55269e-07	6.44944	204	303	17	23857	TRAF1,CD83,PTK2B,DUSP2,NFKB1,VAV1,RAC2,CD40,MTMR4,ITSN2,MRTO4,NCKAP1L,CXCR5,CTSC,HADHA,LYN,HSP90AB1
positive	MSigDB_h.c2biokeggcp_staudt_IOR.symbols	> Peng et al. MCB 22:5575 (2002)_PMID_12101249_List from Subramanian et al. PNAS 102:15545 (2005)	STAUDT_GLUTAMINE_STARVE_DOWN	1.2587e-06	5.90008	313	303	20	23857	NOP16,TAP1,HSPE1,IDH3A,TUBA4A,DNAJA1,CLIC1,POLR2C,SYNGR2,FKBP4,CTSC,UTP18,FAM98A,DDX21,SMARCC1,KARS,SYNCRIP,G3BP1,HSPA4,HSP90AB1
positive	MSigDB_h.c2biokeggcp_staudt_IOR.symbols	IOR-PubMed-genesets.gmt	IOR_OxPhos_DLBCL_genes_PMID15550490	9.58424e-06	5.01844	254	303	17	23857	LTB,CAMLG,ATRAID,GMFG,CD52,LPXN,CTSH,CMTM6,DNAJA1,CLIC1,EPS15,BZW2,EIF2S2,DDX21,KARS,CCT4,HSPA4
positive	MSigDB_h.c2biokeggcp_staudt_IOR.symbols	"> Victoria et al, Blood 2012 Suppl Table 4_PMID_22740445_Genes 1.33x more highly expressed in human and mouse centrocytes than centroblasts"	STAUDT_CC_1P33_UP	1.19337e-05	4.92323	290	303	18	23857	EVL,CD83,NOP16,DCTD,HSPE1,TRAF4,DUSP2,RHOF,ZC3H12A,IKBKE,CTSH,CD40,RRP15,WDFY4,SYNGR2,CTSC,DDX21,MDN1
positive	MSigDB_h.c2biokeggcp_staudt_IOR.symbols	IOR-PubMed-genesets.gmt	IOR_Notch_down_MCL_TableS2_PMID29045844	1.83413e-05	4.73657	204	303	15	23857	PDE7A,CD180,LYL1,NEAT1,TRAF5,FCGBP,FADS1,N4BP3,CLCN6,OGFRL1,PLEC,IGF2BP3,STK17A,RHOQ,KIAA0430
positive	MSigDB_h.c2biokeggcp_staudt_IOR.symbols	"> Lam et al. Clinical Cancer Research 11:1 (2005); Lam et al. Blood 111:3701 (2008)_PMID_15671525, 18160665_This is a union of NFkB-2, NFkB-4, and NFkB-5 signatures. Genes downregulated upon treatment with an IkB kinase beta inhibitor (MLX105) in either OCI-Ly3 or OCI-Ly10 ABC DLBCL cell lines."	STAUDT_NFKB_UP_ALL_OCILY3_LY10	5.31818e-05	4.27424	67	303	9	23857	RASGRP1,TRAF1,LITAF,CD83,IRF1,DUSP2,NFKB1,CD40,LYN
positive	MSigDB_h.c2biokeggcp_staudt_IOR.symbols	IOR-PubMed-genesets.gmt	IOR_PQR309_ABC_DLBCL_DOWN_PMID29066507	5.63203e-05	4.24934	254	303	16	23857	KREMEN2,CD83,NOP16,DUSP2,GLRX3,MRPL39,DNAJA1,MRTO4,FKBP4,CTSC,FAM98A,KIAA0020,DDX21,G3BP1,HSPA4,HSP90AB1
positive	MSigDB_h.c2biokeggcp_staudt_IOR.symbols	IOR-PubMed-genesets.gmt	IOR_BAY1238097_DLBCL_DOWN_PMID28653353	5.63203e-05	4.24934	254	303	16	23857	KREMEN2,CD83,NOP16,DUSP2,GLRX3,MRPL39,DNAJA1,MRTO4,FKBP4,CTSC,FAM98A,KIAA0020,DDX21,G3BP1,HSPA4,HSP90AB1
positive	MSigDB_h.c2biokeggcp_staudt_IOR.symbols	IOR-PubMed-genesets.gmt	IOR_genes_down_JQ1_BPDCN_TableS6_PMID27846392	6.93034e-05	4.15925	437	303	21	23857	CYB561,HOMER3,ASB2,TRAF3IP3,SYNGR1,LYL1,ITGA4,CD83,NOP16,JADE2,IL16,ADAT2,SPI1,MZB1,DENND2D,DOK3,ZNF706,RSL1D1,SECISBP2,DDX21,POLR1B
positive	MSigDB_h.c2biokeggcp_staudt_IOR.symbols	IOR-custom-genesets.gmt	IOR_copanlisib_HAIRM_top200down_PMID32126142	9.31405e-05	4.03086	200	303	14	23857	ZC3H12C,KIF26B,LIMA1,NOP16,PNO1,DUSP2,RRP15,PDSS1,MRTO4,PUS7,BZW2,KIAA0020,DDX21,WDR43
positive	MSigDB_h.c2biokeggcp_staudt_IOR.symbols	> A subgroup of genes regulated by MYC - version 1 (v1).	HALLMARK_MYC_TARGETS_V1	9.31405e-05	4.03086	200	303	14	23857	NOP16,HSPE1,PRPS2,RPL22,RSL1D1,EIF2S2,DDX21,SMARCC1,KARS,RPS3,CCT4,SYNCRIP,G3BP1,HSP90AB1
positive	MSigDB_h.c2biokeggcp_staudt_IOR.symbols	IOR-PubMed-genesets.gmt	IOR_down_rituximab_plus_acadesine_MCL_Jeko1_PMID24519895	0.000168057	3.77454	242	303	15	23857	SIK1,CYB561,KIF26B,LTB,TRAF3IP3,CD83,ARAP2,RHOF,TAP2,SWAP70,ARHGAP25,CXCR5,EMB,HSPA4,IKZF3
positive	MSigDB_h.c2biokeggcp_staudt_IOR.symbols	> Peng et al. MCB 22:5575 (2002)_PMID_12101249_Fig. 2C	STAUDT_GLUTAMINE_GLUCOSE_STARVE_BOTH_DOWN	0.000195042	3.70987	426	303	20	23857	PTK2B,NOP16,HSPE1,CD40,IDH3A,AATF,CSNK1G2,DNAJA1,FKBP4,CTSC,FAM98A,EPS15,DDX21,YARS,WDR43,KIAA0430,CCT4,SYNCRIP,HSPA4,HSP90AB1
positive	MSigDB_h.c2biokeggcp_staudt_IOR.symbols	> Zeller et al. PNAS 103:17834 (2006)_PMID_17093053_Table 8	STAUDT_MYC_CHIP_PET_2PLUS	0.00024574	3.60952	3276	303	73	23857	SIK1,PACSIN3,EVL,KIF26B,UMODL1,KREMEN2,PDE7A,SYNGR1,ZNF682,TRAF1,SLC24A1,ITGA4,LITAF,USE1,SH2D3A,PTK2B,PROSC,VILL,PNO1,SASH3,TRAF4,SLC12A4,PIGL,MPHOSPH6,CYFIP2,TMCC1,IKBKE,SWAP70,NFKB1,MFSD1,HDHD2,TNFAIP8L1,EHD4,GLUD1,HK1,MPP6,RAB3IP,N4BP3,ARHGAP25,TSEN15,GLRX3,TCTN1,MRPL39,ARRDC2,DNAJA1,MAU2,PLEC,CAST,CLIC1,PUS7,CTSC,ATF7,STIM1,PRPF38B,EPS15,USP3,SECISBP2,KIAA0020,OLA1,DIP2A,ARPC2,POLR1B,TOMM20,…
positive	MSigDB_h.c2biokeggcp_staudt_IOR.symbols	> Genes up-regulated in response to ultraviolet (UV) radiation.	HALLMARK_UV_RESPONSE_UP	0.000278277	3.55552	158	303	12	23857	RASGRP1,AQP3,RAB27A,IRF1,TAP1,TUBA4A,DNAJA1,RPN1,FKBP4,DDX21,EIF2S3,LYN
positive	MSigDB_h.c2biokeggcp_staudt_IOR.symbols	"> Su et al, PNAS 101:6062 (2004)_PMID_15075390_Cluster with correlation coefficient of 0.75 on GNF U133A data"	STAUDT_HEMATOPOIETIC_NODE1658	0.00037917	3.42117	84	303	9	23857	LTB,TRAF3IP3,GMFG,CD52,ARHGAP4,RAC2,ARHGAP25,DENND2D,HCLS1
positive	MSigDB_h.c2biokeggcp_staudt_IOR.symbols	> Lam et al. Clinical Cancer Research 11:1 (2005)_PMID_15671525_Genes downregulated upon treatment with an IkB kinase beta inhibitor (MLX105) in the K1106 PMBL cell line.	STAUDT_NFKB_UP_K1106	0.000542179	3.26586	17	303	5	23857	TRAF1,CD83,DUSP2,NFKB1,SPI1
positive	MSigDB_h.c2biokeggcp_staudt_IOR.symbols	> Feske et al Nat Immunol2:316 (2001)_PMID_11276202_Fig. 6	STAUDT_TCELL_PIREP_CALCIUMDEFPTUP4X_FESKE_FIG6	0.000628687	3.20157	47	303	7	23857	UPP1,LTB,ITGB7,TMC8,IL16,IKBKE,NEK6
positive	MSigDB_h.c2biokeggcp_staudt_IOR.symbols	> Lenz et al. NEJM 359:2313-23 (2008)_PMID_19038878_Lenz et al. NEJM 359:2313-23 (2008) Supplemental Table 2	STAUDT_GERMINAL_CENTER_B_CELL_DLBCL_SURVIVAL_PREDICTOR	0.00207052	2.68392	37	303	6	23857	DNAJC10,SWAP70,NEK6,KLHL5,STK17A,MARCKSL1
positive	MSigDB_h.c2biokeggcp_staudt_IOR.symbols	"> Up-regulated genes in nodal marginal zone lymphoma (NMZL) compared to reactive hyperplasia in the lymph node (FDR<0.05, log2 fold-change>1). Arribas et al. Blood 2012. PMID_22110251"	IOR_UP_IN_NMZL_VS_LYMPHNODE_PMID22110251	0.00257589	2.58907	265	303	14	23857	LYL1,LITAF,TRAF4,DUSP2,MTMR14,VAV1,RAC2,CSNK1G2,SYNGR2,DAXX,CSK,TBC1D22A,LYN,IKZF3
positive	MSigDB_h.c2biokeggcp_staudt_IOR.symbols	"> Lam et al. Clinical Cancer Research 11:1 (2005); Lam et al. Blood 111:3701 (2008)_PMID_15671525, 18160665_Genes downregulated upon treatment with an IkB kinase beta inhibitor (MLX105) in both OCI-Ly3 or OCI-Ly10 ABC DLBCL cell lines."	STAUDT_NFKB_UP_BOTHOCILY3ANDLY10	0.00284447	2.546	39	303	6	23857	RASGRP1,TRAF1,CD83,DUSP2,NFKB1,CD40
positive	MSigDB_h.c2biokeggcp_staudt_IOR.symbols	IOR-PubMed-genesets.gmt	IOR_AZD8835_down_ABCDLBCL_PMID28202458	0.00302586	2.51915	82	303	8	23857	ITGA4,CD83,PNO1,E2F6,DUSP2,DDX10,PUS7,DDX21
positive	MSigDB_h.c2biokeggcp_staudt_IOR.symbols	> Genes up-regulated during transplant rejection.	HALLMARK_ALLOGRAFT_REJECTION	0.00321726	2.49251	200	303	12	23857	LTB,IL16,TAP1,NCF4,TAP2,DEGS1,SPI1,CD40,HCLS1,CD79A,CSK,LYN
positive	MSigDB_h.c2biokeggcp_staudt_IOR.symbols	> Ribosome	KEGG_RIBOSOME	0.00510961	2.29161	88	303	8	23857	RPL37A,RPL11,RPL22,RPS13,RPL3,RPS3,RPL19,RPL5
positive	MSigDB_h.c2biokeggcp_staudt_IOR.symbols	> Shaffer et al. Immunity 2002 17:51-62._PMID_12150891_Blimp_Bcell_repressed	STAUDT_BLIMP_BCELL_REPRESSED	0.00516462	2.28696	64	303	7	23857	CD180,IL16,CD52,TRAF5,CXCR5,CD79A,LYN
positive	MSigDB_h.c2biokeggcp_staudt_IOR.symbols	> Peng et al. MCB 22:5575 (2002)_PMID_12101249_List from Subramanian et al. PNAS 102:15545 (2005)	STAUDT_LEUCINE_STARVE_DOWN	0.00571013	2.24335	178	303	11	23857	NOP16,HSPE1,TUBA4A,DNAJA1,FKBP4,CTSC,FAM98A,DDX21,CCT4,HSPA4,HSP90AB1
positive	MSigDB_h.c2biokeggcp_staudt_IOR.symbols	> Zeller et al. PNAS 103:17834 (2006)_PMID_17093053_Table ST5	STAUDT_MYC_CHIP_PET_EXPR_UP	0.00588434	2.2303	405	303	17	23857	PNO1,PIGL,GLUD1,MPP6,TSEN15,GLRX3,MRPL39,PUS7,CTSC,PRPF38B,OLA1,POLR1B,TOMM20,AGPS,KARS,KPNA4,SYNCRIP
positive	MSigDB_h.c2biokeggcp_staudt_IOR.symbols	> Shaffer et al. Immunity 2002 17:51-62._PMID_12150891_Blimp_proliferation_repressed	STAUDT_BLIMP_PROLIFERATION_REPRESSED	0.00602846	2.21979	90	303	8	23857	NECAB3,SCARB1,CYFIP2,TMSB4X,DAXX,EIF2S2,ARPC2,CSK
positive	MSigDB_h.c2biokeggcp_staudt_IOR.symbols	"> Davis et al. Nature (2010)_PMID_20054396_Supplemental Fig. 4. Genes downregulated by MLN120B treatment of HBL1 cells, measured with Agilent arrays."	STAUDT_NFKB_UP_BCR_PAPER	0.00699899	2.15496	67	303	7	23857	KIF26B,RASGRP1,TRAF1,IRF1,DUSP2,CD40,TMSB4X
positive	MSigDB_h.c2biokeggcp_staudt_IOR.symbols	IOR-PubMed-genesets.gmt	IOR_DLBCL_driver_genes_PMID28985567	0.00714765	2.14584	150	303	10	23857	JAK3,CD83,IL16,DUSP2,TMSB4X,DDX10,CDC73,TIPARP,TAF1,IKZF3
positive	MSigDB_h.c2biokeggcp_staudt_IOR.symbols	> Lam et al. Blood. 2008 111(7):3701-13._PMID_18160665_Fig. 4A	STAUDT_STAT3HIGH_ABC_DLBCL_SUBGROUP	0.00828605	2.08165	94	303	8	23857	FLI1,RASGRP1,DENND3,SCARB1,CD40,EIF2S2,ARPC2,CSK
positive	MSigDB_h.c2biokeggcp_staudt_IOR.symbols	> Palomero et al. PNAS 103:18261 (2006)_PMID_17114293_Supplemental Figure 10; genes downregulated by gamma secretase inhibitor and direct target of Notch1 ICN1 by CHIP-CHIP	STAUDT_NOTCH_T-ALL_UP_PALOMERO	0.00859662	2.06567	47	303	6	23857	NOP16,PDSS1,MTMR4,MRTO4,UTP14A,KARS
positive	MSigDB_h.c2biokeggcp_staudt_IOR.symbols	> Feske et al Nat Immunol2:316 (2001)_PMID_11276202_Fig. 6	STAUDT_TCELL_PIIND4X_FESKE_FIG6	0.0129716	1.88701	100	303	8	23857	CD83,TRAF5,DUSP2,NFKB1,SPI1,LRRC8B,BZW2,DDX21
positive	MSigDB_h.c2biokeggcp_staudt_IOR.symbols	IOR-PubMed-genesets.gmt	IOR_genes_down_after_SPIB_knockdown_in_ABC_DLBCL_HBL1_PMID27799566	0.0159278	1.79785	199	303	11	23857	TP53I11,CLDN14,PACSIN3,KIF26B,LTB,LIMA1,CNR2,TRAF4,MTMR14,CD40,SYNGR2
positive	MSigDB_h.c2biokeggcp_staudt_IOR.symbols	"> Shaffer et al, Immunity 2004 21:81-93_PMID_15345222_XBP1_target_all"	STAUDT_XBP1_TARGET_ALL	0.0159629	1.79689	76	303	7	23857	PPP2CB,DNAJC10,DEGS1,MZB1,RPN1,UAP1,RHOQ
positive	MSigDB_h.c2biokeggcp_staudt_IOR.symbols	IOR-PubMed-genesets.gmt	IOR_up_by_anti-CD20_and_anti-BCR_in_MCL_REC1_PMID21364752	0.0228926	1.6403	172	303	10	23857	ZC3H12C,STOM,UPP1,LITAF,NOP16,TMC8,SCARB1,MTMR14,EHD4,POLR1B
positive	MSigDB_h.c2biokeggcp_staudt_IOR.symbols	> Primary immunodeficiency	KEGG_PRIMARY_IMMUNODEFICIENCY	0.0235845	1.62737	35	303	5	23857	JAK3,TAP1,TAP2,CD40,CD79A
positive	MSigDB_h.c2biokeggcp_staudt_IOR.symbols	IOR-PubMed-genesets.gmt	IOR_PQR309_GCB_DLBCL_DOWN_PMID29066507	0.0332208	1.47859	254	303	12	23857	EHD4,IDH3A,GLRX3,DNAJA1,FKBP4,CTSC,FAM98A,DDX21,CSK,FAM49B,G3BP1,HSP90AB1
positive	MSigDB_h.c2biokeggcp_staudt_IOR.symbols	IOR-PubMed-genesets.gmt	IOR_BCR_DLBCL_genes_PMID15550490	0.0332208	1.47859	254	303	12	23857	CD180,CD83,DENND3,IL16,CYFIP2,CD40,ARHGAP25,IGF2BP3,HCLS1,CD79A,EIF4B,HSP90AB1
positive	MSigDB_h.c2biokeggcp_staudt_IOR.symbols	"> Victoria et al, Blood 2012 Suppl Table 4_PMID_22740445_Genes 1.5x more highly expressed in human and mouse centrocytes than centroblasts"	STAUDT_CC_1P5_UP	0.0353205	1.45197	147	303	9	23857	CD83,DCTD,HSPE1,TRAF4,DUSP2,RHOF,CD40,SYNGR2,MDN1
positive	MSigDB_h.c2biokeggcp_staudt_IOR.symbols	> Polo et al. PNAS 104:3207 (2007)_PMID_17360630_Supplemental Table 2; BCL-6 binding by CHIP-CHIP using Nimblegen promoter arrays	STAUDT_BCL6_TARGETS_CHIPCHIP	0.0389675	1.4093	472	303	17	23857	FLI1,NME7,GMFG,TAP1,PAAF1,VAV1,TRMT1,FAM98B,GRK6,FRG1,ANKRD28,UTP18,USP3,FAM60A,POLR3C,YARS,RHOQ
positive	MSigDB_h.c2biokeggcp_staudt_IOR.symbols	"> Kim et al. Blood 104:1952 (2004)_PMID_15213097_Table S1; Genes up-regulated in GC-Th cells vs. naÔøΩve, CXCR5+ and CCR7- CD4+ T cells"	STAUDT_GC_T_HELPER_UP_KIM	0.041965	1.37711	62	303	6	23857	UTP3,ERMP1,PRPF38B,RPS6KA3,CPSF2,ZNF638
negative	MSigDB_h.c2biokeggcp_staudt_IOR.symbols	> Bild et al. Nature 439:353 (2006)_PMID_16273092_Supplemental Table 1; Genes upregulated by E2F3 by 2 fold	STAUDT_E2F3_OVEREXPRESSION_2X_UP	0.0448357	1.34838	138	330	9	23857	ATAD2,PLCL2,SAMD1,ZNF367,CCNE2,DTL,ZNF275,E2F7,WNT5A
negative	MSigDB_h.c2biokeggcp_staudt_IOR.symbols	> Genes important for mitotic spindle assembly.	HALLMARK_MITOTIC_SPINDLE	0.038457	1.41502	200	330	11	23857	TOP2A,EZR,CENPJ,FBXO5,KIF2C,KIF22,ECT2,BCR,ARHGEF12,FGD4,SPTBN1
negative	MSigDB_h.c2biokeggcp_staudt_IOR.symbols	> Genes up-regulated in response to low oxygen levels (hypoxia).	HALLMARK_HYPOXIA	0.038457	1.41502	200	330	11	23857	KDM3A,SLC2A1,TPD52,CDKN1B,NR3C1,SIAH2,PIM1,LARGE,MAP3K1,CXCR4,NDRG1
negative	MSigDB_h.c2biokeggcp_staudt_IOR.symbols	"> Su et al, PNAS 101:6062 (2004)_PMID_15075390_3x higher in CD71+ erythroid precursor cells v all other heme subsets (CD19, CD8, CD4, CD56, CD14, BDCA4, CD71, CD105, CD33, CD34)"	STAUDT_ERYTHROID_PRECURSOR_GNF	0.029035	1.53708	264	330	13	23857	MAZ,TOP1,SLC2A1,RBM38,SAMD1,ADIPOR1,PIM1,HMBS,SLC7A5,TFDP2,ARHGEF12,AKIRIN2,MXD3
negative	MSigDB_h.c2biokeggcp_staudt_IOR.symbols	> E2F transcription factor network	PID_E2F_PATHWAY	0.0248203	1.60519	74	330	7	23857	TYMS,CDKN1B,CCNE2,CDC6,TFDP2,RYBP,E2F7
negative	MSigDB_h.c2biokeggcp_staudt_IOR.symbols	IOR-PubMed-genesets.gmt	IOR_BCR_DLBCL_genes_PMID15550490	0.0196383	1.7069	254	330	13	23857	FOXO1,EZR,CKAP2,ATF5,BASP1,ARHGAP17,BICD2,IL4R,H2AFX,HJURP,AKIRIN2,ABLIM1,CXCR4
negative	MSigDB_h.c2biokeggcp_staudt_IOR.symbols	> Pathways in cancer	KEGG_PATHWAYS_IN_CANCER	0.0195921	1.70792	328	330	15	23857	AKT2,FOXO1,RAC1,BAX,SLC2A1,CDKN1B,CCNE2,STAT3,BCR,PIAS4,CASP9,WNT5A,FZD3,IKBKG,CTBP2
negative	MSigDB_h.c2biokeggcp_staudt_IOR.symbols	IOR-PubMed-genesets.gmt	IOR_down_by_anti-CD20_and_anti-BCR_in_GCBDLBCL_SUDHL7_PMID21364752	0.0182221	1.7394	184	330	11	23857	P2RX5,KANK2,TBC1D24,KCNN3,PNKD,PIM1,TCL1A,WNT5A,RNF144B,FAM43A,ABCG1
negative	MSigDB_h.c2biokeggcp_staudt_IOR.symbols	"> Victoria et al, Blood 2012 Suppl Table 4_PMID_22740445_Genes 1.5x more highly expressed in human and mouse centroblasts than centrocytes"	STAUDT_CB_1P5_UP	0.0176745	1.75265	95	330	8	23857	TOP2A,CCNB1,CKAP2,KIF2C,CDC25B,ECT2,HJURP,CXCR4
negative	MSigDB_h.c2biokeggcp_staudt_IOR.symbols	IOR-PubMed-genesets.gmt	IOR_AZD8835_up_ABCDLBCL_PMID28202458	0.0163805	1.78567	94	330	8	23857	ST14,CDC25B,KHNYN,RRNAD1,RERE,RNF144B,MXD3,PYCARD
negative	MSigDB_h.c2biokeggcp_staudt_IOR.symbols	IOR-PubMed-genesets.gmt	IOR_DLBCL_driver_genes_PMID28985567	0.0159003	1.7986	150	330	10	23857	FOXO1,LIN54,STAT3,IRF8,PIM1,HIST1H1E,S1PR2,TCL1A,CXCR4,SOCS1
negative	MSigDB_h.c2biokeggcp_staudt_IOR.symbols	Nanostring_panels	IOR_nCounter_Vantage_3D_RNA_MAPK-PI3K_Pathways_Panel	0.0149211	1.8262	180	330	11	23857	AKT2,FOXO1,RAC1,CCNB1,SLC2A1,CDKN1B,PIM1,SLC9A1,MAP3K1,CASP9,CXCR4
negative	MSigDB_h.c2biokeggcp_staudt_IOR.symbols	IOR-PubMed-genesets.gmt	IOR_down_by_anti-CD20_and_anti-BCR_in_MCL_REC1_PMID21364752	0.012465	1.90431	243	330	13	23857	MYO1C,CARHSP1,SSBP2,P2RX5,CDC25B,HIST1H1E,CTDSP2,MAP3K1,E2F7,SPTBN1,LRRK2,RNF144B,TNFAIP2
negative	MSigDB_h.c2biokeggcp_staudt_IOR.symbols	> Genes encoding cell cycle related targets of E2F transcription factors.	HALLMARK_E2F_TARGETS	0.00810205	2.09141	200	330	12	23857	STMN1,TOP2A,STAG1,ATAD2,KIF2C,KIF22,CDKN1B,CDC25B,RNASEH2A,PRIM2,H2AFX,MXD3
negative	MSigDB_h.c2biokeggcp_staudt_IOR.symbols	> Kovanen et al 2003 JBC 278:5205_PMID_12435740_Fig. 2C	STAUDT_TCELL_CYTOKINE_INDUCED_PMBCONLY_IINDUCED	0.00774438	2.11101	42	330	6	23857	TOP1,PIM1,IL4R,PMAIP1,CXCR4,SOCS1
negative	MSigDB_h.c2biokeggcp_staudt_IOR.symbols	> Peng et al. MCB 22:5575 (2002)_PMID_12101249_List from Subramanian et al. PNAS 102:15545 (2005)	STAUDT_GLUTAMINE_STARVE_UP	0.00556394	2.25462	294	330	15	23857	TOP2A,FOXO1,WDTC1,PLCL2,ATF5,CDKN1B,NR3C1,CIRBP,NADK,EAPP,SLC7A5,IL4R,CTDSP2,PMAIP1,LAPTM5
negative	MSigDB_h.c2biokeggcp_staudt_IOR.symbols	Nanostring_panels	IOR_nCounter_Pan_Cancer_Pathways_Panel	0.00395392	2.40297	730	330	26	23857	STMN1,AKT2,RAC1,GTF2H3,LTBP1,NF2,BAX,CCNB1,CDKN1B,CDC25B,CCNE2,MUTYH,STAT3,PIM1,CDC6,H2AFX,FANCF,MAP3K1,CASP9,WNT5A,DTX4,FZD3,IKBKG,GNG7,HDAC4,SOCS1
negative	MSigDB_h.c2biokeggcp_staudt_IOR.symbols	"> Cho et al. Nat Genetics 27:48 (2001); Whitfiled et al. Mol Biol Cell 13:1977 (2002)_PMID_11137997, 12058064_Intersection of genes in Cho et al and Whitfield et al"	STAUDT_CELL_CYCLE_CHO&WHITFIELD	0.00211535	2.67462	94	330	9	23857	TOP2A,ATAD2,CCNB1,KIFC1,KIF2C,UHRF1,ZNF367,PRIM2,H2AFX
negative	MSigDB_h.c2biokeggcp_staudt_IOR.symbols	IOR-PubMed-genesets.gmt	IOR_mutated_in_DLBCL_Ext_Fig4_Arthur_bioRxiv_2017	0.00176999	2.75203	92	330	9	23857	FOXO1,RBM38,NR3C1,IRF8,PIM1,HIST1H1E,S1PR2,IL4R,SOCS1
negative	MSigDB_h.c2biokeggcp_staudt_IOR.symbols	IOR-PubMed-genesets.gmt	IOR_genes_mutated_DLBCL_TableS5_PMID28804123	0.00123539	2.9082	31	330	6	23857	FOXO1,STAT3,IRF8,PIM1,HIST1H1E,SOCS1
negative	MSigDB_h.c2biokeggcp_staudt_IOR.symbols	> Shaffer et al. Nature. 2008 454:226-31_PMID_18568025_Supplemental Figure 3; Agilent only	STAUDT_IRF4_MYELOMA_INDUCED_AGILENT	0.00112179	2.95009	194	330	13	23857	ST6GAL1,SLC2A1,CDT1,RAB30,CDKN1B,CHRAC1,KHNYN,ERLIN1,HMBS,TXNDC5,AGPAT2,GNG7,NDRG1
negative	MSigDB_h.c2biokeggcp_staudt_IOR.symbols	> Peng et al. MCB 22:5575 (2002)_PMID_12101249_Fig. 2C	STAUDT_GLUTAMINE_GLUCOSE_STARVE_BOTH_DOWN	0.000789072	3.10288	426	330	20	23857	TOP2A,HIST1H2BK,EXOSC9,CDT1,ATF5,P2RX5,LRWD1,CIRBP,TRIB1,MUTYH,BASP1,WDR18,NADK,SLC7A5,S1PR2,IL4R,H2AFX,CTDSP2,TCL1A,LAPTM5
negative	MSigDB_h.c2biokeggcp_staudt_IOR.symbols	IOR-PubMed-genesets.gmt	IOR_cancer_genes_list_http://oncokb.org_PMID28890946	0.000726205	3.13894	1019	330	34	23857	TOP2A,AKT2,FOXO1,RAC1,STAG1,HIST1H2BK,HIST1H1B,NF2,EZR,TOP1,HIST1H2AL,CDKN1B,MUTYH,STAT3,IRF8,PIM1,BCR,CEP89,HIST1H1E,SDHA,S1PR2,RYBP,ARHGEF12,DNMT3B,FANCF,TCL1A,PMAIP1,MAP3K1,LRRK2,SPRED1,CXCR4,HDAC4,SOCS1,NDRG1
negative	MSigDB_h.c2biokeggcp_staudt_IOR.symbols	HTG_panels	IOR_HTG_Immuno_Oncology_v2	0.000243293	3.61387	1394	330	43	23857	TOP2A,FOXO1,RAC1,TYMS,LTBP1,ST6GAL1,BAX,CCNB1,KIFC1,SLC2A1,CDT1,CKAP2,KIF2C,CDKN1B,UHRF1,CCNE2,ECT2,DTL,STAT3,IRF8,RNASEH2A,CDC6,HMBS,SDHA,CENPH,IL4R,PDP1,HJURP,TCL1A,MAP3K1,E2F7,LAPTM5,WNT5A,NFATC4,FZD3,IKBKG,FAM161A,MXD3,CXCR4,PYCARD,PECAM1,PLEKHG4,SOCS1
negative	MSigDB_h.c2biokeggcp_staudt_IOR.symbols	IOR-PubMed-genesets.gmt	IOR_PQR309_GCB_DLBCL_UP_PMID29066507	0.000191111	3.71871	254	330	16	23857	FOXO1,EZR,BAX,CDT1,CARHSP1,KANK2,CDKN1B,CIRBP,KHNYN,FBXL20,COMMD4,CTDSP2,ABLIM1,CXCR4,ERN1,FAM43A
negative	MSigDB_h.c2biokeggcp_staudt_IOR.symbols	> Whitfiled et al. Mol Biol Cell 13:1977 (2002)_PMID_12058064_Cell_cycle_Whitfield	STAUDT_CELL_CYCLE_WHITFIELD	0.000188011	3.72582	699	330	28	23857	TOP2A,TYMS,ATAD2,CCNB1,TOP1,KIFC1,CKAP2,KIF2C,KIF22,KANK2,CDKN1B,NR3C1,UHRF1,CDC25B,ZNF367,CCNE2,ECT2,FBXL20,CDC6,WDR18,PRIM2,H2AFX,HJURP,HAUS8,AKIRIN2,RERE,TMEM99,TTC38
negative	MSigDB_h.c2biokeggcp_staudt_IOR.symbols	> Zeller et al. PNAS 103:17834 (2006)_PMID_17093053_Table 8	STAUDT_MYC_CHIP_PET_2PLUS	0.000125916	3.89992	3276	330	79	23857	SIPA1L3,MAZ,DAP,ST14,ATAD2,LTBP1,SLC25A23,ST6GAL1,NF2,PLCL2,MYO1C,TPD52,SEPHS1,TMEM41B,FTH1,MBD3,JDP2,NR3C1,CDC25B,KCNN3,GOLIM4,CCNE2,FAM76B,RINL,UNKL,LIN54,ERLIN1,DMWD,FBXL20,BASP1,STAT3,PIM1,CDC6,WDR18,BCR,COMMD4,IRF2BP1,KLHL9,RSAD1,PITPNM2,RNF187,FOXN3,ZNF543,SDHA,SGPP1,SLC7A5,BICD2,SLC9A1,ARL6IP6,IL4R,NSMCE1,DNMT3B,H6PD,GLTSCR1,CTDSP2,TCL1A,PMAIP1,LAPTM5,CASP9,SPTBN1,CHST12,RERE,RRBP1,ABLIM1,…
negative	MSigDB_h.c2biokeggcp_staudt_IOR.symbols	IOR-PubMed-genesets.gmt	IOR_Notch_down_MCL_TableS2_PMID29045844	6.00103e-05	4.22177	204	330	15	23857	PLCL2,RAB30,TBC1D24,RBM38,SERINC5,ST6GALNAC4,CBX4,SGPP1,KLHL21,CTDSP2,LAPTM5,FGD4,LRRK2,ADM2,PDE4A
negative	MSigDB_h.c2biokeggcp_staudt_IOR.symbols	> Liu et al. PNAS 101:7240 (2004)_PMID_15123814_Supporting Table 5	STAUDT_CELL_CYCLE_LIU	1.87408e-05	4.72721	243	330	17	23857	TOP2A,ATAD2,CCNB1,EXOSC9,KIFC1,CKAP2,CDKN1B,UHRF1,CDC25B,ZNF367,CCNE2,ECT2,DTL,CDC6,H2AFX,HJURP,AKIRIN2
negative	MSigDB_h.c2biokeggcp_staudt_IOR.symbols	HTG_panels	IOR_HTG_OBP	1.34304e-05	4.87191	2559	330	69	23857	STMN1,TOP2A,MAZ,AKT2,KDM3A,FOXO1,RAC1,GTF2H3,TYMS,ATAD2,LTBP1,NF2,EZR,BAX,CCNB1,TOP1,SLC2A1,TPD52,FBXO5,KIF2C,FTH1,CDKN1B,NR3C1,CDC25B,ADIPOR1,RECQL5,CCNE2,CIRBP,ECT2,TRIB1,TADA3,MUTYH,STAT3,IRF8,PIM1,CDC6,BCR,COMMD4,SLC7A5,TFDP2,IL4R,H2AFX,HJURP,FANCF,TCL1A,PMAIP1,PIAS4,MAP3K1,MAGEF1,CASP9,WNT5A,SMAD1,DTX4,NFATC4,FZD3,LRRK2,IKBKG,ABCB4,CXCR4,PYCARD,GNG7,HDAC4,PECAM1,MDK,SOCS1,CYP4V2,TNFAIP2,NRIP…
negative	MSigDB_h.c2biokeggcp_staudt_IOR.symbols	"> Genes involved in the G2/M checkpoint, as in progression through the cell division cycle."	HALLMARK_G2M_CHECKPOINT	7.14743e-06	5.14585	200	330	16	23857	STMN1,TOP2A,STAG1,HIST1H2BK,TOP1,FBXO5,ATF5,KIF2C,KIF22,CDKN1B,CDC25B,CDC6,PRIM2,FOXN3,SLC7A5,H2AFX
negative	MSigDB_h.c2biokeggcp_staudt_IOR.symbols	IOR-PubMed-genesets.gmt	IOR_down_dasatinib_Cancer_associated_fibroblasts_PMID20579391	1.8156e-06	5.74098	263	330	19	23857	STMN1,TOP2A,HIST1H2BK,ATAD2,HIST1H1B,KIFC1,FBXO5,KIF2C,UHRF1,ECT2,DTL,HIST2H2AB,RNASEH2A,CDC6,HIST1H1E,PRIM2,CENPH,HJURP,E2F7
negative	MSigDB_h.c2biokeggcp_staudt_IOR.symbols	> Cho et al. Nat Genetics 27:48 (2001)_PMID_11137997_Cell_cycle_Cho	STAUDT_CELL_CYCLE_CHO	4.71236e-07	6.32676	526	330	28	23857	TOP2A,EPC1,ATAD2,NF2,CCNB1,KIFC1,SLC2A1,MYO1C,CARHSP1,FBXO5,KIF2C,LRRC8A,TBC1D24,UHRF1,VPS29,ZNF367,RNASEH2A,KLHL9,HIST1H1E,PRIM2,PDP1,H2AFX,RYBP,CTDSP2,PMAIP1,NEK3,ZNF197,NDRG1
negative	MSigDB_h.c2biokeggcp_staudt_IOR.symbols	"> Victoria et al, Blood 2012 Suppl Table 4_PMID_22740445_Genes 1.33x more highly expressed in human and mouse centroblasts than centrocytes"	STAUDT_CB_1P33_UP	2.62911e-07	6.58019	183	330	17	23857	TOP2A,UBE2G1,CCNB1,TOP1,KIFC1,CKAP2,KIF2C,RBM38,CDC25B,LRWD1,ECT2,H2AFX,HJURP,RERE,ERI2,CXCR4,RAP1GAP2
negative	MSigDB_h.c2biokeggcp_staudt_IOR.symbols	"> Basso et al. Blood 115: 975-984 (2010)_PMID_19965633_Supplemental Table, Basso et al. FDR<0.0001"	STAUDT_BCL6_CHIPSEQ_BASSO_ALL	4.8396e-09	8.31519	4593	330	115	23857	SIPA1L3,ENY2,VPS13B,STMN1,TOP2A,EIF4EBP2,MAZ,UBE2G1,PPM1B,GTF2A1,KDM3A,FOXO1,CDCA7L,EPC1,TMX4,RAC1,HIST1H2BK,ATAD2,HIST1H1B,ST6GAL1,EZR,SLC35E1,EXOSC9,KIFC1,CDT1,TPD52,CARHSP1,SEPHS1,FBXO5,SSBP2,HIPK3,HIST1H2AL,RAB30,P2RX5,FTH1,CDKN1B,PAIP1,JDP2,RBM38,NR3C1,SAMD1,VPS29,SIAH2,RECQL5,KCNN3,CCNE2,FAM76B,KHNYN,TRAFD1,DTL,FMR1,CREBL2,TADA3,FBXL20,HIST2H2AB,BASP1,STAT3,IRF8,IRF2BP1,KLHL9,ARHGAP17,HIST1…
negative	MSigDB_h.c2biokeggcp_staudt_IOR.symbols	IOR-PubMed-genesets.gmt	IOR_PQR309_ABC_DLBCL_UP_PMID29066507	3.25571e-09	8.48735	254	330	22	23857	FOXO1,HIST1H2BK,EZR,KIFC1,CARHSP1,KIF2C,CDKN1B,CDC25B,CIRBP,MTMR10,KHNYN,FBXL20,PIM1,IL4R,NSMCE1,HJURP,HAUS8,CTDSP2,ABLIM1,MXD3,CXCR4,FAM43A
negative	MSigDB_h.c2biokeggcp_staudt_IOR.symbols	IOR_FLI1_DLBCL_negatively_regulated_top200_FDR<0.05	IOR_FLI1_DLBCL_negatively_regulated_top200	1.92503e-09	8.71556	199	330	20	23857	KCNN3,WNT5A,GNG7,MDK,PPP1R26,HELZ2,SOCS1,WSB2,ZNF347,RAP1GAP2,PHYH,CPNE2,HIPK2,CPA6,ZNF793,TNFAIP2,KCNH3,GAREML,PDE4A,NDRG1
negative	MSigDB_h.c2biokeggcp_staudt_IOR.symbols	IOR_FLI1_DLBCL_negatively_DIRECT_regulated_top200_FDR<0.05_overlapped_with_FLI1_ChIP__and_CORRELATED_in_patients_DRIVERS_26_genes	IOR_FLI1_DLBCL_negatively_DIRECT_regulated_and_CORRELATED_DRIVERS_26	6.47314e-12	11.1889	26	330	11	23857	KDM3A,RAC1,EZR,SAMD1,NINJ1,CBX4,SOCS7,GPAA1,ABLIM1,RHOBTB2,VPS26B
negative	MSigDB_h.c2biokeggcp_staudt_IOR.symbols	IOR-PubMed-genesets.gmt	IOR_SHM_DLBCL_genes_TableS20_PMID29641966	3.96464e-12	11.4018	126	330	19	23857	FOXO1,HIST1H2BK,HIST1H1B,ST6GAL1,HIST1H2AL,CDKN1B,HIST2H2AB,IRF8,PIM1,HIST1H1E,S1PR2,HIST1H2AD,KLHL21,TCL1A,DTX4,RNF144B,NOL9,CXCR4,SOCS1
negative	MSigDB_h.c2biokeggcp_staudt_IOR.symbols	> Ci et al. Blood.113:5536 (2009)_PMID_19307668_Supplemental Table 3; all genes	STAUDT_BCL6_CHIP-CHIP_ALL_CI	3.06776e-12	11.5132	3012	330	94	23857	SIPA1L3,ENY2,VPS13B,EIF4EBP2,UBE2G1,PPM1B,KDM3A,FOXO1,CDCA7L,GIT1,TMX4,USP13,HIST1H2BK,ATAD2,SLC25A23,ST6GAL1,SLC35E1,BAX,EXOSC9,SLC2A1,CKAP2,MYO1C,SEPHS1,CEP63,FBXO5,ATF5,KIF2C,HIPK3,HIST1H2AL,LRRC8A,RAB30,AP2A1,FTH1,STX10,CDKN1B,PAIP1,CDC25B,VPS29,SERINC5,ADIPOR1,SIAH2,CPEB4,CIRBP,FAM76B,TMBIM6,TADA3,MUTYH,HIST2H2AB,BASP1,STAT3,IRF8,RNASEH2A,HMBS,BCR,KLHL9,SLC35A4,PRIM2,FAM96B,ADO,MED20,ST6GALN…
negative	MSigDB_h.c2biokeggcp_staudt_IOR.symbols	IOR_FLI1_DLBCL_negatively_DIRECT_regulated_top200_FDR<0.05_overlapped_with_FLI1_ChIP	IOR_FLI1_DLBCL_negatively_DIRECT_regulated_top200	8.59687e-26	25.0657	200	330	35	23857	KCNN3,ARL6IP6,HIST1H2AD,TCL1A,RTKN2,WNT5A,CPTP,RNF144B,MEX3D,MXD3,PPP1R13L,COQ3,VPS26B,PYCARD,PITPNA-AS1,GNG7,EXOSC4,MDK,ADM2,PPP1R26,HELZ2,TRPV3,CYP4V2,WSB2,ZNF347,RAP1GAP2,PHYH,CPNE2,HIPK2,ZNF793,TNFAIP2,KCNH3,GAREML,PDE4A,NDRG1
negative	MSigDB_h.c2biokeggcp_staudt_IOR.symbols	IOR_FLI1_DLBCL_negatively_DIRECT_regulated_top200_FDR<0.05_overlapped_with_FLI1_ChIP__and_CORRELATED_in_patients_126_genes	IOR_FLI1_DLBCL_negatively_DIRECT_regulated_and_CORRELATED_126	5.47043e-41	40.262	126	330	40	23857	USP22,DAP,KDM3A,RAC1,ST6GAL1,EZR,CDT1,PLCL2,FBXO5,KIF22,STX10,RBM38,SAMD1,CPEB4,FAM76B,WDR18,NADK,NINJ1,PRIM2,RNF187,PTP4A2,CBX4,SDHA,SGPP1,MED29,IL4R,SOCS7,GPAA1,AKIRIN2,MAP3K1,SNX12,LAPTM5,CLPTM1,CASP9,ABLIM1,RRAGA,MEX3D,PPP1R13L,RHOBTB2,VPS26B
negative	MSigDB_h.c2biokeggcp_staudt_IOR.symbols	IOR_FLI1_GCB_negatively_regulated_top200_FDR<0.05	IOR_FLI1_GCB_negatively_regulated_top200	6.46133e-58	57.1897	200	330	58	23857	ZNF197,ATP8B2,COQ3,TMEM128,NOL9,SLC25A53,CXCR4,MOSPD3,RHOBTB2,VPS26B,ENKD1,PYCARD,ERN1,NATD1,TMEM99,FAM43A,HOMER2,DARS-AS1,SLC12A6,PITPNA-AS1,KCTD21,GRK4,GNG7,SGSH,HDAC4,PECAM1,CTBP2,EXOSC4,MDK,ADM2,PPP1R26,CCDC110,PLEKHG4,DCBLD1,HELZ2,LRRC14B,SOCS1,TRPV3,CYP4V2,WSB2,ZNF347,RAP1GAP2,PHYH,TTC38,IQGAP2,CPNE2,HIPK2,ABCG1,CPA6,SMARCD3,ZNF793,SYBU,TNFAIP2,KCNH3,NRIP1,GAREML,PDE4A,NDRG1
negative	MSigDB_h.c2biokeggcp_staudt_IOR.symbols	IOR_FLI1_GCB_negatively_DIRECT_regulated_top200_FDR<0.05_overlapped_with_FLI1_ChIP__and_CORRELATED_in_patients_84_genes	IOR_FLI1_GCB_negatively_DIRECT_regulated_and_CORRELATED_84	2.8433e-63	62.5462	84	330	47	23857	POLRMT,HIST1H1B,NF2,SLC35E1,SIKE1,TWF2,HIST1H2AL,KIF24,FTH1,MBD3,RECQL5,GOLIM4,ZNF101,MUTYH,FBXL20,PIM1,RSAD1,HIST1H1E,RNF187,ZNF787,CHPF,SLC9A1,ARL6IP6,HAUS8,DNMT3B,BTBD6,KLHL21,THAP7,ZNF324B,PIAS4,CHST12,RRBP1,MIB2,DTX4,NFATC4,SLC45A4,RNF24,MXD3,NDUFA13,SGSH,PECAM1,EXOSC4,ADM2,DCBLD1,TTC38,KCNH3,NDRG1
negative	MSigDB_h.c2biokeggcp_staudt_IOR.symbols	IOR_FLI1_GCB_negatively_DIRECT_regulated_top200_FDR<0.05_overlapped_with_FLI1_ChIP	IOR_FLI1_GCB_negatively_DIRECT_regulated_top200	8.97971e-133	132.047	200	330	100	23857	PIAS4,MAP3K1,E2F7,MAGEF1,SNX12,TMTC2,CCDC117,LAPTM5,RTKN2,CLPTM1,FGD4,CASP9,WNT5A,AGPAT1,SPTBN1,CHST12,PEX19,RERE,ZNF180,CTBS,RRBP1,ABLIM1,SMAD1,MIB2,TXNDC5,CPTP,DTX4,NFATC4,AGPAT2,RRAGA,USP2,RNF41,RAB33B,SPRED1,DOLK,IKBKG,RIC8B,SLC45A4,FAM161A,ABCB4,SMIM14,RNF144B,MEX3D,RNF24,MXD3,NDUFA13,PPP1R13L,ZNF197,ATP8B2,COQ3,TMEM128,NOL9,SLC25A53,CXCR4,MOSPD3,RHOBTB2,VPS26B,ENKD1,PYCARD,ERN1,NATD1,TMEM99…
