# Supplementary material for: ASB2 is a direct target of FLI1 that sustains NF-κB pathway activation in germinal center-derived diffuse large B-cell lymphoma
Source: J Exp Clin Cancer Res. 2021 Nov 11;40:357. doi: 10.1186/s13046-021-02159-3 (PMC8582153; doi:10.1186/s13046-021-02159-3)
Supplement: Supplementary file 1 — Additional file 1. [file 13046_2021_2159_MOESM1_ESM.zip › Supplementary Table 5.xlsx]

## Sheet: A) GCB dir.tar.clin.corr.
Supplementary Table 5. Genes correlated with FLI1 in clinical samples and essential direct targets of FLI1 obtained after integration of RNA-Seq with ChIP-Seq. (Worksheet A) Genes correlated with FLI1 in clinical samples (Worksheet B) essential direct target genes of FLI1.
GCB direct target clinically correlated (157)	logFC (-1)		GCB direct target clinically correlated (53)	logFC (-1)
PARVG	1.00433		NDRG1	-1.1103
FAIM3	0.696587		KCNH3	-0.91814
EVL	0.576014		TTC38	-0.700082
UMODL1	0.557472		ADM2	-0.488128
TMEM86B	0.501997		EXOSC4	-0.47673
ASB2	0.467903		PECAM1	-0.439792
FLI1	0.462363		SGSH	-0.437495
RASGRP1	0.449264		MXD3	-0.295874
AQP3	0.437196		RNF24	-0.294717
JAK3	0.432555		C12orf57	-0.290305
PCBD1	0.43024		SLC45A4	-0.281313
LTB	0.395899		NFATC4	-0.245569
TRAF3IP3	0.395772		DTX4	-0.243305
PDE7A	0.371449		MIB2	-0.233136
DNAH1	0.361192		RRBP1	-0.23197
TRAF1	0.323365		CHST12	-0.220063
SLC24A1	0.314006		PIAS4	-0.206968
CD180	0.307396		ZNF324B	-0.20374
ZNF70	0.307206		THAP7	-0.203681
C8orf37	0.293331		KLHL21	-0.198487
ITGA4	0.291094		BTBD6	-0.192571
LITAF	0.285207		DNMT3B	-0.1918
ZNF44	0.273834		HAUS8	-0.191748
LIMA1	0.270079		ARL6IP6	-0.180969
DENND3	0.26832		SLC9A1	-0.17942
SH2D3A	0.264376		CHPF	-0.17405
PTK2B	0.250218		ZNF787	-0.174045
UHMK1	0.240665		RNF187	-0.161051
PROSC	0.237315		HIST1H1E	-0.15914
ZSCAN2	0.233222		HIST1H1B	-0.102766
ITGB7	0.231892		PIM1	-0.153752
TMC8	0.229094		ZNF101	-0.148093
IL16	0.219069		GOLIM4	-0.131416
VILL	0.217547		RECQL5	-0.130144
DCTD	0.216308		MBD3	-0.126354
SASH3	0.213062		FTH1	-0.124903
NECAB3	0.210662		KIF24	-0.123144
WWC3	0.209227		HIST1H2AL	-0.120499
NUDT19	0.20698		TWF2	-0.119008
TRAF4	0.206487		NF2	-0.104816
TRAF5	0.205241		POLRMT	-0.0936798
SCARB1	0.200733		CAMK2D	-0.0760465
PPP2CB	0.197762		DCBLD1	-0.51787
ARHGAP4	0.191741		ERI2	-0.233778
RHOF	0.189948		FBXL20	-0.149166
LPXN	0.186719		GRK4	-0.405128
ZC3H12A	0.181117		H2AFX	-0.185449
DNAJC10	0.180665		MAST2	-0.0960216
CYFIP2	0.180282		MUTYH	-0.148828
TMCC1	0.178799		NDUFA13	-0.307139
IKBKE	0.178653		RSAD1	-0.158175
SNHG5	0.178211		SIKE1	-0.108496
TMEM120A	0.177597		SLC35E1	-0.106247
TPRG1L	0.174159
TAP2	0.173908
SWAP70	0.173081
ASCC1	0.172822
NFKB1	0.172728
MTMR14	0.172467
VAV1	0.167894
HDHD2	0.166831
CTSH	0.166616
RPL11	0.166416
STX4	0.166085
RAC2	0.161896
TNFAIP8L1	0.15902
SPTLC2	0.158494
SRFBP1	0.158456
UTP3	0.157171
SPI1	0.156111
KLHDC10	0.155179
GLUD1	0.154539
SCO1	0.153749
HK1	0.152865
MPP6	0.152523
CD40	0.152268
TMEM64	0.14953
RAB3GAP2	0.148831
NEK6	0.145165
N4BP3	0.145012
TAF1B	0.144909
GRK6	0.144048
ARHGAP25	0.144045
MTMR4	0.141815
PRPS2	0.139693
AATF	0.138953
TSEN15	0.138905
CSNK1G2	0.138862
GLRX3	0.138564
CMTM6	0.138426
WDFY4	0.138068
ARHGAP30	0.137897
PQBP1	0.134138
YIF1B	0.130867
DNAJA1	0.130686
ZNF493	0.129314
XIAP	0.129023
OGFRL1	0.127532
NCKAP1L	0.12597
CXCR5	0.125498
DOK3	0.124756
CAST	0.123635
EMB	0.123397
SETDB1	0.121962
RPL22	0.120099
NSMAF	0.119083
SYNGR2	0.117174
FKBP4	0.116373
CTSC	0.115497
STIM1	0.114642
ARFGEF1	0.114564
ORMDL3	0.114412
DAXX	0.111765
UTP18	0.111285
RSL1D1	0.109201
EPS15	0.108578
UIMC1	0.108493
IGF2BP3	0.108199
LIMS1	0.107666
ANKRD40	0.105892
EIF2S2	0.104756
SECISBP2	0.104489
TAF1	0.103082
HCLS1	0.10295
CD46	0.102862
FAM60A	0.102273
EXOC1	0.101499
DDX21	0.100229
GGA3	0.099102
STK17A	0.0989682
RAB22A	0.0980009
BFAR	0.0972391
ARPC2	0.0937836
CD79A	0.0931705
TOMM20	0.092021
MARCKSL1	0.0920026
RPS6KA3	0.0910684
EIF4B	0.0896635
RHOQ	0.0893339
SMARCC1	0.0886548
CPSF2	0.0880283
KARS	0.0870106
PDCD6IP	0.0863748
RPL3	0.0841737
TBC1D22A	0.0827821
KPNA4	0.0808582
HADHA	0.0795457
RPS3	0.0784856
KIAA0430	0.0761731
SYNCRIP	0.0732706
EIF2S3	0.0728378
HERC1	0.0718053
LYN	0.070894
HSPA4	0.0681542
RPL19	0.0670764
HSP90AB1	0.0666224
ZNF638	0.0654504

## Sheet: B) GCB ess.dir.tar.clin.corr.
Supplementary Table 5. Genes correlated with FLI1 in clinical samples and essential direct targets of FLI1 obtained after integration of RNA-Seq with ChIP-Seq. (Worksheet A) Genes correlated with FLI1 in clinical samples (Worksheet B) essential direct target genes of FLI1.
...and essential (50)	logFC (-1)		...and essential (6)	logFC (-1)
TMEM86B	0.501997		DTX4	-0.243305
ASB2	0.467903		ZNF324B	-0.20374
RASGRP1	0.449264		BTBD6	-0.192571
ITGA4	0.291094		CHPF	-0.17405
SASH3	0.213062		RNF187	-0.161051
LPXN	0.186719		ZNF101	-0.148093
CYFIP2	0.180282
SWAP70	0.173081
VAV1	0.167894
CTSH	0.166616
RPL11	0.166416
STX4	0.166085
RAC2	0.161896
SRFBP1	0.158456
UTP3	0.157171
SCO1	0.153749
MPP6	0.152523
RAB3GAP2	0.148831
NEK6	0.145165
TAF1B	0.144909
AATF	0.138953
PQBP1	0.134138
EMB	0.123397
SETDB1	0.121962
STIM1	0.114642
UTP18	0.111285
RSL1D1	0.109201
EPS15	0.108578
EIF2S2	0.104756
SECISBP2	0.104489
TAF1	0.103082
FAM60A	0.102273
DDX21	0.100229
RAB22A	0.0980009
BFAR	0.0972391
ARPC2	0.0937836
CD79A	0.0931705
TOMM20	0.092021
RPS6KA3	0.0910684
SMARCC1	0.0886548
CPSF2	0.0880283
KARS	0.0870106
RPL3	0.0841737
TBC1D22A	0.082782
RPS3	0.0784856
SYNCRIP	0.0732706
EIF2S3	0.0728378
LYN	0.070894
RPL19	0.0670764
HSP90AB1	0.0666224
