# Supplementary material for: ASB2 is a direct target of FLI1 that sustains NF-κB pathway activation in germinal center-derived diffuse large B-cell lymphoma
Source: J Exp Clin Cancer Res. 2021 Nov 11;40:357. doi: 10.1186/s13046-021-02159-3 (PMC8582153; doi:10.1186/s13046-021-02159-3)
Supplement: Supplementary file 1 — Additional file 1. [file 13046_2021_2159_MOESM1_ESM.zip › Supplementary Table 6.xlsx]

## Sheet: A1) OCI-Ly1 C-HiC annotation
Supplementary Table 6. C-HiC annotation of FLI1 peaks. (Worksheet A1 and A2) VAL and OCI-Ly1 FLI1 peaks annotated with C-HiC. (Worksheet B) List of unique genes. (Worksheet C) Chromatin loops focus on ASB2.
chr	start	end	peak	distanceToTSS	transcriptId	ENSEMBL	SYMBOL	target_C-HiC
chr22	30092966	30093190	peak_1	-23266	NM_182527	HPRD:12995	CABP7	AC003681.1;ASCC2;LIF;RNU5F-5P;RP1-76B20.12;SEC14L2
chr7	91741788	91742012	peak_2	21940	NM_000786	HPRD:03381	CYP51A1	AKAP9;CYP51A1;ERVW-1;FAM133B;MTERF
chr1	37263388	37263612	peak_3	236344	NM_000831	HPRD:00691	GRIK3	GRIK3;OSCP1;RP4-614N24.1
chr20	48124267	48124491	peak_4	-25198	NM_004975		KCNB1	KCNB1;PTGIS;RNF114;RNU7-72P;SNORD12B;snoU13.425;SPATA2;U6.1178
chr11	8710479	8710703	peak_5	3605	NR_002977		SNORA45B
chr16	67702419	67702643	peak_6	1814	NM_001012984	HPRD:18380	C16orf86
chr13	114110773	114110997	peak_7	-3046	NM_138430	HPRD:12431	ADPRHL1
chr8	81543708	81543932	peak_8	145372	NM_023929	HPRD:15689	ZBTB10	PAG1;PMP2;SNORA20.2;TPD52;U11.2;U2.45;U6.1271;ZBTB10
chr11	111653821	111654045	peak_9	-16764	NM_002716	HPRD:04384	PPP2R1B	AP001781.1;BTG4;C11orf1;C11orf57;CRYAB;FDXACB1;HSPB2;LAYN;RP11-794P6.3;RP11-794P6.6;SDHD;SIK2;U6.459
chr19	4503169	4503393	peak_10	14435	NM_001080400	ENSG00000167676	PLIN4	TMIGD2
chr8	142220073	142220297	peak_11	18488	NM_001080431	ENSG00000022567	SLC45A4	AC138647.1;DENND3;RP11-10J21.4;RP11-809O17.1;SLC45A4
chr1	1886373	1886597	peak_12	-35745	NM_178545	HPRD:14166	TMEM52	C1orf222;CALML6;GNB1;RP11-547D24.3;SKI
chr1	1885574	1885798	peak_13	-34946	NM_178545	HPRD:14166	TMEM52	C1orf222;CALML6;GNB1;RP11-547D24.3;SKI
chr3	38590562	38590786	peak_14	52911	NM_005107	HPRD:06813	EXOG	SCN5A;U6.426;VILL;WDR48
chr11	124616210	124616434	peak_15	5787	NM_014312	HPRD:08390	VSIG2
chr3	128887706	128887930	peak_16	-7745	NM_001204890	ENSG00000240682	ISY1-RAB43	GP9;MBD4;RAB43;RHO;RP11-723O4.6;RP11-723O4.8;RP13-685P2.5
chr21	42837762	42837986	peak_17	33897	NM_002462	HPRD:00919	MX1	AP001619.1;AP001619.3;MX1;MX2;NCRNA00112;RIPK4;SNORA32.3;snoU13.465;UMODL1
chr14	105270306	105270530	peak_18	3485	NM_001137601		ZBTB42
chr7	128032584	128032808	peak_19	13328	NM_000883	HPRD:08853	IMPDH1	IMPDH1;RNU7-54P
chr2	231912248	231912472	peak_20	-9218	NM_002807	HPRD:10169	PSMD1	AC012507.4;AC017104.2;HTR2B;ITM2C;SNORA75;SPATA3
chr9	127113191	127113415	peak_21	-2449	NR_027406		LOC100129034	NR5A1;PSMB7
chr19	10754326	10754550	peak_22	10110	NR_024333	ENSG00000267100	ILF3-AS1
chr17	76988164	76988388	peak_23	-12215	NM_005567	HPRD:02796	LGALS3BP	AC073624.1;C1QTNF1;DNAH17;ENGASE;RP11-323N12.2;U6.1136;USP36
chr7	129963217	129963441	peak_24	-21301	NM_080385	HPRD:07097	CPA5	CPA1;CPA2;CPA4;KLF14;KLHDC10;MEST
chr3	39305546	39305770	peak_25	15869	NM_001337	HPRD:03277	CX3CR1	CCR8;CSRNP1;CX3CR1;RPSA;TTC21A;U6.426;WDR48;XIRP1;CSRNP1;TTC21A;U6.426;XIRP1
chr3	38183206	38183430	peak_26	3349	NM_002468	HPRD:03703	MYD88
chr7	116200349	116200573	peak_27	34049	NM_001753	HPRD:03028	CAV1	AC002066.1;AC073130.3;CAV1;MET;snoZ185.1
chr3	141668712	141668936	peak_28	50405	NM_006286	HPRD:03696	TFDP2	ATP1B3;ATP1B3-AS1;GK5;GRK7;RNF7;U1.49;U6.138;U6.395
chr14	75408752	75408976	peak_29	13603	NM_002632	HPRD:03076	PGF	ABCD4;AC007956.1;ACYP1;DLST;EIF2B2;FAM164C;JDP2;MLH3;PGF;PROX2;RP11-293M10.1;RP11-293M10.2;RP11-950C14.7;TMED10;TTLL5;U6.516
chr3	138121233	138121457	peak_30	-32070	NM_031913	HPRD:13054	ESYT3	CEP70;DZIP1L;FAIM;FOXL2;MRAS;TXNDC6
chr8	144735104	144735328	peak_31	3262	NM_014789	HPRD:18358	ZNF623	CCDC166;EPPK1;EXOSC4;MIR661;NRBP2;PUF60;RP11-429J17.8;RP11-909N17.2;SPATC1;TIGD5;ZNF707
chr16	30959050	30959274	peak_32	-1243	NM_152288	HPRD:14431	ORAI3
chr3	195460032	195460256	peak_33	12391	NM_020790	HPRD:17615	MUC20	ACAP2;MIR570;MUC4;PPP1R2;U2.48
chr11	73724269	73724493	peak_34	-4099	NM_003356	HPRD:03623	UCP3	KCNE3;P4HA3;PAAF1;PPME1;RP11-167N4.2;RP11-707G14.1;SNORA7.3;UCP2
chr10	127705203	127705427	peak_35	-43473	NR_102707	ENSG00000233409	FANK1-AS1	ADAM12;NPS
chr17	79430823	79431047	peak_36	-12721	NR_036152	miRBase:MI0014229	MIR3186	ACTG1;C17orf55;C17orf70;FSCN2;TMEM105
chr1	45119111	45119335	peak_37	21057	NM_024587	HPRD:07989	TMEM53	AL390776.1;ARTN;BEST4;ERI3;PLK3;RNF220;RNU5D-1;RNU5F-1
chr19	8025046	8025270	peak_38	-16450	NM_006351	HPRD:05450	TIMM44	CERS4;ELAVL1
chr17	73314949	73315173	peak_39	-29531	NM_021734	HPRD:08405	SLC25A19	ATP5H;C17orf110;CASKIN2;GRB2;ICT1;KIAA0195;LLGL2;MYO15B;UNK
chr4	71683681	71683905	peak_40	21427	NM_002092	HPRD:07276	GRSF1	GRSF1;IGJ;U6.1268;UTP3
chr19	18977361	18977585	peak_41	29480	NM_001492	HPRD:04194	GDF1	C19orf50;C19orf60;COMP;CRTC1;GDF1;HAPLN4;HOMER3;RFXANK;SLC25A42;UBA52;UPF1
chr8	134468613	134468837	peak_42	115458	NM_003033	HPRD:06219	ST3GAL1	NDRG1;SLA;ST3GAL1;TMEM71;WISP1
chr16	29678103	29678327	peak_43	3675	NM_003123	HPRD:06770	SPN
chr12	50156898	50157122	peak_44	21418	NM_003217	HPRD:02851	TMBIM6	ACCN2;AQP2;AQP6;BCDIN3D;FAIM2;FMNL3;MCRS1;RACGAP1;RP11-161H23.5;RP11-70F11.6;RP3-405J10.4;TMBIM6;U6.4;U6.810
chr7	100805870	100806094	peak_45	2870	NM_003378	HPRD:03717	VGF
chr7	90896646	90896870	peak_46	2975	NM_003505	HPRD:04558	FZD1
chr7	148922606	148922830	peak_47	-14024	NM_012256	HPRD:03859	ZNF212	AC004941.3;PDIA4;SNORD112.31;U6.382;ZNF282;ZNF777;ZNF783
chr13	99104075	99104299	peak_48	70192	NM_003576	HPRD:10385	STK24	DOCK9;DOCK9-AS1;STK24-AS1
chr2	234378332	234378556	peak_49	81644	NM_003648	HPRD:03492	DGKD	GIGYF2;HEATR7B1;SAG;SCARNA5;SCARNA6;UGT1A1;UGT1A4;USP40
chr1	224380516	224380740	peak_50	9718	NM_003676	HPRD:13133	DEGS1	CAPN2;CNIH3;CNIH4;MIR320B2;NVL;TP53BP2
chr8	143745154	143745378	peak_51	6146	NM_003724		JRK	AC145123.2;ARC;CYP11B2;GML;LY6K;RP11-706C16.8;SLURP1
chr7	26708251	26708475	peak_52	30873	NM_001145531	ENSG00000222004	C7orf71	AC004080.12;AC004540.4;C7orf71;CBX3;HOTAIRM1;HOTTIP;HOXA11-AS1;HOXA2;HOXA5;NFE2L3;RP1-170O19.2;RP1-170O19.20;RP1-170O19.6
chr15	81601149	81601373	peak_53	12007	NM_004513	HPRD:04329	IL16	AC026956.1;BCL2A1;MESDC1;MESDC2;TMC3
chr8	72753935	72754159	peak_54	-1311	NR_033651	ENSG00000235531	LOC100132891
chr7	27221585	27221809	peak_55	-1817	NM_018951	HPRD:00845	HOXA10
chr19	45988560	45988784	peak_56	7831	NM_005619	HPRD:04421	RTN2
chr17	43323856	43324080	peak_57	-1324	NR_024434	ENSG00000267278	MAP3K14-AS1
chr12	133348102	133348326	peak_58	-9740	NM_015114	ENSG00000176915	ANKLE2	CHFR;PGAM5;PXMP2;ZNF891
chr12	133346867	133347091	peak_59	-8505	NM_015114	ENSG00000176915	ANKLE2	CHFR;PGAM5;PXMP2;ZNF891
chr13	112724134	112724358	peak_60	2333	NM_005986	HPRD:03687	SOX1
chr3	129033749	129033973	peak_61	-1253	NM_001025468		H1FX-AS1
chr7	100164531	100164755	peak_62	6627	NM_001168682	ENSG00000205307	SAP25
chr12	133200667	133200891	peak_63	5413	NM_012226	HPRD:15984	P2RX2
chr11	111224232	111224456	peak_64	5862	NR_039712	miRBase:MI0016853	MIR4491	BTG4;C11orf93;RP11-794P6.3;U2.67
chr10	129882642	129882866	peak_65	36941	NM_006504	HPRD:02956	PTPRE	CLRN3;CLRN3;MKI67;PTPRE
chr7	44253596	44253820	peak_66	13130	NM_006555	HPRD:16205	YKT6	AC013436.6;AEBP1;CAMK2B;MYL7;NUDCD3;PGAM2;POLD2;POLM
chr12	120533223	120533447	peak_67	21308	NM_006861	HPRD:05010	RAB35	PXN;RPLP0;SIRT4;snoU13.376
chr16	70415247	70415471	peak_68	34535	NM_018332	HPRD:07732	DDX19A	AARS;AC020763.1;COG4;DDX19A;DDX19B;EXOSC6;IL34;SNORA62.7;SNORD111;SNORD111B
chr16	70413695	70413919	peak_69	32983	NM_018332	HPRD:07732	DDX19A	AARS;AC020763.1;COG4;DDX19A;DDX19B;EXOSC6;IL34;SNORA62.7;SNORD111;SNORD111B
chr20	307916	308140	peak_70	1813	NM_006943	HPRD:09056	SOX12
chr6	30070860	30071084	peak_71	9895	NM_007028	HPRD:10281	TRIM31
chr6	41651715	41651939	peak_72	45632	NM_005586	HPRD:07280	MDFI	C6orf132;FOXP4;FRS3;GUCA1B;MDFI;MED20;PGC;PRICKLE4;RP11-298J23.5;SNORA8.1;U6.498;UNC5CL;USP49
chr12	32897458	32897682	peak_73	11317	NM_015936	HPRD:13025	YARS2	C12orf35;DNM1L
chr15	92706775	92706999	peak_74	-230253	NM_006011	HPRD:03969	ST8SIA2	ST8SIA2
chr7	127732199	127732423	peak_75	10398	NR_030324		MIR593	AC073934.6;LEP;LRRC4
chr9	35649411	35649635	peak_76	1424	NM_014450	HPRD:05394	SIT1
chr9	132650840	132651064	peak_77	19068	NR_106914		MIR6855	FNBP1;FUBP3;RP11-409K20.6;RP11-409K20.8;RP11-483H20.4;RP11-483H20.6;TOR1A;TOR1B;USP20
chr12	49389347	49389571	peak_78	3629	NM_015086	HPRD:10294	DDN
chr16	87441337	87441561	peak_79	15648	NM_022818	HPRD:14358	MAP1LC3B	AC010536.1;C16orf95;KLHDC4;snoU13.434
chr22	50498025	50498249	peak_80	25644	NM_015166	HPRD:05800	MLC1
chr12	132563700	132563924	peak_81	-5016	NM_182613	HPRD:13413	EP400NL	DDX51;PUS1;SNORA49
chr20	60776715	60776939	peak_82	18496	NM_007232	ENSG00000101180	HRH3	ADRM1;LAMA5;LSM14B;MIR1257;MIR133A2;OGFR;PSMA7;RP13-30A9.2;RPS21
chr15	31668021	31668245	peak_83	49050	NM_015995	HPRD:05620	KLF13	KLF13;TRPM1
chr11	45951671	45951895	peak_84	7556	NM_152312	HPRD:13618	GYLTL1B	CHST1;CRY2;CTD-2210P24.3;CTD-2210P24.4;CTD-2560E9.5;DGKZ;MAPK8IP1;MDK;PHF21A;SLC35C1
chr3	183400900	183401124	peak_85	-14594	NM_018023	HPRD:07652	YEATS2	ABCC5;KLHL24;KLHL6;MAP6D1;MCF2L2;PARL;SNORA63.7;SNORD66;YEATS2-AS1
chr16	5136572	5136796	peak_86	11137	NM_201400	HPRD:18018	FAM86A	C16orf89;GLYR1;ZNF500
chr2	27172855	27173079	peak_87	-20558	NM_012326	HPRD:16156	MAPRE3	AC013472.3;AC013472.4;AC074091.1;AGBL5;C2orf28;CGREF1;DNAJC5G;DPYSL5;EMILIN1;KHK;MPV17;OST4;PREB;UCN
chr19	3207976	3208200	peak_88	-16613	NM_021938	HPRD:12535	CELF5	AC006277.2;AES;CREB3L3;GNA11;GNA15;GNG7;NFIC;S1PR4;SH3GL1;SLC39A3;TCF3;TLE6;ZNF77
chr17	37222951	37223175	peak_89	9791	NR_036551	ENSG00000263818	LOC100131347
chr8	143822376	143822600	peak_90	1341	NM_020427	HPRD:05836	SLURP1
chr19	50046482	50046706	peak_91	15719	NM_020650	HPRD:17962	RCN3	ATF5;BCL2L12;C19orf76;CCDC155;FCGRT;FLT3LG;FUZ;NOSIP;NTF4;PIH1D1;PNKP;PTH2;RPL13A;RPS11;RRAS;SCAF1;SIGLEC16;SLC17A7;SLC6A16;SNRNP70;TBC1D17;TSKS;U3.44;VRK3
chr12	123468804	123469028	peak_92	4309	NM_016638	HPRD:09640	ARL6IP4
chr1	156628936	156629160	peak_93	17308	NM_021948	HPRD:02644	BCAN
chr17	74386374	74386598	peak_94	5197	NM_021972	HPRD:04768	SPHK1	EXOC7;FAM100B;FOXJ1;JMJD6;PRCD;QRICH2;SRP68;U6.606;UBE2O
chr16	2902782	2903006	peak_95	5277	NM_022119	HPRD:08336	PRSS22
chr10	73508690	73508914	peak_96	-11221	NM_001164375	ENSG00000214688	C10orf105	ANAPC16;C10orf54;NCRNA00223;PSAP;SNORA36.1
chr7	100278198	100278422	peak_97	6947	NM_005273	HPRD:11820	GNB2
chr1	20476072	20476296	peak_98	10361	NM_022819	HPRD:07499	PLA2G2F	CAMK2N1;OTUD3;PLA2G2C;PLA2G2D;VWA5B1
chr8	144686663	144686887	peak_99	5009	NM_023078	HPRD:15196	PYCRL
chrX	49023261	49023485	peak_100	4192	NM_024859		MAGIX
chr8	37717873	37718097	peak_101	-10554	NM_018310		BRF2	ERLIN2;GOT1L1;PROSC;RAB11FIP1;RP11-150O12.2;RP11-350N15.3;U6.398
chr8	145755429	145755653	peak_102	-1083	NM_001001795		C8orf82
chr8	145555123	145555347	peak_103	-4653	NM_012079		DGAT1
chr2	233275052	233275276	peak_104	3612	NM_031313	HPRD:01380	ALPPL2
chr10	46961574	46961798	peak_105	8915	NM_031912	HPRD:12161	SYT15	AL391137.1;PPYR1
chr22	29563434	29563658	peak_106	-38355	NM_133455	HPRD:09936	EMID1	C22orf31;CCDC117;CTA-747E2.10;CTA-984G1.5;EMID1;GAS2L1;HSCB;KREMEN1;PITPNB;RASL10A;SNORD125;U6.1024;U6.197;XBP1;ZNRF3;C22orf31;CCDC117;CTA-747E2.10;CTA-984G1.5;HSCB;KREMEN1;RASL10A;U6.1024;U6.197;XBP1
chr5	76925939	76926163	peak_107	8471	NM_032109		OTP
chr7	133977962	133978186	peak_108	23753	NM_032826	HPRD:11578	SLC35B4
chr19	58375554	58375778	peak_109	14485	NM_032828	HPRD:15864	ZNF587
chr7	102094526	102094750	peak_110	10683	NM_017621	HPRD:07875	ALKBH4
chr11	73106505	73106729	peak_111	18904	NM_032871	HPRD:15544	RELT
chr17	29860650	29860874	peak_112	-1139	NR_039877	miRBase:MI0017361	MIR4724	AC135724.1;C17orf79;EVI2A;MIR193A;RAB11FIP4;U6atac.4;UTP6
chr22	38337106	38337330	peak_113	12436	NM_032561	HPRD:12799	C22orf23	EIF3L;ELFN2;GALR3;GGA1;H1F0;KCNJ4;LGALS1;MICALL1;MIR659;PICK1;SOX10;TRIOBP;U6.627;Z83844.1
chr3	36754988	36755212	peak_114	26252	NM_033403	ENSG00000163673	DCLK3	DCLK3;DCLK3;STAC;TRANK1
chr5	186637	186861	peak_115	-4877	NM_001080478		LRRC14B	TRIP13
chr20	31033498	31033722	peak_116	37775	NM_080616	HPRD:10728	NOL4L	ASXL1;COMMD7;KIF3B;MIR1825;MYLK2;PLAGL2;RP11-410N8.3;TM9SF4
chr7	157332348	157332572	peak_117	34654	NR_029689		MIR153-2	AC005481.5;AC006372.6;MIR153-2;MIR595
chr7	156764021	156764245	peak_118	21716	NM_138400	HPRD:18485	NOM1	RP5-1121A15.4;UBE3C
chr8	57213521	57213745	peak_119	19608	NM_138969	HPRD:12351	SDR16C5	PLAG1;RP11-17A4.2
chr11	64369289	64369513	peak_120	11119	NM_144585	HPRD:06160	SLC22A12
chr3	42750039	42750263	peak_121	-5832	NM_020707	HPRD:12166	HHATL	AC092048.1;C3orf39;CCDC13;CCDC13-AS1;SS18L2;VIPR1;ZNF662
chr1	154134600	154134824	peak_122	-7120	NM_207308	HPRD:14852	NUP210L	ADAR;AL590431.1;C1orf189;DENND4B;IL6R;ILF2;MIR190B;NPR1;RAB13;RNU7-57P;RP11-216N14.8;S100A1;S100A16;SNORA58.2;snoU13.107;U6.656;UBAP2L
chr19	4653955	4654179	peak_123	14038	NM_152362	HPRD:11314	TNFAIP8L1	ARRDC5;DPP9;FUT5;KDM4B;MIR7-3;PLIN3;SH3GL1;TMIGD2
chr17	60778818	60779042	peak_124	-19928	NR_036146		MIR548W	MIR633;MRC2;TANC2;U6.53
chr7	105674630	105674854	peak_125	71085	NM_152750	HPRD:08042	CDHR3	ATXN7L1;ATXN7L1;C7orf74;PUS7;SYPL1
chr17	42085946	42086170	peak_126	4026	NM_153006	HPRD:10510	NAGS
chr3	194409043	194409267	peak_127	2533	NM_153690	HPRD:13308	FAM43A	AC011325.1;AC106705.2;ACAP2
chr21	44835264	44835488	peak_128	11626	NM_173354	HPRD:09301	SIK1	AP001631.9;HSF2BP;PDXK;U2AF1
chr6	40995807	40996031	peak_129	-4900	NR_110873		LOC101929555
chr7	100091481	100091705	peak_130	10043	NM_173564	HPRD:13427	NYAP1
chr22	39528220	39528444	peak_131	20206	NM_175709	HPRD:12234	CBX7	APOBEC3H;CBX7;CTA-150C2.16;ENTHD1;GTPBP1;MGAT3;NPTXR;PDGFB;RPL3;SUN2;SYNGR1
chr4	106290382	106290606	peak_132	104733	NM_006903	HPRD:18494	PPA2	AC004066.3;AC093628.1;GSTCD;SNORA31.8;TET2;U6.1012
chr8	96258285	96258509	peak_133	-22667	NR_038201	ENSG00000253773	C8orf37-AS1	INTS8;PLEKHF2;RAD54B;snoU13.246;TP53INP1;U6.157
chr7	128808976	128809200	peak_134	-19625	NM_005631	HPRD:03294	SMO	AC025594.1;CALU;CCDC136;FAM40B;FAM71F2;OPN1SW;RNU7-16P;RP11-286H14.8;RP11-306G20.1;RP11-309L24.2;snoU13.218;TNPO3;TSPAN33;UBE2H
chr1	39991494	39991718	peak_135	33764	NR_003929		PPIEL	BMP8A;HEYL;MACF1;NT5C1A;PABPC4;RP1-144F13.3;RP11-15J6.1;RP11-420K8.1;RP4-562N20.1;TRIT1
chr19	58850595	58850819	peak_136	4653	NR_106864		MIR6806	MZF1;TRIM28;U6.1121;ZBTB45;ZNF256;ZNF324B;ZNF329;ZNF419;ZNF446;ZNF544;ZNF8;ZNF837;ZSCAN18
chr9	127575805	127576029	peak_137	12764	NM_182487	HPRD:14876	OLFML2A	OLFML2A;PPP6C;PSMB7;RP11-175D17.3;WDR38
chr14	64692227	64692451	peak_138	9667	NM_015180	HPRD:09763	SYNE2	MIR548H1;ZBTB1
chr20	43380457	43380681	peak_139	6081	NM_022358		KCNK15
chr22	39925230	39925454	peak_140	3518	NM_194326	HPRD:14674	RPS19BP1
chr8	144806286	144806510	peak_141	7891	NM_139021	HPRD:16867	MAPK15
chr17	73823676	73823900	peak_142	17010	NM_199242	HPRD:10598	UNC13D	AC087289.1;C17orf110;EXOC7;GALK1;GRB2;H3F3B;ITGB4;KIAA0195;LLGL2;QRICH2;RECQL5;SPHK1;TRIM65;UNK
chr3	197236917	197237141	peak_143	45829	NM_004051	HPRD:04344	BDH1	AC023797.1;BDH1;DLG1;FBXO45;LRCH3;MFI2-AS1;MIR922;NCBP2-AS1;U7.81
chr16	30066474	30066698	peak_144	2175	NM_000034	HPRD:00070	ALDOA	C16orf54;C16orf92;CD2BP2;CORO1A;DCTPP1;DOC2A;FBRS;GDPD3;INO80E;MAZ;MVP;MYLPF;RNF40;SEPHS2;SPN;TAOK2;TBC1D10B;TBX6;TMEM219
chr1	53662396	53662620	peak_145	407	NM_000098	HPRD:02802	CPT2
chr15	80445279	80445503	peak_146	158	NM_000137	HPRD:02040	FAH
chr9	71650536	71650760	peak_147	169	NM_000144	HPRD:06013	FXN
chr2	75061581	75061805	peak_148	1911	NM_000189	HPRD:03080	HK2
chr19	10381594	10381818	peak_149	189	NM_000201	HPRD:00996	ICAM1	AC011475.1;AC011475.2;ANGPTL6;C19orf66;CDKN2D;COL5A3;EIF3G;ILF3;KRI1;OLFM2;PDE4A;PPAN-P2RY11;RAVER1;TYK2;U7.5;ZGLP1
chr8	77912241	77912465	peak_150	171	NM_000318	HPRD:01367	PEX2
chr2	171673285	171673509	peak_151	197	NM_000817	HPRD:12011	GAD1
chr3	8811010	8811234	peak_152	178	NM_000916	HPRD:01328	OXTR
chr15	64455119	64455343	peak_153	123	NM_000942	HPRD:00458	PPIB
chr2	68479185	68479409	peak_154	354	NM_000945	HPRD:03195	PPP3R1	AC017083.1;AC017083.2;C1D;FBXO48;GFPT1;PLEK;WDR92
chr11	8704136	8704360	peak_155	253	NM_000990	HPRD:04701	RPL27A
chr22	50354280	50354504	peak_156	249	NM_001001852	HPRD:15137	PIM3
chr18	13612272	13612496	peak_157	621	NM_004338	HPRD:07358	LDLRAD4	C18orf19;PTPN2
chr1	206288166	206288390	peak_158	369	NM_001007544		C1orf186
chr3	10052558	10052782	peak_159	109	NM_001008737		LOC401052	ARPC4;BRPF1;C3orf24;IRAK2;JAGN1;MTMR14;OGG1;PRRT3;RPUSD3;SEC13;snoU13.174;TTLL3;U6.241;U6.855
chr3	10051925	10052149	peak_160	742	NM_001008737		LOC401052	ARPC4;BRPF1;C3orf24;IRAK2;JAGN1;MTMR14;OGG1;PRRT3;RPUSD3;SEC13;snoU13.174;TTLL3;U6.241;U6.855
chr1	84764053	84764277	peak_161	116	NM_001010971	HPRD:17302	SAMD13
chr16	25268628	25268852	peak_162	115	NM_001012981	HPRD:11268	ZKSCAN2
chr2	174828719	174828943	peak_163	116	NM_003111	HPRD:03483	SP3
chr4	86396438	86396662	peak_164	266	NM_031305	HPRD:09804	ARHGAP24
chr3	138329491	138329715	peak_165	1684	NM_018147	HPRD:16874	FAIM	ARMC8;CEP70;U6.1102
chr8	67624895	67625119	peak_166	354	NM_013257	HPRD:06349	SGK3	AC011031.1;C8orf44;CSPP1;LRRC67;MYBL1;RRS1
chr2	27579506	27579730	peak_167	283	NM_001521	HPRD:05347	GTF3C2
chr1	150978860	150979084	peak_168	301	NM_018379	HPRD:07746	FAM63A
chr6	27356694	27356918	peak_169	282	NM_001013719	HPRD:18461	ZNF391	HIST1H2BK;POM121L2;PRSS16;TRNAI6;U6.414;ZNF184
chr19	47217328	47217552	peak_170	137	NM_016457	HPRD:09523	PRKD2	FKRP;GNG8;SAE1;SLC1A5;snoU13.449
chr17	61920050	61920274	peak_171	189	NM_003077	HPRD:03439	SMARCD2
chr16	71322969	71323193	peak_172	234	NM_018348	HPRD:08560	CMTR2
chr14	105780826	105781050	peak_173	186	NM_015197	HPRD:17816	PACS2
chr18	47814122	47814346	peak_174	458	NM_014593	HPRD:10852	CXXC1
chr8	81398874	81399098	peak_175	538	NM_023929	HPRD:15689	ZBTB10
chr9	131446026	131446250	peak_176	204	NM_003011	HPRD:09023	SET	DOLK;FAM102A;LRRC8A;PHYHD1;RP11-216B9.6;SLC27A4;snoU13.371;TBC1D13;U7.9;ZDHHC12;ZER1
chr5	112043192	112043416	peak_177	102	NM_000038	HPRD:01439	APC
chr16	71842659	71842883	peak_178	205	NM_001128	HPRD:04637	AP1G1
chr4	109088884	109089108	peak_179	315	NR_029373	ENSG00000232021	LEF1-AS1
chr3	28390381	28390605	peak_180	125	NM_022461	HPRD:10577	AZI2
chr11	125757532	125757756	peak_181	689	NM_145014	HPRD:08148	HYLS1
chr6	42016347	42016571	peak_182	173	NM_001760	HPRD:00452	CCND3
chr2	33701586	33701810	peak_183	377	NM_015376	HPRD:15213	RASGRP3	AC020594.5;FAM98A;MEMO1;MIR558;RASGRP3;TTC27
chr17	47307825	47308049	peak_184	191	NM_178500	HPRD:17847	PHOSPHO1
chr17	7589379	7589603	peak_185	102	NM_018081	HPRD:07670	WRAP53
chr12	42877198	42877422	peak_186	106	NM_153026	HPRD:16341	PRICKLE1	PRICKLE1;RP11-328C8.4;U6.80;YAF2
chr3	12526090	12526314	peak_187	192	NM_025265	HPRD:10576	TSEN2
chr2	178128211	178128435	peak_188	294	NM_006164	HPRD:02732	NFE2L2
chr7	26678269	26678493	peak_189	891	NM_001145531	ENSG00000222004	C7orf71
chr2	69969139	69969363	peak_190	124	NM_001153	HPRD:00112	ANXA4	AC114772.1;ANXA4;GFPT1;GMCL1;MXD1;snoU13.208;snoU13.383;SNRNP27
chr3	13610442	13610666	peak_191	314	NM_001998	HPRD:00630	FBLN2	AC093611.1;FBLN2;HDAC11;WNT7A
chr12	96793735	96793959	peak_192	519	NM_002595	HPRD:09141	CDK17
chr16	75272206	75272430	peak_193	662	NM_014567	HPRD:04248	BCAR1	CTRB2;SNORA76.1;U6.1068
chr5	132166197	132166421	peak_194	281	NM_133456	HPRD:10655	SHROOM1
chr12	51566557	51566781	peak_195	257	NM_005653	HPRD:01790	TFCP2
chr3	141868106	141868330	peak_196	168	NM_006286	HPRD:03696	TFDP2
chr17	7165856	7166080	peak_197	296	NM_001307	HPRD:07633	CLDN7
chr2	38978332	38978556	peak_198	192	NM_006276	HPRD:08991	SRSF7
chr6	136871527	136871751	peak_199	318	NM_003980	HPRD:04982	MAP7
chr19	10216895	10217119	peak_200	108	NM_020230	HPRD:08478	PPAN
chr10	71892419	71892643	peak_201	159	NM_032797	HPRD:09797	AIFM2
chr2	86849928	86850152	peak_202	960	NM_005667	HPRD:03939	RNF103	KDM3A;U6.164
chr6	126112001	126112225	peak_203	204	NM_181782	HPRD:14814	NCOA7	HDDC2;HEY2;HINT3;RP1-293L8.5
chr4	140586920	140587144	peak_204	110	NM_002413	HPRD:03436	MGST2
chr20	3801329	3801553	peak_205	270	NM_018347	HPRD:16649	AP5S1
chr15	72523335	72523559	peak_206	280	NM_002654	HPRD:01529	PKM
chr11	65479594	65479818	peak_207	233	NM_006388	HPRD:03245	KAT5
chr6	30181036	30181260	peak_208	123	NM_003449	HPRD:02901	TRIM26
chr7	44613485	44613709	peak_209	540	NM_019082	HPRD:12154	DDX56
chr14	64108202	64108426	peak_210	327	NM_080666		WDR89	PPP2R5E;SGPP1;SYNE2;U6.1156
chr21	44299117	44299341	peak_211	156	NM_018669	HPRD:09330	WDR4
chr9	95640039	95640263	peak_212	169	NM_031486	HPRD:18346	ZNF484
chr11	46615371	46615595	peak_213	136	NM_017749	HPRD:10975	AMBRA1
chr6	36953874	36954098	peak_214	341	NM_014341	HPRD:14787	MTCH1
chr1	226111742	226111966	peak_215	186	NM_013328	HPRD:17939	PYCR2
chr19	58071014	58071238	peak_216	105	NM_153231	HPRD:15834	ZNF550
chr12	49110545	49110769	peak_217	124	NM_001240	HPRD:03938	CCNT1	ADCY6;ANP32D;C12orf41;CACNB3;FKBP11;LALBA;PFKM;SNORA34;U6.25
chr17	46048392	46048616	peak_218	182	NM_025197	HPRD:12190	CDK5RAP3
chr22	17700157	17700381	peak_219	206	NM_017424	HPRD:10462	CECR1	CECR1;CECR2;CECR6
chr19	1077032	1077256	peak_220	511	NM_012292	HPRD:03097	HMHA1	BTBD2;C19orf26;GRIN3B;PRTN3;PTBP1;RPS15;SBNO2;TCF3
chrX	48768859	48769083	peak_221	264	NM_005660	HPRD:02441	SLC35A2
chr16	4526484	4526708	peak_222	255	NM_002134	HPRD:00783	HMOX2
chr16	77224940	77225164	peak_223	236	NM_014940		MON1B
chr9	132816030	132816254	peak_224	157	NM_020960	HPRD:17054	GPR107
chr6	31704002	31704226	peak_225	208	NM_001288	HPRD:04188	CLIC1	ABHD16A;AL662899.1;APOM;BAG6;C6orf26;C6orf27;CFB/XXbac-BPG116M5.17;CSNK2B;DDX39B-AS1;HLA-DMB;HLA-DOB;HSPA1A;HSPA1B;LSM2;LY6G5B;LY6G5C;MIR1236;NEU1;SNORD117;SNORD52;TNXB
chr15	57025732	57025956	peak_226	440	NM_017661	HPRD:15448	ZNF280D
chr2	203735955	203736179	peak_227	128	NM_138468	HPRD:12446	ICA1L	ALS2CR8
chr17	57697084	57697308	peak_228	146	NM_004859	HPRD:00350	CLTC
chr22	24999267	24999491	peak_229	255	NM_005265	HPRD:01980	GGT1
chr21	34602312	34602536	peak_230	224	NM_000874	HPRD:03850	IFNAR2
chr8	135686870	135687094	peak_231	21819	NM_020863	HPRD:11712	ZFAT	MIR30D
chr16	730299	730523	peak_232	300	NM_005861	HPRD:06232	STUB1
chr5	32312861	32313085	peak_233	141	NM_019061	HPRD:05933	MTMR12
chr12	12764994	12765218	peak_234	339	NM_001310	HPRD:07541	CREBL2
chr7	1126586	1126810	peak_235	255	NM_001505	HPRD:03484	GPER1
chr7	17338281	17338505	peak_236	117	NM_001621	HPRD:02596	AHR
chr2	47403480	47403704	peak_237	148	NM_001743	HPRD:00242	CALM2
chr19	42381231	42381455	peak_238	153	NM_001783	HPRD:00203	CD79A
chr4	183838378	183838602	peak_239	140	NM_001921	HPRD:09623	DCTD
chr7	30634404	30634628	peak_240	335	NM_002047	HPRD:02617	GARS
chr12	26985747	26985971	peak_241	272	NM_002223	HPRD:02536	ITPR2
chr12	9102131	9102355	peak_242	114	NM_002355	HPRD:01106	M6PR
chr16	89984379	89984603	peak_243	204	NM_002386	HPRD:01118	MC1R
chr8	128748499	128748723	peak_244	296	NM_002467	HPRD:01818	MYC
chr4	140216909	140217133	peak_245	5343	NM_002494	HPRD:11959	NDUFC1	CCRN4L;ELF2;U6.155;U6.433
chr1	28157577	28157801	peak_246	364	NM_002713	HPRD:04028	PPP1R8
chr15	66679424	66679648	peak_247	325	NM_002755		MAP2K1
chr14	23504064	23504288	peak_248	178	NM_002797	HPRD:02629	PSMB5
chr12	112856564	112856788	peak_249	140	NM_002834	HPRD:01470	PTPN11
chr12	112037213	112037437	peak_250	155	NM_002973	HPRD:03307	ATXN2
chr8	134583948	134584172	peak_251	123	NM_003033	HPRD:06219	ST3GAL1
chr12	50478972	50479196	peak_252	101	NM_003076	HPRD:03438	SMARCD1
chr8	126010988	126011212	peak_253	380	NM_003129	HPRD:11802	SQLE
chr5	112196897	112197121	peak_254	124	NM_003135		SRP19
chr20	62694025	62694249	peak_255	127	NM_003195	HPRD:16069	TCEA2
chr12	3069071	3069295	peak_256	435	NM_003213	HPRD:03421	TEAD4
chr16	28857504	28857728	peak_257	113	NM_003321	HPRD:03861	TUFM
chr12	93835638	93835862	peak_258	276	NM_003348		UBE2N
chr11	73693674	73693898	peak_259	103	NM_003355		UCP2
chr1	16302402	16302626	peak_260	113	NM_003443	HPRD:04968	ZBTB17	ARHGEF19;ARHGEF19-AS1;C1orf64;FAM131C;FBLIM1;PLEKHM2;RP11-276H7.3;RP11-5P18.5;RSG1;SCARNA21.2;snoU13.262;SPEN
chr6	28048567	28048791	peak_261	197	NM_003447	HPRD:02903	ZNF165
chr11	107879425	107879649	peak_262	129	NM_003478	HPRD:03444	CUL5
chr18	9914133	9914357	peak_263	290	NM_003574	HPRD:09299	VAPA
chr7	65670263	65670487	peak_264	116	NM_003596	HPRD:07216	TPST1
chr7	39990057	39990281	peak_265	210	NM_003718	HPRD:04496	CDK13
chr11	85955921	85956145	peak_266	227	NM_003797	HPRD:09343	EED
chr1	40042205	40042429	peak_267	204	NM_003819	HPRD:04557	PABPC4
chr18	21033053	21033277	peak_268	378	NM_003831	HPRD:04659	RIOK3
chr9	130700013	130700237	peak_269	638	NM_003863	HPRD:16028	DPM2
chr3	155588378	155588602	peak_270	165	NM_003875	HPRD:10927	GMPS
chr3	183853025	183853249	peak_271	327	NM_003907	HPRD:04898	EIF2B5
chr15	77287674	77287898	peak_272	321	NM_003978	HPRD:05891	PSTPIP1
chr15	91537661	91537885	peak_273	108	NM_003981	HPRD:17899	PRC1	AC068831.3;AC068831.8;CRTC3;HDDC3;MAN2A2;NGRN;RCCD1;VPS33B
chr11	110300705	110300929	peak_274	156	NM_004109	HPRD:00059	FDX1
chr5	137910992	137911216	peak_275	214	NM_004134	HPRD:02770	HSPA9
chrY	15815536	15815760	peak_276	201	NM_004202	HPRD:02458	TMSB4Y
chr11	65655793	65656017	peak_277	105	NM_004214	HPRD:08492	FIBP
chr10	32345042	32345266	peak_278	217	NM_004521	HPRD:07214	KIF5B
chr1	161172060	161172284	peak_279	235	NM_004550	HPRD:04285	NDUFS2
chr6	150039136	150039360	peak_280	144	NM_004690	HPRD:09147	LATS1
chr7	148725401	148725625	peak_281	269	NM_004911	HPRD:06501	PDIA4
chr14	69260054	69260278	peak_282	465	NM_004926	HPRD:03041	ZFP36L1
chr17	4851763	4851987	peak_283	506	NM_005022	HPRD:01452	PFN1
chr3	150480836	150481060	peak_284	315	NM_005067	HPRD:03737	SIAH2
chr6	32936500	32936724	peak_285	175	NM_005104	HPRD:03326	BRD2
chr12	54069876	54070100	peak_286	121	NM_005176	HPRD:04429	ATP5G2
chr6	100016436	100016660	peak_287	142	NM_005190	HPRD:00456	CCNC
chr6	30524653	30524877	peak_288	279	NM_025263		PRR3
chr7	124404957	124405181	peak_289	1010	NM_005302		GPR37
chrX	153236572	153236796	peak_290	135	NM_005334	HPRD:02061	HCFC1
chr19	16222534	16222758	peak_291	156	NM_005370		RAB8A
chr11	65625589	65625813	peak_292	103	NM_005507	HPRD:03261	CFL1
chr21	34775392	34775616	peak_293	302	NM_005534	HPRD:00956	IFNGR2	AP000295.9;AP000302.58;DNAJC28;IFNAR1;IFNAR2;IFNGR2;OLIG1
chr5	96271606	96271830	peak_294	372	NM_005575	HPRD:01041	LNPEP
chr6	146056541	146056765	peak_295	338	NM_005670	HPRD:06345	EPM2A
chr15	75918005	75918229	peak_296	329	NM_005701	HPRD:07441	SNUPN
chr13	31191904	31192128	peak_297	186	NM_005800	HPRD:09833	USPL1
chr2	162164810	162165034	peak_298	136	NM_005805	HPRD:06208	PSMD14
chr19	39616425	39616649	peak_299	117	NM_005884	HPRD:05675	PAK4
chr12	49524976	49525200	peak_300	216	NM_006082	HPRD:03960	TUBA1B	C1QL4;FMNL3;LMBR1L;MCRS1;MLL2;PRPH;RP11-161H23.5;RP11-386G11.3;RP11-977B10.2;SPATS2;TUBA1C;U6.25
chr19	10563660	10563884	peak_301	139	NM_006202	HPRD:02527	PDE4A	AC011475.1;AC011475.2;ATG4D;C19orf66;CDKN2D;EIF3G;ICAM4;ILF3;KRI1;MRPL4;PPAN-P2RY11;RAVER1;TYK2;U7.5
chr17	1465890	1466114	peak_302	108	NM_006224	HPRD:02548	PITPNA
chr11	111249944	111250168	peak_303	101	NM_006235	HPRD:03126	POU2AF1	BTG4;C11orf93;PPP2R1B;RP11-794P6.3
chr13	96329389	96329613	peak_304	108	NM_006260	HPRD:03114	DNAJC3
chr6	31763469	31763693	peak_305	131	NM_006295	HPRD:10362	VARS
chr1	40506276	40506500	peak_306	133	NM_006367	HPRD:09869	CAP1
chr6	32143649	32143873	peak_307	155	NM_006411	HPRD:04372	AGPAT1
chr20	388843	389067	peak_308	246	NM_006462	HPRD:16643	RBCK1
chr18	3247703	3247927	peak_309	287	NM_006471	HPRD:14735	MYL12A
chr8	136469854	136470078	peak_310	250	NM_006558	HPRD:10007	KHDRBS3
chr6	42897107	42897331	peak_311	359	NM_006586	HPRD:06745	CNPY3
chr11	122932824	122933048	peak_312	107	NM_006597	HPRD:07205	HSPA8
chr11	74699955	74700179	peak_313	117	NM_006656		NEU3	SLCO2B1;XRRA1
chr5	176778573	176778797	peak_314	200	NM_006816	HPRD:17285	LMAN2
chr8	67974151	67974375	peak_315	299	NM_006837	HPRD:06888	COPS5
chr2	86422434	86422658	peak_316	347	NM_006839	HPRD:02658	IMMT
chr11	65657940	65658164	peak_317	177	NM_006848	HPRD:16101	CCDC85B
chr16	24551346	24551570	peak_318	550	NM_006910	HPRD:02964	RBBP6
chr16	71518407	71518631	peak_319	4735	NM_006961	HPRD:01914	ZNF19	CALB2;TAT;U6.14;ZNF23
chr6	149969689	149969913	peak_320	139	NM_007044	HPRD:05986	KATNA1
chr11	63381536	63381760	peak_321	261	NM_007069	HPRD:13671	PLA2G16
chr9	35072346	35072570	peak_322	281	NM_007126	HPRD:03013	VCP
chr19	56165749	56165973	peak_323	445	NM_007279	HPRD:01872	U2AF2
chr3	149530808	149531032	peak_324	445	NM_007282	HPRD:11503	RNF13
chr20	32581699	32581923	peak_325	353	NM_007367	HPRD:11480	RALY
chr8	145550276	145550500	peak_326	194	NM_012079		DGAT1
chr6	47445750	47445974	peak_327	337	NM_012120	HPRD:05026	CD2AP
chr11	89956081	89956305	peak_328	339	NM_012124		CHORDC1
chr13	77601109	77601333	peak_329	110	NM_012158	HPRD:05737	FBXL3	KCTD12;MYCBP2-AS2
chr4	1857693	1857917	peak_330	169	NM_012318	HPRD:05101	LETM1
chr22	38453313	38453537	peak_331	163	NM_012407	HPRD:16176	PICK1
chr16	22217871	22218095	peak_332	391	NM_013302		EEF2K
chr7	135194620	135194844	peak_333	143	NM_013316	HPRD:05369	CNOT4
chr9	86322852	86323076	peak_334	204	NM_013438	HPRD:05440	UBQLN1
chr2	64681409	64681633	peak_335	194	NM_014181	HPRD:13708	LGALSL
chr1	1509921	1510145	peak_336	229	NM_014188	HPRD:13712	SSU72
chr3	169756623	169756847	peak_337	1000	NM_014373	HPRD:17069	GPR160
chr7	102985103	102985327	peak_338	105	NM_014377	ENSG00000105821	DNAJC2
chr19	58740187	58740411	peak_339	229	NM_014480	HPRD:15830	ZNF544
chr3	167813043	167813267	peak_340	262	NM_014498	HPRD:08429	GOLIM4
chr17	5015123	5015347	peak_341	11162	NM_014519	HPRD:15755	ZNF232
chr3	130465462	130465686	peak_342	122	NM_014602	HPRD:04010	PIK3R4
chr1	153508316	153508540	peak_343	289	NM_014624	HPRD:00237	S100A6
chr10	126432493	126432717	peak_344	325	NM_014661	HPRD:13314	FAM53B
chr16	30968758	30968982	peak_345	255	NM_014712	HPRD:13795	SETD1A
chr16	1660679	1660903	peak_346	1318	NM_014714	HPRD:11093	IFT140
chr10	43278047	43278271	peak_347	205	NM_014753	HPRD:10689	BMS1
chr3	10290331	10290555	peak_348	266	NM_014760	HPRD:18712	TATDN2	ARPC4;C3orf24;CAMK1;CRELD1;FANCD2;GHRL;GHRLOS2;IL17RC;IRAK2;JAGN1;MTMR14;PRRT3;RPUSD3;SEC13;snoU13.174;TTLL3;U6.855
chr1	212003888	212004112	peak_349	114	NM_014873	HPRD:14304	LPGAT1
chr1	12040291	12040515	peak_350	165	NM_014874	HPRD:08495	MFN2
chr18	77866937	77867161	peak_351	134	NM_014913	HPRD:13822	ADNP2
chr6	72596585	72596809	peak_352	291	NM_014989	HPRD:09435	RIMS1
chr10	88281325	88281549	peak_353	104	NM_015045	HPRD:11072	WAPAL
chr7	17979900	17980124	peak_354	119	NM_015132	HPRD:09418	SNX13
chr1	67519680	67519904	peak_355	288	NM_015139	HPRD:15372	SLC35D1
chr16	28222751	28222975	peak_356	376	NM_015171	HPRD:10525	XPO6
chr17	57183926	57184150	peak_357	228	NM_015294	HPRD:05463	TRIM37	MIR21;MIR301A;MIR454;MTMR4;SKA2;SMG8;U2.56;YPEL2
chr15	68570293	68570517	peak_358	264	NM_015322		FEM1B
chr22	32341118	32341342	peak_359	106	NM_015372	ENSG00000128254	C22orf24
chr11	63438786	63439010	peak_360	304	NM_015459	HPRD:13170	ATL3
chr15	57998742	57998966	peak_361	135	NM_015532	HPRD:07575	POLR2M	CGNL1;GCOM1
chr7	108166543	108166767	peak_362	107	NM_015723	HPRD:13741	PNPLA8	DNAJB9
chr7	138145100	138145324	peak_363	133	NM_003852	HPRD:04556	TRIM24
chr6	33385590	33385814	peak_364	363	NM_015921	HPRD:12902	CUTA
chr13	29233137	29233361	peak_365	108	NM_015932	HPRD:12613	POMP
chr5	52095829	52096053	peak_366	11805	NM_181501		ITGA1
chr12	16064135	16064359	peak_367	141	NM_015954	HPRD:13138	DERA
chr6	90062251	90062475	peak_368	256	NM_016021	HPRD:15599	UBE2J1
chr14	60631952	60632176	peak_369	147	NM_016029	HPRD:16802	DHRS7	CTD-2184C24.2;DAAM1;PPM1A;RP11-16B13.1;RTN1
chr6	36842532	36842756	peak_370	156	NM_016059	HPRD:03194	PPIL1
chr8	102217580	102217804	peak_371	268	NM_016096	HPRD:13688	ZNF706
chr2	26256806	26257030	peak_372	189	NM_016131	HPRD:06692	RAB10
chr2	193059231	193059455	peak_373	301	NM_016192	HPRD:05760	TMEFF2
chr9	139557806	139558030	peak_374	539	NM_016215	HPRD:16351	EGFL7
chr12	118810478	118810702	peak_375	160	NM_016281	HPRD:11620	TAOK3
chr9	123964020	123964244	peak_376	233	NM_016322	HPRD:06693	RAB14	MEGF9;STOM;TRAF1
chr6	10723277	10723501	peak_377	241	NM_016462	HPRD:15524	TMEM14C	ELOVL2;GCNT2;GCNT6;PAK1IP1;RP1-290I10.6;RP11-637O19.2;TMEM14B;U1.53
chr11	61159980	61160204	peak_378	227	NM_016499	HPRD:14439	TMEM216
chr22	18632785	18633009	peak_379	139	NM_017414	HPRD:06136	USP18
chr20	55966462	55966686	peak_380	120	NM_017495	HPRD:15268	RBM38
chr11	107729469	107729693	peak_381	333	NM_017515	HPRD:15377	SLC35F2	ACAT1;ALKBH8;AP001024.1;CUL5;ELMOD1
chr19	9929393	9929617	peak_382	226	NM_017703	HPRD:12363	FBXL12	AC006271.2;CDKN2D;COL5A3;OLFM2;OR7G1;PIN1;PPAN-P2RY11;ZNF121;ZNF561;ZNF562;ZNF846
chr4	102711761	102711985	peak_383	109	NM_017935	HPRD:09819	BANK1	AP001816.1;RP11-498M5.2;U6.36
chr13	107220261	107220485	peak_384	141	NM_018011		ARGLU1
chr19	33571929	33572153	peak_385	255	NM_018025	HPRD:11008	GPATCH1
chr11	62606966	62607190	peak_386	550	NM_018093	HPRD:08548	WDR74
chr17	2239633	2239857	peak_387	933	NM_018128	HPRD:07681	TSR1
chr1	33647073	33647297	peak_388	486	NM_018207	HPRD:07697	TRIM62
chr13	48611715	48611939	peak_389	124	NM_018283	HPRD:14848	NUDT15
chr6	70506671	70506895	peak_390	266	NM_018368	HPRD:12877	LMBRD1
chr6	157744511	157744735	peak_391	668	NM_018452	ENSG00000215712	TMEM242
chr6	127664442	127664666	peak_392	200	NM_018479	HPRD:13260	ECHDC1
chr2	239148496	239148720	peak_393	157	NM_018645	HPRD:11021	HES6
chr7	55433563	55433787	peak_394	534	NM_018697	HPRD:13956	LANCL2
chr7	25164727	25164951	peak_395	141	NM_018947		CYCS
chr22	39898276	39898500	peak_396	104	NM_019008	HPRD:13371	MIEF1	ATF4;CACNA1I;ENTHD1;FAM83F;MGAT3;PDGFB;RP5-1104E15.6;RPL3;RPS19BP1;ST13;SYNGR1;TAB1;TNRC6B
chr15	41221644	41221868	peak_397	225	NM_019074	HPRD:05540	DLL4
chr7	138794207	138794431	peak_398	146	NM_020119	HPRD:09534	ZC3HAV1
chr19	47922358	47922582	peak_399	315	NM_020160	HPRD:14386	MEIS3
chr7	96746849	96747073	peak_400	1056	NM_020186	HPRD:16471	ACN9
chr3	156877864	156878088	peak_401	506	NM_020307		CCNL1
chr15	85201506	85201730	peak_402	184	NM_021077	HPRD:01210	NMB
chr3	146262194	146262418	peak_403	322	NM_021105	HPRD:08855	PLSCR1
chr6	90121695	90121919	peak_404	188	NM_021244	HPRD:12199	RRAGD
chr17	38256536	38256760	peak_405	330	NM_021724	HPRD:03873	NR1D1
chr14	51134815	51135039	peak_406	144	NM_021818	HPRD:06229	SAV1
chr20	50808225	50808449	peak_407	187	NM_018197	HPRD:15728	ZFP64
chr4	103266120	103266344	peak_408	116	NM_022154	HPRD:12286	SLC39A8	AF213884.1;NFKB1;snoU13.322;UBE2D3
chr1	145075962	145076186	peak_409	112	NM_014644	HPRD:10482	PDE4DIP
chr11	125365989	125366213	peak_410	105	NM_005103	HPRD:09212	FEZ1
chr14	21458018	21458242	peak_411	165	NM_022734	HPRD:13379	METTL17
chr7	139762982	139763206	peak_412	427	NM_022750	HPRD:15696	PARP12
chr19	42580313	42580537	peak_413	135	NM_022752	HPRD:15853	ZNF574
chr7	99817255	99817479	peak_414	496	NM_024070	ENSG00000213413	PVRIG
chr9	130922537	130922761	peak_415	110	NM_024112	HPRD:12946	C9orf16
chr2	120980673	120980897	peak_416	199	NM_024121		TMEM185B	AC069154.2;EPB41L5;GLI2;PTPN4
chr19	7069575	7069799	peak_417	216	NM_024341	HPRD:15840	ZNF557
chr7	127225168	127225392	peak_418	374	NM_024523	HPRD:07599	GCC1	AC000123.4;AC073934.6;GRM8;PAX4
chr8	96146116	96146340	peak_419	279	NM_024613	HPRD:15147	PLEKHF2
chr6	26659574	26659798	peak_420	294	NM_024639		ZNF322
chr16	31470607	31470831	peak_421	402	NM_024742	HPRD:07809	ARMC5	C16orf58;COX6A2;FUS;HSD3B7;KAT8;PRSS36;PRSS8;PYCARD;PYDC1;STX4;TRIM72;U7.115;ZNF646;ZNF668;ZNF720
chr8	99306400	99306624	peak_422	109	NM_024759		NIPAL2
chr1	36396678	36396902	peak_423	107	NM_024852	HPRD:09558	AGO3
chr10	124713686	124713910	peak_424	121	NM_024942	HPRD:18531	C10orf88
chr15	43425832	43426056	peak_425	222	NM_024956	HPRD:08669	TMEM62	CCNDBP1;TGM5;TGM7;UBR1
chr11	75188708	75188932	peak_426	-47146	NM_173583	HPRD:08747	KLHL35	CTD-2530H12.4;GDPD5;KLHL35;MIR326;MOGAT2;SERPINH1;SNORD15B
chr10	102821094	102821318	peak_427	207	NM_030929		KAZALD1
chr12	110562531	110562755	peak_428	503	NM_014055	HPRD:09266	IFT81
chr16	30106951	30107175	peak_429	458	NM_031477	HPRD:15683	YPEL3
chr1	62190696	62190920	peak_430	287	NM_032027	HPRD:16540	TM2D1
chr8	41386759	41386983	peak_431	146	NM_032336	HPRD:11583	GINS4
chr2	128458880	128459104	peak_432	395	NM_032740	HPRD:14683	SFT2D3
chr2	95825016	95825240	peak_433	135	NM_032788	HPRD:15814	ZNF514	AC103563.9;DUSP2
chr12	34175242	34175466	peak_434	138	NM_032834		ALG10
chr22	38302255	38302479	peak_435	212	NM_033386	HPRD:11363	MICALL1
chr8	86019345	86019569	peak_436	134	NM_033402	HPRD:11160	LRRCC1
chr11	102323453	102323677	peak_437	210	NM_052932	ENSG00000152558	TMEM123
chr11	45939284	45939508	peak_438	278	NM_004813	HPRD:04526	PEX16
chr8	124553202	124553426	peak_439	179	NM_058229	HPRD:05966	FBXO32
chr20	57466443	57466667	peak_440	129	NM_000516	HPRD:00761	GNAS
chr20	31071057	31071281	peak_441	216	NM_080616	HPRD:10728	NOL4L	COMMD7;EFCAB8;MIR1825;MYLK2;PLAGL2;RP11-410N8.3;RP5-1184F4.5;TM9SF4
chr6	31588463	31588687	peak_442	125	NM_004638	HPRD:00807	PRRC2A
chr19	12662136	12662360	peak_443	108	NM_144976	HPRD:10338	ZNF564
chr10	46090130	46090354	peak_444	112	NM_145021	HPRD:17466	Mar-08
chr5	158690184	158690408	peak_445	207	NM_145049	HPRD:08318	UBLCP1
chr14	53197051	53197275	peak_446	280	NM_145251	HPRD:10258	STYX
chr7	30324137	30324361	peak_447	326	NM_147128	HPRD:15894	ZNRF2
chr8	103876179	103876403	peak_448	106	NM_015878	HPRD:07443	AZIN1
chr1	52195491	52195715	peak_449	117	NM_024586	HPRD:09479	OSBPL9	BTF3L4;NRD1;OSBPL9;RP11-191G24.1;RP11-253A20.1;RP4-657D16.3;U6.390
chr2	178483388	178483612	peak_450	194	NM_152275		TTC30A
chr1	40997273	40997497	peak_451	152	NM_152373	HPRD:11328	ZNF684
chr1	36184260	36184484	peak_452	418	NM_152374	HPRD:08798	C1orf216
chr12	83080923	83081147	peak_453	101	NM_152588	HPRD:13230	TMTC2
chr3	196230322	196230546	peak_454	205	NM_152617	HPRD:08190	RNF168
chr11	28131699	28131923	peak_455	2013	NM_152636	HPRD:08750	METTL15	MIR610
chr4	153600990	153601214	peak_456	215	NM_152680		TMEM154
chr19	40476955	40477179	peak_457	155	NM_006503	HPRD:04085	PSMC4
chr10	120514191	120514415	peak_458	455	NM_153810	HPRD:12576	CACUL1
chr8	74207192	74207416	peak_459	467	NM_172037	HPRD:07605	RDH10
chr1	6086243	6086467	peak_460	282	NM_003636	HPRD:03090	KCNAB2	CHD5;KCNAB2;RNF207
chr3	143690703	143690927	peak_461	175	NM_173552	HPRD:14559	C3orf58
chr5	141017503	141017727	peak_462	1098	NM_173828	HPRD:12830	RELL2
chr7	127032160	127032384	peak_463	495	NM_176814	HPRD:14112	ZNF800	AC000099.1;AC000123.4;AC073934.6;PAX4;ZNF800
chr2	204103537	204103761	peak_464	485	NM_020674	HPRD:07100	CYP20A1
chr3	179280824	179281048	peak_465	228	NM_004301	HPRD:05389	ACTL6A
chr9	14693147	14693371	peak_466	221	NM_178566	HPRD:15716	ZDHHC21
chr8	98656575	98656799	peak_467	280	NM_178812	HPRD:17459	MTDH
chr5	114961581	114961805	peak_468	183	NM_001164468	ENSG00000243414	TMED7-TICAM2
chr4	103748079	103748303	peak_469	149	NM_003340	HPRD:04269	UBE2D3	AF213884.1;MANBA;NFKB1;SLC9B1;snoU13.322;UBE2D3
chr19	35533085	35533309	peak_470	1787	NM_002151	HPRD:00801	HPN
chr8	125384597	125384821	peak_471	231	NM_194291		TMEM65
chr2	191184505	191184729	peak_472	154	NM_014362	HPRD:11023	HIBCH	AC006460.2;ANKAR;INPP1;MFSD6;TMEM194B
chr2	152118159	152118383	peak_473	118	NM_198557	HPRD:10992	RBM43
chr11	95657111	95657335	peak_474	148	NM_016156	HPRD:04650	MTMR2	CCDC82;CEP57;MAML2;RP11-712B9.2
chr11	34073277	34073501	peak_475	159	NM_005898	HPRD:03108	CAPRIN1
chr7	99724328	99724552	peak_476	120	NM_203397	HPRD:18584	MBLAC1
chr12	98987569	98987793	peak_477	278	NM_002635	HPRD:02654	SLC25A3
chr17	73758826	73759050	peak_478	2342	NM_000154	HPRD:05057	GALK1
chr7	65446886	65447110	peak_479	303	NM_000181	HPRD:02018	GUSB
chr22	21138296	21138520	peak_480	10025	NM_000185	HPRD:00795	SERPIND1	AC007308.1;AIFM3;CRKL;KLHL22;SCARF2;SNAP29
chr17	73729512	73729736	peak_481	8848	NM_000213	HPRD:00946	ITGB4	ATP5H;C17orf110;CASKIN2;CDK3;FBF1;GALK1;GRB2;H3F3B;KIAA0195;LLGL2;MYO15B;RECQL5;UNC13D;UNK;WBP2
chr17	39723535	39723759	peak_482	4663	NM_000226	HPRD:06351	KRT9
chr17	56357631	56357855	peak_483	553	NM_000250	HPRD:06102	MPO
chr22	29999960	30000184	peak_484	527	NM_000268	HPRD:06980	NF2
chr7	44104670	44104894	peak_485	404	NM_000290	HPRD:02027	PGAM2
chr1	12034705	12034929	peak_486	-5421	NM_014874	HPRD:08495	MFN2
chr9	100459360	100459584	peak_487	219	NM_000380	HPRD:02045	XPA
chr19	15291751	15291975	peak_488	-1702	NR_106853		MIR6795	AKAP8;AKAP8L;EPHX3;ILVBL;OR10H4;OR10H5;OR1I1;OR7C1;RASAL3;SLC1A6;SYDE1;U6.1210
chr5	149247564	149247788	peak_489	64864	NR_110534		LOC644762	AC021078.1;CAMK2A;CDX1;CSF1R;CSNK1A1;HMGXB3;PDE6A;PDGFRB;PPARGC1B;SLC26A2;TCOF1;U3.42
chr8	143993990	143994214	peak_490	5157	NM_000498	HPRD:00492	CYP11B2	C8orf31;SLURP1
chr5	176832942	176833166	peak_491	3523	NM_000505	HPRD:01992	F12	DBN1;DDX41;DOK3;LMAN2;MXD3;NSD1;RAB24;TMED9;TSPAN17
chr5	176831399	176831623	peak_492	-3874	NM_001029886	ENSG00000196570	PFN3
chr1	161276055	161276279	peak_493	3595	NM_000530	HPRD:01159	MPZ	APOA2;ARHGAP30;DEDD;FCER1G;NDUFS2;PCP4L1;RP11-544M22.8;TOMM40L;UFC1
chr3	10183486	10183710	peak_494	279	NM_000551		VHL
chr7	150707783	150708007	peak_495	13691	NM_173681	HPRD:08253	ATG9B	ABCF2;ABP1;AC010973.1;AC069304.1;ACCN3;AGAP3;GBX1;GIMAP8;KCNH2;RP11-148K1.12;RP5-1070G24.2;SMARCD3
chr11	6462032	6462256	peak_496	110	NM_000613	HPRD:00793	HPX	APBB1;ARFIP2;PRKCDBP;RP11-732A19.8;SMPD1;TAF10
chr12	49218021	49218245	peak_497	5879	NM_000725	HPRD:11879	CACNB3	AC073610.1;AC073610.5;ADCY6;ANP32D;C12orf41;FKBP11;LMBR1L;MLL2;PFKM;RP11-386G11.3;RP11-579D7.1;SNORA34;U6.25
chr17	7359032	7359256	peak_498	10738	NM_000747	HPRD:01156	CHRNB1	ACADVL;ACAP1;ATP1B2;BCL6B;CLDN7;CTDNEP1;DNAH2;DVL2;EIF5A;GPS2;KCTD11;MIR195;MPDU1;NEURL4;PLSCR3;SCARNA21;SLC16A11;SLC2A4;SLC35G6;SNORA48;snoU13.190;snoU13.445;SPEM1;TMEM95;TNFSF12;TP53;U8.4;WRAP53
chr8	67089354	67089578	peak_499	1380	NM_000756	HPRD:07172	CRH
chr11	67351830	67352054	peak_500	876	NM_000852	HPRD:00614	GSTP1
chr7	148800726	148800950	peak_501	-12969	NM_152411	HPRD:13232	ZNF786
chr10	45956711	45956935	peak_502	-8254	NR_120674		LOC102724323	ALOX5;ANUBL1;MARCH8;OR13A1;RP11-285G1.9;ZNF22
chr7	19748300	19748524	peak_503	248	NM_001002926	HPRD:16311	TWISTNB
chr1	151774160	151774384	peak_504	3610	NM_001004432		LINGO4	C2CD4D;CELF3;MIR554;OAZ3;PSMB4;RORC;RP11-126K1.2;RP11-126K1.8;RP11-98D18.1;S100A11;SELENBP1;SNORA44.1;SNX27;THEM4;THEM5;TUFT1
chr16	24950654	24950878	peak_505	75933	NM_018054	HPRD:12207	ARHGAP17	ARHGAP17;LCMT1;SLC5A11
chr9	130830703	130830927	peak_506	336	NM_052901	HPRD:10573	SLC25A25
chr20	1187434	1187658	peak_507	3448	NM_001009612	HPRD:17387	C20orf202	ANGPT4;C20orf46;FAM110A;FKBP1A;RP11-314N13.3;RSPO4;SDCBP2;SNPH
chr1	109102965	109103189	peak_508	106	NM_001010883	HPRD:17339	FAM102B
chr6	35754757	35754981	peak_509	6038	NM_001010886	HPRD:17356	CLPSL1	FKBP5;SLC26A8;SNORA40.10;SRPK1;TEAD3;TULP1
chr6	116937966	116938190	peak_510	436	NM_001010892	HPRD:18005	RSPH4A
chr20	30556278	30556502	peak_511	585	NM_001011718		XKR7
chr6	127837159	127837383	peak_512	3229	NM_001012279	HPRD:16661	SOGA3	KIAA0408;RNF146
chr17	4693232	4693456	peak_513	1090	NM_001014985	HPRD:18609	GLTPD2
chr20	32255531	32255755	peak_514	1339	NM_001024675	HPRD:18570	ACTL10
chr8	145748252	145748476	peak_515	4052	NM_001024678	HPRD:18651	LRRC24
chr18	8609818	8610042	peak_516	487	NM_001025300	ENSG00000206418	RAB12
chr3	47554927	47555151	peak_517	160	NM_017713	HPRD:07884	ELP6
chr16	774319	774543	peak_518	2042	NM_173476	HPRD:08174	CCDC78
chr20	62195686	62195910	peak_519	3309	NM_033405	HPRD:11459	HELZ2
chr1	1389712	1389936	peak_520	4755	NM_001039211	HPRD:13426	ATAD3C	AURKAIP1;C1orf170;PUSL1;RP4-758J18.9;UBE2J2
chr3	141944069	141944293	peak_521	268	NM_152776	HPRD:14612	GK5
chr9	15422956	15423180	peak_522	286	NM_003084	HPRD:03826	SNAPC3
chr17	79632382	79632606	peak_523	1124	NM_001039842	ENSG00000204237	OXLD1
chr1	145474530	145474754	peak_524	-2425	NM_153713	HPRD:14653	LIX1L
chr12	32908088	32908312	peak_525	687	NM_015936	HPRD:13025	YARS2
chr7	75513049	75513273	peak_526	4844	NM_020684	HPRD:11492	RHBDD2	CCL24;CCL26;SNORA14A;SRRM3;STYXL1
chr8	80677551	80677775	peak_527	1047	NM_012258	HPRD:04260	HEY1
chr10	71168694	71168918	peak_528	7868	NM_001057	HPRD:01207	TACR2
chr3	133475563	133475787	peak_529	10698	NM_001063	HPRD:01811	TF	BFSP2;C3orf36;RAB6B;RP11-402L6.1;RP11-91K8.1;TOPBP1;U6.1205
chr3	53274182	53274406	peak_530	15836	NM_001064	HPRD:06001	TKT	AC097015.1;ACTR8;MUSTN1;PRKCD;RFT1;SNORD38.2;snoU13.136;AC097015.1;C3orf78;MUSTN1;PRKCD;RFT1;SNORA26.8;SNORD38.2;snoU13.136
chr14	103573722	103573946	peak_531	7353	NM_001077594	ENSG00000205436	EXOC3L4	AL161669.1;EIF5;MARK3;SNORA28;TRAF3;U7.91
chr6	24495461	24495685	peak_532	376	NM_001080	HPRD:08361	ALDH5A1
chr18	5890610	5890834	peak_533	1381	NM_001080209	ENSG00000206432	TMEM200C
chr9	114246530	114246754	peak_534	383	NM_001080398	ENSG00000136813	KIAA0368
chr2	73493562	73493786	peak_535	3084	NM_001080410	ENSG00000163013	FBXO41	ALMS1;FBXO41;PRADC1;RAB11FIP5;SFXN5;SMYD5;U6.1304
chr7	144101549	144101773	peak_536	5659	NM_001080413	ENSG00000106410	NOBOX
chr7	144098179	144098403	peak_537	9029	NM_001080413	ENSG00000106410	NOBOX
chr1	35331715	35331939	peak_538	-6410	NM_138428		SMIM12	AL121988.1;GJB4;SFPQ;SNORA62.2;ZMYM6;ZMYM6NB
chr19	46216501	46216725	peak_539	17538	NM_001080469	ENSG00000177051	FBXO46	CD3EAP;DMWD;ERCC1;GPR4;IRF2BP1;MIR330;MIR642A;MYPOP;NOVA2;RTN2;SIX5;SNRPD2;SYMPK;VASP
chr5	194777	195001	peak_540	3263	NM_001080478		LRRC14B
chr12	122212471	122212695	peak_541	19011	NM_019034	HPRD:15246	RHOF	BCL7A;HPD;KDM2B;RP11-7M8.2;RP11-87C12.4;SETD1B
chr2	27262818	27263042	peak_542	7156	NM_017727	HPRD:07887	TMEM214
chr12	50453512	50453736	peak_543	2204	NM_001095	HPRD:04182	ASIC1	AQP2;AQP5;AQP6;BCDIN3D;C12orf62;CERS5;FAIM2;FMNL3;GPD1;LIMA1;MCRS1;RACGAP1;RP11-411N4.1;RP11-469H8.8;RP11-70F11.6;RP3-405J10.4;SMARCD1;U6.810
chr12	122667722	122667946	peak_544	167	NM_152759	HPRD:14601	LRRC43	BCL7A;DIABLO;HPD;RP11-87C12.4;VPS33A
chr11	78525240	78525464	peak_545	-239443	NM_024678	HPRD:08026	NARS2	RP11-673F18.1;U6.1048
chr7	149558613	149558837	peak_546	-11332	NM_145230	HPRD:12920	ATP6V0E2	ZNF862
chr7	75051100	75051324	peak_547	11607	NM_001039575		NSUN5P1
chr8	110587078	110587302	peak_548	34335	NM_004215	HPRD:05775	EBAG9	EBAG9;ENY2;RP11-422N16.3;SYBU
chr8	144652365	144652589	peak_549	2451	NM_001100878	ENSG00000204839	MROH6
chr16	31477756	31477980	peak_550	-5608	NM_015927	HPRD:03831	TGFB1I1
chr8	81399624	81399848	peak_551	1288	NM_023929	HPRD:15689	ZBTB10
chr11	19955038	19955262	peak_552	-88952	NM_145117	HPRD:07385	NAV2	DBX1;NAV2-AS1;NAV2-AS2;NAV2-AS3;SNORA1.4
chr3	56716836	56717060	peak_553	187	NM_015224	HPRD:10183	FAM208A	ARHGEF3;SPATA12
chr9	127951867	127952091	peak_554	239	NM_002721	HPRD:02141	PPP6C
chr20	43566655	43566879	peak_555	22347	NM_006809	HPRD:11641	TOMM34	KCNK15;PABPC1L;STK4;TOMM34;WFDC5
chr14	24026162	24026386	peak_556	1083	NM_024328	HPRD:15505	THTPA
chr19	7705542	7705766	peak_557	3667	NM_006949	HPRD:03423	STXBP2
chr3	129546678	129546902	peak_558	52612	NM_015008	HPRD:15518	TMCC1	MBD4;PLXND1;RHO;TMCC1;RHO
chr3	48465199	48465423	peak_559	5561	NM_002673	HPRD:03032	PLXNB1
chr14	104145668	104145892	peak_560	36043	NM_005432	HPRD:07201	XRCC3	AL049840.1;AL136001.4;EIF5;MARK3;PPP1R13B;RP11-982M15.6;SNORD51.1;TRMT61A;U7.91
chr12	12940143	12940367	peak_561	1714	NM_030817	HPRD:13153	APOLD1	CDKN1B;CREBL2;DDX47;DUSP16;EMP1;GPR19;GPRC5A;GPRC5D;HEBP1;MIR614;RP11-180M15.4;RP11-392P7.7
chr12	57472313	57472537	peak_562	149	NM_015257	HPRD:13793	TMEM194A	BAZ2A;GPR182;LRP1;MARS;MYO1A;NACA;NDUFA4L2;NXPH4;RBMS2;RDH16;RP11-545N8.3;SDR9C7;SNORD59B;STAT6;TAC3;ZBTB39
chr3	47912228	47912452	peak_563	21295	NR_031595		MIR1226	AC112512.1;ATRIP;CAMP;CCDC72;CDC25A;DHX30;PTPN23;SCAP;SPINK8;U7.127;ZNF589
chr16	10274059	10274283	peak_564	1753	NM_000833	HPRD:00698	GRIN2A
chr7	98460860	98461084	peak_565	6701	NM_152913	HPRD:13226	TMEM130
chr22	35730246	35730470	peak_566	-1275	NR_037471		MIR3909	APOL3;APOL6;MB;TOM1;HMGXB4;MB;RASD2;TOM1
chr12	6787385	6787609	peak_567	11044	NM_133476	HPRD:18332	ZNF384
chr22	24180706	24180930	peak_568	381	NM_198440	HPRD:13139	DERL3
chr7	128518561	128518785	peak_569	12209	NM_001195150		LOC100130705	AC025594.1;CALU;CCDC136;FAM71F2;FLNC;IRF5;OPN1SW;RP11-286H14.8;SMO;snoU13.218;TNPO3
chr14	24845922	24846146	peak_570	7675	NM_004554	HPRD:09096	NFATC4	ADCY4;CBLN3;CTSG;IPO4;KHNYN;MDP1;NYNRIN;RABGGTA;RP11-934B9.3;TINF2;TM9SF1/RP11-468E2.1;ZFHX2
chr1	17764782	17765006	peak_571	165	NM_018715	HPRD:18171	RCC2
chr12	51634561	51634785	peak_572	2165	NM_014764	HPRD:08463	DAZAP2	BIN2;CSRNP2;LETMD1;POU6F1;SLC11A2;SLC4A8;U6.479;U6.81
chr14	105268403	105268627	peak_573	1582	NM_001137601		ZBTB42
chr17	7982649	7982873	peak_574	8260	NM_001139	HPRD:04772	ALOX12B
chr16	30429286	30429510	peak_575	10663	NM_016643	HPRD:14238	ZNF771	AC002310.7;CD2BP2;CORO1A;DOC2A;FBRS;INO80E;ITGAL;MIR762;MYLPF;PPP4C;SEPHS2;SEPT1;SNORA30;SRCAP;TBC1D10B;TMEM219;ZNF48;ZNF689;ZNF764
chr8	41573116	41573340	peak_576	-50424	NM_000037	HPRD:01693	ANK1	ANK1;GINS4;GOLGA7;RP11-360L9.4;snoU13.210
chr8	41572388	41572612	peak_577	-49696	NM_000037	HPRD:01693	ANK1	ANK1;GINS4;GOLGA7;RP11-360L9.4;snoU13.210
chr16	28993147	28993371	peak_578	-2888	NM_014387	HPRD:03832	LAT
chr7	128034236	128034460	peak_579	11676	NM_000883	HPRD:08853	IMPDH1	FAM71F2;LEP;OPN1SW;RNU7-54P
chr12	133153381	133153605	peak_580	-5090	NR_106821		MIR6763	ANKLE2;DDX51;FBRSL1;GALNT9;PGAM5;RP13-895J2.2;RP13-895J2.3
chr12	133084635	133084859	peak_581	17590	NM_001142641	ENSG00000112787	FBRSL1	ANKLE2;DDX51;FBRSL1;GALNT9;PGAM5;PXMP2;RP13-820C6.2;RP13-895J2.3
chr15	40674975	40675199	peak_582	165	NM_033286	HPRD:12669	KNSTRN
chr16	88799609	88799833	peak_583	2133	NM_207451		LOC100289580
chr12	124156026	124156250	peak_584	478	NM_024809	HPRD:07805	TCTN2
chr16	1486592	1486816	peak_585	7786	NM_001143980	ENSG00000197599	CCDC154	BAIAP3;C16orf42;CLCN7;HN1L;IFT140;MAPK8IP3;PTX4;RPS2;TELO2;TMEM204;UNKL
chr19	3005377	3005601	peak_586	23676	NM_003260	HPRD:03025	TLE2	AC006277.2;AES;DIRAS1;GNA11;GNA15;S1PR4;SLC39A3;TLE2;ZNF555;ZNF77
chr5	176935231	176935455	peak_587	1515	NM_024872	HPRD:16834	DOK3
chr12	42858931	42859155	peak_588	18373	NM_153026	HPRD:16341	PRICKLE1	U6.80;YAF2
chr16	50711215	50711439	peak_589	3937	NM_153337	HPRD:15401	SNX20
chr22	25425075	25425299	peak_590	1246	NM_001145206	ENSG00000197077	KIAA1671	CRYBB2;CTA-221G9.11;SGSM1;TMEM211
chr12	50744839	50745063	peak_591	45454	NM_001145475	ENSG00000185958	FAM186A	ACCN2;BCDIN3D;C12orf62;CERS5;FAIM2;GPD1;LARP4;LIMA1;RP11-411N4.1;RP11-70F11.6;RP3-405J10.4;SLC11A2;U6.479;U6.593;U6.810
chr16	74640794	74641018	peak_592	136	NM_012201		GLG1
chr19	55574249	55574473	peak_593	224	NM_138412	HPRD:17963	RDH13	BRSK1;KIR3DX1;NLRP2;PPP1R12C;SHISA7;SYT5;TMEM86B;TNNT1;UBE2S
chr6	73332120	73332344	peak_594	661	NM_019842	HPRD:16241	KCNQ5
chr8	141461328	141461552	peak_595	6421	NM_031466	HPRD:18136	TRAPPC9	CHRAC1;EIF2C2;KCNK9
chr5	138728905	138729129	peak_596	1868	NM_001161546	ENSG00000228672	PROB1
chr5	107716486	107716710	peak_597	1201	NM_022824	HPRD:10950	FBXL17
chr7	129962346	129962570	peak_598	-22172	NM_080385	HPRD:07097	CPA5	CPA1;CPA2;CPA4;KLF14;KLHDC10;MEST
chr7	149174676	149174900	peak_599	-16735	NM_015694	HPRD:13849	ZNF777	AC004941.3;SNORD112.31;ZNF783
chr3	157823388	157823612	peak_600	452	NM_003030		SHOX2
chr3	157815936	157816160	peak_601	7904	NM_003030		SHOX2
chr17	1629685	1629909	peak_602	1672	NM_152348	HPRD:08748	WDR81	AC006435.1;DPH1;PITPNA;SLC43A2;SMYD4;snoU13.320;TLCD2;TSR1;YWHAE
chr17	1636864	1637088	peak_603	8851	NM_152348	HPRD:08748	WDR81
chr11	65313881	65314105	peak_604	11706	NM_021070	HPRD:03649	LTBP3
chr7	100643283	100643507	peak_605	17494	NR_120519		LOC102724094	C7orf52;MUC12;MUC17;MUC3A;RP11-395B7.4;SAP25;TRIM56;UFSP1
chr7	100645670	100645894	peak_606	15107	NR_120519		LOC102724094	C7orf52;MUC12;MUC17;MUC3A;RP11-395B7.4;SAP25;TRIM56;UFSP1
chr16	31488115	31488339	peak_607	3701	NM_015927	HPRD:03831	TGFB1I1
chr7	127954790	127955014	peak_608	-7086	NM_175880		MGC27345	LEP
chr12	117486772	117486996	peak_609	50367	NM_017899	HPRD:11649	TESC	AC068799.1;C12orf49;MAP1LC3B2;RP11-231I16.1;TESC
chr4	120221652	120221876	peak_610	204	NM_001001701		C4orf3
chr1	1564499	1564723	peak_611	-2949	NM_006983	HPRD:04503	MMP23B
chr11	619721	619945	peak_612	-3834	NM_001572	HPRD:05441	IRF7
chr11	10483041	10483265	peak_613	475	NM_000480	HPRD:00041	AMPD3	CTR9;LYVE1;MRVI1;MTRNR2L8;RNF141;RP11-351I24.1;RP11-685M7.5;SBF2;SNORD97
chr19	3250933	3251157	peak_614	25562	NM_021938	HPRD:12535	CELF5	AC006277.2;AES;C19orf29;NFIC;S1PR4;TLE6;ZNF77
chr17	73234924	73235148	peak_615	22706	NM_014001	HPRD:10443	GGA3	ATP5H;C17orf110;CASKIN2;CDR2L;FDXR;GGA3;GRB2;H3F3B;HN1;ICT1;KIAA0195;LLGL2;NAT9;NUP85;OTOP3;SLC16A5;SLC9A3R1;U6.1180;UNK;WBP2
chr7	127992364	127992588	peak_616	-8514	NM_018077	HPRD:07668	RBM28	AC073934.6;CALU;CCDC136;IMPDH1;LEP;LRRC4;OPN1SW
chr7	127991753	127991977	peak_617	-7903	NM_018077	HPRD:07668	RBM28	AC073934.6;CALU;CCDC136;IMPDH1;LEP;LRRC4;OPN1SW
chr11	64031403	64031627	peak_618	12520	NM_000932	HPRD:02577	PLCB3
chr16	67207989	67208213	peak_619	345	NM_003946	HPRD:05572	NOL3
chr1	46088578	46088802	peak_620	1041	NM_152500	HPRD:08155	CCDC17	AKR1A1;C1orf190;IPP;MAST2;PIK3R3;PRDX1;RP4-533D7.4;snoU13.319;TESK2;TMEM69;TSPAN1
chr19	7934106	7934330	peak_621	5108	NM_001080403	ENSG00000183248	FLJ22184
chr3	46716099	46716323	peak_622	2688	NM_147129	HPRD:10643	ALS2CL	AC104304.1;LRRC2;LTF;MYL3;PTH1R;RP11-24F11.2;RTP3;SNORD77.3;TMIE
chr5	54516180	54516404	peak_623	6851	NM_001190787	ENSG00000234602	MCIDAS	AC091977.1;DHX29;GPX8;MIR449A;RP11-45H22.3
chr19	46145430	46145654	peak_624	637	NM_001242348	ENSG00000267757	C19orf83	AC074212.3;CD3EAP;CKM;CLASRP;DMWD;ERCC1;ERCC2;FBXO46;GPR4;IRF2BP1;MIR642A;RTN2;SIX5;SNRPD2;SYMPK;VASP
chr16	1463836	1464060	peak_625	773	NM_023076	HPRD:15612	UNKL
chr13	49822134	49822358	peak_626	199	NM_030911	HPRD:16693	CDADC1
chr16	67578825	67579049	peak_627	7572	NM_024519	HPRD:08586	FAM65A	AC009095.4;AC040160.1;AC040162.1;ACD;AGRP;ATP6V0D1;C16orf48;CENPT;EDC4;ELMO3;FAM96B;GFOD2;HSD11B2;KCTD19;LCAT;NFATC3;PLEKHG4;PSKH1;RLTPR;SLC7A6OS;U1.99;ZDHHC1
chr1	201457944	201458168	peak_628	7645	NM_004078	HPRD:00470	CSRP1	CSRP1;LAD1;MIR1231;RP11-25B7.1;TNNT2;U6.211
chr19	610230	610454	peak_629	20449	NM_001194	HPRD:07213	HCN2	BSG;POLRMT;PRSS57;PTBP1
chr7	100028961	100029185	peak_630	1819	NM_019606	HPRD:07889	MEPCE
chr16	87350620	87350844	peak_631	294	NM_001195124	ENSG00000260456	C16orf95
chr19	58907642	58907866	peak_632	297	NM_001195135	ENSG00000269855	LOC646862
chr6	136710426	136710650	peak_633	77475	NM_003980	HPRD:04982	MAP7	RP13-143G15.3
chr9	112810941	112811165	peak_634	175	NM_001004065	ENSG00000241978	AKAP2	C9orf5;TXN;TXNDC8
chr19	10224345	10224569	peak_635	2260	NM_002566	HPRD:04076	P2RY11
chr6	43411809	43412033	peak_636	9641	NR_106894		MIR6780B	C6orf108;CNPY3;CRIP3;CUL7;KLC4;MEA1;POLR1C;PPP2R5D;RP3-330M21.5;SLC35B2;U6.570;U7.113;XPO5;YIPF3;ZNF318;C6orf108;CRIP3;CUL7;GTPBP2;MEA1;POLR1C;PTK7;U6.487;U6.570;U7.113;XPO5;YIPF3;ZNF318;C6orf108;CUL7;CUL9;POLR1C;RPL7L1;U6.570;U7.113;XPO5;YIPF3;ZNF318
chr14	24839565	24839789	peak_637	1318	NM_004554	HPRD:09096	NFATC4	CBLN3;IPO4;KHNYN;NYNRIN;RP11-934B9.3;TGM1;TINF2;TM9SF1/RP11-468E2.1
chr22	24572064	24572288	peak_638	-5268	NM_019601	HPRD:18132	SUSD2
chr5	118788369	118788593	peak_639	289	NM_000414	HPRD:03514	HSD17B4
chr1	156195269	156195493	peak_640	12602	NM_007221	HPRD:11441	PMF1	AL355388.1;APOA1BP;C1orf182;C1orf85;KIAA0907;MIR9-1;MRPL24;PAQR6;RP11-336K24.5;SCARNA4;SEMA4A;SMG5;SNORA26.10;SNORA42;U4.37;UBQLN4
chr12	89917111	89917335	peak_641	1360	NM_003774	HPRD:09152	GALNT4	ATP2B1;DUSP6;U6.1255
chr1	202128378	202128602	peak_642	629	NM_002832	HPRD:01480	PTPN7
chr1	202127252	202127476	peak_643	1755	NM_002832	HPRD:01480	PTPN7
chr22	30700455	30700679	peak_644	-14951	NM_001037666	ENSG00000239282	GATSL3
chr3	128840038	128840262	peak_645	497	NM_198490	HPRD:17947	RAB43
chr7	100224396	100224620	peak_646	6765	NM_003227	HPRD:05282	TFR2	C7orf43;C7orf52;C7orf61;EPO;GNB2;MEPCE;MUC17;PCOLCE;RP11-758P17.2;SAP25;SLC12A9;VGF;ZKSCAN1
chr7	100230554	100230778	peak_647	607	NM_003227	HPRD:05282	TFR2	C7orf43;C7orf52;C7orf61;EPO;GNB2;MEPCE;MUC17;PCOLCE;RP11-758P17.2;SAP25;SLC12A9;VGF;ZKSCAN1
chr9	124979353	124979577	peak_648	4554	NM_014368	HPRD:10498	LHX6	MRRF;NDUFA8;OR1K1;STOM;TTLL11
chr14	69262698	69262922	peak_649	150	NM_004926	HPRD:03041	ZFP36L1
chr16	29999034	29999258	peak_650	8271	NM_003609	HPRD:04531	HIRIP3	C16orf54;C16orf92;CD2BP2;CDIPT;DOC2A;MAZ;MVP;PPP4C;SEPT1;SEZ6L2;SPN;TBC1D10B;TMEM219
chr12	2994498	2994722	peak_651	-5423	NM_003324	HPRD:05292	TULP3	AC005841.1;FKBP4;ITFG2;RP4-816N1.7;TSPAN9;U7.26
chr10	49667706	49667930	peak_652	33874	NM_021226	HPRD:12476	ARHGAP22
chr1	154988678	154988902	peak_653	13684	NM_001252406	HPRD:09625	ZBTB7B	ADAR;C1orf189;CHRNB2;DCST2;EFNA1;EFNA4;FLAD1;IL6R;KCNN3;KRTCAP2;LENEP;PYGO2;RNU7-57P;RP11-307C12.11;RP11-61L14.2;SLC50A1;UBE2Q1
chr1	165370504	165370728	peak_654	23605	NM_006917	HPRD:01579	RXRG	LRRC52;MGST3;RP11-280O1.2;RXRG
chr12	121647875	121648099	peak_655	323	NM_002560	HPRD:09017	P2RX4
chr12	121861116	121861340	peak_656	20927	NR_106957		MIR7107	ANAPC5;CAMKK2;KDM2B;P2RX4;RP11-173P15.5
chr11	44958318	44958542	peak_657	13329	NM_006034	HPRD:15545	TP53I11	CD82;CTD-2560E9.5;PRDM11
chr11	72145209	72145433	peak_658	403	NM_030813	HPRD:11560	CLPB
chr19	59081747	59081971	peak_659	3083	NM_003422	HPRD:01930	MZF1
chr7	100458761	100458985	peak_660	-6077	NM_003302	HPRD:04242	TRIP6	C7orf43;C7orf61;EPO;GNB2;MUC17;MUC3A;PCOLCE;SAP25;SLC12A9;TRIM56;UFSP1;VGF
chr16	70895944	70896168	peak_661	-60995	NM_018052	HPRD:07660	VAC14
chr2	232209634	232209858	peak_662	-17673	NR_039937		MIR4777	AC012507.4;AC017104.2;ARMC9;C2orf72;HTR2B;PSMD1;SNORA75;SPATA3;AC017104.2;NCL;PSMD1;SNORA75;SPATA3;U2.43
chr19	7697545	7697769	peak_663	241	NM_174895	HPRD:18723	PCP2	AC010336.1;ARHGEF18;C19orf59;CLEC4G;CLEC4M;CTXN1;FCER2;KIAA1543;PEX11G;PNPLA6;ZNF358
chr11	133790734	133790958	peak_664	-19211	NM_001001873		MIR4697HG	GLB1L3;IGSF9B;JAM3;SPATA19;THYN1
chr1	154155384	154155608	peak_665	229	NM_152263	HPRD:01840	TPM3	ADAR;AL590431.1;AQP10;CHRNB2;DENND4B;GATAD2B;IL6R;ILF2;JTB;NPR1;NUP210L;RAB13;RNU7-57P;RP11-216N14.8;RP11-61L14.2;S100A1;S100A16;SHE;SNAPIN;SNORA58.2;UBAP2L;UBE2Q1;ZBTB7B
chr17	36453098	36453322	peak_666	221	NM_032351	HPRD:14764	MRPL45	ARHGAP23;PSMB3;SOCS7
chr7	143053710	143053934	peak_667	5351	NM_014690	HPRD:13816	FAM131B	AC073342.12;AC093673.5;CLCN1;EPHA1;GSTK1;TAS2R41
chr5	177651339	177651563	peak_668	8372	NM_153373	HPRD:18482	PHYKPL	COL23A1;RMND5B;RP11-1259L22.1
chr15	83350199	83350423	peak_669	28349	NM_004644	HPRD:03699	AP3B2	AP3B2;C15orf40;CPEB1;FSD2;HOMER2;SCARNA15;TM6SF1
chr2	74785781	74786005	peak_670	4381	NM_001381	HPRD:04228	DOK1	AC005041.17;C2orf65;C2orf81;DCTN1;DQX1;HK2;HTRA2;INO80B;LBX2;MOBKL1B;MOGS;MRPL53;MTHFD2;RTKN;TLX2;TTC31;WBP1
chr19	10655315	10655539	peak_671	857	NM_032885	HPRD:07005	ATG4D
chr9	96030851	96031075	peak_672	77733	NM_001098808	ENSG00000204352	C9orf129	SUSD3;U6.165
chr7	100491282	100491506	peak_673	2147	NM_000665	HPRD:00010	ACHE
chr22	40814437	40814661	peak_674	44895	NM_020831	HPRD:10445	MKL1
chr2	113299874	113300098	peak_675	373	NM_019014	HPRD:06852	POLR1B
chr8	146071303	146071527	peak_676	7037	NM_014066	HPRD:16301	COMMD5	AF186192.1;ARHGAP39;LRRC14;RP5-1047A19.4;RPL8;ZNF7
chr21	43299334	43299558	peak_677	145	NM_022115	HPRD:11458	PRDM15
chr15	70349782	70350006	peak_678	21913	NR_030714		MIR629	AC009677.1;MIR629;TLE3
chr14	91975876	91976100	peak_679	836	NM_017936	HPRD:11176	SMEK1
chr16	4555376	4555600	peak_680	9629	NM_002134	HPRD:00783	HMOX2	C16orf5;CORO7;GLYR1;HMOX2;NUDT16L1;PAM16;SEPT12;ZNF500
chr9	131783337	131783561	peak_681	7183	NM_020145	HPRD:15334	SH3GLB2
chr2	74316920	74317144	peak_682	58007	NM_212552	HPRD:14209	BOLA3	AC073263.1;ACTG2;ALMS1;BOLA3;C2orf65;C2orf81;DGUOK;HTRA2;MOBKL1B;MTHFD2;RTKN;SLC4A5;STAMBP;TET3;TLX2
chr20	2187896	2188120	peak_683	434	NM_001287682		LOC388780	FKBP1A;RP11-314N13.3;RP5-860F19.6/C20orf141;SDCBP2;SIRPA;SIRPG;SNORD119;SNORD57.1;SNRPB;TGM3;TGM6
chr8	124219386	124219610	peak_684	-4515	NR_024479	ENSG00000204949	FAM83A-AS1
chr1	161696665	161696889	peak_685	4334	NM_001002901	HPRD:08093	FCRLB	DUSP12;FCGR2A;FCRLA
chr8	135614167	135614391	peak_686	3965	NR_002438	ENSG00000248492	ZFAT-AS1	MIR30B;ZFAT
chr18	56338677	56338901	peak_687	171	NM_006785	HPRD:06892	MALT1
chr16	778249	778473	peak_688	1115	NM_032304	HPRD:17087	HAGHL
chr19	6476778	6477002	peak_689	4929	NM_024898	HPRD:13304	DENND1C
chr10	123843549	123843773	peak_690	-28893	NM_006997	HPRD:05600	TACC2	HTRA1;RP11-78A18.2;U6.352
chr6	35253817	35254041	peak_691	-11666	NM_022047	HPRD:10869	DEF6	PPARD;SCUBE3;TAF11;TEAD3;ZNF76
chr2	97327035	97327259	peak_692	18673	NM_001077400		FER1L5	AC021188.4;CNNM3;CNNM4;FER1L5;LMAN2L;NCAPH;RP11-363D14.1;TMEM127
chr11	65661418	65661642	peak_693	3655	NM_006848	HPRD:16101	CCDC85B
chr4	967049	967273	peak_694	187	NM_001347	HPRD:03127	DGKQ	C4orf42;CPLX1;GAK;MAEA;MFSD7;MYL5;PCGF3
chr2	136742892	136743116	peak_695	250	NM_001349	HPRD:04361	DARS
chr16	72057288	72057512	peak_696	14757	NM_001361	HPRD:00521	DHODH	AC132068.1;CALB2;DHX38;HP;PMFBP1;SNORA70D;TAT;ZNF19
chr3	48698998	48699222	peak_697	1238	NM_001407	HPRD:09179	CELSR3
chr3	48694620	48694844	peak_698	5616	NM_001407	HPRD:09179	CELSR3	ATRIP;CAMP;CCDC72;CDC25A;COL7A1;FBXW12;LAMB2;MIR1226;MIR425;NCKIPSD;NME6;PFKFB4;PLXNB1;PRKAR2A-AS1;QARS;QRICH1;RP13-131K19.1;SHISA5;SPINK8;U7.127;UQCRC1;USP19;ZNF589
chr19	42873698	42873922	peak_699	18527	NR_107044		MIR8077	AC011497.1;C19orf69;CIC;CTC-378H22.1;CXCL17;GSK3A;MEGF8;POU2F2;SNORD112.21;U4.82
chr7	128470746	128470970	peak_700	375	NM_001458	HPRD:00018	FLNC
chr7	128481448	128481672	peak_701	11077	NM_001458	HPRD:00018	FLNC	CALU;CCDC136;FAM71F1;FAM71F2;OPN1SW;RP11-286H14.8;RP11-309L24.2;snoU13.218;TNPO3;TSPAN33
chr7	128482229	128482453	peak_702	11858	NM_001458	HPRD:00018	FLNC	CALU;CCDC136;FAM71F1;FAM71F2;OPN1SW;RP11-286H14.8;RP11-309L24.2;snoU13.218;TNPO3;TSPAN33
chr7	128487682	128487906	peak_703	-15063	NM_004231	HPRD:06198	ATP6V1F	CCDC136;FAM71F2;FLNC;OPN1SW
chr7	128492876	128493100	peak_704	-9869	NM_004231	HPRD:06198	ATP6V1F	CCDC136;FAM71F2;FLNC;OPN1SW
chr7	128494028	128494252	peak_705	-8717	NM_004231	HPRD:06198	ATP6V1F	CCDC136;FAM71F2;FLNC;OPN1SW
chr2	27746053	27746277	peak_706	26459	NM_001486	HPRD:02909	GCKR	AC074091.1;C2orf16;C2orf28;CGREF1;FNDC4;GCKR;GPN1;IFT172;KRTCAP3;MPV17;SLC4A1AP;SNORA36.2;U6.89;UCN;ZNF513
chr9	131267070	131267294	peak_707	211	NM_001499	HPRD:04536	GLE1
chr19	10398581	10398805	peak_708	1050	NM_001544	HPRD:00198	ICAM4
chr2	99193391	99193615	peak_709	31478	NM_001008215	HPRD:17563	COA5	ACTR1B;CNGA3;COA5;INPP4A;LIPT1;MGAT4A;RNU7-46P;U4.18;VWA3B
chr8	109260730	109260954	peak_710	117	NM_001568	HPRD:03734	EIF3E	EIF3E;RP11-35G22.1;RSPO2;TTC35
chr3	38166978	38167202	peak_711	11643	NM_001607	HPRD:06815	ACAA1	SLC22A13;SLC22A14;VILL
chr3	10413603	10413827	peak_712	22531	NR_030614		MIR885	AC090841.1;ATP2B2;GHRL;GHRLOS2;IRAK2;MIR885;PRRT3;SEC13;SLC6A11
chr8	143545705	143545929	peak_713	440	NM_001702	HPRD:04062	BAI1
chr13	73633548	73633772	peak_714	730	NM_001730	HPRD:04212	KLF5	RNU4-10P;U6.122;U6.23;U7.97
chr13	73649891	73650115	peak_715	17073	NM_001730	HPRD:04212	KLF5	RNU4-10P;U6.122
chr5	110560118	110560342	peak_716	283	NM_001744		CAMK4	AC010468.2;C5orf13;CTC-499J9.1;TSLP
chr16	67063594	67063818	peak_717	656	NM_001755	HPRD:00418	CBFB
chr16	28944181	28944405	peak_718	1033	NM_001770	HPRD:00113	CD19
chr9	35616553	35616777	peak_719	1759	NM_001782	HPRD:00118	CD72	C9orf128;CA9;CCDC107;CCL19;CREB3;DCTN3;FAM166B;RGP1;RP11-112J3.16;RP11-182N22.8;RP11-331F9.4;SIGMAR1;SIT1;SPAG8;STOML2;TMEM8B;TPM2
chr14	103987567	103987791	peak_720	1517	NM_001823	HPRD:00423	CKB	EIF5;KLC1;U7.91
chr16	21288653	21288877	peak_721	-23405	NM_001101368		CRYM-AS1	ANKS4B;TMEM159;ZP2
chr15	75981609	75981833	peak_722	23468	NM_001897	HPRD:03105	CSPG4
chr6	132270983	132271207	peak_723	1423	NM_001901	HPRD:00412	CTGF
chr8	145150954	145151178	peak_724	1128	NM_001916	HPRD:00480	CYC1
chr7	154667669	154667893	peak_725	-52446	NR_024476	ENSG00000214106	PAXIP1OS	AC008060.8;AC093726.6;BLACE;PAXIP1
chr12	7045040	7045264	peak_726	7672	NM_001940	HPRD:06311	ATN1
chr19	3977233	3977457	peak_727	5225	NR_002602		SNORD37	CREB3L3;EBI3;ITGB1BP3;MAP2K2;PIAS4;ZFR2
chr13	41239645	41239869	peak_728	977	NM_002015	HPRD:00645	FOXO1
chr7	27170085	27170309	peak_729	202	NM_002141	HPRD:00841	HOXA4
chr12	53491678	53491902	peak_730	354	NM_002178	HPRD:00902	IGFBP6
chr11	68704299	68704523	peak_731	33092	NM_002180	HPRD:02736	IGHMBP2	MRGPRD;MRGPRF;MRPL21;MTL5
chr16	30505537	30505761	peak_732	-9591	NR_039743		MIR4518	AC002310.7;CD2BP2;CORO1A;DCTPP1;DOC2A;FBRS;INO80E;MIR762;MYLPF;PPP4C;RNF40;SEPHS2;SEPT1;SNORA30;SNORA42.1;SRCAP;TBC1D10B;ZNF689;ZNF764;ZNF771
chr19	12903300	12903524	peak_733	1102	NM_002229	HPRD:01303	JUNB
chr2	26950617	26950841	peak_734	35148	NM_002246		KCNK3	AC074091.1;C2orf18;CGREF1;CIB4;DPYSL5;DTNB;EMILIN1;HADHB;KCNK3;MAPRE3;PREB;ZNF513
chr3	49169720	49169944	peak_735	767	NM_002292	HPRD:01034	LAMB2
chr12	57590991	57591215	peak_736	2816	NR_031597		MIR1228
chr11	46917715	46917939	peak_737	22346	NM_002334	HPRD:18517	LRP4	ARFGAP2;ARHGAP1;C11orf49;F2;HARBI1;MADD;NR1H3;SLC39A13;SNORD67
chr6	31548571	31548795	peak_738	1519	NM_002341	HPRD:02987	LTB
chr1	155178950	155179174	peak_739	572	NM_002455	HPRD:11861	MTX1
chr8	101733581	101733805	peak_740	622	NM_002568	HPRD:05247	PABPC1
chr1	151288100	151288324	peak_741	11921	NM_002651	HPRD:11805	PI4KB	C1orf56;CELF3;CGN;FAM63A;GABPB2;LYSMD1;MIR554;OAZ3;PSMB4;PSMD4;RP11-126K1.2;RP11-126K1.8;SELENBP1;SNORA44.1;THEM4;THEM5;TMOD4;TUFT1;U6.183;U6.407;VPS72;ZNF687
chr5	134369306	134369530	peak_742	448	NM_001277348	ENSG00000224186	C5orf66
chr10	75671251	75671475	peak_743	501	NM_002658	HPRD:01883	PLAU
chr16	81946170	81946394	peak_744	98811	NM_145168	HPRD:17118	SDR42E1	BCMO1;CENPN;CMIP;GCSH;HSD17B2;SDR42E1
chr7	102988076	102988300	peak_745	217	NM_002803	HPRD:01105	PSMC2
chr3	157155544	157155768	peak_746	1076	NM_002852	HPRD:03928	PTX3
chr20	25228715	25228939	peak_747	121	NM_002862	HPRD:00720	PYGB
chr19	14083765	14083989	peak_748	-19673	NM_024825	HPRD:08027	PODNL1	AC022098.1;C19orf57;MIR181C;MIR24-2;PRKACA
chr1	26879828	26880052	peak_749	-1093	NR_031740		MIR1976
chr22	50885479	50885703	peak_750	27873	NM_002972	HPRD:06788	SBF1	ARSA;C22orf41;LMF2;MAPK8IP2;MIOX;MLC1;PLXNB2;PPP6R2;RP3-402G11.5;SBF1;TUBGCP6
chr22	50904375	50904599	peak_751	8977	NM_002972	HPRD:06788	SBF1	C22orf41;CPT1B;CTA-384D8.31;LMF2;MAPK8IP2;MIOX;MLC1;PLXNB2;RP3-402G11.5;SHANK3;TUBGCP6
chr3	186760567	186760791	peak_752	21014	NM_003032	HPRD:00184	ST6GAL1	ADIPOQ;ADIPOQ-AS1;AHSG;KNG1;RFC4;RP11-134F2.2;RP11-573D15.3;RPL39L;SNORA63.6;snR39B.2;ST6GAL1
chr7	150942556	150942780	peak_753	3081	NM_003078	HPRD:03440	SMARCD3
chr20	32000278	32000502	peak_754	-11015	NM_016082	HPRD:12189	CDK5RAP1	BPIFA1;C20orf134;C20orf144;CBFA2T2;MAPRE1;PXMP4;RP11-49G10.3;RP4-553F4.6;SNTA1;ZNF341
chr5	122110732	122110956	peak_755	153	NM_003100	HPRD:09332	SNX2
chr11	121461704	121461928	peak_756	138904	NM_003105	HPRD:03595	SORL1	SC5DL;SORL1
chr8	101225531	101225755	peak_757	55080	NM_003114	HPRD:04548	SPAG1	ANKRD46;FBXO43;KB-1615E4.2;PABPC1;RGS22;SNX31;SPAG1
chr20	34204059	34204283	peak_758	362	NM_003116	HPRD:04330	SPAG4
chr22	19344319	19344543	peak_759	-65192	NM_001835	HPRD:03172	CLTCL1	CLDN5;MRPL40;SLC25A1
chr12	49360157	49360381	peak_760	5372	NM_003394	HPRD:03548	WNT10B	AC073610.5;C12orf41;FKBP11;LMBR1L;MLL2;PRKAG1;RHEBL1;RP11-161H23.5;RP11-386G11.3;RP11-386G11.5;RP11-579D7.1;RP11-977B10.2;U6.25
chr8	146067434	146067658	peak_761	10906	NM_014066	HPRD:16301	COMMD5	RPL8
chr19	59073883	59074107	peak_762	3442	NR_027334	ENSG00000267858	LOC100131691
chr16	3169752	3169976	peak_763	-4265	NR_024166	ENSG00000263214	ZNF205-AS1	AC092117.1;CLDN6;CLDN9;CREBBP;FLYWCH1;KREMEN2;NLRC3;PKMYT1;PRSS27;THOC6;ZNF200;ZNF434;ZNF75A
chr2	208632429	208632653	peak_764	1602	NM_003468	HPRD:03427	FZD5
chr7	98547025	98547249	peak_765	-63651	NR_110102		LOC101927550	AC004893.11;SMURF1;TMEM130;TRRAP
chr7	90894669	90894893	peak_766	998	NM_003505	HPRD:04558	FZD1
chr7	90895304	90895528	peak_767	1633	NM_003505	HPRD:04558	FZD1
chr6	26033538	26033762	peak_768	146	NM_003513	HPRD:09105	HIST1H2AB
chr6	27839784	27840008	peak_769	203	NM_003533	HPRD:11908	HIST1H3I
chr6	26104242	26104466	peak_770	178	NM_003542		HIST1H4C
chr6	26204928	26205152	peak_771	167	NM_003545		HIST1H4E
chr3	133167371	133167595	peak_772	48644	NM_003571	HPRD:04444	BFSP2	BFSP2;CDV3;TOPBP1
chr19	41115372	41115596	peak_773	8207	NM_003573	HPRD:05274	LTBP4	AXL;BLVRB;C19orf47;C19orf54;CNTD2;EGLN2;HIPK4;SERTAD3;SHKBP1;TTC9B;U6.930
chr19	41116366	41116590	peak_774	9201	NM_003573	HPRD:05274	LTBP4	BLVRB;C19orf47;C19orf54;EGLN2;HIPK4;SERTAD3;SHKBP1;TTC9B;U6.930
chr19	41116956	41117180	peak_775	9791	NM_003573	HPRD:05274	LTBP4	BLVRB;C19orf47;C19orf54;EGLN2;HIPK4;SERTAD3;SHKBP1;TTC9B;U6.930
chr19	41111260	41111484	peak_776	4095	NM_003573	HPRD:05274	LTBP4	AXL;BLVRB;C19orf47;C19orf54;CNTD2;EGLN2;HIPK4;SERTAD3;SHKBP1;TTC9B;U6.930
chr5	172745043	172745267	peak_777	11351	NM_003714	HPRD:04717	STC2	BNIP1;C5orf41;CTB-33O18.3;U6.2
chr16	11349160	11349384	peak_778	767	NM_003745	HPRD:04669	SOCS1
chr22	36907585	36907809	peak_779	-4549	NM_024955	HPRD:08666	FOXRED2	APOL3;BX470187.1;C22orf33;ELFN2;IL2RB;RP5-1119A7.10;RP5-1170K4.7;TXN2
chr16	84129174	84129398	peak_780	21262	NM_003791	HPRD:04522	MBTPS1	ADAD2;ATP2C2;COTL1;HSDL1;KCNG4;MLYCD;NECAB2;OSGIN1;SLC38A8;TAF1C;USP10;ZDHHC7
chr8	145140251	145140475	peak_781	2839	NM_003801	HPRD:04334	GPAA1
chr1	167522563	167522787	peak_782	381	NM_003851	HPRD:09897	CREG1
chr17	21101793	21102017	peak_783	16003	NM_003876		TMEM11	AC087294.2;DHRS7B;MAP2K3;USP22
chr5	9154524	9154748	peak_784	-100629	NR_039779		MIR4636
chr11	67250532	67250756	peak_785	139	NM_003977	HPRD:10408	AIP
chr1	110163534	110163758	peak_786	443	NM_004037	HPRD:11808	AMPD2
chr10	133795182	133795406	peak_787	141	NM_004052		BNIP3
chr8	61193580	61193804	peak_788	262	NM_004056		CA8
chr15	85478464	85478688	peak_789	-45168	NM_002605	HPRD:09114	PDE8A
chr3	48264901	48265125	peak_790	176	NM_004345	HPRD:02722	CAMP
chr5	172195727	172195951	peak_791	2364	NM_004417	HPRD:02835	DUSP1
chr2	96810681	96810905	peak_792	386	NM_004418	HPRD:04348	DUSP2
chr17	7132224	7132448	peak_793	5527	NM_004422	HPRD:03690	DVL2	ACAP1;BCL6B;CLDN7;CTDNEP1;EFNB3;EIF5A;GPS2;KCTD11;MIR195;NEURL4;PLSCR3;SLC16A11;SLC16A13;SLC2A4;SLC35G6;SNORA48;snoU13.445;SPEM1;TMEM102;TNFSF12;WRAP53
chr16	2273578	2273802	peak_794	201	NM_004424	HPRD:04317	E4F1
chr3	184298151	184298375	peak_795	18676	NM_004443	HPRD:03502	EPHB3	ALG3;EIF2B5-AS1;MAGEF1
chr1	230203008	230203232	peak_796	178	NM_004481	HPRD:03782	GALNT2	ABCB10;C1orf96;TAF5L;U4.7
chr3	194118526	194118750	peak_797	1357	NM_004488	HPRD:01431	GP5
chr1	27683446	27683670	peak_798	9799	NM_004672	HPRD:05126	MAP3K6
chr19	46325979	46326203	peak_799	-7486	NM_030785	HPRD:09611	RSPH6A
chr15	83518420	83518644	peak_800	40152	NM_001080435	ENSG00000156232	WHAMM	AP3B2;BTBD1;C15orf40;FAM103A1;FSD2;HOMER2;SCARNA15
chr19	14143129	14143353	peak_801	689	NM_004843	HPRD:09247	IL27RA
chr7	28848765	28848989	peak_802	123156	NM_004904	HPRD:09896	CREB5
chr19	13264227	13264451	peak_803	3057	NM_004907	HPRD:09997	IER2	FARSA;LYL1;SYCE2
chr1	155058814	155059038	peak_804	7578	NM_004952	HPRD:03225	EFNA3	ADAR;AL590431.1;CHRNB2;DCST2;EFNA1;FDPS;FLAD1;KRTCAP2;LENEP;MTX1;PYGO2;RP11-29H23.1;RP11-307C12.11;RP11-61L14.2;SLC50A1;TRIM46;UBE2Q1;ZBTB7B;ADAR;CHRNB2;EFNA1;EFNA4;FAM189B;FDPS;FLAD1;IL6R;KRTCAP2;LENEP;MTX1;PYGO2;RP11-307C12.11;RP11-336K24.5;RP11-61L14.2;RUSC1;SLC50A1;TRIM46;UBE2Q1;ZBTB7B
chr9	130569233	130569457	peak_805	3885	NM_004957	HPRD:00642	FPGS	AK1;C9orf117;DPM2;ENG;FAM102A;FAM129B;RP11-379C10.1;RP11-395P17.3;SLC25A25;SNORA65;ST6GALNAC4;TTC16
chr20	44642904	44643128	peak_806	5469	NM_004994	HPRD:00387	MMP9
chr19	18272009	18272233	peak_807	8133	NM_005027	HPRD:04404	PIK3R2	LSM4;MPV17L2;PDE4C;RAB3A
chr14	74759774	74759998	peak_808	9881	NM_005050	HPRD:04446	ABCD4	ABCD4;ALDH6A1;SNORA7.5;SYNDIG1L;VSX2
chr3	49141981	49142205	peak_809	469	NM_005051	HPRD:07223	QARS
chr11	69514004	69514228	peak_810	4990	NM_005117	HPRD:04868	FGF19
chr22	50962381	50962605	peak_811	1540	NM_005138	HPRD:05042	SCO2
chr17	77757933	77758157	peak_812	6068	NM_005189	HPRD:14397	CBX2
chr1	36564272	36564496	peak_813	9931	NM_017825	HPRD:12432	ADPRHL2	COL8A2;EIF2C1;EIF2C3;LSM10;OSCP1;RP11-435D7.3;SH3D21;SNORA63.8;THRAP3;TRAPPC3;U4.68
chr19	17355652	17355876	peak_814	387	NM_005234	HPRD:00583	NR2F6
chr6	26234633	26234857	peak_815	471	NM_005320	HPRD:06764	HIST1H1D	ABT1;HIST1H1B;HIST1H1C;HIST1H1E;HIST1H2AB;HIST1H2AD;HIST1H2BE;HIST1H2BF;HIST1H2BG;HIST1H2BK;HIST1H3B;HIST1H3G;HIST1H3H;HIST1H3J;HIST1H4C;HIST1H4D;HIST1H4H;HIST1H4J;HIST1H4K;HIST1H4L;HMGN4
chr6	26017809	26018033	peak_816	119	NM_005325	HPRD:00820	HIST1H1A
chr8	57026261	57026485	peak_817	168	NM_005372	HPRD:01816	MOS
chr2	46378095	46378319	peak_818	-146334	NM_001430	HPRD:06787	EPAS1	AC017006.2;EPAS1
chr19	4428706	4428930	peak_819	-17157	NR_039901	miRBase:MI0017385	MIR4746	CREB3L3;PLIN3;SH3GL1;SHD;TMIGD2;UBXN6
chr3	193855478	193855702	peak_820	1659	NM_005524	HPRD:00770	HES1
chr15	78454583	78454807	peak_821	12976	NM_005530		IDH3A	ACSBG1;CRABP1;IREB2;SNORA63.4;TBC1D2B;WDR61
chr2	227662017	227662241	peak_822	1377	NM_005544	HPRD:00943	IRS1
chr18	57026273	57026497	peak_823	123	NM_005570	HPRD:03338	LMAN1
chr11	33891150	33891374	peak_824	109	NM_005574	HPRD:01586	LMO2	ABTB2;C11orf41;CAT;CD59;FBXO3;LMO2;NAT10
chr7	151216455	151216679	peak_825	443	NM_005614	HPRD:03188	RHEB
chr19	45997939	45998163	peak_826	-1548	NM_005619	HPRD:04421	RTN2
chr7	128829061	128829285	peak_827	460	NM_005631	HPRD:03294	SMO
chr7	128851835	128852059	peak_828	-12908	NM_015328	HPRD:11113	AHCYL2	AC025594.1;CCDC136;FAM40B;FAM71F2;IRF5;OPN1SW;RNU7-16P;RP11-309L24.2;SMO;snoU13.218;TNPO3;TSPAN33
chr17	27182083	27182307	peak_829	152	NM_005702	HPRD:08466	ERAL1
chr15	65425796	65426020	peak_830	266	NM_005707	HPRD:09736	PDCD7
chr17	7813778	7814002	peak_831	4449	NR_003000		SCARNA21	ALOX15B;ATP1B2;C17orf59;CHD3;CTC1;DNAH2;EFNB3;EIF5A;GUCY2D;HES7;KCTD11;KDM6B;PER1;PLSCR3;RANGRF;SLC2A4;snoU13.190;snoU13.445;SPEM1;TMEM88;TNFSF12;U8.4;WRAP53
chr2	238820248	238820472	peak_832	52173	NM_005855	HPRD:05515	RAMP1	AC012485.2;AC016757.1;RAMP1;RBM44;UBE2F
chr5	139494020	139494244	peak_833	424	NM_005859		PURA	C5orf32;EIF4EBP3;HBEGF;NDUFA2;NRG2;SLC35A4
chr6	27218898	27219122	peak_834	3508	NM_005865	HPRD:06205	PRSS16	HIST1H2BK;POM121L2;TRNAI6;U6.414;ZNF184
chr1	157803034	157803258	peak_835	8488	NM_005894	HPRD:03997	CD5L	FCRL2
chr3	196743033	196743257	peak_836	13368	NR_038285	ENSG00000228109	MFI2-AS1	NCBP2-AS1;PIGZ;RNU6-42;SENP5;U7.81
chr17	36871782	36872006	peak_837	-4050	NR_039879		MIR4726	C17orf96;CACNB1;CWC25;PCGF2;PIP4K2B;PSMB3;SOCS7
chr22	19163539	19163763	peak_838	2367	NM_005984	HPRD:01832	SLC25A1
chr14	103410545	103410769	peak_839	21664	NM_030943	HPRD:09314	AMN	AL117209.1;snoU13.273;snoU13.375;TRAF3;U6.530;EIF5;snoU13.273;snoU13.375;TRAF3
chr9	133927840	133928064	peak_840	43448	NM_006059	HPRD:05069	LAMC3	AIF1L;FAM78A;FIBCD1;LAMC3;NUP214;QRFP;RP11-544A12.8;RP11-83J21.3
chr8	134274198	134274422	peak_841	35237	NM_006096	HPRD:05586	NDRG1	NDRG1;SLA;TG;WISP1
chr12	48134334	48134558	peak_842	-15091	NM_006025	HPRD:12110	ENDOU
chr20	44536385	44536609	peak_843	3136	NM_006227	HPRD:01399	PLTP	ACOT8;AL050348.1;NCOA5;SLC12A5;TNNC2;U6atac.5;UBE2C;WFDC3;ZSWIM1
chr3	184081192	184081416	peak_844	533	NM_006232	HPRD:09082	POLR2H
chr11	111229464	111229688	peak_845	11094	NR_039712	miRBase:MI0016853	MIR4491	BTG4;C11orf93;RP11-794P6.3;U2.67
chr13	79175808	79176032	peak_846	1775	NM_006237	HPRD:03379	POU4F1
chr1	212459460	212459684	peak_847	693	NM_006243	HPRD:03384	PPP2R5A
chr2	74689010	74689234	peak_848	3415	NM_006302	HPRD:03214	MOGS
chr3	49008004	49008228	peak_849	-19225	NM_017732	HPRD:17842	P4HTM	AMT;ARIH2;ATRIP;BSN;CCDC72;CDC25A;FBXW12;LAMB2;MIR425;PRKAR2A-AS1;QARS;SPINK8;TCTA;U7.127;WDR6
chr12	49959875	49960099	peak_850	235	NM_006337	HPRD:11298	MCRS1
chr13	77566098	77566322	peak_851	151	NM_006493		CLN5
chr6	28890919	28891143	peak_852	737	NM_006510	HPRD:15996	TRIM27
chr2	219735797	219736021	peak_853	-9346	NM_025216	HPRD:16207	WNT10A	AC073128.10;ARPC2;BCS1L;CCDC108;CDK5R2;FAM134A;FEV;IHH;MIR375;NHEJ1;PLCD4;PRKAG3;STK36;TUBA4A;U3.76;U6.91;USP37;ZFAND2B
chr2	219736295	219736519	peak_854	-8848	NM_025216	HPRD:16207	WNT10A	AC073128.10;ARPC2;BCS1L;CCDC108;CDK5R2;FAM134A;FEV;IHH;MIR375;NHEJ1;PLCD4;PRKAG3;STK36;TUBA4A;U3.76;U6.91;USP37;ZFAND2B
chr19	12995703	12995927	peak_855	2202	NM_006563	HPRD:07197	KLF1
chr6	144263321	144263545	peak_856	66108	NM_002656	HPRD:16010	PLAGL1	C6orf94;LTV1;PHACTR2;PLAGL1;RP1-91J24.3;RP11-436I24.1;SF3B5;STX11
chr11	65414854	65415078	peak_857	-1697	NR_039709		MIR4489
chr14	74036405	74036629	peak_858	754	NM_006821	HPRD:10173	ACOT2	COQ6;DNAL1;NUMB;PNMA1;PTGR2;RP3-414A15.2;RP4-647C14.2;RP4-693M11.3;ZFYVE1;ZNF410
chr12	113830711	113830935	peak_859	10869	NM_006843	HPRD:01633	SDS	DDX54;DTX1;PLBD2;RP11-82C23.2;SDSL;TPCN1
chr14	24808920	24809144	peak_860	210	NM_006871	HPRD:09315	RIPK3
chr14	24808216	24808440	peak_861	914	NM_006871	HPRD:09315	RIPK3
chr6	31933587	31933811	peak_862	-5253	NM_004197	HPRD:07281	STK19
chr8	146156888	146157112	peak_863	19274	NM_006958	HPRD:03163	ZNF16	AF186192.1;ARHGAP39;C8orf33;LRRC14;SPATC1;TONSL;ZNF7
chr12	69651492	69651716	peak_864	15394	NR_031692		MIR1279	BEST3;CCT2;CPSF6;FRS2;LRRC10;LYZ
chr11	130275701	130275925	peak_865	22726	NM_007037	HPRD:05531	ADAMTS8	ADAMTS15;ADAMTS8;RP11-890B15.2
chr14	20841571	20841795	peak_866	29910	NM_005484	ENSG00000129484	PARP2	AL163636.2;CCNB1IP1;EDDM3A;OSGEP;PARP2;PNP;RNASE10;RNASE11;RNASE9;RP11-203M5.7;SNORD126;TEP1;TMEM55B
chr1	152081052	152081276	peak_867	6766	NM_007113	ENSG00000159450	TCHH
chr3	52521721	52521945	peak_868	-7523	NM_015136	HPRD:09778	STAB1	C3orf78;GLYCTK;GNL3;SEMA3G;SNORD69;TNNC1;U6.1241
chr3	52526059	52526283	peak_869	-3185	NM_015136	HPRD:09778	STAB1
chr17	19880821	19881045	peak_870	236	NM_007202	HPRD:05259	AKAP10
chr12	51758024	51758248	peak_871	-17673	NM_001971	HPRD:00553	CELA1	BIN2;CSRNP2;DAZAP2;LETMD1;SLC11A2;SLC4A8;U6.479
chr19	50370233	50370457	peak_872	477	NM_007254	HPRD:09284	PNKP
chr1	6453247	6453471	peak_873	467	NM_007274	HPRD:12517	ACOT7
chr9	133759803	133760027	peak_874	9310	NM_198180	HPRD:17813	QRFP	ABL1;EXOSC2;FAM78A;FIBCD1;FUBP3;LAMC3;NUP214;PRDM12;RP11-544A12.8;RP11-83J21.3;SNORA31.16;TOR1A
chr12	76425232	76425456	peak_875	212	NM_007350		PHLDA1
chr7	107688368	107688592	peak_876	-44676	NM_002291	HPRD:01029	LAMB1	LAMB1;LAMB4;NRCAM;U3.56
chr11	33680219	33680443	peak_877	41955	NM_001166692		C11orf91	ABTB2;AL122015.1;C11orf41;CD59;FBXO3;HIPK3;NAT10;RP11-348A11.4;RP4-541C22.5;WT1-AS
chr1	14057467	14057691	peak_878	-18297	NM_012231	HPRD:03120	PRDM2	C1orf196;RP5-1177E19.2;SCARNA11.3
chr1	14075865	14076089	peak_879	101	NM_012231	HPRD:03120	PRDM2	RP5-1177E19.2
chr2	46770114	46770338	peak_880	359	NM_012249		RHOQ
chr19	59010748	59010972	peak_881	12572	NM_012254	HPRD:04499	SLC27A5	MZF1;TRIM28;VN1R1;ZBTB45;ZNF324;ZNF324B;ZNF329;ZNF446;ZNF544;ZNF837
chr7	119915219	119915443	peak_882	1609	NM_012281	HPRD:09254	KCND2
chr3	195163453	195163677	peak_883	252	NM_012287	HPRD:09681	ACAP2
chr7	77649044	77649268	peak_884	179709	NM_020432	HPRD:15130	PHTF2	RP5-1185I7.1;TMEM60
chr7	77648538	77648762	peak_885	179203	NM_020432	HPRD:15130	PHTF2	RP5-1185I7.1;TMEM60
chr19	18433717	18433941	peak_886	172	NM_012321	HPRD:06284	LSM4
chr1	153631240	153631464	peak_887	222	NM_012437	HPRD:06111	SNAPIN
chr7	72988250	72988474	peak_888	4651	NM_012453	HPRD:09319	TBL2
chr12	124229208	124229432	peak_889	-17722	NM_207437	HPRD:13473	DNAH10	DNAH10;EIF2B1;RILPL1
chr17	73844586	73844810	peak_890	-3900	NM_199242	HPRD:10598	UNC13D
chr7	44121823	44122047	peak_891	204	NM_013284	HPRD:16208	POLM
chr8	145622389	145622613	peak_892	-3056	NR_030635		MIR939
chr7	44571583	44571807	peak_893	9219	NM_013389	HPRD:09725	NPC1L1	AC013436.6;AEBP1;CAMK2B;H2AFV;NUDCD3;POLD2;PURB;U6.148
chr6	31696150	31696374	peak_894	1777	NM_013974	HPRD:09204	DDAH2
chr22	46762862	46763086	peak_895	31676	NM_018006	HPRD:15571	TRMU	C22orf40;CELSR1;PKDREJ;TRMU
chr5	156816226	156816450	peak_896	-43609	NM_001001343	HPRD:17524	FNDC9	ADAM19;FNDC9;MED7
chr20	44003705	44003929	peak_897	3140	NM_014477	HPRD:12733	TP53TG5	ACOT8;AL050348.1;CTSA;DBNDD2;NCOA5;PIGT;RBPJL;RP3-461P17.9;SDC4;SPINT3;SPINT4;STK4;U6atac.5;UBE2C;WFDC13;WFDC3;WFDC5;WFDC6;WFDC8;ZSWIM1
chrX	55026790	55027014	peak_898	146	NM_014481		APEX2
chr2	122038636	122038860	peak_899	4030	NM_014553	HPRD:18175	TFCP2L1
chr16	75285257	75285481	peak_900	157	NM_014567	HPRD:04248	BCAR1
chr9	96320863	96321087	peak_901	-17934	NM_005392	HPRD:05071	PHF2	BARX1;PTPDC1;RP11-165J3.5;RP11-165J3.6;SUSD3;U6.165
chr1	144881488	144881712	peak_902	50765	NM_014644	HPRD:10482	PDE4DIP
chr1	144859700	144859924	peak_903	72553	NM_014644	HPRD:10482	PDE4DIP	U2.32
chr3	11643264	11643488	peak_904	2679	NM_014667	HPRD:11672	VGLL4	VGLL4
chr3	11600179	11600403	peak_905	10107	NM_014667	HPRD:11672	VGLL4
chr2	11770117	11770341	peak_906	40100	NM_012344	HPRD:05704	NTSR2	AC012456.3;AC012456.4;LPIN1;NTSR2
chr7	156931862	156932086	peak_907	319	NM_014671	HPRD:15604	UBE3C
chr1	17287170	17287394	peak_908	19891	NM_002403	HPRD:01137	MFAP2	ATP13A2;PADI2;SDHB
chr10	46999473	46999697	peak_909	6039	NM_014696		GPRIN2
chr10	46998900	46999124	peak_910	5466	NM_014696		GPRIN2
chr1	226053532	226053756	peak_911	16776	NM_014698	HPRD:13817	TMEM63A	AC092811.1;C1orf55;ENAH;H3F3A;LEFTY1;LIN9;RP11-275I14.4;RP4-559A3.7/PYCR2
chr1	226044504	226044728	peak_912	25804	NM_014698	HPRD:13817	TMEM63A	AC092811.1;ACBD3;C1orf55;LBR;LEFTY1;LIN9;MIXL1;RP4-559A3.7/PYCR2;TMEM63A
chr16	31089531	31089755	peak_913	3900	NM_014699	HPRD:15886	ZNF646
chr7	111368311	111368535	peak_914	-80138	NR_103806	ENSG00000225572	DOCK4-AS1	AC003077.1;IMMP2L;LRRN3
chr16	1568161	1568385	peak_915	-10469	NM_024600	ENSG00000131634	TMEM204	BAIAP3;C16orf11;C16orf42;CCDC154;CLCN7;HN1L;IFT140;MAPK8IP3;PTX4;TELO2
chr14	70175444	70175668	peak_916	-58273	NM_006925	ENSG00000100650	SRSF5	C14orf162;KIAA0247;SLC10A1;SLC39A9;SLC8A3;SNORA11.1
chr2	64863571	64863795	peak_917	17363	NM_014755	HPRD:18040	SERTAD2	AC007365.1;AC007386.4;AC008074.3;AFTPH;RAB1A;SERTAD2;SNORA74.1;snoU13.203;U6.1143;U6.1275
chr2	75874140	75874364	peak_918	343	NM_014763		MRPL19
chr3	150127436	150127660	peak_919	760	NM_014779	HPRD:11101	TSC22D2
chr11	73019674	73019898	peak_920	123	NM_014786	HPRD:10658	ARHGEF17
chr11	73073152	73073376	peak_921	-14141	NM_032871	HPRD:15544	RELT
chr9	37746424	37746648	peak_922	-7264	NM_144964	HPRD:15242	TRMT10B	ALDH1B1;FBXO10;FRMPD1;GRHPR;MCART1;SHB;ZBTB5
chr7	97823158	97823382	peak_923	-18296	NM_177455	HPRD:16356	BHLHA15	BAIAP2L1;BHLHA15;LMTK2;NPTX2;TECPR1;TMEM130
chr11	117266190	117266414	peak_924	67731	NM_014956	HPRD:10854	CEP164	AP000892.4;DSCAML1;FXYD2;FXYD6;PCSK7;SCARNA11.2;SIK3;TMPRSS4
chr6	72891989	72892213	peak_925	-30413	NM_014989	HPRD:09435	RIMS1
chr8	99169872	99170096	peak_926	39916	NM_015029	HPRD:03923	POP1	C8orf47;MATN2;U6.1186;U7.118
chr5	179290625	179290849	peak_927	-4897	NM_016175	HPRD:17420	C5orf45
chr12	49391316	49391540	peak_928	1660	NM_015086	HPRD:10294	DDN
chr11	64684445	64684669	peak_929	165	NM_015104	HPRD:17186	ATG2A
chr17	3954156	3954380	peak_930	-86510	NM_005173	HPRD:03568	ATP2A3	ATP2A3;C17orf85;CAMKK1;GGT6;GSG2;P2RX5;snoU13.257;TAX1BP3;ATP2A3;C17orf85;CAMKK1;ZZEF1
chr17	3920858	3921082	peak_931	-53212	NM_005173	HPRD:03568	ATP2A3	ANKFY1;ATP2A3;C17orf85;CAMKK1;GSG2;P2RX5;snoU13.257;ZZEF1
chr3	16419339	16419563	peak_932	112784	NM_138381	HPRD:14446	OXNAD1	DPH3;RFTN1
chr8	67342210	67342434	peak_933	1059	NM_015169	HPRD:15277	RRS1
chr16	28123132	28123356	peak_934	-48414	NM_144675	HPRD:14464	GSG1L	GSG1L;NPIPL1;SBK1;SNORA25.5;U6.638;XPO6
chr3	47030090	47030314	peak_935	-6702	NM_144716	HPRD:13007	CCDC12
chr5	66461698	66461922	peak_936	30807	NM_005582	HPRD:03749	CD180	CD180
chr11	111592488	111592712	peak_937	44569	NM_002716	HPRD:04384	PPP2R1B	BTG4;FDXACB1;HSPB2;RP11-794P6.3
chr11	111594265	111594489	peak_938	42792	NM_002716	HPRD:04384	PPP2R1B	AP001781.1;BTG4;FDXACB1;PPP2R1B;RP11-794P6.6;SIK2
chr11	47869832	47870056	peak_939	113	NM_015231	HPRD:16254	NUP160
chr22	18301130	18301354	peak_940	41186	NR_103718	ENSG00000269220	LINC00528	BID;MIR648;XXbac-B461K10.4/MICAL3;XXbac-B476C20.9
chr21	45660585	45660809	peak_941	190	NM_015259	HPRD:05757	ICOSLG
chr5	133914113	133914337	peak_942	52427	NM_015288	HPRD:15124	JADE2
chr19	36103664	36103888	peak_943	130	NM_015302	ENSG00000249115	HAUS5
chr9	131767629	131767853	peak_944	22891	NM_020145	HPRD:15334	SH3GLB2	DOLK;DOLPP1;FAM73B;LRRC8A;PHYHD1;SH3GLB2;snoU13.371;TBC1D13;ZDHHC12
chr9	34126308	34126532	peak_945	351	NM_015397	HPRD:10031	DCAF12
chr20	25284113	25284337	peak_946	55519	NM_002862	HPRD:00720	PYGB	ACSS1;GINS1;PYGB;RP4-694B14.5
chr1	179851778	179852002	peak_947	713	NM_015602	HPRD:13958	TOR1AIP1
chr4	84205569	84205793	peak_948	386	NM_015697	HPRD:13062	COQ2
chr16	2578578	2578802	peak_949	2719	NM_001048212	ENSG00000205923	CEMP1
chr5	32419982	32420206	peak_950	24750	NM_016107	HPRD:15730	ZFR	GOLPH3;MIR579;PDZD2;SUB1;ZFR
chr2	32582299	32582523	peak_951	315	NM_016252	HPRD:05731	BIRC6
chr11	67287516	67287740	peak_952	3271	NM_016366	HPRD:09535	CABP2
chr19	56156222	56156446	peak_953	1348	NM_016535	HPRD:15858	ZNF581
chr19	19750834	19751058	peak_954	3530	NM_016573	HPRD:11005	GMIP
chr11	60709402	60709626	peak_955	9743	NM_016582	HPRD:11565	SLC15A3
chr7	77045439	77045663	peak_956	166	NM_017439	HPRD:18671	GSAP
chr6	157505401	157505625	peak_957	239778	NM_018452	ENSG00000215712	TMEM242	ARID1B;RP1-137K2.2;SNORD28.1;snoU13.460;SYNJ2
chr2	71295613	71295837	peak_958	317	NM_017567	HPRD:08441	NAGK	MCEE
chr17	8093329	8093553	peak_959	123	NM_017622	HPRD:13368	C17orf59
chr15	69692338	69692562	peak_960	-14135	NM_004856	HPRD:05455	KIF23	SNORA77.2
chr19	14030543	14030767	peak_961	13699	NM_017721	HPRD:08616	CC2D1A	AC022098.1;MIR181C;MIR24-2;MRI1;PRKACA;RFX1;RLN3;STX10
chr17	56439856	56440080	peak_962	-10369	NM_003168	HPRD:16026	SUPT4H1	BZRAP1;EPX;HSF5;MKS1;MTMR4;OR4D1;RNF43
chr7	769229	769453	peak_963	-2028	NM_002735	HPRD:01485	PRKAR1B
chr19	49242607	49242831	peak_964	1251	NM_017805	HPRD:15214	RASIP1	BCAT2;DBP;FTL;FUT2;KCNA7;LMTK3;NTF4;SLC17A7;SPACA4;SPHK2;TMEM143;TULP2
chr19	19230806	19231030	peak_965	18392	NM_017814	HPRD:07905	TMEM161A	HAPLN4;NR2C2AP;RFXANK;SLC25A42;SUGP1;SUGP2;TM6SF2
chr18	29598726	29598950	peak_966	393	NM_017831	HPRD:11500	RNF125
chr15	65578585	65578809	peak_967	321	NM_017851	HPRD:07919	PARP16
chr19	58089945	58090169	peak_968	186	NM_017879	HPRD:07926	ZNF416
chr1	53685853	53686077	peak_969	324	NM_017887	HPRD:07929	C1orf123
chr20	47835874	47836098	peak_970	154	NM_017895	HPRD:10859	DDX27
chr1	55266701	55266925	peak_971	128	NM_017904	HPRD:07932	TTC22
chr13	114149955	114150179	peak_972	4759	NM_017905	HPRD:12612	TMCO3	ADPRHL1;CUL4A;DCUN1D2-AS2;GRTP1-AS1;LAMP1;MCF2L-AS1;PROZ
chr22	46684282	46684506	peak_973	8163	NR_024009		GTSE1-AS1	ATXN10;C22orf40;CELSR1;CTA-941F9.9;PKDREJ;PPARA;RP6-109B7.4;TRMU
chr7	66413490	66413714	peak_974	27399	NM_017994	HPRD:08541	TMEM248	C7orf42;KCTD7;RABGEF1;snoU13.268
chr3	183490083	183490307	peak_975	53198	NM_024871	HPRD:07793	MAP6D1	ABCC5;AC131160.1;CAMK2N2;EIF2B5;KLHL24;KLHL6;MAP6D1;MCF2L2;MIR1224;SNORA63.7;VWA5B2;YEATS2;YEATS2-AS1
chr16	24942233	24942457	peak_976	84354	NM_018054	HPRD:12207	ARHGAP17	ARHGAP17;LCMT1;SLC5A11
chr1	109235160	109235384	peak_977	337	NM_018061	HPRD:07664	PRPF38B
chr14	50101003	50101227	peak_978	833	NM_018139	HPRD:12627	DNAAF2
chr17	57287416	57287640	peak_979	157	NM_018149	HPRD:08551	SMG8
chr9	131549540	131549764	peak_980	166	NM_018201	HPRD:18163	TBC1D13
chr11	66358332	66358556	peak_981	2110	NM_018219	HPRD:07699	CCDC87	BANF1;BRMS1;CD248;CTSF;LRFN4;MRPL11;NPAS4;PC;RBM4;RBM4B;RHOD;RNU7-23P;RP11-658F2.8;RP11-867G23.10;SNORA43.2;SPTBN2;U3.74;U4.2;ZDHHC24
chr5	76787917	76788141	peak_982	303	NM_018268		WDR41	AC008581.1;AC024568.1;CTC-564N23.2;OTP;PDE8B;SNORA47
chr16	68056991	68057215	peak_983	256	NM_017803	HPRD:08624	DUS2
chr13	113834132	113834356	peak_984	21276	NM_003891	HPRD:07182	PROZ	ATP11A-AS1;CUL4A;DCUN1D2-AS2;F7;GRTP1;GRTP1-AS1;MCF2L;MCF2L-AS1;PROZ
chr2	239147711	239147935	peak_985	942	NM_018645	HPRD:11021	HES6
chr8	92052812	92053036	peak_986	279	NM_018710	HPRD:13233	TMEM55A
chr4	140640605	140640829	peak_987	53795	NM_002413	HPRD:03436	MGST2	RP11-392B6.1;SCOC;SNORD112.19
chr5	140209214	140209438	peak_988	1819	NM_018909	HPRD:07324	PCDHA6
chr17	80333034	80333258	peak_989	945	NM_018949	HPRD:02938	UTS2R
chr7	27213014	27213238	peak_990	829	NM_018951	HPRD:00845	HOXA10	AC004080.12;AC004540.4;EVX1;HOTAIRM1;HOTTIP;HOXA13;HOXA2;HOXA5;RP1-170O19.2
chr6	153323701	153323925	peak_991	112	NM_019041	HPRD:17613	MTRF1L
chr1	20141363	20141587	peak_992	296	NM_019062	HPRD:07885	RNF186
chr6	32056970	32057194	peak_993	20069	NM_019105	HPRD:02993	TNXB	AGER;AGPAT1;APOM;ATF6B;BAG6;C4A;C6orf26;C6orf27;CFB/XXbac-BPG116M5.17;CSNK2B;DDX39B-AS1;EHMT2;FKBPL;HLA-DOB;HLA-DRA;HSPA1A;LSM2;LY6G5B;LY6G6D;MIR1236;NEU1;SKIV2L;SNORD117;TAP1;TNXB;U6.1230;XXbac-BPG154L12.4
chr19	1047063	1047287	peak_994	7073	NM_019112	HPRD:09255	ABCA7
chr9	131669999	131670223	peak_995	-13063	NM_174933	HPRD:17850	PHYHD1	DOLK;LRRC8A;RP11-216B9.6;snoU13.371;TBC1D13;ZDHHC12
chr7	100028007	100028231	peak_996	865	NM_019606	HPRD:07889	MEPCE
chr2	85198471	85198695	peak_997	352	NM_020122	HPRD:13761	KCMF1
chr11	67207573	67207797	peak_998	-2532	NM_005608		PTPRCAP
chr22	50682203	50682427	peak_999	1085	NM_020461	HPRD:15589	TUBGCP6
chr14	63671476	63671700	peak_1000	486	NM_020663	HPRD:09632	RHOJ
chr19	1848204	1848428	peak_1001	136	NM_020695	HPRD:15478	REXO1
chr19	1827708	1827932	peak_1002	5732	NR_034114	ENSG00000267244	LOC100288123
chr2	8890254	8890478	peak_1003	68253	NM_002166	HPRD:02664	ID2	AC011747.7;ASAP2;ID2;MBOAT2
chr18	30350275	30350499	peak_1004	2587	NM_020805	HPRD:17238	KLHL14
chr10	30316287	30316511	peak_1005	32089	NM_020848	ENSG00000165757	KIAA1462	U6.201
chr10	30315554	30315778	peak_1006	32822	NM_020848	ENSG00000165757	KIAA1462	U6.201
chr4	77662804	77663028	peak_1007	156086	NM_001029870	HPRD:18789	SOWAHB	AC112249.1;ANKRD56;ART3;SEPT11;SHROOM3;STBD1;U6.651
chr19	17444203	17444427	peak_1008	1323	NM_020959	HPRD:17223	ANO8	ABHD8;BST2;DDA1;MRPL34;NR2F6;NXNL1;PLVAP
chr17	39538270	39538494	peak_1009	254	NM_021013	HPRD:04137	KRT34
chr6	26250544	26250768	peak_1010	179	NM_021018	HPRD:11910	HIST1H3F
chr8	121823920	121824144	peak_1011	277	NM_021021	HPRD:02490	SNTB1	MTBP
chr13	98086907	98087131	peak_1012	544	NM_021033		RAP2A
chr19	58797048	58797272	peak_1013	6842	NM_021089	HPRD:01919	ZNF8
chr5	54527502	54527726	peak_1014	1205	NM_021147	HPRD:06375	CCNO	DHX29;GPX8;MIR449A
chr6	31627604	31627828	peak_1015	833	NM_021184	HPRD:12883	C6orf47
chr19	16472607	16472831	peak_1016	37068	NM_016270	HPRD:03602	KLF2	AP1M1;C19orf44;EPS15L1;KLF2
chr17	62008624	62008848	peak_1017	968	NM_000626	HPRD:00922	CD79B
chr19	50249695	50249919	peak_1018	16708	NM_021733	HPRD:09748	TSKS	ATF5;BCL2L12;C19orf76;FLT3LG;FUZ;NOSIP;NTF4;PIH1D1;PNKP;PTH2;PTOV1;RCN3;RPL13A;RPS11;RRAS;SCAF1;SIGLEC16;SLC17A7;TBC1D17;TSKS;U3.44
chr6	35420226	35420450	peak_1019	200	NM_021922	HPRD:02943	FANCE
chr3	119528856	119529080	peak_1020	27411	NM_003889	HPRD:04346	NR1I2	C3orf15;CD80;GPR156;RP11-169N13.4
chr11	124746208	124746432	peak_1021	11015	NM_022370	HPRD:10554	ROBO3
chr1	176175958	176176182	peak_1022	310	NM_022457	HPRD:07455	RFWD2
chr16	781511	781735	peak_1023	4377	NM_032304	HPRD:17087	HAGHL
chr1	170695403	170695627	peak_1024	62202	NM_006902	HPRD:01337	PRRX1	GORAB;PRRX1
chr3	158519841	158520065	peak_1025	238	NM_022736	HPRD:07851	MFSD1	GFM1;IQCJ-SCHIP1;LXN;MFSD1
chr7	128451808	128452032	peak_1026	-18563	NM_001458	HPRD:00018	FLNC	AC025594.1;CALU;FAM71F1;FAM71F2;OPN1SW;RP11-286H14.8;RP11-309L24.2;TNPO3;TSPAN33
chr16	31519420	31519644	peak_1027	208	NM_022744	HPRD:07839	C16orf58
chr3	123679988	123680212	peak_1028	155	NM_022757	HPRD:07801	CCDC14	ROPN1
chr1	110882684	110882908	peak_1029	851	NM_022768	HPRD:05832	RBM15
chr2	239161492	239161716	peak_1030	-12839	NM_018645	HPRD:11021	HES6	AC012485.2;AC016757.1;AC016757.3;PER2;RAMP1;RBM44;SCLY;TRAF3IP1;UBE2F
chr8	144688691	144688915	peak_1031	2981	NM_023078	HPRD:15196	PYCRL
chr12	125550019	125550243	peak_1032	206	NM_023928	HPRD:12391	AACS
chr12	125621141	125621365	peak_1033	71328	NM_023928	HPRD:12391	AACS	AACS
chr16	30545836	30546060	peak_1034	246	NM_023931		ZNF747
chrX	154255152	154255376	peak_1035	200	NM_023934		FUNDC2
chr7	27186879	27187103	peak_1036	209	NR_038831	ENSG00000254369	HOXA-AS3
chr7	6629966	6630190	peak_1037	163	NM_024067	HPRD:12913	C7orf26
chr7	99817741	99817965	peak_1038	982	NM_024070	ENSG00000213413	PVRIG
chr17	40256778	40257002	peak_1039	7861	NM_024119	HPRD:13115	DHX58
chr2	220042971	220043195	peak_1040	144	NM_024293	HPRD:12807	FAM134A
chr6	34664126	34664350	peak_1041	389	NM_022758	HPRD:12837	C6orf106
chr10	104180827	104181051	peak_1042	-1248	NM_002779	HPRD:09085	PSD
chr1	153748233	153748457	peak_1043	577	NM_024330	HPRD:11967	SLC27A3
chr1	29040615	29040839	peak_1044	-22406	NM_016258	HPRD:06587	YTHDF2	GMEB1;OPRD1;PHACTR4;RCC1;RP11-242O24.5;SNORA61;TAF12;TRNAU1AP;YTHDF2
chr1	31656693	31656917	peak_1045	55929	NM_024522	HPRD:07786	NKAIN1	FABP3;NKAIN1;PEF1;RP11-266K22.2;RP5-1166H10.2;SERINC2;SNRNP40
chr7	99758011	99758235	peak_1046	-1821	NM_018275	HPRD:07716	C7orf43
chr14	75538197	75538421	peak_1047	2029	NM_024643	HPRD:16607	ZC2HC1C	BATF;DLST;PGF;RP11-293M10.1;RP11-950C14.7;RPS6KL1;TMED10;U6.516
chr14	73957864	73958088	peak_1048	337	NM_024644		C14orf169	AC005280.2;DNAL1;NUMB;PAPLN;PNMA1;PTGR2;RBM25;RP1-240K6.3;RP3-414A15.2;RP4-647C14.2;RP4-647C14.3;RP4-693M11.3;ZFYVE1
chr15	101523672	101523896	peak_1049	64324	NM_024652	HPRD:14319	LRRK1	AC023024.1;ALDH1A3;CHSY1;LINS;LRRK1;SNRPA1
chr19	50810274	50810498	peak_1050	22248	NM_004977	HPRD:08886	KCNC3	AC010325.1;CLEC11A;CTU1;GPR32;KCNC3;MYH14;NAPSA;PNKP;POLD1;SIGLEC16;TBC1D17;U3.44
chr16	84690593	84690817	peak_1051	8574	NM_024731	HPRD:12675	KLHL36	COTL1;CRISPLD2;HSDL1;KIAA0513;USP10;ZDHHC7;COTL1;HSDL1;KCNG4;KIAA1609;USP10;ZDHHC7
chr15	59225497	59225721	peak_1052	243	NM_017968	HPRD:07819	SLTM
chr1	247267160	247267384	peak_1053	402	NM_024804	HPRD:07783	ZNF669
chr16	28922122	28922346	peak_1054	14298	NM_024816	HPRD:17948	RABEP2	ATP2A1;CD19;NFATC2IP;SBK1;SNORA43.4
chr22	50920977	50921201	peak_1055	936	NM_024866	HPRD:10563	ADM2	C22orf41;LMF2;MAPK8IP2;PLXNB2
chr3	183543024	183543248	peak_1056	257	NM_024871	HPRD:07793	MAP6D1
chr3	183535038	183535262	peak_1057	8243	NM_024871	HPRD:07793	MAP6D1	KLHL24;KLHL6;YEATS2
chr7	5530901	5531125	peak_1058	4535	NR_030318		MIR589
chr11	65628148	65628372	peak_1059	388	NM_025128	HPRD:09419	MUS81
chr3	196674421	196674645	peak_1060	5039	NR_024388		NCBP2-AS2	AC023797.1;FBXO45;MFI2-AS1;PIGZ;SENP5;TM4SF19;U7.81
chr8	126445631	126445855	peak_1061	1292	NM_025195	HPRD:09863	TRIB1	RP11-6D1.5
chr12	132414542	132414766	peak_1062	841	NM_025215	HPRD:10481	PUS1
chr2	219757501	219757725	peak_1063	12358	NM_025216	HPRD:16207	WNT10A	AC053503.6;AC073128.10;BCS1L;CDK5R2;FAM134A;FEV;IHH;MIR375;NHEJ1;PLCD4;PRKAG3;PTPRN;STK36;TUBA4A;U3.76;USP37;WNT6;ZFAND2B
chr8	145770534	145770758	peak_1064	-16188	NM_001001795		C8orf82
chr14	105995695	105995919	peak_1065	2854	NM_025268	HPRD:14652	TMEM121
chr17	17696334	17696558	peak_1066	-13603	NM_144774	ENSG00000226746	SMCR5	DRG2;FLCN;MIR33B;PEMT;RAI1;SREBF1
chr17	17700571	17700795	peak_1067	16176	NR_106835		MIR6777	AC122129.3;ATPAF2;RAI1;SREBF1
chr17	44845677	44845901	peak_1068	50337	NM_030753	HPRD:01318	WNT3	GOSR2;WNT3
chr8	144378452	144378676	peak_1069	5005	NM_030895		ZNF696
chr19	8645666	8645890	peak_1070	-3447	NM_012335	HPRD:03282	MYO1F
chr19	10812142	10812366	peak_1071	142	NM_031209	HPRD:17943	QTRT1	AC011475.1;AC011475.2;C19orf38;CDKN2D;ILF3;KEAP1;MIR199A1;SLC44A2;U7.5;YIPF2
chr19	10812732	10812956	peak_1072	732	NM_031209	HPRD:17943	QTRT1	AC011475.1;AC011475.2;C19orf38;CDKN2D;ILF3;KEAP1;MIR199A1;SLC44A2;U7.5;YIPF2
chr8	144940477	144940701	peak_1073	12043	NM_031308		EPPK1	BOP1;EXOSC4;GPAA1;GS1-393G12.12;MIR661;NRBP2;PUF60;RP11-429J17.8;RP11-909N17.2;SPATC1;VPS28
chr8	144945261	144945485	peak_1074	7259	NM_031308		EPPK1	BOP1;EXOSC4;GPAA1;GS1-393G12.12;MIR661;NRBP2;PUF60;RP11-429J17.8;RP11-909N17.2;SPATC1;VPS28
chr8	145559673	145559897	peak_1075	158	NM_031309	HPRD:16166	SCRT1
chr5	140167822	140168046	peak_1076	2213	NM_018900	HPRD:07319	PCDHA1
chr7	150779306	150779530	peak_1077	995	NM_031434	HPRD:12910	TMUB1
chr14	62547712	62547936	peak_1078	-36251	NM_001039785		LINC00643	SNAPC1;SYT16
chr6	159420755	159420979	peak_1079	331	NM_031924	HPRD:15279	RSPH3
chr5	140683299	140683523	peak_1080	201	NM_031947	HPRD:12180	SLC25A2
chr22	31740722	31740946	peak_1081	1415	NM_014323	HPRD:05522	PATZ1
chr19	4548166	4548390	peak_1082	-8242	NM_052972		LRG1
chr1	85666144	85666368	peak_1083	472	NM_032184	ENSG00000097096	SYDE2
chr20	40143391	40143615	peak_1084	103630	NM_032221	HPRD:13049	CHD6	EMILIN3
chr17	42092112	42092336	peak_1085	121	NM_032376	HPRD:14623	TMEM101
chr17	42089226	42089450	peak_1086	3007	NM_032376	HPRD:14623	TMEM101
chr8	144672068	144672292	peak_1087	7378	NM_001960	HPRD:00560	EEF1D	BOP1;EPPK1;EXOSC4;GPAA1;MIR661;NRBP2;PUF60;RP11-429J17.8;RP11-909N17.2;SPATC1;TIGD5;ZNF707
chr7	73790217	73790441	peak_1088	-77791	NM_005685	HPRD:08379	GTF2IRD1	CLIP2;CTB-51J22.1;ELN;GTF2IRD1;LIMK1;MIR590;RFC2
chr13	115090740	115090964	peak_1089	10887	NM_032436	HPRD:10707	CHAMP1	CDC16;CUL4A;RASA3;UPF3A
chr9	124461599	124461823	peak_1090	-43353	NM_032552	HPRD:09903	DAB2IP	DAB2IP;NDUFA8;RP11-524G24.2;TTLL11
chr9	124522480	124522704	peak_1091	17528	NM_032552	HPRD:09903	DAB2IP	DAB2IP;RP11-524G24.2;TTLL11
chr11	75511367	75511591	peak_1092	-14733	NM_003369		UVRAG
chr17	8026313	8026537	peak_1093	985	NM_032580	HPRD:09729	HES7	NCRNA00324;PER1;SLC25A35;U8.4
chr8	145689409	145689633	peak_1094	897	NM_032687	HPRD:13107	CYHR1
chr2	103353089	103353313	peak_1095	136	NM_032718		MFSD9
chr3	197518201	197518425	peak_1096	168	NM_032773	HPRD:14308	LRCH3
chr4	169931054	169931278	peak_1097	302	NM_032783	HPRD:07859	CBR4
chr8	145057043	145057267	peak_1098	3480	NM_032789	HPRD:15100	PARP10
chr12	122064593	122064817	peak_1099	250	NM_032790		ORAI1
chr1	204380375	204380599	peak_1100	458	NM_032833	HPRD:17892	PPP1R15B
chr8	144680767	144680991	peak_1101	805	NM_032862	HPRD:18189	TIGD5
chr17	5485976	5486200	peak_1102	1744	NM_014922	HPRD:07364	NLRP1
chr8	87060829	87061053	peak_1103	20910	NM_033126	HPRD:15192	PSKH2	CA2;PSKH2;WWP1
chr7	44924178	44924402	peak_1104	694	NM_033224	HPRD:12325	PURB
chr3	196756443	196756667	peak_1105	131	NM_005929	HPRD:01122	MFI2
chr3	196751122	196751346	peak_1106	5452	NM_005929	HPRD:01122	MFI2	AC023797.1;MFI2-AS1;NCBP2-AS1;PIGZ;snoU13.98;U7.81
chr19	52002742	52002966	peak_1107	793	NM_033329	HPRD:16195	SIGLEC12
chr7	100198151	100198375	peak_1108	-1619	NM_002593	HPRD:02603	PCOLCE	ACTL6B;C7orf43;C7orf61;EPO;GNB2;MEPCE;PILRA;RP11-758P17.2;SAP25;SLC12A9
chr15	40660352	40660576	peak_1109	10030	NM_033510	HPRD:06327	DISP2	ANKRD63;BAHD1;BMF;C15orf52;C15orf56;C15orf62;CHST14;DLL4;EIF2AK4;FSIP1;GCHFR;GPR176;IVD;PLCB2;RAD51;snoU13.135;SPINT1;SRP14;VPS18;ZFYVE19
chr20	34542304	34542528	peak_1110	132	NM_016558		SCAND1	C20orf24;C20orf4;EDEM2;EPB41L1;PHF20;RBM12/CPNE1;RBM39;ROMO1;RP3-477O4.14;RPN2;snoU13.129;U4.23;U6.1181;U6.564
chr20	34541729	34541953	peak_1111	707	NM_016558		SCAND1	C20orf24;C20orf4;EDEM2;EPB41L1;PHF20;RBM12/CPNE1;RBM39;ROMO1;RP3-477O4.14;RPN2;snoU13.129;U4.23;U6.1181;U6.564
chr9	131418722	131418946	peak_1112	295	NM_052844	HPRD:15666	WDR34	LRRC8A;PHYHD1;PKN3;RP11-216B9.6;snoU13.371;TBC1D13;U7.9;ZDHHC12;ZER1
chr7	140373778	140374002	peak_1113	937	NM_052853	HPRD:10631	ADCK2
chr2	220462785	220463009	peak_1114	301	NM_052902	HPRD:06207	STK11IP
chr8	144462833	144463057	peak_1115	11920	NM_052924	HPRD:17973	RHPN1
chr8	69243228	69243452	peak_1116	383	NM_052958	HPRD:18281	C8orf34
chr3	150881693	150881917	peak_1117	39183	NM_013308	HPRD:17071	GPR171	GPR171;P2RY14
chr7	155556436	155556660	peak_1118	48419	NM_000193		SHH	AC008060.8
chr20	62607073	62607297	peak_1119	3810	NM_080621	HPRD:15292	SAMD10
chr20	30616764	30616988	peak_1120	18631	NM_080625	HPRD:12753	CCM2L
chr5	133747347	133747571	peak_1121	139	NM_080656	HPRD:14430	CDKN2AIPNL
chr11	67414260	67414484	peak_1122	3758	NM_080658	HPRD:12422	ACY3	AIP;ALDH3B2;C11orf24;CABP2;CLCF1;PPP1CA;RP11-655M14.12;RPS6KB2
chr20	32251477	32251701	peak_1123	1497	NM_080825	HPRD:12749	C20orf144
chr20	2082706	2082930	peak_1124	290	NM_080836	HPRD:11612	STK35
chr19	10433943	10434167	peak_1125	-7364	NM_080665	HPRD:14465	FDX1L
chr13	21278260	21278484	peak_1126	890	NM_138284	HPRD:16251	IL17D	CRYL1;GJB2;IFT88;N6AMT2;snoU13.295;XPO4
chr7	47878958	47879182	peak_1127	44181	NM_025031	HPRD:08635	C7orf69	ABCA13;AC019066.3;C7orf65;C7orf69;PKD1L1;TNS3
chr3	183957633	183957857	peak_1128	-1448	NR_030410		MIR1224	ABCC5;ABCC5-AS1;AP2M1;EIF2B5;FAM131A;HTR3E-AS1;PARL;PSMD2;RP11-433C9.2;SNORD66
chr15	45491097	45491321	peak_1129	2164	NM_138356	HPRD:14272	SHF
chr8	145979508	145979732	peak_1130	1350	NM_138367	ENSG00000198169	ZNF251
chr10	135207618	135207842	peak_1131	109	NM_138384	HPRD:11602	MTG1
chr2	198570617	198570841	peak_1132	701	NM_138395	HPRD:14363	MARS2
chr14	105423897	105424121	peak_1133	20685	NM_138420	ENSG00000185567	AHNAK2	ADSSL1;BRF1;C14orf180;C14orf79;CDCA4;CTD-3051D23.4;GPR132;JAG2;PACS2;PLD4;RP11-614O9.3;RP11-982M15.6;SIVA1;SNORD51.1;TEX22
chr14	105419382	105419606	peak_1134	25200	NM_138420	ENSG00000185567	AHNAK2	AHNAK2;BRF1;C14orf79;CTD-3051D23.4;GPR132;JAG2;PLD4;RP11-982M15.6;SIVA1
chr13	77459834	77460058	peak_1135	594	NM_138444	HPRD:11060	KCTD12
chr11	63585283	63585507	peak_1136	4472	NM_138471	HPRD:14064	C11orf84	ATL3;BAD;FLRT1;MACROD1;NAA40;RP11-21A7A.3;RP11-21A7A.4;RP11-697H9.2;RTN3;U6.334;U6.618
chr15	43028778	43029002	peak_1137	527	NM_138477	HPRD:08470	CDAN1
chr22	41633672	41633896	peak_1138	3151	NM_138481	ENSG00000100399	CHADL
chr8	145677667	145677891	peak_1139	-7967	NM_013432	HPRD:05180	TONSL	ADCK5;EXOSC4;GS1-393G12.12;LRRC14;MIR939;SPATC1;VPS28;ZNF7
chr6	26158567	26158791	peak_1140	330	NM_021063	HPRD:07535	HIST1H2BD
chr3	58622033	58622257	peak_1141	-8808	NM_007177	HPRD:09753	FAM107A	ACOX2;C3orf67;DNASE1L3;FAM3D;RP11-475O23.2;RP11-475O23.3;RPP14/RP11-80H18.3
chr8	144803392	144803616	peak_1142	4997	NM_139021	HPRD:16867	MAPK15
chr14	24803721	24803945	peak_1143	444	NM_139247	HPRD:11614	ADCY4
chr5	110427924	110428148	peak_1144	166	NM_139281	HPRD:10305	WDR36
chr10	76994804	76995028	peak_1145	854	NM_144589	HPRD:08678	COMTD1	RP11-399K21.6;RP11-77G23.2
chr10	76994286	76994510	peak_1146	1372	NM_144589	HPRD:08678	COMTD1	RP11-399K21.6;RP11-77G23.2
chr16	66638634	66638858	peak_1147	112	NM_144601	HPRD:16259	CMTM3
chr8	143425402	143425626	peak_1148	59096	NM_145003	HPRD:08708	TSNARE1	SLC45A4;TSNARE1
chr7	100033231	100033455	peak_1149	751	NM_145030	HPRD:14486	PPP1R35
chr14	65543261	65543485	peak_1150	-13263	NR_045122	ENSG00000259118	LOC100506321	AL139022.1;CHURC1;GPX2;MAX;ZBTB1
chr17	34091338	34091562	peak_1151	3534	NM_145272	HPRD:11239	C17orf50
chr8	145694882	145695106	peak_1152	3256	NM_145754	HPRD:13916	KIFC2
chr8	145692246	145692470	peak_1153	620	NM_145754	HPRD:13916	KIFC2
chr8	145693200	145693424	peak_1154	1574	NM_145754	HPRD:13916	KIFC2
chr5	179223210	179223434	peak_1155	2024	NR_031598		MIR1229
chr14	35099010	35099234	peak_1156	193	NM_021249	HPRD:12086	SNX6
chr14	74058973	74059197	peak_1157	675	NM_152331		ACOT4	AC005280.2;ALDH6A1;COQ6;DNAL1;NUMB;PAPLN;PNMA1;PTGR2;RP1-240K6.3;RP3-414A15.2;RP4-647C14.2;RP4-647C14.3;RP4-693M11.3;snoU13.329;U6.1013;ZFYVE1;ZNF410
chr17	27920532	27920756	peak_1158	117	NM_152345	HPRD:08694	ANKRD13B	ABHD15;CORO6;EFCAB5;U6.893
chr19	17392581	17392805	peak_1159	239	NM_152363	HPRD:08801	ANKLE1
chr1	36181202	36181426	peak_1160	3476	NM_152374	HPRD:08798	C1orf216	EIF2C1;NCDN;PSMB2;RP11-435D7.3;RP5-983H21.3;TFAP2E;TRAPPC3;ZMYM6;ZMYM6NB
chr5	78532737	78532961	peak_1161	924	NM_152405	HPRD:05045	JMY
chr9	139617492	139617716	peak_1162	3085	NR_002975	ENSG00000233016	SNORA43
chr12	56075495	56075719	peak_1163	277	NM_152637	HPRD:14458	METTL7B
chr12	91347729	91347953	peak_1164	1112	NM_152638	HPRD:14505	CCER1
chr11	61049258	61049482	peak_1165	13418	NM_152718	HPRD:08116	VWCE	C11orf9;CCDC86;CD5;CD6;DAK;DDB1;FADS2;MS4A10;PRPF19;RAB3IL1;SLC15A3;SYT7;TMEM216;VPS37C;ZP1
chr7	99771443	99771667	peak_1166	3435	NM_152742	HPRD:17051	GPC2
chr19	1234143	1234367	peak_1167	3735	NM_152769	HPRD:16627	C19orf26
chr17	42084641	42084865	peak_1168	2721	NM_153006	HPRD:10510	NAGS
chr1	16528814	16529038	peak_1169	10178	NM_153213	HPRD:10659	ARHGEF19	C1orf134;FAM131C;FBLIM1;FBXO42;NECAP2;RP11-276H7.3;RP11-5P18.5;RSG1;SCARNA21.2;SLC25A34;snoU13.262;SPATA21
chr19	40030493	40030717	peak_1170	233	NM_153232		EID2
chr1	45249852	45250076	peak_1171	3462	NM_153274	HPRD:09549	BEST4
chr19	49962111	49962335	peak_1172	5750	NM_153329	HPRD:14394	ALDH16A1	BCL2L12;C19orf76;CCDC155;LIN7B;NOSIP;NTF4;PNKP;PTH2;RCN3;RPL13A;RPS11;SCAF1;SLC6A16;TULP2
chr9	99179852	99180076	peak_1173	705	NM_153695	HPRD:18330	ZNF367
chr19	50411882	50412106	peak_1174	-11847	NM_152899	HPRD:17146	IL4I1	ATF5;BCL2L12;C19orf76;FUZ;PNKP;PTOV1;RPL13A;RPS11;SCAF1;SIGLEC11;SIGLEC16;SLC17A7;TBC1D17;U3.44;VRK3
chr3	129269946	129270170	peak_1175	8001	NM_153833	HPRD:13621	H1FOO	MBD4;PLXND1;SNORA7B;U6.1247
chr7	151845336	151845560	peak_1176	122670	NM_022087	HPRD:13560	GALNT11	ACTR3B;RP11-796I2.1;RP5-981O7.2;SNORA26.7;U6.747
chr7	148876255	148876479	peak_1177	-16210	NM_003575	HPRD:04549	ZNF282	AC004941.3;EZH2;PDIA4;RP5-1070G24.2;SNORD112.31;ZNF212;ZNF425;ZNF777;ZNF783;ZNF862
chr11	66206084	66206308	peak_1178	123	NM_016050	HPRD:14739	MRPL11	B3GNT1;BANF1;BRMS1;CCDC85B;CD248;CTD-3074O7.11;CTSW;LRFN4;MRPL11;PC;RBM4B;RCE1;RHOD;RP11-1167A19.2;RP11-658F2.8;RP11-755F10.1;RP11-867G23.1;RP11-867G23.10;RP11-867G23.13;RP11-867G23.2;SLC29A2;snoU13.233;TMEM151A;U1.54;U4.2;YIF1A;ZDHHC24
chr17	3769109	3769333	peak_1179	-19676	NM_018553		C17orf85	ANKFY1;ATP2A3;C17orf85;CAMKK1;GGT6;GSG2;P2RX1;P2RX5;snoU13.257;TAX1BP3;ZZEF1
chr14	73712685	73712909	peak_1180	8592	NM_173462	HPRD:15099	PAPLN
chr16	31150391	31150615	peak_1181	-3352	NM_002773	HPRD:02895	PRSS8
chr7	100085958	100086182	peak_1182	4520	NM_173564	HPRD:13427	NYAP1
chr12	56651519	56651743	peak_1183	512	NM_173595	ENSG00000139645	ANKRD52
chr3	9885079	9885303	peak_1184	511	NM_173659	HPRD:14532	RPUSD3
chr9	126135958	126136182	peak_1185	5012	NM_173689	HPRD:13093	CRB2	CRB2;MIR601
chr10	119134512	119134736	peak_1186	313	NM_173791		PDZD8
chr4	73934970	73935194	peak_1187	394	NM_173827	HPRD:08249	COX18
chr19	46271198	46271422	peak_1188	1187	NM_175875	HPRD:09024	SIX5
chr7	106300607	106300831	peak_1189	915	NM_175884	HPRD:08202	CCDC71L
chr7	29606047	29606271	peak_1190	2732	NM_175887	HPRD:14136	PRR15
chr8	110534921	110535145	peak_1191	-16896	NM_004215	HPRD:05775	EBAG9	EBAG9;ENY2;RP11-422N16.3;SNORD112.32
chr3	49027767	49027991	peak_1192	538	NM_017732	HPRD:17842	P4HTM
chr11	66802138	66802362	peak_1193	-10864	NR_106920		MIR6860	C11orf86;KDM2A;LRFN4;NPAS4;PC;POLD4;RCE1;RHOD;RNU7-23P;RP11-658F2.8;SYT12;U3.74;U4.2
chr12	1137003	1137227	peak_1194	201	NM_178039	HPRD:06181	ERC1	ERC1
chr17	27061848	27062072	peak_1195	6128	NM_178170		NEK8	C17orf63;DHRS13;FLOT2;KIAA0100;PIGS;PROCA1;UNC119
chr17	27065127	27065351	peak_1196	-5784	NM_004295	HPRD:03915	TRAF4	C17orf63;DHRS13;FLOT2;KIAA0100;PIGS;PROCA1;UNC119
chr1	28562623	28562847	peak_1197	133	NM_016311	HPRD:16529	ATPIF1
chr16	88747598	88747822	peak_1198	5172	NM_178310	HPRD:18781	SNAI3
chr8	144922859	144923083	peak_1199	175	NM_178564	HPRD:14838	NRBP2
chr8	144922227	144922451	peak_1200	807	NM_178564	HPRD:14838	NRBP2
chr16	364505	364729	peak_1201	31499	NM_006849	HPRD:07617	PDIA2	C16orf11;HBZ;LUC7L;MRPL28;Z69666.2
chr2	223161612	223161836	peak_1202	-1142	NM_153038	HPRD:08132	CCDC140
chr18	13645245	13645469	peak_1203	3600	NM_004338	HPRD:07358	LDLRAD4	C18orf1
chr3	44492815	44493039	peak_1204	26235	NM_181489	HPRD:11719	ZNF445	ZNF167;ZNF197-AS1;ZNF445;ZNF852
chr8	95262628	95262852	peak_1205	11807	NM_005261	HPRD:11553	GEM	FAM92A1;RAD54B
chr19	58549097	58549321	peak_1206	3775	NM_182572	HPRD:15897	ZSCAN1
chr2	219268995	219269219	peak_1207	1738	NR_029500		MIR26B
chr17	74382029	74382253	peak_1208	852	NM_021972	HPRD:04768	SPHK1
chr9	124751332	124751556	peak_1209	104441	NM_194252	HPRD:10047	TTLL11	NDUFA8;OR1K1;RP11-524G24.2;TTLL11
chr17	7259409	7259633	peak_1210	1024	NM_198154	HPRD:14165	TMEM95
chr9	124065161	124065385	peak_1211	3194	NM_000177	HPRD:00674	GSN	CDK5RAP2;RAB14;RP11-162D16.2;RP11-524G24.2;STOM
chr17	48703563	48703787	peak_1212	-8543	NM_003786	HPRD:06826	ABCC3	ANKRD40;CACNA1G;CHAD;EPN3;RP1-117B12.4;RP11-94C24.11;RP11-94C24.3;RP11-94C24.6;RP11-94C24.8;WFIKKN2
chr7	149477865	149478089	peak_1213	4846	NM_198455		SSPO
chr7	149473470	149473694	peak_1214	451	NM_198455		SSPO
chr7	149498817	149499041	peak_1215	25798	NM_198455		SSPO	ABP1;ATP6V0E2;ZNF467;ZNF746;ZNF777;ZNF783;ZNF862
chr7	149506485	149506709	peak_1216	-28912	NM_001099220	ENSG00000106479	ZNF862	ZNF467
chr7	149517665	149517889	peak_1217	-17732	NM_001099220	ENSG00000106479	ZNF862
chr17	42431994	42432218	peak_1218	9129	NM_198475	ENSG00000161682	FAM171A2	AC003043.2;AC003102.1;AC015936.3;ASB16;ATXN7L3;C17orf104;C17orf65;CCDC43;FZD2;GPATCH8;HDAC5;ITGA2B;SLC25A39;SLC4A1;TMEM101;U3.43;U6.797;UBTF
chr8	144812519	144812743	peak_1219	2692	NR_039810	miRBase:MI0017294	MIR4664
chr19	17581318	17581542	peak_1220	130	NM_198580	HPRD:11863	SLC27A1	ANO8;B3GNT3;BST2;CPAMD8;FAM129C;GLT25D1;INSL3;JAK3;PGLS;PLVAP;RPL18A
chr10	75528782	75529006	peak_1221	-3155	NM_173540	HPRD:13555	FUT11
chr21	46032246	46032470	peak_1222	362	NM_198695	HPRD:11194	KRTAP10-8	ADARB1;C21orf90;KRTAP10-1;KRTAP10-11;KRTAP10-3;KRTAP10-4;KRTAP10-6;KRTAP10-9;KRTAP12-1;KRTAP12-2;KRTAP12-4;PTTG1IP;SUMO3;TSPEAR-AS1;UBE2G2
chr14	50998555	50998779	peak_1223	709	NM_006575	HPRD:05374	MAP4K5
chr5	94956295	94956519	peak_1224	427	NM_199243		GPR150
chr14	77951070	77951294	peak_1225	14028	NM_182509	HPRD:18182	ISM2	ALKBH1;GSTZ1;ISM2;NGB;SAMD15;SNORA32.1;ZDHHC22
chr7	128533806	128534030	peak_1226	16855	NM_199349		KCP	CALU;CCDC136;FAM71F2;FLNC;IRF5;LEP;METTL2B;OPN1SW;RNU7-16P;RP11-286H14.8;RP11-309L24.2;snoU13.218;TNPO3;TSPAN33
chr7	128531210	128531434	peak_1227	19451	NM_199349		KCP	AC025594.1;CALU;CCDC136;FAM71F2;FLNC;IRF5;OPN1SW;RP11-286H14.8;SMO;snoU13.218;TNPO3
chr7	128543736	128543960	peak_1228	6925	NM_199349		KCP
chr8	145003543	145003767	peak_1229	10103	NM_000445	HPRD:03180	PLEC
chr16	5147587	5147811	peak_1230	122	NM_201400	HPRD:18018	FAM86A	GLYR1;PPL
chr8	144512378	144512602	peak_1231	112	NM_201589	HPRD:14346	MAFA
chr5	180626810	180627034	peak_1232	1008	NM_033342	HPRD:11648	TRIM7
chr14	39900838	39901062	peak_1233	754	NM_203301		FBXO33
chr14	24601591	24601815	peak_1234	1028	NM_203402	HPRD:17312	FITM1
chr6	43422381	43422605	peak_1235	869	NM_023932	HPRD:16855	DLK2
chr6	149795539	149795763	peak_1236	10497	NM_207360		ZC3H12D
chr11	111385592	111385816	peak_1237	194	NM_207430	HPRD:13529	C11orf88
chr12	124413862	124414086	peak_1238	43189	NM_025140	HPRD:16919	CCDC92	DNAH10;FAM101A;ZNF664
chr20	35807567	35807791	peak_1239	223	NM_002951	HPRD:01609	RPN2
chr7	143073634	143073858	peak_1240	-4614	NM_003461	HPRD:03592	ZYX
chr19	13898580	13898804	peak_1241	-7582	NM_023072	HPRD:15904	ZSWIM4
chr19	58816611	58816835	peak_1242	-21662	NM_181846	HPRD:01315	ZSCAN22	AURKC;CTD-2368P22.1;MZF1;TRIM28;U6.1121;VN1R1;ZBTB45;ZIK1;ZNF256;ZNF324B;ZNF329;ZNF419;ZNF446;ZNF530;ZNF544;ZNF549;ZNF671;ZNF837;ZSCAN18;ZSCAN4
chr19	58827266	58827490	peak_1243	-11007	NM_181846	HPRD:01315	ZSCAN22	AC003682.1;MZF1;TRIM28;U6.1121;VN1R1;ZBTB45;ZNF324B;ZNF329;ZNF417;ZNF446;ZNF544;ZNF8
chr19	58831085	58831309	peak_1244	-7188	NM_181846	HPRD:01315	ZSCAN22	MZF1;TRIM28;U6.1121;VN1R1;ZBTB45;ZNF329;ZNF419;ZNF544;ZNF8
chr6	28072431	28072655	peak_1245	13958	NR_024063		ZSCAN12P1	GPX5;GPX6;HIST1H1B;HIST1H1E;HIST1H2AK;HIST1H2AL;HIST1H2BO;HIST1H3H;HIST1H3J;HIST1H4J;HIST1H4K;HIST1H4L;PGBD1;RNU7-26P;ZKSCAN3;ZKSCAN4;ZNF165;ZNF184;ZNF192;ZNF193;ZSCAN12;ZSCAN16;ZSCAN23
chr7	76017465	76017689	peak_1246	-9264	NM_007155	HPRD:01690	ZP3	SRRM3
chr7	76014609	76014833	peak_1247	-12120	NM_007155	HPRD:01690	ZP3	SRRM3
chr7	76009368	76009592	peak_1248	-17361	NM_007155	HPRD:01690	ZP3	SRRM3
chr7	29737736	29737960	peak_1249	-12411	NR_027347		ZNRF2P2	AC007285.6;snoU13.304
chr7	30286362	30286586	peak_1250	-37449	NM_147128	HPRD:15894	ZNRF2	AC007285.6;AC007285.7;FKBP14;NOD1;ZNRF2
chr7	30266158	30266382	peak_1251	-57653	NM_147128	HPRD:15894	ZNRF2	AC007285.6;C7orf41;FKBP14;GARS;NOD1
chr7	30285501	30285725	peak_1252	-38310	NM_147128	HPRD:15894	ZNRF2	AC007285.6;AC007285.7;FKBP14;NOD1;ZNRF2
chr17	34840930	34841154	peak_1253	-1429	NM_004773	HPRD:05139	ZNHIT3
chr17	34839672	34839896	peak_1254	-2687	NM_004773	HPRD:05139	ZNHIT3
chr19	22622949	22623173	peak_1255	-17913	NM_001098626	ENSG00000197360	ZNF98	U6.686;ZNF492
chr3	44559486	44559710	peak_1256	-7466	NM_001287349		ZNF852
chr19	9887143	9887367	peak_1257	-7845	NM_001077624	ENSG00000196605	ZNF846	COL5A3;EIF3G;OLFM2;OR7E24;OR7G1;PIN1;UBL5;ZNF121;ZNF266;ZNF561;ZNF562;ZNF699;ZNF812
chr20	57733271	57733495	peak_1258	-32692	NM_178457	ENSG00000124203	ZNF831	ANKRD60;ATP5E;EDN3;GNAS;GNAS-AS1;PHACTR3;RP1-309F20.3;SLMO2;ZNF831
chr7	88373061	88373285	peak_1259	-15580	NM_181646	HPRD:08721	ZNF804B	AC006988.1;C7orf62;SNORA67.3
chr7	127069281	127069505	peak_1260	-36626	NM_176814	HPRD:14112	ZNF800	AC000099.1;AC000123.4;AC073934.6
chr7	127068456	127068680	peak_1261	-35801	NM_176814	HPRD:14112	ZNF800	AC000099.1;AC000123.4;AC073934.6
chr7	126987627	126987851	peak_1262	45028	NM_176814	HPRD:14112	ZNF800	AC000099.1;AC073934.6;ARF5;GRM8;PAX4;ZNF800
chr19	58788933	58789157	peak_1263	-1273	NM_021089	HPRD:01919	ZNF8
chr19	58779125	58779349	peak_1264	-11081	NM_021089	HPRD:01919	ZNF8	AC003682.1;C19orf18;CTD-2368P22.1;MZF1;TRIM28;U6.1121;VN1R1;ZBTB45;ZNF256;ZNF324B;ZNF329;ZNF419;ZNF446;ZNF544;ZNF671;ZNF837;ZSCAN18;ZSCAN22;ZSCAN4
chr7	148762506	148762730	peak_1265	25251	NM_152411	HPRD:13232	ZNF786	AC004941.3;EZH2;PDIA4;SNORD112.31;ZNF425;ZNF783;ZNF786
chr19	40601324	40601548	peak_1266	-4591	NM_001010880	HPRD:17336	ZNF780A	C19orf47;CLC;CNTD2;EID2B;FBL;HIPK4;LEUTX;PAF1;PSMC4;RPS16;SERTAD3;SHKBP1;TTC9B;ZNF546;ZNF780B
chr16	89307337	89307561	peak_1267	23338	NM_182531	HPRD:08111	ZNF778	AC009113.2;C16orf85;CDK10;CDT1;FAM38A;PABPN1L;U6.1272
chr16	89326584	89326808	peak_1268	42585	NM_182531	HPRD:08111	ZNF778	AC009113.2;CDK10;DPEP1;MVD;PABPN1L;SPG7;U6.1272
chr7	149120097	149120321	peak_1269	37844	NM_015694	HPRD:13849	ZNF777	AC004941.3;EZH2;PDIA4;SNORD112.31;ZNF425;ZNF746;ZNF777;ZNF783;ZNF862
chr15	90907274	90907498	peak_1270	11909	NM_001004309		ZNF774	BLM;C15orf58;CRTC3;IQGAP1;NGRN;SNORD18.1;ZNF710
chr7	149363053	149363277	peak_1271	-41284	NM_024910	HPRD:07791	ZNF767P	AC004941.3;ZNF862
chr22	20765291	20765515	peak_1272	16998	NM_003426	HPRD:01928	ZNF74	AC007050.17;AC007308.1;KLHL22;SCARF2;SERPIND1;SNAP29
chr7	61825271	61825495	peak_1273	939051	NR_003952	ENSG00000185037	ZNF733P
chr7	62532917	62533141	peak_1274	231405	NR_003952	ENSG00000185037	ZNF733P
chr7	62567189	62567413	peak_1275	197133	NR_003952	ENSG00000185037	ZNF733P
chr7	62682965	62683189	peak_1276	81357	NR_003952	ENSG00000185037	ZNF733P
chr7	62528260	62528484	peak_1277	236062	NR_003952	ENSG00000185037	ZNF733P
chr19	23396479	23396703	peak_1278	36581	NR_045525		ZNF724P	AC092329.1
chr3	76177104	76177328	peak_1279	-342482	NM_001128223	ENSG00000227124	ZNF717
chr7	57610448	57610672	peak_1280	100677	NM_001159279	ENSG00000182111	ZNF716
chr7	57561831	57562055	peak_1281	52060	NM_001159279	ENSG00000182111	ZNF716
chr7	57927686	57927910	peak_1282	417915	NM_001159279	ENSG00000182111	ZNF716
chr7	57647646	57647870	peak_1283	137875	NM_001159279	ENSG00000182111	ZNF716
chr7	57880359	57880583	peak_1284	370588	NM_001159279	ENSG00000182111	ZNF716
chr8	144757025	144757249	peak_1285	-9485	NM_173831	HPRD:14162	ZNF707	CCDC166;EPPK1;EXOSC4;FAM83H;GPAA1;MIR661;NRBP2;PUF60;RP11-429J17.8;SPATC1;TIGD5
chr8	102149413	102149637	peak_1286	68435	NM_016096	HPRD:13688	ZNF706	ANKRD46;KB-1107E3.1;PABPC1;SNX31;YWHAZ;ZNF706
chr8	102236668	102236892	peak_1287	-18488	NM_016096	HPRD:13688	ZNF706	ANKRD46;KB-1107E3.1;PABPC1;SNX31;U4.66;U6.1238
chr8	37514305	37514529	peak_1288	-38884	NM_025069		ZNF703	ERLIN2;RP11-150O12.2;RP11-150O12.3;RP11-150O12.5;RP11-150O12.6;RP11-346L1.2;RP11-863K10.2
chr19	9420305	9420529	peak_1289	-4622	NM_198535		ZNF699
chr19	9389096	9389320	peak_1290	26587	NM_198535		ZNF699	AC006271.2;ACTL9;MBD3L1;MUC16;OR7E24;OR7G1;OR7G3;ZNF559;ZNF699;ZNF846
chr16	30609666	30609890	peak_1291	11371	NM_138447	HPRD:14009	ZNF689	CD2BP2;CORO1A;DCTPP1;FBRS;ITGAL;MYLPF;PPP4C;RNF40;SEPHS2;SEPT1;SNORA30;SNORA42.1;SRCAP;TBC1D10B;ZNF48;ZNF764;ZNF771
chr7	63730728	63730952	peak_1292	41988	NM_153363	HPRD:14621	ZNF679
chr1	227730657	227730881	peak_1293	-20451	NM_032755		ZNF678
chr19	23784871	23785095	peak_1294	85034	NM_138330	HPRD:18193	ZNF675	ZNF681
chr1	181906102	181906326	peak_1295	124633	NM_001009992	HPRD:18361	ZNF648	CACNA1E
chr1	181999031	181999255	peak_1296	31704	NM_001009992	HPRD:18361	ZNF648	GLUL;NPL;ZNF648
chr19	20958897	20959121	peak_1297	-114607	NM_145297	HPRD:15881	ZNF626
chr8	144713923	144714147	peak_1298	-4148	NM_014789	HPRD:18358	ZNF623
chr8	144716634	144716858	peak_1299	-1437	NM_014789	HPRD:18358	ZNF623
chr8	144745506	144745730	peak_1300	13664	NM_014789	HPRD:18358	ZNF623	CCDC166;EPPK1;EXOSC4;FAM83H;GPAA1;NRBP2;PUF60;RP11-429J17.8;SPATC1;TIGD5
chr15	64752570	64752794	peak_1301	-38937	NM_015042	HPRD:18754	ZNF609
chr5	124133454	124133678	peak_1302	-52761	NM_020747	HPRD:18357	ZNF608	RP11-436H11.2;RP11-436H11.4;RP11-43D2.2;RP11-43D2.4
chr19	58527126	58527350	peak_1303	-12524	NM_025027	HPRD:15871	ZNF606
chr16	3481907	3482131	peak_1304	11471	NM_152457	HPRD:15869	ZNF597	C16orf90;CLDN6;CLUAP1;CREBBP;MEFV;OR2C1;PKMYT1;THOC6;TRAP1;ZNF200;ZNF263;ZNF434;ZNF75A;C16orf90;CLUAP1;CREBBP;MEFV;NLRC3;OR2C1;THOC6;ZNF200;ZNF205;ZNF263;ZNF434;ZNF75A
chr4	51598	51822	peak_1305	-1469	NM_182524		ZNF595
chr1	26491238	26491462	peak_1306	-5038	NM_015871		ZNF593
chr19	58302131	58302355	peak_1307	21223	NM_017652	HPRD:15863	ZNF586	AC004017.1;AC010326.1;AURKC;C19orf18;MZF1;VN1R1;ZBTB45;ZIK1;ZNF154;ZNF256;ZNF329;ZNF416;ZNF417;ZNF419;ZNF530;ZNF548;ZNF671;ZNF749;ZSCAN4
chr19	37709023	37709247	peak_1308	-7684	NM_152279	HPRD:18354	ZNF585B
chr19	56146199	56146423	peak_1309	-6081	NM_016202	HPRD:18353	ZNF580	AC020922.1;BRSK1;CCDC106;EPN1;FAM71E2;FIZ1;KIR2DL3;NAT14;NLRP13;PPP1R12C;PPP6R1;RDH13;SBK2;SHISA7;SYT5;TMEM190;TMEM86B;TNNT1;UBE2S;ZNF444;ZNF628
chr19	42579032	42579256	peak_1310	-1146	NM_022752	HPRD:15853	ZNF574
chr8	125997958	125998182	peak_1311	12531	NM_152412	HPRD:15851	ZNF572	MTSS1;NDUFB9;TRIB1
chr19	36994501	36994725	peak_1312	-13809	NM_032838	HPRD:15847	ZNF566	AC092295.4;ZFP30;ZFP82;ZNF382;ZNF565
chr19	12666183	12666407	peak_1313	-3939	NM_144976	HPRD:10338	ZNF564
chr19	7099244	7099468	peak_1314	29885	NM_024341	HPRD:15840	ZNF557	ARHGEF18;CLEC4G;EMR1;KIAA1543;PEX11G;XAB2;ZNF358
chr19	58738156	58738380	peak_1315	-1802	NM_014480	HPRD:15830	ZNF544	AC003002.1;CTD-2368P22.1;MZF1;U6.1121;VN1R1;ZBTB45;ZIM2;ZNF324B;ZNF329;ZNF8
chr19	56826117	56826341	peak_1316	-53239	NM_194319	HPRD:15828	ZNF542P	AC024580.1;ZNF444;ZNF470;ZNF787
chr19	48061866	48062090	peak_1317	-2865	NM_032255	HPRD:10337	ZNF541	CTD-3098H1.2;EHD2;GLTSCR1;GLTSCR2;MEIS3;NAPA;SULT2A1
chr18	56514782	56515006	peak_1318	-15167	NM_018181	HPRD:11724	ZNF532	SNORD28.2;U2.50;U8.1
chr18	56483854	56484078	peak_1319	-46095	NM_018181	HPRD:11724	ZNF532
chr19	56116890	56117114	peak_1320	5272	NM_153219	HPRD:15817	ZNF524	AC020922.1;AC024580.1;BRSK1;EPN1;LENG8;NAT14;PPP1R12C;PPP6R1;SBK2;SHISA7;SYT5;TMEM190;TMEM86B;TNNT1;UBE2S;ZNF444;ZNF580;ZNF628
chr18	14146717	14146941	peak_1321	-14340	NM_145287		ZNF519
chr2	95826394	95826618	peak_1322	-1243	NM_032788	HPRD:15814	ZNF514	AC103563.9;DUSP2
chr20	62602888	62603112	peak_1323	-1777	NM_020713	HPRD:13840	ZNF512B
chr10	48327470	48327694	peak_1324	-27507	NM_153034	HPRD:15801	ZNF488	RBP3
chr19	53361982	53362206	peak_1325	-1192	NM_199132	HPRD:18344	ZNF468
chr7	149458604	149458828	peak_1326	11579	NM_207336	HPRD:18343	ZNF467	AGAP3;ZNF777;ZNF783;ZNF862
chr3	44458501	44458725	peak_1327	60549	NM_181489	HPRD:11719	ZNF445	RP11-272D20.2;TGM4;ZNF167;ZNF197;ZNF445;ZNF852
chr19	12423803	12424027	peak_1328	-18201	NM_016264	HPRD:01927	ZNF44	AC022415.5;CTD-2006C1.2;ZNF433;ZNF491;ZNF763
chr19	21376172	21376396	peak_1329	51444	NM_133473	HPRD:15789	ZNF431	ZNF714
chr19	21182849	21183073	peak_1330	-20465	NM_025189	HPRD:15788	ZNF430
chr19	22042787	22043011	peak_1331	-8029	NM_003423	HPRD:04917	ZNF43
chr19	9670050	9670274	peak_1332	-20841	NM_024106	HPRD:15787	ZNF426	UBL5;ZNF266;ZNF562;ZNF699;ZNF846
chr17	40224575	40224799	peak_1333	-34643	NM_001013624		ZNF385C
chr5	176442810	176443034	peak_1334	-6775	NM_012279	HPRD:05606	ZNF346	FGFR4;HK3;MXD3;NSD1;RAB24;SNCB;TSPAN17;UNC5A
chr19	58665987	58666211	peak_1335	-3951	NM_024620	HPRD:07779	ZNF329
chr19	58976178	58976402	peak_1336	-2122	NM_014347	HPRD:11708	ZNF324
chr17	16438850	16439074	peak_1337	33558	NM_020653		ZNF287	AC079111.1;C17orf76;NCRNA00188;PIGL;U6.1133;U6.51;ZNF287;ZNF624
chr22	22777132	22777356	peak_1338	86261	NM_080764	HPRD:11615	ZNF280B	D86994.2;LL22NC03-63E9.3;snoU13.380
chr22	22764584	22764808	peak_1339	98809	NM_080764	HPRD:11615	ZNF280B	D86994.2;snoU13.380;VPREB1;ZNF280A
chr7	64321963	64322187	peak_1340	-41545	NM_021148		ZNF273	RP11-797H7.5
chr7	64338454	64338678	peak_1341	-25054	NM_021148		ZNF273
chr8	145942293	145942517	peak_1342	38565	NM_138367	ENSG00000198169	ZNF251	ARHGAP39;C8orf77;EPPK1;LRRC14;RP5-1047A19.4;RPL8;SPATC1;TONSL;VPS28;ZNF251;ZNF34;ZNF7
chr8	145989175	145989399	peak_1343	-8317	NM_138367	ENSG00000198169	ZNF251
chr8	145988574	145988798	peak_1344	-7716	NM_138367	ENSG00000198169	ZNF251
chr8	145944693	145944917	peak_1345	36165	NM_138367	ENSG00000198169	ZNF251	ARHGAP39;C8orf77;EPPK1;LRRC14;RP5-1047A19.4;RPL8;SPATC1;TONSL;VPS28;ZNF251;ZNF34;ZNF7
chr8	145939056	145939280	peak_1346	41802	NM_138367	ENSG00000198169	ZNF251	ARHGAP39;BOP1;C8orf33;CTD-2517M22.16;LRRC14;RP5-1047A19.4;RPL8;TONSL;ZNF251;ZNF34;ZNF7
chr8	145987786	145988010	peak_1347	-6928	NM_138367	ENSG00000198169	ZNF251
chr8	146129910	146130134	peak_1348	-3176	NM_021061	HPRD:15758	ZNF250	AF186192.1;ARHGAP39;BOP1;C8orf33;C8orf77;EPPK1;RP5-1047A19.4;RPL8;TONSL;VPS28;ZNF7
chr8	146127829	146128053	peak_1349	-1095	NM_021061	HPRD:15758	ZNF250	AF186192.1;ARHGAP39;BOP1;C8orf33;C8orf77;EPPK1;RP5-1047A19.4;RPL8;TONSL;VPS28;ZNF7
chr10	44006078	44006302	peak_1350	57717	NM_005674	HPRD:03044	ZNF239	ZNF32
chr16	71468280	71468504	peak_1351	27725	NM_145911	HPRD:01915	ZNF23	CALB2;ZNF19;ZNF23
chr19	44711522	44711746	peak_1352	-5047	NM_182490	HPRD:15752	ZNF227	IRGC;KCNN4;PHLDB3;PLAUR;ZNF155;ZNF221;ZNF222;ZNF225;ZNF226;ZNF229;ZNF233;ZNF235;ZNF284;ZNF45
chr20	52231602	52231826	peak_1353	-32078	NM_006526	HPRD:04272	ZNF217	AC005220.3;RBM38;RNU7-14P
chr20	52210990	52211214	peak_1354	-11466	NM_006526	HPRD:04272	ZNF217	AC005220.3;RNU7-14P
chr16	3215641	3215865	peak_1355	30619	NM_004220	HPRD:12224	ZNF213	CLDN6;CLDN9;CREBBP;MEFV;NLRC3;OR2C1;PKMYT1;SLX4;THOC6;ZNF200;ZNF205;ZNF213;ZNF263;ZNF434;ZNF597;ZNF75A
chr16	3208968	3209192	peak_1356	23946	NM_004220	HPRD:12224	ZNF213	C16orf90;CLDN6;CLUAP1;CREBBP;IL32;KREMEN2;MEFV;NLRC3;PRSS27;THOC6;TRAP1;ZNF200;ZNF205;ZNF213;ZNF434;ZNF597;ZNF75A
chr16	3211110	3211334	peak_1357	26088	NM_004220	HPRD:12224	ZNF213	C16orf90;CLDN6;CLUAP1;CREBBP;IL32;KREMEN2;MEFV;NLRC3;PRSS27;THOC6;TRAP1;ZNF200;ZNF205;ZNF213;ZNF434;ZNF597;ZNF75A
chr16	3156432	3156656	peak_1358	-6019	NM_003456	HPRD:04580	ZNF205
chr8	146152941	146153165	peak_1359	23221	NM_006958	HPRD:03163	ZNF16	AF186192.1;ARHGAP39;C8orf33;LRRC14;SPATC1;TONSL;ZNF7
chr7	64241067	64241291	peak_1360	-13587	NM_006524	HPRD:07244	ZNF138	RP11-797H7.5
chr7	64227572	64227796	peak_1361	-27082	NM_006524	HPRD:07244	ZNF138	RP11-797H7.5;ZNF138
chr19	48798079	48798303	peak_1362	21184	NM_153608	HPRD:14463	ZNF114	CABP5;EMP3;hsa-mir-220c.1;KDELR1;LMTK3;SPACA4;SYNGR4;TMEM143
chr20	46037220	46037444	peak_1363	-51699	NM_012408	HPRD:10166	ZMYND8	NCOA3;U6.343;ZMYND8
chr20	46044169	46044393	peak_1364	-58648	NM_012408	HPRD:10166	ZMYND8	AL021394.1;EYA2;NCOA3;U6.343;UBE2C;ZMYND8
chr20	46029807	46030031	peak_1365	-44286	NM_012408	HPRD:10166	ZMYND8	NCOA3;U6.343;ZMYND8
chr1	35586825	35587049	peak_1366	41973	NM_024772	HPRD:15739	ZMYM1	DLGAP3;GJB4;RP5-997D16.2;SFPQ;ZMYM4;ZMYM6;ZMYM6NB
chr7	44769702	44769926	peak_1367	-18351	NM_031449	HPRD:13225	ZMIZ2	AC013436.6;AEBP1;H2AFV;NPC1L1;NUDCD3;OGDH;POLM;PURB;RAMP3
chr7	44752821	44753045	peak_1368	-35232	NM_031449	HPRD:13225	ZMIZ2	AC013436.6;AEBP1;CAMK2B;H2AFV;MYO1G;NPC1L1;NUDCD3;POLM;PURB;TMED4;ZMIZ2
chr8	40818595	40818819	peak_1369	-63364	NM_024645	HPRD:07837	ZMAT4	U6.488;U6.495
chr3	178717657	178717881	peak_1370	71887	NM_022470	HPRD:07343	ZMAT3	KCNMB3;PIK3CA;USP13;ZNF639
chr3	178697768	178697992	peak_1371	91776	NM_022470	HPRD:07343	ZMAT3	PIK3CA;ZNF639
chr3	147019410	147019634	peak_1372	90695	NM_032153	HPRD:12340	ZIC4
chr13	100630219	100630443	peak_1373	-3695	NM_007129	HPRD:04353	ZIC2
chr8	123479416	123479640	peak_1374	-314373	NM_014943	HPRD:16458	ZHX2	snoU13.301;WDR67;ZHX2
chr8	123745832	123746056	peak_1375	-47957	NM_014943	HPRD:16458	ZHX2	AC016405.1;RP11-557C18.3;snoU13.301;U6.1113;WDR67;ZHX2
chr8	123651266	123651490	peak_1376	-142523	NM_014943	HPRD:16458	ZHX2	RP11-539E17.4;RP11-557C18.3;snoU13.301;WDR67;ZHX2
chr8	123523533	123523757	peak_1377	-270256	NM_014943	HPRD:16458	ZHX2
chr8	123691778	123692002	peak_1378	-102011	NM_014943	HPRD:16458	ZHX2	AC016405.1;RP11-539E17.4;RP11-557C18.3;U6.1113;WDR67;ZHX2;C8orf76;FAM83A;RP11-539E17.4;RP11-557C18.3;U6.1113;WDR67;ZHX2
chr8	123780633	123780857	peak_1379	-13156	NM_014943	HPRD:16458	ZHX2	AC016405.1;FAM83A;RP11-539E17.4;RP11-557C18.3;RP11-973F15.1;snoU13.301;U3.50;WDR67
chr8	123365163	123365387	peak_1380	-428626	NM_014943	HPRD:16458	ZHX2	AC027238.1;snoU13.301
chr8	124290266	124290490	peak_1381	-2597	NM_007222	HPRD:10379	ZHX1
chr4	188891394	188891618	peak_1382	-25419	NM_174900	HPRD:15726	ZFP42	TRIML2;ZFP42
chr8	144325736	144325960	peak_1383	-3143	NM_173832	HPRD:08244	ZFP41
chr8	144319392	144319616	peak_1384	-9487	NM_173832	HPRD:08244	ZFP41	AC145123.2;C8orf31;GLI4;GML;GPIHBP1;LY6H;RP11-706C16.8;SLURP1;ZNF696
chr2	43445801	43446025	peak_1385	7832	NM_006887	HPRD:18319	ZFP36L2	PLEKHH2;U6.1250;U6.575
chr2	43364685	43364909	peak_1386	88948	NM_006887	HPRD:18319	ZFP36L2	AC010883.5;HAAO;KCNG3;PLEKHH2;U6.1250
chr2	43372426	43372650	peak_1387	81207	NM_006887	HPRD:18319	ZFP36L2	AC010883.5;PLEKHH2;U6.1250;U6.575;ZFP36L2
chr2	43447030	43447254	peak_1388	6603	NM_006887	HPRD:18319	ZFP36L2	PLEKHH2;U6.1250;U6.575
chr2	43397307	43397531	peak_1389	56326	NM_006887	HPRD:18319	ZFP36L2	AC010883.5;PLEKHH2;U6.575;ZFP36L2
chr2	43444876	43445100	peak_1390	8757	NM_006887	HPRD:18319	ZFP36L2	KCNG3;PLEKHH2;U6.1250;U6.575
chr14	69291593	69291817	peak_1391	-28745	NM_004926	HPRD:03041	ZFP36L1	CTD-2325P2.3;CTD-2566J3.1;EXD2;ZFP36L1;ZFYVE26
chr14	69283402	69283626	peak_1392	-20554	NM_004926	HPRD:03041	ZFP36L1	CTD-2325P2.3;RP11-1012A1.4;U6.576;ZFP36L1;ZFYVE26
chr14	69281263	69281487	peak_1393	-18415	NM_004926	HPRD:03041	ZFP36L1	CTD-2325P2.3;RP11-1012A1.4;U6.576;ZFP36L1;ZFYVE26
chr14	69152278	69152502	peak_1394	108241	NM_004926	HPRD:03041	ZFP36L1
chr14	69076011	69076235	peak_1395	184508	NM_004926	HPRD:03041	ZFP36L1	CTD-2325P2.3;U6.576
chr19	39893328	39893552	peak_1396	-4047	NM_003407	HPRD:01835	ZFP36	DLL3;EID2;EID2B;FBL;FBXO17;LEUTX;NCCRP1;PAK4;RPS16;SERTAD3;TIMM50;TTC9B
chr8	77509780	77510004	peak_1397	-83623	NM_024721	HPRD:09503	ZFHX4
chr16	72698903	72699127	peak_1398	383259	NM_006885	HPRD:00075	ZFHX3	AC092289.1;AC132068.1;U6.726;ZFHX3
chr8	135488396	135488620	peak_1399	-121806	NR_002438	ENSG00000248492	ZFAT-AS1
chr8	135474028	135474252	peak_1400	-136174	NR_002438	ENSG00000248492	ZFAT-AS1	ZFAT
chr8	135451929	135452153	peak_1401	-158273	NR_002438	ENSG00000248492	ZFAT-AS1	MIR30B;MIR30D;ST3GAL1
chr8	135471074	135471298	peak_1402	-139128	NR_002438	ENSG00000248492	ZFAT-AS1	MIR30B;MIR30D;ST3GAL1;MIR30D
chr8	135459965	135460189	peak_1403	-150237	NR_002438	ENSG00000248492	ZFAT-AS1	MIR30B;MIR30D;ST3GAL1
chr8	135487593	135487817	peak_1404	-122609	NR_002438	ENSG00000248492	ZFAT-AS1
chr8	135436772	135436996	peak_1405	-173430	NR_002438	ENSG00000248492	ZFAT-AS1	MIR30D
chr8	135395544	135395768	peak_1406	-214658	NR_002438	ENSG00000248492	ZFAT-AS1
chr8	135731570	135731794	peak_1407	-6390	NM_020863	HPRD:11712	ZFAT
chr6	38129187	38129411	peak_1408	341992	NM_021943	HPRD:12121	ZFAND3	AL031905.1;MDGA1;SNORD45.4
chr13	22050442	22050666	peak_1409	-17045	NM_153251		ZDHHC20	U6.728
chr3	195918146	195918370	peak_1410	20042	NM_144637	HPRD:15714	ZDHHC19	AC023797.1;AC069257.8;MUC4;TFRC;TM4SF19;U7.80;UBXN7-AS1
chr3	195907716	195907940	peak_1411	30472	NM_144637	HPRD:15714	ZDHHC19	AC023797.1;AC069257.8;TFRC;TM4SF19;U2.48;U7.80
chr1	27140216	27140440	peak_1412	-12873	NM_032283		ZDHHC18	HMGN2;MIR1976;NR0B2;NUDC;PIGV;RP1-50O24.6;RPS6KA1;SFN
chr1	53034871	53035095	peak_1413	-16221	NM_015269	HPRD:15700	ZCCHC11	FAM159A;GPX7;NRD1
chr7	129646770	129646994	peak_1414	44409	NM_016478	ENSG00000091732	ZC3HC1
chr7	129649855	129650079	peak_1415	41324	NM_016478	ENSG00000091732	ZC3HC1	KLHDC10;UBE2H;ZC3HC1
chr7	129698770	129698994	peak_1416	-7591	NM_016478	ENSG00000091732	ZC3HC1
chr2	113031653	113031877	peak_1417	-1413	NM_198581	HPRD:15698	ZC3H6
chr11	109909691	109909915	peak_1418	-54284	NM_033390	ENSG00000149289	ZC3H12C	RDX;ZC3H12C
chr11	109661317	109661541	peak_1419	-302658	NM_033390	ENSG00000149289	ZC3H12C
chr11	109950628	109950852	peak_1420	-13347	NM_033390	ENSG00000149289	ZC3H12C	FDX1
chr11	109893102	109893326	peak_1421	-70873	NM_033390	ENSG00000149289	ZC3H12C	ZC3H12C
chr11	109919611	109919835	peak_1422	-44364	NM_033390	ENSG00000149289	ZC3H12C	ZC3H12C
chr1	32966923	32967147	peak_1423	36377	NM_001145720		ZBTB8B	AK2;FNDC5;HPCA;MARCKSL1;RP4-811H24.9;SYNC;ZBTB8A;ZBTB8OS
chr1	154973183	154973407	peak_1424	-1811	NM_001252406	HPRD:09625	ZBTB7B
chr1	154971754	154971978	peak_1425	-3240	NM_001252406	HPRD:09625	ZBTB7B
chr19	4077973	4078197	peak_1426	-11269	NM_015898	HPRD:10433	ZBTB7A	ATCAY;CREB3L3;EBI3;EEF2;MAP2K2;MIR637;MRPL54;PIAS4;SH3GL1;SNORD37;TMIGD2
chr19	4085953	4086177	peak_1427	-19249	NM_015898	HPRD:10433	ZBTB7A	CREB3L3;EBI3;EEF2;MAP2K2;MIR637;MRPL54;PIAS4;SH3GL1;SNORD37;ZBTB7A
chr19	59041436	59041660	peak_1428	-10627	NM_032792	HPRD:15808	ZBTB45
chr9	129485505	129485729	peak_1429	-81668	NM_014007	HPRD:08346	ZBTB43	AL356309.1;RALGPS1;SNORD116.4;ZBTB34;ZBTB43
chr14	105265564	105265788	peak_1430	-1257	NM_001137601		ZBTB42
chr1	22655466	22655690	peak_1431	-122766	NM_014870	HPRD:11086	ZBTB40	AL611946.1;WNT4
chr3	141030604	141030828	peak_1432	-12339	NM_152535	ENSG00000177311	ZBTB38	RASA2
chr1	244251010	244251234	peak_1433	34615	NM_006352	HPRD:12231	ZBTB18	ADSS;RP11-269F20.1
chr8	81310153	81310377	peak_1434	-87589	NM_023929	HPRD:15689	ZBTB10
chr8	81505077	81505301	peak_1435	106741	NM_023929	HPRD:15689	ZBTB10	MRPS28;TPD52;U11.2;U6.1271;ZBTB10
chr8	81279563	81279787	peak_1436	-118179	NM_023929	HPRD:15689	ZBTB10	U6.1271
chr11	10955396	10955620	peak_1437	75744	NR_034137	ENSG00000247271	ZBED5-AS1	CTR9;RP11-483L5.1;RP11-567I13.1;RP11-685M7.5;SNORD97;ZBED5
chr3	166736819	166737043	peak_1438	361140	NM_024687	HPRD:08015	ZBBX	BCHE;ZBBX
chr2	98365318	98365542	peak_1439	14561	NM_001079	HPRD:01495	ZAP70	AC092675.3;ACTR1B;CNGA3;COA5;COX5B;MGAT4A;U4.18;U7.29;VWA3B;ZAP70
chr2	139659965	139660189	peak_1440	5183	NR_033658		YY1P2
chr14	100680798	100681022	peak_1441	-24192	NM_003403		YY1	CTD-2376I20.1;DEGS2;MIR342;RP11-638I2.3;RP11-638I2.9;SLC25A47;WDR25;YY1
chr8	101912221	101912445	peak_1442	50466	NM_003406	HPRD:03183	YWHAZ	ANKRD46;PABPC1;SNX31
chr8	101859766	101859990	peak_1443	102921	NM_003406	HPRD:03183	YWHAZ	ANKRD46;PABPC1;SNX31;U6.1238
chr8	102005751	102005975	peak_1444	-40240	NM_003406	HPRD:03183	YWHAZ	MIR1273;PABPC1;SNX31;U6.1238;YWHAZ
chr8	101919490	101919714	peak_1445	43197	NM_003406	HPRD:03183	YWHAZ	PABPC1;SNX31;U6.1238
chr2	9844454	9844678	peak_1446	-73382	NM_006826	HPRD:00886	YWHAQ	ADAM17;ITGB1BP1;SNORA26.6;SNORA80B;U4.10;YWHAQ
chr17	1243551	1243775	peak_1447	59893	NM_006761	HPRD:05457	YWHAE	BHLHA9;INPP5K;MYO1C;PITPNA;SCARF1;SLC43A2;snoU13.320;YWHAE
chr8	64040822	64041046	peak_1448	40067	NR_102684	ENSG00000270673	YTHDF3-AS1	AC011978.1;ASPH;RP11-659E9.4
chr8	64252883	64253107	peak_1449	171433	NM_152758	HPRD:08106	YTHDF3	AC011978.1
chr3	183407596	183407820	peak_1450	-7898	NM_018023	HPRD:07652	YEATS2
chr3	183404187	183404411	peak_1451	-11307	NM_018023	HPRD:07652	YEATS2
chr1	43171360	43171584	peak_1452	23406	NM_004559	HPRD:01095	YBX1	CCDC30;CLDN19;FAM183A;GUCA2B;LEPRE1;PPCS;PPIH;PTPRF;RP1-92O14.6;RP5-994D16.7;U6.120;U6.1249;U6.634;YBX1;ZNF691
chr3	194756242	194756466	peak_1453	-58963	NR_104188		XXYLT1-AS1	AC011325.1;AC106705.2;GP5
chr3	194736656	194736880	peak_1454	-78549	NR_104188		XXYLT1-AS1	AC011325.1;AC106705.2;ACAP2;C3orf21;GP5;U6.393
chr3	194781217	194781441	peak_1455	-33988	NR_104188		XXYLT1-AS1	AC011325.1;AC106705.2;ACAP2;MUC4;U6.1054;U6.393
chr12	58671180	58671404	peak_1456	335847	NM_033276	HPRD:17256	XRCC6BP1	RP11-362K2.2
chr2	61782962	61783186	peak_1457	-17656	NM_003400	HPRD:03975	XPO1	AHSA2;COMMD1;FAM161A;SNORA70B;U6.533;USP34
chr8	71896411	71896635	peak_1458	314841	NM_001011720	HPRD:18309	XKR9	U8.3
chr8	55952695	55952919	peak_1459	-62210	NM_052898		XKR4	RP11-386G21.2
chr3	46105059	46105283	peak_1460	-36192	NM_005283	HPRD:02774	XCR1	CCR2;CCR9;CXCR6;LARS2-AS1;LZTFL1;RP11-24F11.2;XCR1
chr11	32331544	32331768	peak_1461	120707	NM_000378	HPRD:06163	WT1	RP1-17K7.2;RP1-17K7.3;U3.38;WT1-AS
chr17	25665996	25666220	peak_1462	45002	NM_015626	HPRD:15680	WSB1	C17orf108;WSB1
chr17	25650691	25650915	peak_1463	29697	NM_015626	HPRD:15680	WSB1	WSB1
chr17	25680793	25681017	peak_1464	59799	NM_015626	HPRD:15680	WSB1	NOS2;WSB1
chr21	40745075	40745299	peak_1465	-7026	NM_004627	HPRD:04224	WRB	BRWD1;LCA5L;PSMG1;snoU13.131
chr22	46374840	46375064	peak_1466	-1944	NM_058238	HPRD:03573	WNT7B
chr3	13932266	13932490	peak_1467	-10760	NM_004625		WNT7A	CHCHD4;HDAC11;LSM3
chr1	22560568	22560792	peak_1468	-91161	NM_030761	HPRD:04601	WNT4	RP11-69E9.1;WNT4;WNT4
chr11	75986536	75986760	peak_1469	-69074	NM_004626	HPRD:04741	WNT11	WNT11
chr11	75945376	75945600	peak_1470	-27914	NM_004626	HPRD:04741	WNT11	CTD-2011F17.2;DGAT2;SERPINH1;WNT11
chr2	219761249	219761473	peak_1471	16106	NM_025216	HPRD:16207	WNT10A	AC053503.6;AC073128.10;BCS1L;CDK5R2;FAM134A;FEV;IHH;MIR375;NHEJ1;PLCD4;PRKAG3;PTPRN;STK36;TUBA4A;U3.76;USP37;WNT6;ZFAND2B
chr20	43331478	43331702	peak_1472	-12295	NM_003881	HPRD:16020	WISP2	ADA;C20orf62;FITM2;KCNK15;PKIG;RP5-881L22.5;SERINC3;WISP2
chr8	134159217	134159441	peak_1473	-43953	NM_003882		WISP1	LRRC6;NDRG1;SLA;TG;WISP1
chr7	303901	304125	peak_1474	-26123	NM_001195127		WI2-2373I1.2	FAM20C;SUN1
chr17	48894667	48894891	peak_1475	-17826	NM_175575	HPRD:18303	WFIKKN2	CHAD;CTB-22K21.2;EPN3;NME1;RP11-700H6.2;RP11-94C24.8
chr11	9635655	9635879	peak_1476	39533	NM_003390	HPRD:01907	WEE1	DENND5A;IPO7;RP11-1H15.2;snoU13.49;SWAP70;WEE1
chr8	124460644	124460868	peak_1477	31791	NM_018024	HPRD:07653	WDYHV1	ANXA13;ATAD2;CTD-2552K11.2;FAM91A1;FBXO32;RP11-539E17.4;U6.1113;U6.878
chr8	124467866	124468090	peak_1478	39013	NM_018024	HPRD:07653	WDYHV1	ANXA13;ATAD2;CTD-2552K11.2;FAM91A1;FBXO32;RP11-539E17.4;U6.1113;U6.878
chr11	62609152	62609376	peak_1479	-1636	NM_018093	HPRD:08548	WDR74
chr3	39053457	39053681	peak_1480	-39938	NM_020839	HPRD:11146	WDR48	AC116038.1;CCR8;CSRNP1;RP11-134J21.1;RPSA;TTC21A;WDR48
chr21	44200396	44200620	peak_1481	98877	NM_018669	HPRD:09330	WDR4	AP001625.6;AP001626.2;AP001627.1;SIK1;TFF2;TFF3;U2AF1
chr9	127597378	127597602	peak_1482	-18206	NM_001045476	ENSG00000136918	WDR38	OLFML2A;PPP6C;PSMB7;RP11-175D17.3;WDR38
chr1	224625595	224625819	peak_1483	-3706	NM_025160	HPRD:18298	WDR26
chr7	73295286	73295510	peak_1484	19909	NM_182504	HPRD:15662	WBSCR28	CTB-51J22.1;ELN;GTF2IRD1;LIMK1;VPS37D;WBSCR22
chr7	70297362	70297586	peak_1485	-300049	NM_022479	HPRD:15655	WBSCR17	WBSCR17
chr7	70320805	70321029	peak_1486	-276606	NM_022479	HPRD:15655	WBSCR17	WBSCR17
chr7	70480753	70480977	peak_1487	-116658	NM_022479	HPRD:15655	WBSCR17	WBSCR17
chr7	70261710	70261934	peak_1488	-335701	NM_022479	HPRD:15655	WBSCR17	WBSCR17
chr7	70294107	70294331	peak_1489	-303304	NM_022479	HPRD:15655	WBSCR17	WBSCR17
chr17	73857609	73857833	peak_1490	-6220	NM_012478	HPRD:06097	WBP2	AC040980.1;AC087289.1;C17orf110;CASKIN2;CDK3;EXOC7;FAM100B;FBF1;GALK1;H3F3B;KIAA0195;LLGL2;MRPL38;QRICH2;SPHK1;SRP68;TRIM65;U6.58;U6.606;UBE2O;UNK
chr1	119699493	119699717	peak_1491	-16310	NM_015836	HPRD:05295	WARS2
chr10	28805949	28806173	peak_1492	15222	NR_033805	ENSG00000254635	WAC-AS1	MPP7;U3.55
chr7	49547934	49548158	peak_1493	-265211	NM_198570		VWC2
chr7	49594479	49594703	peak_1494	-218666	NM_198570		VWC2	VWC2
chr7	54703254	54703478	peak_1495	78703	NR_038994		VSTM2A-OT1	RP5-1091E12.1;snoU13.37;U2.9
chr7	54533486	54533710	peak_1496	-76420	NM_182546		VSTM2A	snoU13.37
chr14	74840381	74840605	peak_1497	25327	NM_018228	HPRD:16593	VRTN
chr14	97207824	97208048	peak_1498	-55748	NM_003384	HPRD:03701	VRK1	PAPOLA;RP11-359N5.1;RP11-404P21.1;RP11-433J8.1;RP11-907D1.2;snoU13.242;U2.6;VRK1
chr14	97262036	97262260	peak_1499	-1536	NM_003384	HPRD:03701	VRK1	AL133168.2;U2.6
chr14	97249099	97249323	peak_1500	-14473	NM_003384	HPRD:03701	VRK1	PAPOLA
chr15	41199253	41199477	peak_1501	12737	NM_020857	HPRD:09776	VPS18	CHAC1;EXD1;GCHFR;OIP5;PLCB2;RAD51;RHOV;RPUSD2;SPINT1;U6.141
chr15	41198508	41198732	peak_1502	11992	NM_020857	HPRD:09776	VPS18	CHAC1;EXD1;GCHFR;OIP5;PLCB2;RAD51;RHOV;RPUSD2;SPINT1;U6.141
chr15	41181737	41181961	peak_1503	-4779	NM_020857	HPRD:09776	VPS18
chr22	22522261	22522485	peak_1504	-76827	NM_007128	HPRD:05505	VPREB1	CCDC116;GNAZ;LL22NC03-86G7.1;PPM1F;RTDR1;TOP3B
chr22	22511201	22511425	peak_1505	-87887	NM_007128	HPRD:05505	VPREB1	CCDC116;LL22NC03-86G7.1;PPM1F;TOP3B;VPREB1;YPEL1
chr22	22592721	22592945	peak_1506	-6367	NM_007128	HPRD:05505	VPREB1	PPM1F;ZNF280A
chr22	22562327	22562551	peak_1507	-36761	NM_007128	HPRD:05505	VPREB1	D86994.2;VPREB1
chr22	22603364	22603588	peak_1508	4276	NM_007128	HPRD:05505	VPREB1
chr7	55661506	55661730	peak_1509	-21418	NM_030796	HPRD:08526	VOPP1	EGFR;GBAS;SEC61G
chr7	55642818	55643042	peak_1510	-2730	NM_030796	HPRD:08526	VOPP1	GBAS;RP11-745C15.2;RP5-1091E12.1
chr7	55662085	55662309	peak_1511	-21997	NM_030796	HPRD:08526	VOPP1	EGFR;GBAS;SEC61G
chr1	247450912	247451136	peak_1512	31650	NM_173858		VN1R5	AHCTF1;OR2G3;RP11-978I15.10;ZNF496;ZNF669;ZNF695
chr9	2407665	2407889	peak_1513	-214016	NM_003383	HPRD:01895	VLDLR
chr7	65315778	65316002	peak_1514	-22367	NM_173517		VKORC1L1
chr7	159007831	159008055	peak_1515	-70294	NM_003382	HPRD:03576	VIPR2	ESYT2;MIR595;VIPR2
chr7	158960115	158960339	peak_1516	-22578	NM_003382	HPRD:03576	VIPR2	MIR595;NCAPG2
chr3	38032282	38032506	peak_1517	-2684	NM_015873	HPRD:18283	VILL
chr2	219277579	219277803	peak_1518	-6147	NM_007127		VIL1
chr4	177936219	177936443	peak_1519	-222432	NM_005429	HPRD:03317	VEGFC	RP11-313E19.2;RP11-376O6.2
chr6	43726242	43726466	peak_1520	-11592	NM_003376	HPRD:01889	VEGFA	AARS2;CAPN11;GTPBP2;MRPS18A;POLR1C;RSPH9;SLC29A1;SLC35B2;TMEM151B;TMEM63B;U7.113;XPO5
chr6	43705571	43705795	peak_1521	-32263	NM_003376	HPRD:01889	VEGFA	CAPN11;DLK2;GTPBP2;MRPS18A;POLR1C;RSPH9;SLC29A1;SLC35B2;TMEM151B;U7.113;VEGFA;XPO5
chr6	43785097	43785321	peak_1522	45487	NM_003376	HPRD:01889	VEGFA	CAPN11;HSP90AB1;MRPS18A;POLR1C;SLC29A1;SLC35B2;TMEM63B;U7.113;VEGFA;XPO5;RSPH9
chr10	76942954	76943178	peak_1523	-26846	NM_003375	HPRD:01904	VDAC2	RP11-77G23.2
chr10	76949362	76949586	peak_1524	-20438	NM_003375	HPRD:01904	VDAC2	RP11-77G23.2
chrX	154426352	154426576	peak_1525	-18237	NM_003372	HPRD:02135	VBP1	MTCP1
chr9	136859571	136859795	peak_1526	-2237	NM_003371	HPRD:02694	VAV2	ADAMTSL2;BRD3;DBH;FAM163B;RP11-374P20.4;SARDH;SURF4;TMEM8C
chr18	10083306	10083530	peak_1527	169463	NM_003574	HPRD:09299	VAPA	APCDD1;NAPG
chr11	75522107	75522331	peak_1528	-3993	NM_003369		UVRAG	CTD-2530H12.4;DGAT2;MOGAT2;SERPINH1
chr17	80336569	80336793	peak_1529	4480	NM_018949	HPRD:02938	UTS2R
chr6	144604576	144604800	peak_1530	-8185	NM_007124	HPRD:00547	UTRN	PLAGL1;RP1-91J24.3;STX11
chr6	144606977	144607201	peak_1531	-5784	NM_007124	HPRD:00547	UTRN
chr8	117795899	117796123	peak_1532	17269	NM_032334	HPRD:17499	UTP23	NCRNA00255
chr8	117774951	117775175	peak_1533	-3679	NM_032334	HPRD:17499	UTP23
chr10	11704515	11704739	peak_1534	-50839	NM_014688	ENSG00000148429	USP6NL	ECHDC3;RP11-89C21.3;SEC61A2;USP6NL
chr3	49378801	49379025	peak_1535	-1377	NM_003363	HPRD:04598	USP4
chr4	143958320	143958544	peak_1536	-147638	NM_032557		USP38	RP11-284M14.1
chr16	23163732	23163956	peak_1537	-3253	NM_020718	HPRD:15634	USP31	COG7;GGA2;NDUFAB1;SCNN1B;SCNN1G
chr15	63793547	63793771	peak_1538	-3051	NM_006537		USP3
chr19	57618234	57618458	peak_1539	-13163	NM_020903	HPRD:07163	USP29
chr11	113750682	113750906	peak_1540	-4502	NM_020886	HPRD:15632	USP28
chr3	179367929	179368153	peak_1541	-2892	NM_003940	HPRD:04666	USP13
chr13	27532108	27532332	peak_1542	-167450	NR_046547		USP12-AS1	U6.1103
chr9	131132170	131132394	peak_1543	-1316	NM_030914		URM1
chr1	16122473	16122697	peak_1544	11609	NM_001089591		UQCRHL	ARHGEF19-AS1;C1orf64;FAM131C;FBLIM1;PLEKHM2;RP11-5P18.5;RSC1A1;SCARNA21.2;snoU13.262;SPEN
chr7	1381643	1381867	peak_1545	109101	NM_001080461		UNCX	AC073957.15;AC074389.6;AC093734.14;ADAP1;C7orf50;CYP2W1;INTS1;MAFK;MIR339;PSMG3;UNCX;ZFAND2A
chr7	1343723	1343947	peak_1546	71181	NM_001080461		UNCX	AC073957.15;C7orf50;INTS1;MAFK;UNCX;ZFAND2A
chr3	42056769	42056993	peak_1547	-53221	NM_017886	HPRD:07928	ULK4	AC092047.1;RPL14;U8.15
chr6	150370768	150370992	peak_1548	19322	NM_024518	HPRD:16144	ULBP3	RNU4-7P;RP1-12G14.6;RP11-350J20.5;ULBP2
chr6	150259644	150259868	peak_1549	-3380	NM_025217	HPRD:16143	ULBP2
chr4	70296576	70296800	peak_1550	64938	NM_021139	HPRD:02507	UGT2B4	TMPRSS11BNL;UGT2B4
chr4	69735085	69735309	peak_1551	53486	NM_001075		UGT2B10	YTHDC1
chr2	128819542	128819766	peak_1552	-29100	NM_020120	HPRD:12064	UGGT1	LIMS2;SAP130;UGGT1;WDR33
chr6	96880543	96880767	peak_1553	-89047	NM_015323	HPRD:11109	UFL1	KIAA0776
chr1	161118082	161118306	peak_1554	-5340	NM_016406	HPRD:15643	UFC1	ARHGAP30;C1orf192;ITLN1;KLHDC9;LY9;MPZ;NDUFS2;NIT1;PCP4L1;PPOX;PVRL4;RP11-404F10.2;RP11-544M22.8;SDHC;TOMM40L;TSTD1;UHMK1;USF1
chr11	73702392	73702616	peak_1555	-8615	NM_003355		UCP2
chr3	196193110	196193334	peak_1556	-33877	NM_015562		UBXN7	AC023797.1;MFI2-AS1;PCYT1A;RNF168;TFRC;TM4SF19;U7.81;UBXN7-AS1
chr3	196182795	196183019	peak_1557	-23562	NM_015562		UBXN7	AC023797.1;AC069257.8;FBXO45;MFI2-AS1;NCBP2-AS1;RNF168;TFRC;TM4SF19;U7.81;UBXN7-AS1
chr3	196182054	196182278	peak_1558	-22821	NM_015562		UBXN7	AC023797.1;AC069257.8;FBXO45;MFI2-AS1;NCBP2-AS1;RNF168;TFRC;TM4SF19;U7.81;UBXN7-AS1
chr8	103489209	103489433	peak_1559	-64404	NM_015902	HPRD:06436	UBR5	KB-1980E6.3;KLF10;snoU13.118;U6atac.14;UBR5
chr15	74782558	74782782	peak_1560	29064	NR_038448	ENSG00000247240	UBL7-AS1
chr7	156889019	156889243	peak_1561	-42524	NM_014671	HPRD:15604	UBE3C	DNAJB6;RNF32;RP5-1121A15.4;UBE3C
chr7	156915438	156915662	peak_1562	-16105	NM_014671	HPRD:15604	UBE3C	MIR153-2;NOM1;RNF32;RP5-1121A15.4
chr8	49089776	49090000	peak_1563	168893	NM_003350		UBE2V2
chr19	55932635	55932859	peak_1564	-13422	NM_014501	HPRD:15603	UBE2S	AC020922.1;BRSK1;COX6B2;FAM71E2;FIZ1;GP6;NAT14;PPP1R12C;PPP6R1;PTPRH;RDH13;SBK2;SHISA7;SYT5;TMEM190;TMEM86B;TNNI3;TNNT1;ZNF580;ZNF628;ZNF784
chr5	6508287	6508511	peak_1565	59663	NM_001145161		UBE2QL1	MED10
chr16	34294953	34295177	peak_1566	109697	NR_002837		UBE2MP1	AC135776.1;CCNYL3
chr16	34344324	34344548	peak_1567	60326	NR_002837		UBE2MP1	AC018558.1;AC135776.1;CCNYL3;AC135776.1;CCNYL3
chr16	34224364	34224588	peak_1568	180286	NR_002837		UBE2MP1	AC135776.1;CCNYL3
chr7	129630764	129630988	peak_1569	-38076	NM_003344	HPRD:03052	UBE2H	UBE2H;ZC3HC1
chr7	129603835	129604059	peak_1570	-11147	NM_003344	HPRD:03052	UBE2H	RP11-306G20.1;ZC3HC1
chr7	129623403	129623627	peak_1571	-30715	NM_003344	HPRD:03052	UBE2H	KLHDC10;RNU7-16P;RP11-306G20.1;UBE2H
chr7	129626933	129627157	peak_1572	-34245	NM_003344	HPRD:03052	UBE2H	UBE2H;ZC3HC1
chr7	129602881	129603105	peak_1573	-10193	NM_003344	HPRD:03052	UBE2H	KLHDC10;RP11-306G20.1;ZC3HC1
chr7	129614643	129614867	peak_1574	-21955	NM_003344	HPRD:03052	UBE2H	RP11-306G20.1;ZC3HC1
chr7	129636535	129636759	peak_1575	-43847	NM_003344	HPRD:03052	UBE2H
chr7	129598606	129598830	peak_1576	-5918	NM_003344	HPRD:03052	UBE2H	KLHDC10;RP11-306G20.1;KLHDC10;RP11-306G20.1;ZC3HC1
chr12	125375884	125376108	peak_1577	23591	NM_021009	HPRD:07038	UBC	AACS;DHX37;ZNF664
chr12	125392647	125392871	peak_1578	6828	NM_021009	HPRD:07038	UBC	AACS;DHX37;ZNF664
chr17	16290084	16290308	peak_1579	5417	NM_018955	HPRD:06771	UBB	NCRNA00188;TRPV2;U6.1133
chr9	34080411	34080635	peak_1580	-31576	NM_018449	HPRD:06748	UBAP2
chr17	74253636	74253860	peak_1581	-7538	NM_182565	HPRD:14533	UBALD2	EXOC7;FOXJ1;QRICH2;UNK
chr16	4666405	4666629	peak_1582	-1590	NM_145253	HPRD:14025	UBALD1
chr13	99798533	99798757	peak_1583	-54034	NM_177967	ENSG00000134882	UBAC2	DOCK9;DOCK9-AS1;GPR18;MIR623;STK24-AS1;U6.649
chr9	139969219	139969443	peak_1584	-2622	NM_207309	HPRD:15596	UAP1L1
chr15	70739539	70739763	peak_1585	254969	NM_018003	HPRD:11657	UACA	AC009677.1;MIR629;TLE3;MIR629;TLE3
chr15	70785269	70785493	peak_1586	209239	NM_018003	HPRD:11657	UACA	AC009677.1;MIR629;TLE3
chr18	54200356	54200580	peak_1587	105452	NM_004786		TXNL1	ST8SIA3
chr22	36851094	36851318	peak_1588	26481	NM_012473	HPRD:07161	TXN2	APOL3;EIF3D;FOXRED2;RP5-1119A7.10;TXN2
chr18	9315762	9315986	peak_1589	-18891	NM_020648	HPRD:05443	TWSG1	CCDC165;NDUFV2;RALBP1;snoU13.391
chr18	9312306	9312530	peak_1590	-22347	NM_020648	HPRD:05443	TWSG1	CCDC165;NDUFV2;RALBP1;snoU13.391
chr7	19085924	19086148	peak_1591	71259	NM_000474	HPRD:03374	TWIST1	AC003986.6;FERD3L;TWIST1
chr7	19164524	19164748	peak_1592	-7341	NM_000474	HPRD:03374	TWIST1	HDAC9;TMEM196
chr16	10916515	10916739	peak_1593	-4006	NM_001079512	ENSG00000166676	TVP23A
chr13	113259305	113259529	peak_1594	-16918	NM_006322	HPRD:10289	TUBGCP3	ANKRD10;ATP11A;ATP11A-AS1;C13orf35;MCF2L
chr12	49628336	49628560	peak_1595	-30417	NM_032704	HPRD:06747	TUBA1C	BCDIN3D;C1QL4;FMNL3;LMBR1L;MCRS1;MLL2;PRKAG1;PRPH;RHEBL1;RP11-161H23.5;RP11-977B10.2;SPATS2;TMBIM6;TUBA1C
chr12	49602547	49602771	peak_1596	-19552	NM_006009	HPRD:03959	TUBA1A	AC073610.1;C1QL4;FMNL3;LMBR1L;MCRS1;PRPH;RHEBL1;RP11-161H23.5;RP11-977B10.2;TMBIM6
chrY	10037728	10037952	peak_1597	289433	NR_003593		TTTY23B
chr8	64038418	64038642	peak_1598	-39918	NM_000370	HPRD:02685	TTPA
chr6	167764700	167764924	peak_1599	26238	NM_031949		TTLL2	C6orf123;CCR6;FRMD1;GPR31;RP1-167A14.2;RP11-514O12.2;TTLL2;UNC93A
chr11	62508124	62508348	peak_1600	12284	NM_173810	HPRD:14530	TTC9C	GNG3;NXF1;POLR2G;RP11-831H9.11;SNORD22;SNORD28;STX5;TAF6L;UBXN1
chr2	32851466	32851690	peak_1601	-1509	NM_017735	HPRD:08618	TTC27
chr12	3176374	3176598	peak_1602	-10035	NM_006675	HPRD:14823	TSPAN9	AC005841.1;C12orf32;ITFG2;RP11-476M19.3;RP4-816N1.7;TEAD4;U7.26
chr7	128775635	128775859	peak_1603	-8965	NM_178562		TSPAN33	AC025594.1;FAM71F2;IRF5;OPN1SW;RP11-286H14.8;RP11-309L24.2;snoU13.218;TNPO3
chr11	2348535	2348759	peak_1604	25404	NM_005705	HPRD:04834	TSPAN32	AC051649.7;ASCL2;CD81;IGF2/INS-IGF2;IGF2AS;SLC22A18;SNORA54;TRPM5;TSPAN32;TSSC4;U1.41
chr11	44747772	44747996	peak_1605	-38092	NM_130783	HPRD:17435	TSPAN18
chr11	44772753	44772977	peak_1606	-13111	NM_130783	HPRD:17435	TSPAN18	PRDM11;TP53I11;TSPAN18
chr11	44749507	44749731	peak_1607	-36357	NM_130783	HPRD:17435	TSPAN18
chr19	11401403	11401627	peak_1608	-5300	NM_012466	HPRD:18197	TSPAN16
chr7	120541534	120541758	peak_1609	-43469	NM_012338	HPRD:15509	TSPAN12	C7orf58;ING3;ING3
chr7	120402090	120402314	peak_1610	95975	NM_012338	HPRD:15509	TSPAN12	C7orf58;ING3;TSPAN12;WNT16
chr1	46637176	46637400	peak_1611	-3461	NM_005727	HPRD:18232	TSPAN1
chr8	143507750	143507974	peak_1612	-23252	NM_145003	HPRD:08708	TSNARE1	AC138647.1;AC145123.2;ARC;LY6H;SLURP1;TSNARE1
chr8	143486145	143486369	peak_1613	-1647	NM_145003	HPRD:08708	TSNARE1
chr8	143489400	143489624	peak_1614	-4902	NM_145003	HPRD:08708	TSNARE1	AC138647.1;AC145123.2;SLURP1
chr2	122699624	122699848	peak_1615	186615	NM_004622	HPRD:08993	TSN
chr7	27485967	27486191	peak_1616	-169514	NR_122122		TSL	EVX1;HOTAIRM1;HOTTIP
chr19	50234317	50234541	peak_1617	32086	NM_021733	HPRD:09748	TSKS	BCL2L12;C19orf76;FLT3LG;FUZ;NOSIP;PNKP;PTOV1;RCN3;RPL13A;RRAS;SCAF1;SIGLEC16;SLC17A7;TBC1D17;TSKS;U3.44
chr3	12494418	12494642	peak_1618	-31401	NM_025265	HPRD:10576	TSEN2	MKRN2;PPARG;SYN2;TIMP4
chr17	16308018	16308242	peak_1619	-10726	NM_016113	HPRD:05980	TRPV2	AC002553.1;C17orf76;FLCN;MIR1288;MPRIP;NCOR1;NCRNA00188;PIGL;PLD6;TTC19;U6.1133;ZNF624
chr8	116006832	116007056	peak_1620	673295	NM_014112	HPRD:05091	TRPS1
chr8	116342863	116343087	peak_1621	337264	NM_014112	HPRD:05091	TRPS1	AF178030.2
chr8	116387664	116387888	peak_1622	292463	NM_014112	HPRD:05091	TRPS1	AF178030.2
chr8	115701247	115701471	peak_1623	978880	NM_014112	HPRD:05091	TRPS1
chr8	115621107	115621331	peak_1624	1059020	NM_014112	HPRD:05091	TRPS1
chr8	116389799	116390023	peak_1625	290328	NM_014112	HPRD:05091	TRPS1	AF178030.2
chr8	116734878	116735102	peak_1626	-53735	NM_014112	HPRD:05091	TRPS1	AF178030.2
chr8	116345985	116346209	peak_1627	334142	NM_014112	HPRD:05091	TRPS1	AF178030.2
chr5	135932972	135933196	peak_1628	-231920	NM_020389	HPRD:18228	TRPC7
chr22	46754237	46754461	peak_1629	23051	NM_018006	HPRD:15571	TRMU	C22orf40;CELSR1;PKDREJ;TRMU
chr14	103992768	103992992	peak_1630	-2629	NM_152307	HPRD:08810	TRMT61A
chr14	104005021	104005245	peak_1631	9624	NM_152307	HPRD:08810	TRMT61A	EIF5;PPP1R13B;RP11-894P9.1;SNORD51.1
chr8	125438526	125438750	peak_1632	-24410	NM_017956	HPRD:07947	TRMT12	FAM91A1;FBXO32;NDUFB9;RNF139;RP11-959I15.3;RP11-959I15.4;snoU13.301;TMEM65;U6.435
chr15	45076912	45077136	peak_1633	48464	NM_080745	HPRD:11518	TRIM69	DUOXA1;TRIM69
chr3	160169047	160169271	peak_1634	-1533	NM_173084	HPRD:15568	TRIM59	AC112641.1;IL12A;SCARNA7;SMC4;TRIM59
chr3	160178174	160178398	peak_1635	-10660	NM_173084	HPRD:15568	TRIM59	IL12A;SCARNA7;TRIM59
chr8	67025563	67025787	peak_1636	-13603	NM_033058	HPRD:05927	TRIM55
chr6	30095453	30095677	peak_1637	-8320	NM_138700	HPRD:15557	TRIM40	PPP1R11;TRIM10;ZNRD1
chr1	115074784	115075008	peak_1638	-21115	NM_015906	HPRD:10423	TRIM33	BCAS2;CSDE1;DENND2C;HIPK1
chr1	114889167	114889391	peak_1639	164502	NM_015906	HPRD:10423	TRIM33	HIPK1;OLFML3;TRIM33
chr11	119966651	119966875	peak_1640	42100	NM_012101	HPRD:10280	TRIM29	ARHGEF12;CTD-2523D13.1;RP11-196E1.3;RP11-831A10.1;THY1;U6.1
chr11	119853212	119853436	peak_1641	155539	NM_012101	HPRD:10280	TRIM29	RP11-196E1.3;RP11-831A10.1;U6.1
chr17	55005456	55005680	peak_1642	-14159	NM_005082	HPRD:02711	TRIM25
chr7	138088147	138088371	peak_1643	-56820	NM_003852	HPRD:04556	TRIM24	SNORA51.2;snoU13.337;SVOPL;TMEM213
chr7	138011179	138011403	peak_1644	-133788	NM_003852	HPRD:04556	TRIM24	SNORA51.2;snoU13.337;SVOPL
chr7	138079905	138080129	peak_1645	-65062	NM_003852	HPRD:04556	TRIM24	snoU13.337;SVOPL;TRIM24
chr7	138113938	138114162	peak_1646	-31029	NM_003852	HPRD:04556	TRIM24	TRIM24
chr7	137986820	137987044	peak_1647	-158147	NM_003852	HPRD:04556	TRIM24	SNORA51.2;SVOPL
chr17	15587447	15587671	peak_1648	-1366	NM_006470	HPRD:15552	TRIM16
chr7	28902585	28902809	peak_1649	95332	NM_014817		TRIL	AC005017.1;CHN2
chr7	28946179	28946403	peak_1650	51738	NM_014817		TRIL	AC005017.1;CHN2;AC005162.4
chr8	126517989	126518213	peak_1651	73650	NM_025195	HPRD:09863	TRIB1	MTSS1;NDUFB9;RP11-550A5.2;TRIB1
chr8	126644388	126644612	peak_1652	200049	NM_025195	HPRD:09863	TRIB1	RP11-550A5.2;TRIB1;ZNF572
chr8	126479277	126479501	peak_1653	34938	NM_025195	HPRD:09863	TRIB1	TRIB1
chr8	126382031	126382255	peak_1654	-60420	NM_025195	HPRD:09863	TRIB1	MTSS1;NSMCE2;TRIB1
chr8	126656658	126656882	peak_1655	212319	NM_025195	HPRD:09863	TRIB1	NSMCE2;RP11-550A5.2;RP11-6D1.3;TRIB1
chr8	126441355	126441579	peak_1656	-1096	NM_025195	HPRD:09863	TRIB1
chr8	126399799	126400023	peak_1657	-42652	NM_025195	HPRD:09863	TRIB1	NSMCE2;RP11-550A5.2;TRIB1
chr8	126458575	126458799	peak_1658	14236	NM_025195	HPRD:09863	TRIB1	RP11-6D1.5
chr8	126584843	126585067	peak_1659	140504	NM_025195	HPRD:09863	TRIB1	TRIB1
chr8	126500652	126500876	peak_1660	56313	NM_025195	HPRD:09863	TRIB1	RP11-550A5.2;TRIB1;U6.422
chr8	126407571	126407795	peak_1661	-34880	NM_025195	HPRD:09863	TRIB1	RP11-550A5.2;TRIB1
chr8	126495462	126495686	peak_1662	51123	NM_025195	HPRD:09863	TRIB1	RP11-550A5.2;TRIB1
chr8	126612503	126612727	peak_1663	168164	NM_025195	HPRD:09863	TRIB1	TRIB1
chr8	126702947	126703171	peak_1664	258608	NM_025195	HPRD:09863	TRIB1	NSMCE2;RP11-550A5.2;RP11-6D1.3;TRIB1;U6.422
chr8	126434537	126434761	peak_1665	-7914	NM_025195	HPRD:09863	TRIB1
chr8	126498462	126498686	peak_1666	54123	NM_025195	HPRD:09863	TRIB1	RP11-550A5.2;TRIB1;U6.422
chr8	126549709	126549933	peak_1667	105370	NM_025195	HPRD:09863	TRIB1	TRIB1
chr8	126519526	126519750	peak_1668	75187	NM_025195	HPRD:09863	TRIB1	MTSS1;NDUFB9;RP11-550A5.2;TRIB1
chr8	126412448	126412672	peak_1669	-30003	NM_025195	HPRD:09863	TRIB1	NSMCE2;RP11-550A5.2;TRIB1;ZNF572
chr8	126418350	126418574	peak_1670	-24101	NM_025195	HPRD:09863	TRIB1	RP11-550A5.2;TRIB1
chr8	126571220	126571444	peak_1671	126881	NM_025195	HPRD:09863	TRIB1	MTSS1;RP11-550A5.2;TRIB1
chr8	126431610	126431834	peak_1672	-10841	NM_025195	HPRD:09863	TRIB1	RP11-550A5.2;RP11-6D1.3;U6.422
chr8	126580331	126580555	peak_1673	135992	NM_025195	HPRD:09863	TRIB1	NSMCE2;RP11-550A5.2;TRIB1;ZNF572
chr8	126469047	126469271	peak_1674	24708	NM_025195	HPRD:09863	TRIB1	TRIB1
chr8	126679710	126679934	peak_1675	235371	NM_025195	HPRD:09863	TRIB1	NDUFB9
chr8	126653671	126653895	peak_1676	209332	NM_025195	HPRD:09863	TRIB1	NDUFB9;NSMCE2;TRIB1
chr8	126411322	126411546	peak_1677	-31129	NM_025195	HPRD:09863	TRIB1	NSMCE2;RP11-550A5.2;TRIB1;ZNF572
chr20	48628786	48629010	peak_1678	29268	NR_051976		TRERNA1	PTPN1;RNF114;RP4-530I15.9;SNAI1;snoU13.425;SPATA2;TMEM189-UBE2V1;U6.428;RNF114;RP4-530I15.9;SNAI1;snoU13.425;U6.428
chr20	48629479	48629703	peak_1679	28575	NR_051976		TRERNA1	RNF114;RP4-530I15.9;SNAI1;snoU13.425;U6.428
chr3	108587267	108587491	peak_1680	45748	NM_016388	HPRD:05392	TRAT1	GUCA1C;MORC1-AS1;MYH15;TRAT1
chr8	141474660	141474884	peak_1681	-6094	NM_031466	HPRD:18136	TRAPPC9	CHRAC1;EIF2C2;KCNK9;MIR151;PTK2;SLC45A4
chr8	141476048	141476272	peak_1682	-7482	NM_031466	HPRD:18136	TRAPPC9	CHRAC1;EIF2C2;KCNK9;MIR151;PTK2;SLC45A4
chr4	184644261	184644485	peak_1683	63953	NM_021942	HPRD:10968	TRAPPC11	RWDD4;STOX2;U6.1086
chr3	42113748	42113972	peak_1684	-18886	NM_014965	HPRD:09732	TRAK1	SS18L2;TRAK1;U8.15;VIPR1
chr22	50622953	50623177	peak_1685	-1295	NM_025204	HPRD:11450	TRABD
chr3	185626215	185626439	peak_1686	29597	NM_004593		TRA2B	C3orf65;ETV5-AS1;IGF2BP2;KNG1;SNORA63.6;snoU13.421;TRA2B;VPS8
chr7	23583225	23583449	peak_1687	-11677	NM_013293	HPRD:04096	TRA2A	FAM126A;IGF2BP3;NUPL2;TOMM7;U7.98;IGF2BP3
chr7	23577769	23577993	peak_1688	-6221	NM_013293	HPRD:04096	TRA2A	CCDC126;IGF2BP3;NUPL2;U7.98
chr13	20161074	20161298	peak_1689	-25472	NM_130785	HPRD:06003	TPTE2	CRYL1;MPHOSPH8;PSPC1;PSPC1-AS1;ZMYM5
chr21	10601293	10601517	peak_1690	389538	NM_199259	HPRD:05064	TPTE
chr21	10733856	10734080	peak_1691	256975	NM_199259	HPRD:05064	TPTE
chr21	10544780	10545004	peak_1692	446051	NM_199259	HPRD:05064	TPTE
chr7	65661342	65661566	peak_1693	-8805	NM_003596	HPRD:07216	TPST1
chr16	1315593	1315817	peak_1694	9432	NM_012217	HPRD:08345	TPSD1
chr16	1322561	1322785	peak_1695	16400	NM_012217	HPRD:08345	TPSD1	AC009041.2;BAIAP3;C16orf42;CCDC154;CLCN7;HN1L;MAPK8IP3;METRN;SSTR5;TELO2;TMEM204
chr3	189042498	189042722	peak_1696	-84227	NR_046722	ENSG00000230115	TPRG1-AS2	MIR944;TPRG1-AS2
chr5	709183	709407	peak_1697	-15785	NM_007030	HPRD:18522	TPPP	RP11-661C8.3;TRIP13;ZDHHC11B
chr7	145153449	145153673	peak_1698	-620415	NM_022445	HPRD:06967	TPK1
chr7	128711476	128711700	peak_1699	16311	NR_002187		TPI1P2	OPN1SW;RP11-286H14.8;TNPO3;TSPAN33
chr7	128708832	128709056	peak_1700	13667	NR_002187		TPI1P2	AC025594.1;CCDC136;FAM71F2;FLNC;IRF5;OPN1SW;RP11-286H14.8;RP11-309L24.2;TSPAN33
chr7	128714294	128714518	peak_1701	19129	NR_002187		TPI1P2	OPN1SW;RP11-286H14.8;TNPO3;TSPAN33
chr7	128712262	128712486	peak_1702	17097	NR_002187		TPI1P2	OPN1SW;RP11-286H14.8;TNPO3;TSPAN33
chr8	81108444	81108668	peak_1703	-24662	NM_005079	HPRD:04963	TPD52	HEY1;MRPS28;PAG1;SLC10A5;TPD52
chr8	95985679	95985903	peak_1704	-24176	NM_033285	HPRD:09367	TP53INP1	C8orf38;INTS8;KB-1608C10.2;PLEKHF2;RAD54B;RP11-320N21.2
chr8	95973720	95973944	peak_1705	-12217	NM_033285	HPRD:09367	TP53INP1	C8orf38;INTS8;KB-1608C10.2;PLEKHF2;RP11-320N21.2;snoU13.246;U6.157
chr8	60398005	60398229	peak_1706	-366350	NM_014729	HPRD:12113	TOX
chr3	133420942	133421166	peak_1707	-40317	NM_007027	HPRD:09678	TOPBP1	BFSP2;C3orf36;TF;TOPBP1;U6.1205
chr22	22386800	22387024	peak_1708	-49672	NM_003935	HPRD:04662	TOP3B	CCDC116;LL22NC03-86G7.1;PPM1F;TOP3B;YDJC;YPEL1
chr22	22411521	22411745	peak_1709	-74393	NM_003935	HPRD:04662	TOP3B	PPM1F;RTDR1;TOP3B;YPEL1
chr20	39600862	39601086	peak_1710	-56488	NM_003286	HPRD:00535	TOP1	EMILIN3;LPIN3;PLCG1;TOP1;U2.20;ZHX3
chr20	39513931	39514155	peak_1711	-143419	NM_003286	HPRD:00535	TOP1	EMILIN3
chr20	39590745	39590969	peak_1712	-66605	NM_003286	HPRD:00535	TOP1	EMILIN3;MAFB;PLCG1;U2.20;ZHX3
chr22	41844032	41844256	peak_1713	-1117	NM_016272	HPRD:09583	TOB2
chr17	48937159	48937383	peak_1714	6444	NM_005749	HPRD:09273	TOB1	ANKRD40;CHAD;CTB-22K21.2;EPN3;NME1;RP11-700H6.2;RP11-94C24.8;snoU13.260;WFIKKN2
chr17	38675248	38675472	peak_1715	-17506	NM_032865	HPRD:12223	TNS4	CCR7;CDC6;GJD3;GSDMB;IGFBP4;KRT26;KRT28;MSL1;RARA;SMARCE1;TOP2A
chr7	47194284	47194508	peak_1716	427346	NM_022748	ENSG00000136205	TNS3
chr7	47294638	47294862	peak_1717	326992	NM_022748	ENSG00000136205	TNS3	C7orf65;TNS3
chr7	47294141	47294365	peak_1718	327489	NM_022748	ENSG00000136205	TNS3	C7orf65;TNS3
chr7	47293703	47293927	peak_1719	327927	NM_022748	ENSG00000136205	TNS3	C7orf65;TNS3
chr7	47632292	47632516	peak_1720	-10662	NM_022748	ENSG00000136205	TNS3	C7orf65;C7orf69
chr7	47108813	47109037	peak_1721	512817	NM_022748	ENSG00000136205	TNS3	RNU7-76P;TNS3
chr7	47627253	47627477	peak_1722	-5623	NM_022748	ENSG00000136205	TNS3	C7orf65;C7orf69
chr17	75954545	75954769	peak_1723	-45661	NM_018996	HPRD:10026	TNRC6C	AC015804.1;AC111170.2;DNAH17;SOCS3;SYNGR2;TK1;TNRC6C;U1.97;U6.954
chr3	195643312	195643536	peak_1724	-7544	NM_005781	HPRD:06104	TNK2	MIR570;MUC4;PPP1R2;TFRC;TM4SF19;U7.80
chr3	171274059	171274283	peak_1725	-95974	NM_015028	HPRD:18206	TNIK	EIF5A2;RPL22L1
chr19	6522236	6522460	peak_1726	-8662	NM_003811	HPRD:05861	TNFSF9
chr19	6518199	6518423	peak_1727	-12699	NM_003811	HPRD:05861	TNFSF9
chr19	6516901	6517125	peak_1728	-13997	NM_003811	HPRD:05861	TNFSF9
chr19	6551755	6551979	peak_1729	20857	NM_003811	HPRD:05861	TNFSF9	C3;CLPP;DENND1C;hsa-mir-220b.1;TNFSF14
chr13	108915781	108916005	peak_1730	-6084	NM_006573	HPRD:04914	TNFSF13B	LIG4
chr13	43051751	43051975	peak_1731	-85009	NM_003701	HPRD:04031	TNFSF11	AKAP11;EPSTI1;TNFSF11;U6.527;WBP4
chr6	47289930	47290154	peak_1732	-12359	NM_014452	HPRD:05759	TNFRSF21
chr6	47333631	47333855	peak_1733	-56060	NM_014452	HPRD:05759	TNFRSF21	CD2AP;GPR111;RP11-385F7.2;TNFRSF21;U1.19
chr1	1136287	1136511	peak_1734	5690	NM_004195	HPRD:04879	TNFRSF18
chr1	2480211	2480435	peak_1735	-7481	NM_003820	HPRD:04122	TNFRSF14
chr1	2475111	2475335	peak_1736	-12581	NM_003820	HPRD:04122	TNFRSF14
chr1	2479467	2479691	peak_1737	-8225	NM_003820	HPRD:04122	TNFRSF14
chr1	2478018	2478242	peak_1738	-9674	NM_003820	HPRD:04122	TNFRSF14
chr17	16892545	16892769	peak_1739	-17255	NM_012452	HPRD:05365	TNFRSF13B
chr8	119859127	119859351	peak_1740	105144	NM_002546	HPRD:04032	TNFRSF11B
chr18	60074079	60074303	peak_1741	81671	NM_003839	HPRD:04609	TNFRSF11A	SERPINB5;TNFRSF11A;ZCCHC2
chr8	22982263	22982487	peak_1742	22048	NM_003841	HPRD:04681	TNFRSF10C	AC051642.1;BIN3;ENTPD4;LOXL2;PEBP4;R3HCC1;RHOBTB2;RP11-1149O23.4;RP11-87E22.2;TNFRSF10C
chr15	51402432	51402656	peak_1743	-5071	NM_207381	HPRD:13452	TNFAIP8L3	CYP19A1;USP50
chr14	103588282	103588506	peak_1744	-4270	NM_006291	HPRD:04487	TNFAIP2
chr14	103604929	103605153	peak_1745	12377	NM_006291	HPRD:04487	TNFAIP2	AL136001.4;AL161669.1;CDC42BPB;EIF5;MARK3;TRAF3
chr18	65873258	65873482	peak_1746	508983	NM_019022	HPRD:15591	TMX3
chr14	51733648	51733872	peak_1747	26874	NM_030755		TMX1	GNG2;PYGL;RP11-286O18.1;U6.1141;U6.546;U6.982
chr12	88646541	88646765	peak_1748	110580	NM_181783	HPRD:10243	TMTC3	C12orf29;C12orf50;CEP290
chr12	83620061	83620285	peak_1749	539239	NM_152588	HPRD:13230	TMTC2
chr2	85165043	85165267	peak_1750	32392	NM_021103	HPRD:01779	TMSB10	C2orf89;KCMF1;TMSB10
chr21	42932602	42932826	peak_1751	-52629	NM_005656	HPRD:03637	TMPRSS2	AP001610.5;AP001619.1;BACE2;MX2;SNORA32.3;snoU13.465;TMPRSS2
chr21	19816111	19816335	peak_1752	-40253	NM_002772	HPRD:05972	TMPRSS15	TMPRSS15
chr9	100260493	100260717	peak_1753	-2857	NM_003275	HPRD:01838	TMOD1	TDRD7
chr17	7262570	7262794	peak_1754	4185	NM_198154	HPRD:14165	TMEM95
chr8	94842307	94842531	peak_1755	75347	NM_153704	HPRD:11324	TMEM67	C8orf39;FAM92A1;PDP1;RAD54B;RP11-10N23.4;RP11-10N23.5
chr8	125408195	125408419	peak_1756	-23367	NM_194291		TMEM65	FAM91A1;RP11-959I15.4;TMEM65;U6.435
chr19	18733171	18733395	peak_1757	9601	NM_012109	HPRD:12709	TMEM59L
chr1	33391557	33391781	peak_1758	-24716	NM_033504	HPRD:12524	TMEM54	AK2;FNDC5;HPCA;PHC2;RP11-114B7.6;S100PBP;SYNC
chr1	1880973	1881197	peak_1759	-30345	NM_178545	HPRD:14166	TMEM52	C1orf222;CALML6;GNB1;RP11-547D24.3;SKI
chr1	1861060	1861284	peak_1760	-10432	NM_178545	HPRD:14166	TMEM52	C1orf222;GNB1;RER1;RP11-547D24.3;SKI
chr1	1878149	1878373	peak_1761	-27521	NM_178545	HPRD:14166	TMEM52	C1orf222;CALML6;GNB1;RP11-547D24.3;SKI
chr21	34854162	34854386	peak_1762	-1958	NM_006134	HPRD:10747	TMEM50B
chr3	194299804	194300028	peak_1763	-5081	NR_047573		TMEM44-AS1	AC011325.1;ATP13A3;CPN2;GP5;RP11-135A1.2;U6.1054
chr11	9356718	9356942	peak_1764	-20515	NM_015012	HPRD:18632	TMEM41B	DENND5A;IPO7;RP11-152H18.4;SCUBE2;snoU13.49;SWAP70;TMEM41B;WEE1
chr3	12822943	12823167	peak_1765	-12099	NM_018306	HPRD:08559	TMEM40
chr9	7302031	7302255	peak_1766	497656	NM_033428	HPRD:12939	TMEM261
chr9	8036527	8036751	peak_1767	-236840	NM_033428	HPRD:12939	TMEM261	C9orf123
chr8	145571999	145572223	peak_1768	6480	NM_001252402	ENSG00000214597	TMEM249
chr6	157696197	157696421	peak_1769	48982	NM_018452	ENSG00000215712	TMEM242	C6orf35;SNORD28.1;snoU13.460;SYNJ2;U6.1208;ZDHHC14
chr17	76246971	76247195	peak_1770	19692	NM_001145529	ENSG00000204278	TMEM235	AC021593.1;AC061992.2;BIRC5;C17orf99;PGS1;SNORA30.1;SOCS3;SYNGR2;TK1;TNRC6C;U1.97;U6.954
chr7	123739738	123739962	peak_1771	-66327	NM_001136002	ENSG00000234224	TMEM229A	RP11-390E23.3
chr7	123628413	123628637	peak_1772	44998	NM_001136002	ENSG00000234224	TMEM229A
chr3	171684063	171684287	peak_1773	-65645	NR_046852		TMEM212-AS1	AC092964.1;FNDC3B;GHSR;TMEM212
chr3	171587942	171588166	peak_1774	26915	NM_001164436	ENSG00000186329	TMEM212	AC092964.1;FNDC3B;snoU13.39;TMEM212
chr7	129795656	129795880	peak_1775	49570	NM_032842	HPRD:07871	TMEM209	CPA1;CPA4;KLF14;KLHDC10;MEST;snoU13.25;snoU13.365;TMEM209;UBE2H;ZC3HC1
chr7	129781385	129781609	peak_1776	63841	NM_032842	HPRD:07871	TMEM209
chr7	129789748	129789972	peak_1777	55478	NM_032842	HPRD:07871	TMEM209	CPA1;CPA2;CPA4;KLF14;KLHDC10;snoU13.365;TMEM209;UBE2H
chr7	129782319	129782543	peak_1778	62907	NM_032842	HPRD:07871	TMEM209
chr7	129797221	129797445	peak_1779	48005	NM_032842	HPRD:07871	TMEM209	CPA1;CPA4;KLF14;KLHDC10;MEST;snoU13.25;snoU13.365;TMEM209;UBE2H;ZC3HC1
chr4	166076585	166076809	peak_1780	-42673	NM_152681		TMEM192	hsa-mir-1979.1;KLHL2;MIR578;SC4MOL;U6.222
chr22	21807905	21808129	peak_1781	-13442	NM_001207052		TMEM191C	CCDC116;LL22NC03-86G7.1;PPIL2;PPM1F;SDF2L1;TOP3B;YDJC
chr12	72075553	72075777	peak_1782	-4213	NM_018279	HPRD:15530	TMEM19	SNORA17.1;TBC1D15;TPH2
chr2	120962020	120962244	peak_1783	18852	NM_024121		TMEM185B	EPB41L5;GLI2;INHBB;PTPN4;RALB
chr2	120446472	120446696	peak_1784	9841	NM_030577	HPRD:14409	TMEM177	AC069154.2;EPB41L5;PTPN4
chr5	72488647	72488871	peak_1785	19736	NM_153217	HPRD:14432	TMEM174	FCHO2;TMEM171;TMEM174
chr2	62638903	62639127	peak_1786	94589	NM_198276	HPRD:15528	TMEM17	AC092155.4;COMMD1;FAM161A;snoU13.258
chr6	10720624	10720848	peak_1787	-2412	NM_016462	HPRD:15524	TMEM14C	ELOVL2;GCNT2;GCNT6;PAK1IP1;RP1-290I10.6;RP11-637O19.2;TMEM14B;U1.53
chr17	33056152	33056376	peak_1788	148496	NM_207313	HPRD:14030	TMEM132E	ACCN1;LIG3
chr2	98621385	98621609	peak_1789	-9143	NM_015348	ENSG00000075568	TMEM131	ACTR1B;VWA3B
chr7	98424583	98424807	peak_1790	42978	NM_152913	HPRD:13226	TMEM130	AC093799.1;BAIAP2L1;NPTX2;TMEM130;TRRAP;U6.621
chr7	98362396	98362620	peak_1791	105165	NM_152913	HPRD:13226	TMEM130	AC093799.1;NPTX2;TMEM130;U6.621
chr14	106003701	106003925	peak_1792	10860	NM_025268	HPRD:14652	TMEM121	BRF1;JAG2;PACS2;PLD4;RP11-521B24.3;TEX22
chr14	106037602	106037826	peak_1793	44761	NM_025268	HPRD:14652	TMEM121
chr14	105997802	105998026	peak_1794	4961	NM_025268	HPRD:14652	TMEM121
chr14	106001854	106002078	peak_1795	9013	NM_025268	HPRD:14652	TMEM121
chr16	8240277	8240501	peak_1796	347439	NM_001146336	ENSG00000232258	TMEM114	U6.741;U7.79
chr16	8443618	8443842	peak_1797	144098	NM_001146336	ENSG00000232258	TMEM114
chr17	21097719	21097943	peak_1798	20077	NM_003876		TMEM11	AC087294.2;AKAP10;DHRS7B;MAP2K3;USP22
chr12	48343207	48343431	peak_1799	-14011	NM_024056	HPRD:14690	TMEM106C
chr14	75687695	75687919	peak_1800	-44458	NM_006827	HPRD:12013	TMED10	ACYP1;AF111167.1;BATF;DLST;EIF2B2;JDP2;MLH3;RP11-293M10.1;RP11-293M10.2;RP11-950C14.7;RPS6KL1;TMED10;U6.516
chr15	37831672	37831896	peak_1801	-395673	NM_152453	HPRD:11341	TMCO5A
chr15	38052405	38052629	peak_1802	-174940	NM_152453	HPRD:11341	TMCO5A	C15orf53
chr12	95060399	95060623	peak_1803	-16173	NM_020698	HPRD:15519	TMCC3
chr1	205257488	205257712	peak_1804	32271	NM_014858	HPRD:11040	TMCC2	AL583832.1;CDK18;DSTYK;KLHDC8A;MFSD4;MIR135B;NUAK2;NUCKS1;RAB7L1;RBBP5;RP11-383G10.5;RP11-576D8.2;TMCC2;U2.66
chr3	129640951	129641175	peak_1805	28349	NR_037893	ENSG00000271270	TMCC1-AS1	PLXND1;RHO;TMCC1;TRH;U6.1247
chr3	149151674	149151898	peak_1806	-40582	NM_004617		TM4SF4	COMMD2;HPS3;TM4SF1-AS1;U6.1190;WWTR1;WWTR1-AS1
chr2	228250717	228250941	peak_1807	-6807	NM_024795	HPRD:08008	TM4SF20	AGFG1;C2orf83;CCL20;MFF;SNORA25.18;WDR69
chr3	196072176	196072400	peak_1808	-6997	NM_138461	HPRD:14013	TM4SF19	AC023797.1;AC069257.8;MIR570;NCBP2-AS1;PCYT1A;TFRC;U7.81;UBXN7-AS1
chr9	120890840	120891064	peak_1809	424499	NM_003266	HPRD:04325	TLR4
chr4	38764282	38764506	peak_1810	20217	NM_030956	HPRD:05884	TLR10	FAM114A1;KLF3;KLHL5;RP11-360F5.1;TBC1D1;TLR1/TLR6;TMEM156;U6.416;U6.877
chr4	167126529	167126753	peak_1811	332231	NM_012464	HPRD:07074	TLL1	SPOCK3;TLL1
chr4	167467193	167467417	peak_1812	672895	NM_012464	HPRD:07074	TLL1	SPOCK3
chr17	60543861	60544085	peak_1813	-12413	NM_006852		TLK2	MRC2
chr17	60539005	60539229	peak_1814	-17269	NM_006852		TLK2	MRC2
chr17	60536869	60537093	peak_1815	-19405	NM_006852		TLK2	MRC2
chr15	70609877	70610101	peak_1816	-219733	NM_005078	HPRD:02558	TLE3	AC009677.1;MIR629;TLE3;MIR629;TLE3
chr15	70592828	70593052	peak_1817	-202684	NM_005078	HPRD:02558	TLE3	MIR629;TLE3
chr15	70393431	70393655	peak_1818	-3287	NM_005078	HPRD:02558	TLE3
chr15	70657991	70658215	peak_1819	-267847	NM_005078	HPRD:02558	TLE3	AC009677.1;MIR629
chr16	84540922	84541146	peak_1820	-2746	NM_020947		TLDC1	ADAD2;COTL1;CRISPLD2;KLHL36;MLYCD;TAF1C;USP10;ZDHHC7
chr16	84544918	84545142	peak_1821	-6742	NM_020947		TLDC1	ADAD2;COTL1;CRISPLD2;KLHL36;MLYCD;TAF1C;USP10;ZDHHC7
chr16	84568264	84568488	peak_1822	-30088	NM_020947		TLDC1	ADAD2;COTL1;HSDL1;KCNG4;KIAA0513;KIAA1609;USP10;WFDC1;ZDHHC7
chr16	84593338	84593562	peak_1823	-55162	NM_020947		TLDC1	COTL1;HSDL1;USP10
chr16	84556111	84556335	peak_1824	-17935	NM_020947		TLDC1	ADAD2;COTL1;HSDL1;KCNG4;KIAA0513;KIAA1609;USP10;WFDC1;ZDHHC7
chr14	24713515	24713739	peak_1825	-1747	NM_012461	HPRD:16056	TINF2
chr4	90032206	90032430	peak_1826	-1650	NM_145715	HPRD:18186	TIGD2
chr6	155363474	155363698	peak_1827	-47837	NM_012454	HPRD:05273	TIAM2	TFB1M;U8.21
chr6	155242585	155242809	peak_1828	-168726	NM_012454	HPRD:05273	TIAM2	AL121952.1;SCAF8;U8.21
chr17	27391278	27391502	peak_1829	11237	NM_004740		TIAF1	CRYBA1;DHRS13;FLOT2;MYO18A;PHF12;RAB34;RP11-192H23.4;SEZ6;SNORD42B;TIAF1
chr14	23967751	23967975	peak_1830	-13106	NM_024328	HPRD:15505	THTPA	ACIN1;AP1G2;C14orf119;CTD-2201G16.1;EFS;IL25;MIR208A;MIR208B;MYH6;MYH7;RP11-124D2.3;SLC22A17;ZFHX2
chrX	122898909	122899133	peak_1831	-32117	NM_020449	HPRD:02317	THOC2	STAG2;THOC2;XIAP;XIAP-AS1
chr19	32007109	32007333	peak_1832	-71874	NM_001205273		THEG5
chr6	169267923	169268147	peak_1833	386174	NM_003247	HPRD:01766	THBS2	SMOC2;XXyac-YX65C7_A.2
chr6	169362963	169363187	peak_1834	291134	NM_003247	HPRD:01766	THBS2
chr15	39792059	39792283	peak_1835	-81109	NM_003246		THBS1	FSIP1;THBS1
chr1	218963385	218963609	peak_1836	347529	NR_125715		TGFB2-OT1
chr2	70831445	70831669	peak_1837	-50410	NM_003236	HPRD:07522	TGFA	AC017084.1;ADD2;FAM136A;TGFA;VAX2
chr13	95201542	95201766	peak_1838	46857	NM_014305	HPRD:15494	TGDS	AL139318.1;GPR180;TGDS
chr3	195765997	195766221	peak_1839	42852	NM_003234	HPRD:01812	TFRC	AC069257.8;ACAP2;MUC4;RNF168;TFRC;TM4SF19;U2.48;U7.80
chr3	195833753	195833977	peak_1840	-24833	NM_003234	HPRD:01812	TFRC	MFI2-AS1;MIR570;TM4SF19;U7.80;U7.81
chr3	195832846	195833070	peak_1841	-23926	NM_003234	HPRD:01812	TFRC	MFI2-AS1;MIR570;TM4SF19;U7.80;U7.81
chr7	115192066	115192290	peak_1842	416189	NM_012252	HPRD:05294	TFEC	SNORA25.10;TFEC
chr7	115571380	115571604	peak_1843	36875	NM_012252	HPRD:05294	TFEC
chr13	114237184	114237408	peak_1844	-1707	NM_007111	HPRD:01792	TFDP1
chr13	114216781	114217005	peak_1845	-22110	NM_007111	HPRD:01792	TFDP1	ADPRHL1;ATP11A-AS1;CUL4A;DCUN1D2;DCUN1D2-AS2;F10;GAS6;GRTP1;GRTP1-AS1;MCF2L;PROZ
chr2	121835020	121835244	peak_1846	207646	NM_014553	HPRD:18175	TFCP2L1	AC016764.1;GLI2;TFCP2L1
chr2	122053856	122054080	peak_1847	-11190	NM_014553	HPRD:18175	TFCP2L1	GLI2;MKI67IP
chr16	4338335	4338559	peak_1848	-15446	NM_003223	HPRD:11795	TFAP4	CORO7;CREBBP;GLIS2;HMOX2;PAM16;TRAP1;ZNF200
chr16	4323974	4324198	peak_1849	-1085	NM_003223	HPRD:11795	TFAP4
chr20	55221105	55221329	peak_1850	16859	NM_003222	HPRD:03361	TFAP2C	AL117380.2;AL133232.1;C20orf108;C20orf43;MC3R;U3.70;U6.1066
chr6	9675010	9675234	peak_1851	-737429	NR_033910		TFAP2A-AS1
chr10	127210837	127211061	peak_1852	-51991	NR_023362	ENSG00000237675	TEX36-AS1	RP11-118H17.1
chr13	112096974	112097198	peak_1853	124071	NM_152324	HPRD:14603	TEX29	ARHGEF7;C13orf16;SNORD44.1;TUBGCP3
chr13	112121886	112122110	peak_1854	148983	NM_152324	HPRD:14603	TEX29	ANKRD10;RP11-65D24.2
chr13	112214423	112214647	peak_1855	241520	NM_152324	HPRD:14603	TEX29	RP11-65D24.2;SNORD44.1;TUBGCP3
chr13	112135041	112135265	peak_1856	162138	NM_152324	HPRD:14603	TEX29
chr13	112089906	112090130	peak_1857	117003	NM_152324	HPRD:14603	TEX29	ARHGEF7;C13orf16;SNORD44.1;TUBGCP3
chr13	112127969	112128193	peak_1858	155066	NM_152324	HPRD:14603	TEX29	RP11-65D24.2
chr13	112136773	112136997	peak_1859	163870	NM_152324	HPRD:14603	TEX29	C13orf16;RP11-65D24.2;TUBGCP3
chr13	112055904	112056128	peak_1860	83001	NM_152324	HPRD:14603	TEX29	ARHGEF7;C13orf16
chr2	71228251	71228475	peak_1861	-6362	NM_144582	HPRD:15491	TEX261
chr17	62347256	62347480	peak_1862	-6685	NM_018469	HPRD:13716	TEX2	CD79B;GH1;ICAM2;POLG2;PSMC5;SCN4A;SMARCD2;SMURF2;SNORD104
chr17	80312026	80312250	peak_1863	-4985	NM_207459	HPRD:16940	TEX19
chr2	74211466	74211690	peak_1864	-1953	NM_144993	ENSG00000187605	TET3
chr9	35604004	35604228	peak_1865	-1165	NM_006285	HPRD:03470	TESK1	C9orf128;CA9;CCDC107;CREB3;FAM166B;RGP1;RP11-112J3.16;RP11-182N22.8;SIT1;SPAG8;TMEM8B;TPM2
chr7	115826558	115826782	peak_1866	-23877	NM_015641	HPRD:05833	TES	AC002066.1;AC006159.4;AC006159.5;CAV2;MET;TES;TFEC
chr7	115927286	115927510	peak_1867	64393	NM_015641	HPRD:05833	TES
chr7	115807298	115807522	peak_1868	-43137	NM_015641	HPRD:05833	TES	AC002066.1;AC006159.4;AC006159.5;AC073130.3;CAV1;MET;TES
chr7	115928676	115928900	peak_1869	65783	NM_015641	HPRD:05833	TES
chr21	9902771	9902995	peak_1870	65711	NM_174948		TEKT4P2
chr21	10437055	10437279	peak_1871	-468573	NM_174948		TEKT4P2
chr21	9983708	9983932	peak_1872	-15226	NM_174948		TEKT4P2
chr21	10182323	10182547	peak_1873	-213841	NM_174948		TEKT4P2
chr21	9904411	9904635	peak_1874	64071	NM_174948		TEKT4P2
chr22	41809407	41809631	peak_1875	31586	NM_003216	HPRD:01783	TEF	ACO2;CSDC2;EP300;MEI1;PPPDE2;ST13;TEF;TOB2;U6.1262;ZC3H7B
chr22	41799728	41799952	peak_1876	21907	NM_003216	HPRD:01783	TEF	ACO2;CSDC2;L3MBTL2;PPPDE2;RBX1;ST13;TEF;TOB2;U6.1262;U6.708;U6atac.36;ZC3H7B
chr1	182371843	182372067	peak_1877	-2204	NM_172000	HPRD:13642	TEDDM1
chr13	60919070	60919294	peak_1878	-51409	NM_030794	HPRD:11625	TDRD3	DIAPH3;DIAPH3-AS1;TDRD3
chr6	167624041	167624265	peak_1879	40072	NM_001013683	HPRD:18427	TCP10L2	CCR6;TTLL2;UNC93A
chr21	33944709	33944933	peak_1880	13024	NM_018277		TCP10L	AP000263.1;AP000266.7;C21orf54;C21orf63;HUNK;SNORA33.3;SNORA80;URB1
chr6	167872603	167872827	peak_1881	-74717	NM_004610		TCP10	C6orf123;UNC93A
chr11	59672858	59673082	peak_1882	-38929	NM_001062	HPRD:01795	TCN1	MS4A2;PLAC1L;TCN1
chr14	96087136	96087360	peak_1883	-30267	NM_012468	HPRD:05104	TCL6	RP11-164H13.1;RP11-404P21.1;TCL1B
chr2	85304020	85304244	peak_1884	-56451	NM_031283	HPRD:06874	TCF7L1	C2orf89;ELMOD3;MAT2A;TCF7L1;U6.176
chr19	1672082	1672306	peak_1885	-19866	NM_003200	HPRD:00918	TCF3	ADAMTSL5;ATP8B3;CSNK1G2;GAMT;KLF16;ONECUT3;REXO1;RPS15;TMPRSS9;U6.1290
chr19	1661366	1661590	peak_1886	-9150	NM_003200	HPRD:00918	TCF3	AC027307.1;ATP8B3;C19orf25;KLF16;ONECUT3;RPS15;U6.1290;UQCR11
chr10	132886958	132887182	peak_1887	-6411	NR_120623	ENSG00000230098	TCERG1L-AS1
chr10	133143032	133143256	peak_1888	-33160	NM_174937	HPRD:18170	TCERG1L	AL450307.1;PPP2R2D;RP11-462G8.3;TCERG1L
chr10	133239359	133239583	peak_1889	-129487	NM_174937	HPRD:18170	TCERG1L	AL450307.1;PPP2R2D;TCERG1L
chr8	54936304	54936528	peak_1890	-1400	NM_006756	HPRD:03252	TCEA1
chr8	54950267	54950491	peak_1891	-15363	NM_006756	HPRD:03252	TCEA1
chr6	85742932	85743156	peak_1892	-269090	NM_001080508	ENSG00000112837	TBX18
chr7	45169757	45169981	peak_1893	-18523	NM_004749	HPRD:10263	TBRG4	AC013436.6;CCM2;H2AFV;MYO1G;NACAD;NPC1L1;PURB;SNORA5A
chr7	72994825	72995049	peak_1894	-1924	NM_012453	HPRD:09319	TBL2
chr3	176921646	176921870	peak_1895	-6710	NM_024665	HPRD:15476	TBL1XR1	TBL1XR1-AS1
chr1	235520644	235520868	peak_1896	-9919	NM_003193	HPRD:05381	TBCE	GGPS1;SNORA14B
chr6	42738886	42739110	peak_1897	-25114	NM_003192	HPRD:04276	TBCC	CNPY3;CUL7;GUCA1A;KLC4;MEA1;MRPL2;PPP2R5D;PTK7;RPL7L1;RRP36;TBCC;U3.45;U6.487
chr5	179344212	179344436	peak_1898	-9468	NM_015043	HPRD:10015	TBC1D9B	C5orf45;LTC4S;MIR340;RNF130;RUFY1
chr17	36350015	36350239	peak_1899	-1478	NM_001001418	HPRD:17559	TBC1D3C	SOCS7
chr17	34818321	34818545	peak_1900	-10341	NM_001001417	HPRD:11264	TBC1D3B	AC069363.1
chr8	124071171	124071395	peak_1901	-13637	NM_145647	HPRD:11319	TBC1D31	AC016405.1;FAM83A;RP11-539E17.4;RP11-557C18.3;RP11-973F15.1;snoU13.301;U3.50;U6.1113;ZHX2
chr12	65213190	65213414	peak_1902	-5050	NM_015279	ENSG00000111490	TBC1D30	GNS;MSRB3;RP11-366L20.2;U6.580;WIF1
chr4	38184496	38184720	peak_1903	63033	NM_015173	HPRD:18161	TBC1D1	AC098680.1;FAM114A1;KLF3;PGM2;TBC1D1;TLR1/TLR6
chr7	142862732	142862956	peak_1904	-17668	NM_176881	HPRD:18149	TAS2R39	CLCN1;FAM131B;GSTK1;KEL;OR6V1;OR9A2;TAS2R41;TRPV5
chr7	122675089	122675313	peak_1905	-39447	NM_016945	HPRD:05334	TAS2R16	RNF133;RNF148;RP11-390E23.3;TAS2R16
chr7	122600226	122600450	peak_1906	35416	NM_016945	HPRD:05334	TAS2R16	CADPS2;RNF148;TAS2R16
chr2	161876109	161876333	peak_1907	-117245	NM_004180	HPRD:04870	TANK	AC009299.1;AC009313.1;RBMS1
chr11	740182	740406	peak_1908	-7138	NM_006755	HPRD:03640	TALDO1	CEND1;CHID1;EPS8L2;IRF7;PDDC1;PSMD13;RP11-754B17.1;RP13-46H24.1
chr6	159502152	159502376	peak_1909	-36080	NM_054114	HPRD:18143	TAGAP	RSPH3;SNORA29;TAGAP
chr6	159522036	159522260	peak_1910	-55964	NM_054114	HPRD:18143	TAGAP	DYNLT1;FNDC1;RSPH3;TAGAP;U6.919
chr2	9911668	9911892	peak_1911	-71791	NM_005680	HPRD:05363	TAF1B	ADAM17;ASAP2;CYS1;ITGB1BP1;SNORA26.6;SNORA80B;U4.10;YWHAQ
chr17	47930143	47930367	peak_1912	-4876	NM_170685	HPRD:09701	TAC4	AC006487.1;DLX3;KAT7;NGFR;RP11-1079K10.4;RP11-893F2.13;RP5-1029K10.2;RP5-1029K10.4;RP5-875H18.4;SLC35B1;SPOP
chr10	46978105	46978329	peak_1913	-7616	NM_031912	HPRD:12161	SYT15	AL391137.1;PPYR1;RBP3
chr10	46975682	46975906	peak_1914	-5193	NM_031912	HPRD:12161	SYT15
chr10	46973072	46973296	peak_1915	-2583	NM_031912	HPRD:12161	SYT15
chr10	46976594	46976818	peak_1916	-6105	NM_031912	HPRD:12161	SYT15
chr10	46949788	46950012	peak_1917	20701	NM_031912	HPRD:12161	SYT15	SYT15
chr10	46971730	46971954	peak_1918	-1241	NM_031912	HPRD:12161	SYT15
chr7	105698412	105698636	peak_1919	54267	NM_006754	HPRD:15459	SYPL1	ATXN7L1;C7orf74;EFCAB10;PIK3CG;SYPL1
chr7	105700178	105700402	peak_1920	52501	NM_006754	HPRD:15459	SYPL1	ATXN7L1;C7orf74;EFCAB10;PIK3CG;SYPL1
chr7	105729201	105729425	peak_1921	23478	NM_006754	HPRD:15459	SYPL1	ATXN7L1;C7orf74;SYPL1
chr7	105706361	105706585	peak_1922	46318	NM_006754	HPRD:15459	SYPL1	SYPL1
chr7	105710891	105711115	peak_1923	41788	NM_006754	HPRD:15459	SYPL1	C7orf74;SYPL1
chr9	93506310	93506534	peak_1924	-57540	NM_003177	HPRD:02514	SYK	DIRAS2;GADD45G
chr9	93562176	93562400	peak_1925	-1674	NM_003177	HPRD:02514	SYK
chr1	25566222	25566446	peak_1926	-7321	NM_015484		SYF2
chr1	25547209	25547433	peak_1927	11692	NM_015484		SYF2	C1orf130;CLIC4;EXTL1;MAN1C1;RCAN3;RP11-84D1.1;U6.629;C1orf130;MAN1C1;SYF2;U6.946
chr1	25562554	25562778	peak_1928	-3653	NM_015484		SYF2
chr19	15211930	15212154	peak_1929	-6133	NM_033025	HPRD:07830	SYDE1	AKAP8;AKAP8L;BRD4;CASP14;EPHX3;ILVBL;OR7A10;OR7C1;RASAL3;SLC1A6;U6.1210;AKAP8;AKAP8L;CASP14;CYP4F11;EPHX3;ILVBL;NOTCH3;OR7C1;SLC1A6;U6.1210
chr12	102137573	102137797	peak_1930	-4435	NM_153694	HPRD:07265	SYCP3	CHPT1;GNPTAB;MYBPC1;snoU13.251;snoU13.318;UTP20
chr10	31072935	31073159	peak_1931	91844	NR_036438	ENSG00000234814	SVILP1	MAP3K8;ZEB1;ZNF438
chr10	30178431	30178655	peak_1932	-153813	NM_003174	HPRD:04992	SVIL	MIR604;MIR938;SVIL;U6.833
chr11	67983613	67983837	peak_1933	-2486	NM_016028	HPRD:11616	SUV420H1	AP000807.2;C11orf24;MRGPRF;PPP6R3;TBX10;TCIRG1;UNC93B1
chr9	95806687	95806911	peak_1934	-14171	NM_145006	HPRD:15453	SUSD3	NINJ1;RP11-165J3.6;RP11-274J16.5;U6.165
chr9	95813698	95813922	peak_1935	-7160	NM_145006	HPRD:15453	SUSD3	NINJ1;RP11-165J3.6;RP11-274J16.5;U6.165
chr9	136181306	136181530	peak_1936	21629	NM_006753	HPRD:01714	SURF6	ADAMTS13;C9orf7;C9orf9;CEL;DBH;FAM163B;MED22;RNU5D-2P;RNU7-21P;RP11-326L24.4;RP11-326L24.7;SURF4;SURF6;TMEM8C;TTF1
chr12	56401110	56401334	peak_1937	10179	NM_000456	HPRD:06055	SUOX
chr7	847305	847529	peak_1938	-7777	NM_025154	HPRD:16257	SUN1	AC073957.15;AC145676.2;AC147651.1;ADAP1;C7orf50;MIR339;PDGFA;ZFAND2A
chr17	73188743	73188967	peak_1939	-9757	NM_006937	HPRD:04332	SUMO2	ATP5H;CASKIN2;CD300LF;CDR2L;FADS6;FDXR;GRIN2C;H3F3B;HN1;ICT1;KIAA0195;LLGL2;NT5C;OTOP3;SLC16A5;U6.1180
chr20	52463748	52463972	peak_1940	28388	NR_002189		SUMO1P1	AC005220.3;RNU7-14P;ZNF217
chr3	4515784	4516008	peak_1941	-6930	NM_182760	HPRD:06399	SUMF1	EGOT;SNORA43.5
chr2	108885556	108885780	peak_1942	-19427	NM_001056	HPRD:03858	SULT1C2	AC019100.3;SULT1C3
chr3	120585570	120585794	peak_1943	-41368	NM_014980	ENSG00000145087	STXBP5L	STXBP5L
chr16	31038170	31038394	peak_1944	-6134	NM_004604	HPRD:01722	STX4
chr12	131238893	131239117	peak_1945	84814	NM_001980	HPRD:11816	STX2	RIMBP2;snoU13.264;STX2
chr12	131326222	131326446	peak_1946	-2515	NM_001980	HPRD:11816	STX2
chr3	31457533	31457757	peak_1947	-116348	NM_178862		STT3B	STT3B
chr3	31527452	31527676	peak_1948	-46429	NM_178862		STT3B	AC099540.1;STT3B
chr7	135010466	135010690	peak_1949	93847	NM_182489	HPRD:18123	STRA8	AC009542.2;AGBL3;C7orf73;CALD1;CNOT4;U6.764;WDR91
chr7	135025912	135026136	peak_1950	109293	NM_182489	HPRD:18123	STRA8	AC091736.1;AGBL3;C7orf73;NUP205;STRA8;WDR91
chr4	99105768	99105992	peak_1951	-41489	NM_174952	HPRD:14650	STPG2	RAP1GDS1;RP11-724M22.1
chr1	26253609	26253833	peak_1952	-20353	NM_005563	HPRD:01047	STMN1	EXTL1;GRRP1;LIN28A;MAN1C1;SEPN1;SLC30A2;TRIM63;U6.629;ZNF593
chr10	134132552	134132776	peak_1953	-11187	NM_173575	HPRD:18119	STK32C	BNIP3;C10orf91;INPP5A;RP11-432J24.3
chr13	99243754	99243978	peak_1954	-14461	NM_003576	HPRD:10385	STK24	DOCK9;DOCK9-AS1
chr13	99316439	99316663	peak_1955	-87146	NM_003576	HPRD:10385	STK24	DOCK9;DOCK9-AS1;SLC15A1;STK24-AS1
chr7	43615248	43615472	peak_1956	-7332	NM_004760	HPRD:05288	STK17A	AC011738.4;BLVRA;C7orf44;HECW1;MRPS24
chr7	43611588	43611812	peak_1957	-10992	NM_004760	HPRD:05288	STK17A	AC004692.4;AC011738.4;C7orf25;C7orf44;HECW1;U6.926
chr19	1199656	1199880	peak_1958	-6030	NM_000455	HPRD:03740	STK11
chr11	3875631	3875855	peak_1959	-1190	NM_003156	HPRD:05803	STIM1
chr20	47812624	47812848	peak_1960	-7832	NM_004602	HPRD:03422	STAU1	KCNB1;PREX1;RP1-155G6.4;SNORD12B
chr2	191884971	191885195	peak_1961	-6107	NM_007315	HPRD:02777	STAT1
chr7	116872497	116872721	peak_1962	49874	NR_002332		ST7-OT3	AC002465.2;AC004240.2;CFTR;WNT2
chr2	107547553	107547777	peak_1963	-44102	NM_032528	HPRD:12237	ST6GAL2	AC016994.2;ST6GAL2
chr8	134602027	134602251	peak_1964	-17956	NM_003033	HPRD:06219	ST3GAL1	LRRC6;SNORA40.6
chr8	134620457	134620681	peak_1965	-36386	NM_003033	HPRD:06219	ST3GAL1	ST3GAL1
chr8	134628764	134628988	peak_1966	-44693	NM_003033	HPRD:06219	ST3GAL1	ST3GAL1
chr8	134651646	134651870	peak_1967	-67575	NM_003033	HPRD:06219	ST3GAL1	ST3GAL1;TG
chr1	1518991	1519215	peak_1968	-8841	NM_014188	HPRD:13712	SSU72	AURKAIP1;CDK11A;MIB2;RP11-345P4.5;RP11-547D24.3;RP11-54O7.2;RP4-758J18.9;UBE2J2
chr3	187286181	187286405	peak_1969	101908	NM_001048	HPRD:08920	SST	KNG1;MASP1;RTP4;SST
chr3	187253732	187253956	peak_1970	134357	NM_001048	HPRD:08920	SST	MASP1;RP11-211G3.3;RTP4;SST
chr7	129862126	129862350	peak_1971	14534	NM_145268	HPRD:14060	SSMEM1	COPG2;CPA1;CPA2;CPA4;KLF14;KLHDC10;MEST;snoU13.25;snoU13.365;TMEM209;UBE2H;ZC3HC1
chr11	94790976	94791200	peak_1972	-8953	NM_032102		SRSF8	AMOTL1;CWC15;ENDOD1;KDM4DL;RP11-712B9.2;RP11-856F16.2
chr1	70721081	70721305	peak_1973	49828	NM_004768	HPRD:03599	SRSF11	LRRC40;MIR186;RP4-677H15.2
chr7	75826337	75826561	peak_1974	-4762	NM_001039212	HPRD:08219	SRRM3
chr1	25015283	25015507	peak_1975	45801	NM_005839	HPRD:10441	SRRM1	AL023096.1;C1orf130;C1orf201;CLIC4;snoU13.339;SRSF10;U6.946
chr7	105040868	105041092	peak_1976	-11603	NM_182691	HPRD:04280	SRPK2
chr7	105084525	105084749	peak_1977	-55260	NM_182691	HPRD:04280	SRPK2	C7orf74;SRPK2;U6.239
chr1	225945306	225945530	peak_1978	-20097	NM_003133	HPRD:02830	SRP9
chr15	40361683	40361907	peak_1979	30283	NR_040059	ENSG00000248508	SRP14-AS1	ANKRD63;BMF;BUB1B;C15orf23;C15orf52;C15orf56;CHST14;DISP2;EIF2AK4;FSIP1;GPR176;PLCB2;RAD51;RPUSD2;snoU13.135;SRP14
chr7	87879821	87880045	peak_1980	-23625	NM_003130	HPRD:01680	SRI	AC006988.1;C7orf62;CTB-167B5.1;SNORA67.3;ZNF804B
chr10	70821415	70821639	peak_1981	-26301	NM_002727	HPRD:01513	SRGN	C10orf35;DDX21;HKDC1;KIAA1279;RP11-227H15.5;SRGN;VPS26A
chr17	36769569	36769793	peak_1982	-7498	NM_025248	HPRD:11589	SRCIN1	ARHGAP23;C17orf96;CWC25;PSMB3;SOCS7;C17orf96;CACNB1;CISD3;CWC25;MLLT6;PSMB3;SOCS7
chr20	35971279	35971503	peak_1983	-1697	NM_005417	HPRD:01819	SRC
chr15	46242361	46242585	peak_1984	315535	NM_021199	HPRD:18102	SQRDL
chr8	126007649	126007873	peak_1985	-2959	NM_003129	HPRD:11802	SQLE
chr11	18617258	18617482	peak_1986	-3981	NR_038360	ENSG00000247595	SPTY2D1-AS1
chr11	66494833	66495057	peak_1987	-6075	NM_006946	HPRD:05404	SPTBN2
chr12	6987148	6987372	peak_1988	-4739	NM_032641	HPRD:13610	SPSB2	ABC12-49244600F4.3;ACRBP;C12orf53;C12orf57;C1R;C1S;CD4;CHD4;EMG1;GNB3;GPR162;IFFO1;ING4;LPAR5;LPCAT3;MLF2;NOP2;PTMS;PTPN6;RBP5;SCARNA11;U47924.25;U47924.27;U6.130;ZNF384
chrY	59001438	59001662	peak_1989	-98907	NM_005840	HPRD:03917	SPRY3	DHX32;U2.24
chrY	59019017	59019241	peak_1990	-81328	NM_005840	HPRD:03917	SPRY3	DHX32;U2.24
chrY	59015555	59015779	peak_1991	-84790	NM_005840	HPRD:03917	SPRY3
chrY	59018207	59018431	peak_1992	-82138	NM_005840	HPRD:03917	SPRY3	DHX32;U2.24
chrY	59032917	59033141	peak_1993	-67428	NM_005840	HPRD:03917	SPRY3	DHX32;U2.24
chrY	59008405	59008629	peak_1994	-91940	NM_005840	HPRD:03917	SPRY3	DHX32;U2.24
chrY	59004278	59004502	peak_1995	-96067	NM_005840	HPRD:03917	SPRY3	DHX32;U2.24
chr13	80957742	80957966	peak_1996	-42768	NM_005842	HPRD:03916	SPRY2	SPRY2
chr4	124378014	124378238	peak_1997	57481	NM_005841	HPRD:06782	SPRY1
chr1	153130824	153131048	peak_1998	-7509	NM_001014291	HPRD:18500	SPRR2G	IVL;LCE1F;LCE6A;LELP1;PGLYRP4;RP1-13P20.6;S100A9;SPRR1A;SPRR3;SPRR4;IVL;LCE1F;LELP1;SPRR1A;SPRR2B;U6.656
[truncated: 14,867 more rows]

## Sheet: A2 )VAL C-HiC annotation
Supplementary Table 6. C-HiC annotation of FLI1 peaks. (Worksheet A1 and A2) VAL and OCI-Ly1 FLI1 peaks annotated with C-HiC. (Worksheet B) List of unique genes. (Worksheet C) Chromatin loops focus on ASB2.
chr	start	end	peak	distanceToTSS	transcriptId	ENSEMBL	SYMBOL	target_C-HiC
chr19	13215178	13215420	peak_1	-1325	NM_005583	HPRD:01046	LYL1
chr20	1373757	1373999	peak_2	-62	NM_000801	HPRD:01741	FKBP1A
chr12	498367	498609	peak_3	-28	NM_001130148	HPRD:17485	CCDC77
chr1	161039578	161039820	peak_4	61	NM_001287602	HPRD:11250	ARHGAP30
chr17	1496224	1496466	peak_5	11983	NM_001284499	HPRD:15390	SLC43A2
chr1	231347247	231347489	peak_6	-23995	NM_001256615		LOC149373	C1orf131;C1orf198;COG2;DISC1;EGLN1;FAM89A;MIR1182;RP11-17H4.2;RP5-858B6.3
chr19	1905646	1905888	peak_7	394	NM_079834	HPRD:11536	SCAMP4	ATP8B3;BTBD2;C19orf34;CSNK1G2;KLF16;LSM7;MIR1227;MKNK2;REXO1;RPS15;TCF3;TMPRSS9;UQCR11
chr12	7053070	7053312	peak_8	-12	NM_138425	HPRD:13609	C12orf57
chr11	71639915	71640157	peak_9	268	NM_018320	HPRD:11497	RNF121	AP002490.1;IL18BP;LAMTOR1;PHOX2A;RP11-660L16.2;RP11-7N14.1;RP11-849H4.4;U6.464
chr22	39925220	39925462	peak_10	3519	NM_194326	HPRD:14674	RPS19BP1
chr19	4182463	4182705	peak_11	12	NM_016539	HPRD:12093	SIRT6
chr22	19466633	19466875	peak_12	-16	NM_001035247	HPRD:06778	UFD1L
chr9	79186678	79186920	peak_13	71250	NM_001097636	HPRD:02669	GCNT1
chr1	169764041	169764283	peak_14	-101	NM_033418	HPRD:14713	METTL18
chr15	64388046	64388288	peak_15	84	NM_148955	HPRD:03171	SNX1
chr1	203290105	203290347	peak_16	15562	NM_006763	HPRD:03357	BTG2
chr12	76742090	76742332	peak_17	11	NM_024685	HPRD:08036	BBS10
chr12	48499708	48499950	peak_18	-54	NR_051992	HPRD:07153	SENP1
chr12	132195334	132195576	peak_19	-177	NM_001261411	HPRD:09055	SFSWAP
chr9	88969269	88969511	peak_20	12	NM_001185059	HPRD:11697	ZCCHC6
chr16	67581750	67581992	peak_21	10506	NM_001193524	HPRD:08586	FAM65A	AC009095.4;AC040160.1;AC040162.1;ACD;AGRP;ATP6V0D1;C16orf48;CENPT;EDC4;ELMO3;FAM96B;GFOD2;HSD11B2;KCTD19;LCAT;NFATC3;PLEKHG4;PSKH1;RLTPR;SLC7A6OS;U1.99;ZDHHC1
chr1	183441031	183441273	peak_22	-35	NR_040063	ENSG00000232860	SMG7-AS1
chr9	66458403	66458645	peak_23	1235	NR_121647		LINC01410
chr1	151227030	151227272	peak_24	-46	NM_002810	HPRD:03386	PSMD4
chr15	70272234	70272476	peak_25	99452	NR_030714		MIR629	AC009677.1;MIR629;TLE3
chr8	59323729	59323971	peak_26	27	NM_001077619	ENSG00000215114	UBXN2B
chr6	31509701	31509943	peak_27	430	NM_080598	HPRD:00805	DDX39B
chr12	54582667	54582909	peak_28	-10	NM_001243788	HPRD:06376	SMUG1
chr8	87520880	87521122	peak_29	8	NM_016033	HPRD:13042	RMDN1
chr7	123389044	123389286	peak_30	-40	NM_003941	HPRD:05448	WASL
chr17	62502745	62502987	peak_31	-292	NM_138363	HPRD:11279	CEP95
chr16	740349	740591	peak_32	-70	NM_032259	HPRD:15665	WDR24
chr5	74062862	74063104	peak_33	167	NR_073403	HPRD:18191	NSA2
chr10	121066153	121066395	peak_34	-71210	NR_039829		MIR4681	EIF3A;GRK5;MCMBP;RGS10;RP11-79M19.2;SNORA19;SNORA19.1;TIAL1
chr15	72978440	72978682	peak_35	41	NR_045566	HPRD:08982	BBS4
chr21	11139197	11139439	peak_36	-40381	NM_001187		BAGE	U2.24
chr6	41755212	41755454	peak_37	152	NM_001134493		TOMM6	C6orf132;CCND3;GUCA1A;GUCA1B;MED20;PGC;RP11-298J23.5;SNORA8.1;U6.498;USP49
chr21	11111052	11111294	peak_38	-12236	NM_001187		BAGE
chr7	100034004	100034246	peak_39	-31	NM_145030	HPRD:14486	PPP1R35
chr11	47600441	47600683	peak_40	0	NM_004551	HPRD:10355	NDUFS3
chr6	30650402	30650644	peak_41	4570	NM_001134870	ENSG00000146112	PPP1R18	AL662800.1;C6orf136;DPCR1;FLOT1;MDC1;MDC1-AS1;MIR877;SNORD117;TUBB;XXbac-BPG249D20.9
chr16	3661608	3661850	peak_42	-144	NM_032444	HPRD:12537	SLX4
chr10	1531376	1531618	peak_43	-37328	NR_033387	ENSG00000205696	ADARB2-AS1	NCRNA00168;NCRNA00200;U6.735
chr2	64836480	64836722	peak_44	2155	NR_034023	ENSG00000233694	LOC339807	AC007365.1;AC007386.4;AFTPH;SERTAD2;U6.1275
chr22	21213074	21213316	peak_45	-95	NM_058004	HPRD:08972	PI4KA
chr2	191884945	191885187	peak_46	-6090	NM_139266	HPRD:02777	STAT1
chr2	10829992	10830234	peak_47	0	NM_001261392	HPRD:07849	NOL10
chr5	180650464	180650706	peak_48	322	NM_201627	HPRD:15558	TRIM41
chr12	51158175	51158417	peak_49	507	NM_005171	HPRD:00440	ATF1
chr14	76618142	76618384	peak_50	35	NM_017926	HPRD:16594	GPATCH2L
chr19	42363776	42364018	peak_51	-91	NM_001022	HPRD:04591	RPS19
chr21	37692370	37692612	peak_52	4	NM_015358	HPRD:10316	MORC3
chr2	74153821	74154063	peak_53	-11	NM_080918	HPRD:03273	DGUOK
chr15	79053916	79054158	peak_54	9658	NR_036495	ENSG00000238166	LOC646938	AC011944.1;AGPHD1;CHRNA5;CTSH;IREB2;MORF4L1;RASGRF1;SNORA63.4;U6.1056
chr9	123555621	123555863	peak_55	-2	NM_012164	HPRD:09950	FBXW2
chr21	9968448	9968690	peak_56	25	NR_038327		TEKT4P2
chr10	115613837	115614079	peak_57	17	NM_014881	HPRD:08519	DCLRE1A
chr20	62289491	62289733	peak_58	449	NM_001283010	HPRD:15281	RTEL1
chr16	30366524	30366766	peak_59	37	NM_006110	HPRD:05127	CD2BP2
chr14	70092146	70092388	peak_60	13957	NM_014734	HPRD:10010	KIAA0247	SLC10A1;SRSF5
chr15	67158566	67158808	peak_61	157757	NM_001142861	HPRD:04240	SMAD6	IQCH;LCTL;MEGF11;RPL4;SMAD6;SNAPC5;SNORD18C
chr1	226187074	226187316	peak_62	-129	NM_152608	HPRD:08180	SDE2
chr20	60776659	60776901	peak_63	18543	NM_007232	ENSG00000101180	HRH3	ADRM1;LAMA5;LSM14B;MIR1257;MIR133A2;OGFR;PSMA7;RP13-30A9.2;RPS21
chr8	144598713	144598955	peak_64	24786	NM_015117	HPRD:15697	ZC3H3	EPPK1;GPAA1;MIR661;PUF60;RP11-429J17.8;RP11-909N17.2;ZNF696;ZNF707
chr8	67341095	67341337	peak_65	-4	NR_040434	ENSG00000246145	RRS1-AS1
chr16	23568827	23569069	peak_66	86	NM_019116	HPRD:15606	UBFD1
chr6	134274136	134274378	peak_67	-44	NM_004865		TBPL1
chr12	112037178	112037420	peak_68	181	NM_002973	HPRD:03307	ATXN2
chr12	124118168	124118410	peak_69	3	NM_001271868	HPRD:07531	GTF2H3
chr6	692998	693240	peak_70	22	NM_018303	HPRD:11544	EXOC2
chr4	187112519	187112761	peak_71	4	NR_046264		FLJ38576
chr19	47324926	47325168	peak_72	8914	NR_024258		SNAR-E	AP2S1;ARHGAP35;FKRP;GNG8;MIR320E;PRKD2;SAE1;SLC1A5;snoU13.449;SYMPK;ZC3H4
chr6	27841259	27841501	peak_73	-91	NM_003546	HPRD:11922	HIST1H4L
chr1	224301652	224301894	peak_74	-16	NM_001136115	HPRD:12367	FBXO28	CAPN2;CNIH3;CNIH4;NVL;RP11-365O16.6
chr20	43594962	43595204	peak_75	16	NR_038341	ENSG00000227477	STK4-AS1
chr10	126292969	126293211	peak_76	-99507	NR_120631		FAM53B-AS1	FAM175B;FAM53B;METTL10;NKX1-2;RP11-298J20.3
chr8	11141789	11142031	peak_77	-90	NM_015458	HPRD:09377	MTMR9
chr12	105629907	105630149	peak_78	-20	NM_018171	HPRD:06945	APPL2
chr1	163291458	163291700	peak_79	2	NR_045630	HPRD:04471	RGS5	DDR2;NUF2;RGS4;RGS5;RP11-267N12.1;SNORD112.41
chr12	49412420	49412662	peak_80	-10	NM_001206710	HPRD:04118	PRKAG1
chr2	220110044	220110286	peak_81	-14	NM_024506	HPRD:11004	GLB1L
chr11	9482425	9482667	peak_82	34	NM_001282657	HPRD:04578	ZNF143
chr18	77226715	77226957	peak_83	66562	NM_001278673	HPRD:02729	NFATC1	NFATC1;PQLC1;TXNL4A
chr8	104427458	104427700	peak_84	-16	NM_030780	HPRD:11301	SLC25A32
chr8	64081105	64081347	peak_85	40	NM_001277817	HPRD:08106	YTHDF3	AC011978.1;GGH
chr7	44925058	44925300	peak_86	-195	NM_033224	HPRD:12325	PURB
chr7	128695085	128695327	peak_87	21	NM_012470	HPRD:18209	TNPO3
chr22	22777151	22777393	peak_88	86233	NM_080764	HPRD:11615	ZNF280B	D86994.2;LL22NC03-63E9.3;snoU13.380
chr15	51200749	51200991	peak_89	1	NM_001252127	HPRD:06258	AP4E1
chr12	110888055	110888297	peak_90	40	NM_001278556	HPRD:09175	ARPC3	AC002979.1;AC144522.1;ANKRD13A;C12orf76;HVCN1;PPTC7;RAD9B;TCTN1
chr20	2451328	2451570	peak_91	50	NM_198216	HPRD:01655	SNRPB
chr12	109125299	109125541	peak_92	-94	NM_014325	HPRD:09244	CORO1C
chr2	73964439	73964681	peak_93	-43	NM_016058	ENSG00000144034	TPRKB
chr2	3622652	3622894	peak_94	-80	NM_001011	HPRD:04712	RPS7
chr9	131644249	131644491	peak_95	-16	NM_001287390	HPRD:02769	CCBL1
chr11	64863470	64863712	peak_96	4	NR_073519	HPRD:12605	VPS51
chr15	40340720	40340962	peak_97	9329	NR_040060	ENSG00000248508	SRP14-AS1	BMF;BUB1B;C15orf52;C15orf56;DISP2;EIF2AK4;FSIP1;GPR176;PLCB2;snoU13.135
chr20	16710515	16710757	peak_98	27	NM_003092	HPRD:04628	SNRPB2
chr5	159894748	159894990	peak_99	-6540	NR_036095		MIR3142	AC011363.1;C5orf54;CTC-348L5.1;CTC-529G1.1
chr1	160277267	160277509	peak_100	-9667	NR_002190		SUMO1P3	ATP1A2;CASQ1;DCAF8/RP11-574F21.3;IGSF8;KCNJ10;KCNJ9;LY9;NCSTN;NHLH1;PEA15;PIGM;RP11-404F10.2;RP11-536C5.2;RP11-574F21.2;U4.35;VANGL2
chr15	100105989	100106231	peak_101	-23	NM_001130927	HPRD:02807	MEF2A	LINS;LYSMD4;MEF2A;SYNM;TTC23
chr12	57024094	57024336	peak_102	-100	NM_001300905	HPRD:10417	BAZ2A
chr19	56165081	56165323	peak_103	-214	NM_001012478	HPRD:01872	U2AF2
chr1	235292055	235292297	peak_104	80	NM_014765	HPRD:03507	TOMM20
chr21	46359789	46360031	peak_105	-45	NM_058190	HPRD:10765	FAM207A
chr14	105282328	105282570	peak_106	-5089	NR_024396	ENSG00000258701	LINC00638	ADSSL1;AL049840.1;C14orf180;C14orf79;CTD-3051D23.1;CTD-3051D23.4;GPR132;PLD4;RP11-982M15.2;RP11-982M15.6;SIVA1
chr8	42698499	42698741	peak_107	-146	NM_199003	HPRD:15496	THAP1
chr12	6798629	6798871	peak_108	-12	NM_001135734	HPRD:18332	ZNF384
chr8	120868045	120868287	peak_109	4	NM_024094	HPRD:13123	DSCC1
chr17	76374590	76374832	peak_110	12	NR_110601	HPRD:17841	PGS1
chr17	56409983	56410225	peak_111	-1425	NR_029683	miRBase:MI0000458	MIR142
chr8	17780040	17780282	peak_112	-205	NM_006197	HPRD:02624	PCM1
chr13	52768483	52768725	peak_113	-2	NR_051963	ENSG00000243406	MRPS31P5	ATP7B;CCDC70;DHRS12;NEK5;THSD1;UTP14C
chr21	45664042	45664284	peak_114	-3276	NM_015259	HPRD:05757	ICOSLG
chr2	231467394	231467636	peak_115	97729	NR_040038	ENSG00000226125	LOC151475	AC009950.2;C2orf72;CAB39;PSMD1;SLC16A14;SP140;SPATA3
chr8	95731929	95732171	peak_116	-53	NM_181787	HPRD:11259	DPY19L4
chr22	39916153	39916395	peak_117	-290	NM_001675	HPRD:06817	ATF4
chr12	58008492	58008734	peak_118	3395	NM_182947	HPRD:13573	ARHGEF25
chr2	114341507	114341749	peak_119	398	NR_024077	HPRD:17562	WASH2P
chr7	43769054	43769296	peak_120	-35	NM_018224	HPRD:07700	COA1
chr2	131130108	131130350	peak_121	16649	NM_001142370	HPRD:05961	PTPN18	IMP4
chr7	75115521	75115763	peak_122	-77	NM_001099415	ENSG00000135213	POM121C	CCL24
chr8	95565666	95565908	peak_123	-41	NM_015496	HPRD:10889	KIAA1429
chr1	149224012	149224254	peak_124	-62997	NR_111933		LOC388692
chr17	65362586	65362828	peak_125	14	NM_174871		PSMD12
chr1	227922922	227923164	peak_126	69	NM_001161465	HPRD:07774	JMJD4	C1orf145;ITPKB-AS1
chr14	23564623	23564865	peak_127	61	NM_017924	HPRD:16595	C14orf119
chr8	67525659	67525901	peak_128	-296	NM_001294282	ENSG00000185697	MYBL1
chr11	64037457	64037699	peak_129	-14233	NM_001170726	HPRD:12600	GPR137
chr20	37075162	37075404	peak_130	-14	NR_003239	HPRD:11814	SNHG11
chr8	77912222	77912464	peak_131	181	NM_001079867	HPRD:01367	PEX2
chr8	125649723	125649965	peak_132	90904	NM_001282971	HPRD:12243	MTSS1	MTSS1;NDUFB9;RP11-158K1.3;RP11-6D1.3;TMEM65;ZNF572
chr9	136202975	136203217	peak_133	-49	NM_006753	HPRD:01714	SURF6
chr22	46762838	46763080	peak_134	31661	NM_018006	HPRD:15571	TRMU	C22orf40;CELSR1;PKDREJ;TRMU
chr21	11078016	11078258	peak_135	20788	NM_182484		BAGE5
chr11	67776297	67776539	peak_136	401	NM_001161473	HPRD:02716	ALDH3B1
chr7	5862620	5862862	peak_137	-50	NR_023382	ENSG00000235944	ZNF815P	AC073343.1
chr12	6833096	6833338	peak_138	67	NM_016319	HPRD:16736	COPS7A	ACRBP;C12orf53;CD4;GPR162;ING4;LPAR5;NOP2;TPI1;ZNF384
chr20	34638837	34639079	peak_139	-76	NR_027451	ENSG00000260032	LINC00657	C20orf152;C20orf24;C20orf4;EPB41L1
chr7	45151258	45151500	peak_140	-33	NM_199122	HPRD:10263	TBRG4
chr11	47429839	47430081	peak_141	-86	NM_152264	ENSG00000165915	SLC39A13
chr7	6746535	6746777	peak_142	-90	NM_016265	HPRD:11835	ZNF12	AC073343.1;AC079742.4
chr12	50135201	50135443	peak_143	29	NM_003217	HPRD:02851	TMBIM6	BCDIN3D;C1QL4;FAIM2;FMNL3;MCRS1;RP11-161H23.5;RP11-70F11.6;RP3-405J10.4;TMBIM6;U6.4
chr1	226841100	226841342	peak_144	21548	NR_103784		ITPKB-IT1	ADCK3;C1orf95;ITPKB;ITPKB-AS1;PARP1
chr7	102650309	102650551	peak_145	64585	NM_145032	HPRD:12364	FBXL13
chr6	170151555	170151797	peak_146	-38	NM_174910	HPRD:01747	TCTE3
chr7	98270993	98271235	peak_147	24517	NM_002523	HPRD:02853	NPTX2	BAIAP2L1;BHLHA15;LMTK2;NPTX2;TMEM130
chr1	43123891	43124133	peak_148	-36	NM_006347	HPRD:12084	PPIH
chr3	32442975	32443217	peak_149	9933	NM_138410	HPRD:06988	CMTM7	AC097639.1;CMTM6;CNOT10-AS1;DYNC1LI1;GPD1L
chr11	70244636	70244878	peak_150	145	NM_005231	HPRD:01268	CTTN
chr6	3024141	3024383	peak_151	743	NR_033884		HTATSF1P2	AL031963.1;AL445309.1;BPHL;MYLK4;NQO2;PSMG4;RP1-40E16.11;RP1-40E16.3;SERPINB9;WRNIP1
chr1	204380916	204381158	peak_152	-92	NM_032833	HPRD:17892	PPP1R15B
chr9	101017933	101018175	peak_153	-51	NM_018421	ENSG00000095383	TBC1D2
chr8	145133377	145133619	peak_154	-24	NM_019037	HPRD:16221	EXOSC4
chr18	3261979	3262221	peak_155	-11	NM_033546	HPRD:10095	MYL12B
chr22	29949625	29949867	peak_156	-10	NM_001002877	HPRD:16650	THOC5	C22orf31;RNU5F-5P;SNORD125;CTA-984G1.5;GATSL3;NIPSNAP1;RP4-539M6.19
chr13	50018014	50018256	peak_157	127	NM_001079670	HPRD:12993	CAB39L	EBPL;FNDC3A;KCNRG;PHF11;RCBTB1
chr2	239335385	239335627	peak_158	-120	NM_001040445	HPRD:05767	ASB1
chr17	48229397	48229639	peak_159	-1640	NM_032595	HPRD:04506	PPP1R9B
chr7	134855466	134855708	peak_160	-9	NM_001243749	HPRD:08333	C7orf49
chr1	179851811	179852053	peak_161	755	NM_015602	HPRD:13958	TOR1AIP1
chr16	89034617	89034859	peak_162	8766	NM_005187	HPRD:04847	CBFA2T3	AC009113.2;AC092384.1;ACSF3;FAM38A;GALNS;SNAI3
chr3	53381582	53381824	peak_163	-49	NM_001290205	HPRD:06113	DCP1A	ACTR8;SNORA26.8;snoU13.136
chr5	176737782	176738024	peak_164	1389	NM_031300	HPRD:14791	MXD3
chr17	6554804	6555046	peak_165	29	NM_016060	HPRD:14382	MED31
chr12	66524405	66524647	peak_166	-5	NR_125724		LLPH-AS1
chr2	70417810	70418052	peak_167	220	NM_017880	HPRD:07927	C2orf42	ADD2;ANXA4;MXD1;snoU13.383;SNRNP27
chr20	30865267	30865509	peak_168	-66	NM_004798	HPRD:04781	KIF3B
chr1	16840541	16840783	peak_169	-21466	NR_023386	ENSG00000080947	CROCCP3	ARHGEF19-AS1;FAM131C;NECAP2;RP11-276H7.3;RSG1;SPATA21
chr8	145016273	145016515	peak_170	298	NM_201383	HPRD:03180	PLEC
chr9	6681357	6681599	peak_171	-35786	NM_000170	HPRD:01996	GLDC	C9orf38;GLDC;KDM4C;RP11-307L3.4;snoU13.451;SNRPEL1;UHRF2
chr7	766171	766413	peak_172	-46	NM_017802	HPRD:07903	HEATR2
chr1	94344636	94344878	peak_173	5	NM_014597		DNTTIP2
chr21	46707706	46707948	peak_174	-16	NM_015227	HPRD:09846	POFUT2
chr17	75321367	75321609	peak_175	5891	NM_006640	HPRD:10360	SEPT9	AC015804.1;AC111170.2;AC111170.3;MIR636;SEPT9;TNRC6C;U4.67
chr2	32390715	32390957	peak_176	-74	NM_001193515	HPRD:15368	SLC30A6
chr9	95432485	95432727	peak_177	-59	NM_022755	HPRD:10799	IPPK
chr17	12921442	12921684	peak_178	-182	NM_018127	HPRD:05641	ELAC2
chr2	230787294	230787536	peak_179	208	NM_174899	HPRD:16443	FBXO36
chr8	67837681	67837923	peak_180	-25	NR_002599	ENSG00000245910	SNHG6
chr18	66382195	66382437	peak_181	37	NM_019022	HPRD:15591	TMX3
chr12	109490209	109490451	peak_182	-45	NM_032663	HPRD:15633	USP30
chr1	93811334	93811576	peak_183	-23	NM_001938		DR1
chr15	34635222	34635464	peak_184	19	NM_018648	HPRD:07571	NOP10
chr1	218458489	218458731	peak_185	-19	NM_016052	HPRD:10822	RRP15
chr19	50879495	50879737	peak_186	-64	NM_001256647	HPRD:02660	NR1H2
chr15	41198532	41198774	peak_187	12025	NM_020857	HPRD:09776	VPS18	CHAC1;EXD1;GCHFR;OIP5;PLCB2;RAD51;RHOV;RPUSD2;SPINT1;U6.141
chr17	7142866	7143108	peak_188	-162	NM_001284517	ENSG00000040633	PHF23
chr22	43010856	43011098	peak_189	-9	NM_178136	HPRD:17875	POLDIP3
chr1	16956414	16956656	peak_190	866	NR_026752	ENSG00000215908	CROCCP2
chr22	24830741	24830983	peak_191	2775	NM_001278497	HPRD:00043	ADORA2A	AP000355.2;C22orf45;UPB1
chr16	67753223	67753465	peak_192	-71	NR_027398	HPRD:14419	GFOD2	AC009095.4;AC040162.1;AC130462.1;ACD;ATP6V0D1;C16orf48;CENPT;DPEP3;DUS2L;EDC4;FAM65A;HSD11B2;NFATC3;NRN1L;PSKH1;RANBP10;RLTPR;SLC7A6;THAP11;U4.53;ZDHHC1
chr22	46431803	46432045	peak_193	8824	NR_027036		LINC00899	ATXN10;C22orf40;CELSR1;CTA-941F9.9;MIRLET7A3;MIRLET7BHG;PKDREJ;RP6-109B7.4
chr1	169862987	169863229	peak_194	-8	NM_181093	HPRD:07459	SCYL3
chr8	61564495	61564737	peak_195	-26708	NM_017780	HPRD:10595	CHD7	AC023102.1;CHD7;CLVS1;RP11-33I11.2;RP11-787D18.1;RP11-91I20.4
chr18	51795785	51796027	peak_196	57	NM_007195	HPRD:16094	POLI
chr3	195808895	195809137	peak_197	16	NM_001128148	HPRD:01812	TFRC
chr8	144512922	144513164	peak_198	-441	NM_201589	HPRD:14346	MAFA
chr22	27068803	27069045	peak_199	118	NR_110543		MIATNB	CRYBB1;HPS4;MIR548J;PITPNB;TFIP11;TPST2
chr10	26986400	26986642	peak_200	-74	NM_014317	HPRD:09591	PDSS1	ABI1;MASTL;SNORA57.3;snoU13.62
chr1	36840059	36840301	peak_201	11348	NM_032017	HPRD:11359	STK40	COL8A2;MRPS15;OSCP1;SH3D21;SNORA63.8;TEKT2;THRAP3;TRAPPC3;U4.68
chr2	219081686	219081928	peak_202	-10	NM_152862	HPRD:10367	ARPC2
chr9	33264881	33265123	peak_203	125	NM_016410	HPRD:15408	CHMP5
chr1	36554353	36554595	peak_204	21	NM_017825	HPRD:12432	ADPRHL2
chr1	111506419	111506661	peak_205	26	NM_001006945	HPRD:17975	LRIF1
chr11	62609104	62609346	peak_206	-1597	NM_018093	HPRD:08548	WDR74
chr7	32529886	32530128	peak_207	16	NM_012322	HPRD:06285	LSM5
chr20	30556295	30556537	peak_208	611	NM_001011718		XKR7
chr2	85839090	85839332	peak_209	-15	NM_001256728	HPRD:07165	USP39
chr11	2421465	2421707	peak_210	-132	NM_001297661	HPRD:10357	TSSC4
chr22	39096864	39097106	peak_211	-526	NM_014876	HPRD:08823	JOSD1
chr2	74682021	74682263	peak_212	-8	NR_037849		INO80B-WBP1
chr8	52921053	52921295	peak_213	-109428	NM_001286783	HPRD:08313	PCMTD1	PCMTD1;PXDNL
chr12	9102122	9102364	peak_214	114	NM_002355	HPRD:01106	M6PR
chr16	84220532	84220774	peak_215	23	NM_001243157	HPRD:05364	TAF1C
chr11	46722207	46722449	peak_216	11	NM_024741	HPRD:18338	ZNF408
chr19	58816532	58816774	peak_217	-21732	NM_181846	HPRD:01315	ZSCAN22	AURKC;CTD-2368P22.1;MZF1;TRIM28;U6.1121;VN1R1;ZBTB45;ZIK1;ZNF256;ZNF324B;ZNF329;ZNF419;ZNF446;ZNF530;ZNF544;ZNF549;ZNF671;ZNF837;ZSCAN18;ZSCAN4
chr5	148724859	148725101	peak_218	3	NM_152407	HPRD:17079	GRPEL2
chr9	117135377	117135619	peak_219	21187	NM_030767	HPRD:16148	AKNA	C9orf91;DFNB31;PRPF4;snoU13.117;TNFSF8
chr1	1342573	1342815	peak_220	-1	NM_017971	HPRD:14746	MRPL20
chr12	104350900	104351142	peak_221	-28	NM_001135570	ENSG00000204954	C12orf73	AC078819.2;HSP90B1;NT5DC3;RP11-341G23.3;RP11-341G23.4;snoU13.307;U8.18
chr6	34725132	34725374	peak_222	382	NM_003093		SNRPC
chr3	46580292	46580534	peak_223	-18475	NR_073385		LRRC2-AS1	AC104304.1;CCR2;LTF;PTH1R;RP11-24F11.2;RTP3
chr17	1359450	1359692	peak_224	-10	NM_005206	HPRD:01267	CRK
chr16	31085536	31085778	peak_225	-16	NM_024706	HPRD:07828	ZNF668
chr6	166755957	166756199	peak_226	-41	NR_040022		LOC100289495
chr22	32026324	32026566	peak_227	365	NM_014338	HPRD:17854	PISD	EIF4ENIF1;PATZ1;PRR14L;RP11-247I13.11;snoU13.306;U6.1281;U6.401;U6.52;U6.6;YWHAH
chr19	19626894	19627136	peak_228	-4	NM_015965		NDUFA13
chr19	2085382	2085624	peak_229	10766	NM_130807	HPRD:17583	MOB3A	AP3D1;BTBD2;C19orf34;C19orf35;CSNK1G2;GAMT;KLF16;LSM7;MIR1227;MKNK2;PLEKHJ1;REXO1;TCF3;TMPRSS9
chr6	88032112	88032354	peak_230	-73	NM_020425	HPRD:12862	SMIM8	C6orf163;C6orf164
chr1	207925178	207925420	peak_231	-84	NM_172353	HPRD:00406	CD46
chrX	73834382	73834624	peak_232	-42	NM_016120	HPRD:02304	RLIM
chr17	33914164	33914406	peak_233	3	NM_001282	HPRD:03015	AP2B1
chr18	5237742	5237984	peak_234	165	NR_026849		LINC00526	C18orf42
chr8	96085483	96085725	peak_235	-380	NR_037484	miRBase:MI0016426	MIR3150B	C8orf38;INTS8;MTERFD1;PLEKHF2;RAD54B;snoU13.246;TP53INP1;U6.157
chr17	1945244	1945486	peak_236	88	NM_080822	HPRD:07437	OVCA2
chr15	90437140	90437382	peak_237	356	NR_037582	HPRD:03880	AP3S2
chr8	48872619	48872861	peak_238	3	NM_006904	HPRD:02941	PRKDC
chr1	40997109	40997351	peak_239	-3	NM_152373	HPRD:11328	ZNF684
chr12	133405371	133405613	peak_240	-66	NM_001172557	HPRD:03990	GOLGA3
chr2	65454758	65455000	peak_241	50	NM_005722	HPRD:05023	ACTR2
chr8	37707316	37707558	peak_242	-6	NM_018310		BRF2
chr15	101817555	101817797	peak_243	49	NM_018445	HPRD:12133	VIMP
chr16	1823091	1823333	peak_244	-17	NM_001257370	HPRD:16859	EME2
chr4	78288875	78289117	peak_245	-143911	NM_006419	HPRD:05513	CXCL13
chr3	52321718	52321960	peak_246	3	NR_026699	HPRD:13586	GLYCTK
chr2	198364605	198364847	peak_247	5	NM_002157	HPRD:02535	HSPE1
chr22	31555984	31556226	peak_248	0	NR_037496	miRBase:MI0016438	MIR3928
chr16	1401796	1402038	peak_249	17	NM_032520	HPRD:06384	GNPTG
chr2	96931629	96931871	peak_250	1	NM_017849		TMEM127
chr1	201420080	201420322	peak_251	18098	NM_012396	HPRD:09519	PHLDA3	CSRP1;IGFN1;IPO9;LAD1;PKP1;RP11-25B7.1;RP11-567E21.3;TIMM17A;U6.211
chr9	33290379	33290621	peak_252	82	NM_147134	HPRD:11936	NFX1
chr16	2021788	2022030	peak_253	-155	NM_006453	HPRD:09327	TBL3
chr8	48920864	48921106	peak_254	-10	NM_003350		UBE2V2
chr12	751883	752125	peak_255	847	NM_001294346	HPRD:09530	NINJ2	C12orf32;ERC1;WNK1
chr16	89723989	89724231	peak_256	-42	NM_153025	HPRD:08105	SPATA33
chr19	58891999	58892241	peak_257	269	NR_049780	ENSG00000152475	ZNF837
chr15	74753458	74753700	peak_258	-27	NR_120377	ENSG00000247240	UBL7-AS1	ARID3B;CLK3;CPLX3;CSK;LMAN1L;SEMA7A;snosnR60_Z15.2
chr15	89089800	89090042	peak_259	-9	NR_026645	HPRD:13140	DET1	AEN;MIR7-2;MRPL46
chr8	77569040	77569282	peak_260	-24354	NM_024721	HPRD:09503	ZFHX4	ZFHX4
chr11	45951699	45951941	peak_261	7593	NM_001300721	HPRD:13618	GYLTL1B	CHST1;CRY2;CTD-2210P24.3;CTD-2210P24.4;CTD-2560E9.5;DGKZ;MAPK8IP1;MDK;PHF21A;SLC35C1
chr1	40723658	40723900	peak_262	57	NM_005857	HPRD:07349	ZMPSTE24
chr17	57697127	57697369	peak_263	198	NM_001288653	HPRD:00350	CLTC
chr19	4723815	4724057	peak_264	-81	NM_139159	HPRD:07001	DPP9
chr8	110346412	110346654	peak_265	-19	NR_036472	HPRD:13121	ENY2
chr2	97202929	97203171	peak_266	586	NM_212481	HPRD:12481	ARID5A
chr2	88520351	88520593	peak_267	47814	NM_018271	HPRD:07715	THNSL2	AC104134.2;KRCC1;snoU13.368;THNSL2;U6.1139
chr1	21840835	21841077	peak_268	5098	NM_001127501	HPRD:01377	ALPL
chr11	8710426	8710668	peak_269	3561	NR_002977		SNORA45B
chr5	177540368	177540610	peak_270	-67	NM_015111	ENSG00000145911	N4BP3
chr1	110075006	110075248	peak_271	-7367	NM_031936	HPRD:06077	GPR61	AHCYL1;ALX3;CSF1;CYB561D1;FAM40A;GNAI3;GNAT2;GSTM4;MIR197;PSMA5;PSRC1;RNU6V;RP5-1160K1.3;RP5-1160K1.6;SARS;SORT1;U7.2
chr18	74764256	74764498	peak_272	-35322	NM_002385	HPRD:01158	MBP	MBP;MBP;U6.1067
chr8	86102303	86102545	peak_273	2514	NM_001083589	HPRD:02983	E2F5	CA2;LRRCC1;RP11-219B4.5
chr1	235324498	235324740	peak_274	-48	NM_015014	HPRD:11065	RBM34	SNORA14B
chr5	158690178	158690420	peak_275	210	NM_145049	HPRD:08318	UBLCP1
chr5	156698903	156699145	peak_276	2672	NM_014376	HPRD:07556	CYFIP2	AC008676.1;AC010609.1;ADAM19;CTB-4E7.1;FNDC9;HAVCR2;MED7;NIPAL4
chr19	4400460	4400702	peak_277	-16	NM_001199943	HPRD:03462	SH3GL1
chr9	139258112	139258354	peak_278	30	NM_001080849	ENSG00000187796	DNLZ
chr21	11070263	11070505	peak_279	28541	NM_182484		BAGE5
chr2	65659761	65660003	peak_280	-226	NM_181784	HPRD:18100	SPRED2
chr4	13629320	13629562	peak_281	-48	NR_049814	miRBase:MI0017980	MIR5091
chr7	100888225	100888467	peak_282	25	NM_016068	HPRD:12352	FIS1	AP1S1;C7orf52;MUC17;RP11-132A1.3;SERPINE1;UFSP1;VGF;ZNHIT1
chr7	2139929	2140171	peak_283	132533	NM_003550	HPRD:04065	MAD1L1	AC074389.6;AC110781.5;CHST12;EIF3B;MAD1L1
chr5	138724266	138724508	peak_284	1218	NM_016459	HPRD:17815	MZB1
chr8	103250958	103251200	peak_285	-20	NM_001172477	HPRD:05276	RRM2B
chr21	43299324	43299566	peak_286	146	NM_001040424	HPRD:11458	PRDM15
chr1	154531338	154531580	peak_287	-339	NM_017582	HPRD:15601	UBE2Q1
chr20	62339268	62339510	peak_288	9	NM_181485	HPRD:15736	ZGPAT
chr19	19256903	19257145	peak_289	-7714	NM_001256766	HPRD:07905	TMEM161A	ATP13A1;GDF1;HAPLN4;HOMER3;MPV17L2;NR2C2AP;RFXANK;SLC25A42;SUGP1;SUGP2
chr16	1470677	1470919	peak_290	3	NM_001272051	HPRD:17332	C16orf91
chr14	78082891	78083133	peak_291	98	NM_004863	HPRD:05755	SPTLC2
chr11	18343931	18344173	peak_292	236	NM_005316	HPRD:01807	GTF2H1
chr9	136450275	136450517	peak_293	-5028	NM_001080515		FAM163B	DBH;SURF4;TMEM8C
chr19	19302891	19303133	peak_294	4	NM_001278727	HPRD:04435	RFXANK
chr21	9908937	9909179	peak_295	59536	NR_038327		TEKT4P2
chr7	135662011	135662253	peak_296	72	NM_145808	HPRD:07574	MTPN
chr16	66968215	66968457	peak_297	-10	NM_016062	HPRD:13033	FAM96B
chr9	37785026	37785268	peak_298	-58	NM_001002269	HPRD:16220	EXOSC3	ALDH1B1;FRMPD1;GRHPR;IGFBPL1;MCART1;RG9MTD3;ZBTB5;FRMPD1;GRHPR;MCART1;RG9MTD3;RP11-613M10.6;U7.65;ZBTB5
chr8	22462046	22462288	peak_299	22	NR_033902	HPRD:09159	CCAR2
chr12	38710365	38710607	peak_300	-71	NM_001013620		ALG10B
chr3	9404615	9404857	peak_301	19	NM_001114092	HPRD:15507	THUMPD3
chr1	1079425	1079667	peak_302	7149	NR_038869	ENSG00000223823	LINC01342	AURKAIP1;C1orf170;MIR200B;NOC2L;PUSL1;RP11-465B22.6;RP11-54O7.2;SAMD11;SDF4;TTLL10;UBE2J2
chr8	54792439	54792681	peak_303	-872	NR_104579	HPRD:06225	RGS20	ATP6V1H;MRPL15;RGS20;TCEA1;U6.158
chrX	24072630	24072872	peak_304	-314	NM_001415		EIF2S3	CXorf58;KLHL15;SNORA68.2;ZFX
chr12	21590408	21590650	peak_305	-9	NM_024854		PYROXD1
chr8	125551218	125551460	peak_306	-4	NM_001278645	HPRD:03264	NDUFB9
chr18	47013519	47013761	peak_307	4	NM_001199346		C18orf32
chr2	201676132	201676374	peak_308	-16	NM_014670	HPRD:16570	BZW1
chr17	43303450	43303692	peak_309	4279	NM_005892	HPRD:06876	FMNL1
chr17	80023607	80023849	peak_310	-31	NM_022156		DUS1L
chr10	43278082	43278324	peak_311	249	NM_014753	HPRD:10689	BMS1
chr16	734351	734593	peak_312	-33	NM_001005920	HPRD:17351	JMJD8
chr13	21141153	21141395	peak_313	66	NM_006531	HPRD:09000	IFT88	CRYL1;GJB2
chr5	133879932	133880174	peak_314	18255	NM_015288	HPRD:15124	JADE2	CDKN2AIPNL;PHF15;RP11-215P8.3;SKP1;U6.625;U6.709;U7.110
chr12	56435559	56435801	peak_315	-6	NM_001029	HPRD:04743	RPS26
chr19	50083772	50084014	peak_316	-64	NM_001270960	HPRD:17642	NOSIP
chr2	69870883	69871125	peak_317	-27	NM_014911		AAK1	AC114772.1;ANXA4;GFPT1;GMCL1;NFU1;SNORA36C;snoU13.208;SNRNP27
chr12	56583800	56584042	peak_318	-570	NM_001130420	HPRD:03437	SMARCC2
chr7	99698275	99698517	peak_319	7	NM_182776	HPRD:01154	MCM7
chr1	182585330	182585572	peak_320	1176	NR_036490	ENSG00000261504	LOC284648
chr15	40074948	40075190	peak_321	-30	NM_152597	HPRD:08201	FSIP1
chr17	45908787	45909029	peak_322	-1	NM_145255	HPRD:14738	MRPL10
chr2	97304061	97304303	peak_323	-66	NR_047654	HPRD:07643	KANSL3
chr8	54755908	54756150	peak_324	-158	NM_213619	HPRD:10591	ATP6V1H
chr2	60593313	60593555	peak_325	21146	NR_039631	miRBase:MI0016772	MIR4432	AC009970.1;BCL11A
chr19	16308623	16308865	peak_326	79	NM_032493	HPRD:04639	AP1M1
chr17	5095072	5095314	peak_327	-15	NM_032530	ENSG00000180626	ZNF594	AC012146.7;C1QBP;CAMTA2;ENO3;FAM64A;INCA1;MINK1;RABEP1;RNF167;RPAIN;SPAG7;USP6;ZFP3
chr6	170893628	170893870	peak_328	-7	NM_001199462	HPRD:02922	PDCD2	DLL1;PSMB1
chr1	36396673	36396915	peak_329	111	NM_177422	HPRD:09558	Aug-03
chr12	49454476	49454718	peak_330	-5490	NM_003482	HPRD:03664	KMT2D
chr2	219757461	219757703	peak_331	12327	NM_025216	HPRD:16207	WNT10A	AC053503.6;AC073128.10;BCS1L;CDK5R2;FAM134A;FEV;IHH;MIR375;NHEJ1;PLCD4;PRKAG3;PTPRN;STK36;TUBA4A;U3.76;USP37;WNT6;ZFAND2B
chr2	61067978	61068220	peak_332	40350	NR_033980	ENSG00000228414	LINC01185	COMMD1;KIAA1841;PAPOLG;REL;U1.25;USP34
chr9	88555824	88556066	peak_333	-112	NM_024635	HPRD:11291	NAA35
chr1	38455653	38455895	peak_334	-13	NM_006802	HPRD:10411	SF3A3
chr7	107844106	107844348	peak_335	36387	NM_001037132	HPRD:07207	NRCAM	DNAJB9
chr1	109756351	109756593	peak_336	-43	NR_034072	HPRD:09605	SARS
chr20	5931095	5931337	peak_337	-12	NM_001281467	HPRD:13027	TRMT6
chr1	160807323	160807565	peak_338	25248	NM_001166664	HPRD:16121	CD244	ARHGAP30;CD244;CD48;DEDD;ITLN1;ITLN2;KLHDC9;LY9;NDUFS2;PEX19;PVRL4;RP11-404F10.2;RP11-544M22.8;SDHC;SLAMF1;SLAMF7;TSTD1;USF1
chr2	74699804	74700046	peak_339	17	NM_053050		MRPL53
chr1	247095148	247095390	peak_340	-543	NM_015446	HPRD:09935	AHCTF1
chr8	104426842	104427084	peak_341	21	NM_015420	HPRD:08528	DCAF13
chr1	214454763	214455005	peak_342	319	NM_020197	HPRD:15406	SMYD2
chr18	74836541	74836783	peak_343	8112	NM_001025101	HPRD:01158	MBP
chr2	239148549	239148791	peak_344	95	NM_001142853	HPRD:11021	HES6
chr2	3383343	3383585	peak_345	18	NM_016030	HPRD:15580	TRAPPC12
chr6	31926751	31926993	peak_346	-8	NM_002904	HPRD:01096	NELFE
chr19	16653170	16653412	peak_347	-28	NM_006387	ENSG00000085872	CHERP
chr11	118230143	118230385	peak_348	-32	NM_001204077	HPRD:06793	UBE4A
chr5	96270882	96271124	peak_349	-343	NM_005575	HPRD:01041	LNPEP
chr16	20911613	20911855	peak_350	-173	NM_173475		DCUN1D3
chr12	56753923	56754165	peak_351	-7	NM_005419	HPRD:02778	STAT2
chr3	50280358	50280600	peak_352	-3847	NM_001166425	HPRD:00764	GNAI2	C3orf45;CYB561D2;GNAT1;HEMK1;HYAL1;IP6K1;NAT6;NPRL2;RASSF1;RBM5;RBM6;SEMA3F;TUSC2;U73167.7
chr8	86089228	86089470	peak_353	-270	NM_001951	HPRD:02983	E2F5
chr8	101162701	101162943	peak_354	-17	NM_005034	HPRD:05826	POLR2K
chr17	1626409	1626651	peak_355	-1304	NM_001163811	HPRD:08748	WDR81	AC006435.1;DPH1;MNT;MYO1C;PITPNA;SCARF1;SERPINF2;SLC43A2;SMYD4;SNORD91B;snoU13.320;YWHAE
chr12	65563196	65563438	peak_356	-34	NM_014319	HPRD:09704	LEMD3
chr3	47323980	47324222	peak_357	-229	NM_025010	HPRD:10017	KLHL18
chr9	132650781	132651023	peak_358	19018	NR_106914		MIR6855	FNBP1;FUBP3;RP11-409K20.6;RP11-409K20.8;RP11-483H20.4;RP11-483H20.6;TOR1A;TOR1B;USP20
chr12	50236752	50236994	peak_359	39	NM_181708		BCDIN3D
chr8	144363815	144364057	peak_360	-66	NR_120682		LOC100507316
chr12	69864020	69864262	peak_361	12	NM_001278357	HPRD:06372	FRS2
chr1	1655709	1655951	peak_362	29	NM_033490	HPRD:08909	CDK11B
chr19	59031027	59031269	peak_363	-227	NM_032792	HPRD:15808	ZBTB45
chr16	77224992	77225234	peak_364	297	NM_001286640		MON1B
chr17	34891185	34891427	peak_365	-1	NM_025109	HPRD:10107	MYO19
chr15	34331222	34331464	peak_366	-40	NM_020371	HPRD:05588	AVEN
chr1	153963096	153963338	peak_367	-22	NM_001030	HPRD:04744	RPS27
chr22	39928701	39928943	peak_368	38	NM_194326	HPRD:14674	RPS19BP1
chr5	94982441	94982683	peak_369	-21	NM_001131065	HPRD:14164	RFESD
chr20	55973454	55973696	peak_370	7121	NM_017495	HPRD:15268	RBM38	ANKRD60;CTCFL;MTRNR2L3;PCK1;ZBP1
chr17	80407488	80407730	peak_371	-7	NM_001193655	HPRD:14630	C17orf62
chr17	78389069	78389311	peak_372	-222	NR_029376	ENSG00000263069	LOC100294362
chr8	96146378	96146620	peak_373	550	NM_024613	HPRD:15147	PLEKHF2
chr1	205600459	205600701	peak_374	1420	NM_021795	HPRD:02592	ELK4
chr1	151138358	151138600	peak_375	-19	NM_024041	HPRD:12162	SCNM1
chr1	44678994	44679236	peak_376	-10	NM_001034024	HPRD:05465	DMAP1
chr18	9136505	9136747	peak_377	92	NR_110772		NDUFV2-AS1
chr22	22337132	22337374	peak_378	-13	NM_001282112	HPRD:04662	TOP3B
chr22	38073176	38073418	peak_379	1684	NM_002305	HPRD:01040	LGALS1
chr21	27107191	27107433	peak_380	-17	NM_002040	HPRD:11793	GABPA
chr11	68039404	68039646	peak_381	-56	NM_022338	HPRD:10704	C11orf24
chr1	1310762	1311004	peak_382	-65	NM_017900	HPRD:16457	AURKAIP1
chr17	36956046	36956288	peak_383	-9	NM_003559	HPRD:04463	PIP4K2B
chr5	176730700	176730942	peak_384	58	NM_001271828	HPRD:16149	PRELID1
chr8	101227792	101228034	peak_385	57350	NM_003114	HPRD:04548	SPAG1	ANKRD46;FBXO43;KB-1615E4.2;PABPC1;RGS22;SNX31;SPAG1
chr20	5093675	5093917	peak_386	-63	NM_001009923	HPRD:12762	TMEM230
chr1	20834523	20834765	peak_387	30	NM_024544	HPRD:07799	MUL1
chr12	57881729	57881971	peak_388	114	NM_004990	HPRD:08864	MARS
chr17	61919965	61920207	peak_389	265	NM_001098426	HPRD:03439	SMARCD2
chr12	12966147	12966389	peak_390	-12	NM_016355	HPRD:10863	DDX47
chr8	82059590	82059832	peak_391	-35408	NM_018440	HPRD:05772	PAG1	PAG1
chr5	139936949	139937191	peak_392	-29	NR_045587	HPRD:18716	SRA1
chr12	122124956	122125198	peak_393	-17517	NM_173855	HPRD:17330	MORN3
chr1	228286942	228287184	peak_394	2099	NR_037415		MIR3620
chr17	56065492	56065734	peak_395	2	NM_007146		VEZF1
chr3	142720161	142720403	peak_396	27	NR_034032	ENSG00000268129	LOC100289361
chr12	56498008	56498250	peak_397	26	NM_006191	HPRD:03685	PA2G4
chr17	79791030	79791272	peak_398	19	NM_001288798	HPRD:14179	FAM195B
chr1	38273766	38274008	peak_399	-22	NM_024640	HPRD:18313	YRDC
chr7	139024844	139025086	peak_400	-140	NM_001244585	HPRD:17456	LUC7L2
chr2	54014003	54014245	peak_401	22	NM_016115	HPRD:05769	ASB3
chr8	82754749	82754991	peak_402	-349	NM_152837	HPRD:15411	SNX16
chr14	58764461	58764703	peak_403	273	NR_029434	ENSG00000257621	FLJ31306
chr4	120221701	120221943	peak_404	146	NM_001001701		C4orf3
chr22	30831677	30831919	peak_405	10187	NM_016498	HPRD:17612	MTFP1	DUSP18;GAL3ST1;GATSL3;LIF;MORC2;OSM;RNU5F-5P;RP1-102K2.6;RP1-130H16.18;RP4-539M6.14;RP4-539M6.19;SEC14L2;SEC14L3;SEC14L4;SEC14L6;TCN2
chr7	72349702	72349944	peak_406	-83	NM_001257190	HPRD:11448	POM121
chr12	7079806	7080048	peak_407	-11	NM_001144831	HPRD:17843	PHB2
chr8	53379782	53380024	peak_408	-57464	NM_014682	HPRD:18110	ST18	FAM150A;RP11-26M5.3
chr2	21022758	21023000	peak_409	11	NM_001282722	HPRD:07113	C2orf43
chr2	113341929	113342171	peak_410	14	NM_032309	HPRD:13046	CHCHD5
chr15	63340504	63340746	peak_411	-11	NM_001301289	HPRD:01839	TPM1	APH1B;CA12;MIR190;RAB8B
chr1	1509906	1510148	peak_412	235	NM_014188	HPRD:13712	SSU72
chrX	15873029	15873271	peak_413	-13	NM_003916	HPRD:04636	AP1S2
chr8	47344468	47344710	peak_414	-407919	NR_027013	ENSG00000253314	LINC00293
chr18	13726467	13726709	peak_415	3	NM_001098801	HPRD:10717	FAM210A
chr12	56618022	56618264	peak_416	18	NM_024068	HPRD:14522	NABP2
chr20	62284616	62284858	peak_417	226	NM_015894	HPRD:16324	STMN3
chr8	30601775	30602017	peak_418	214	NM_001282189		UBXN8	PPP2CB;RBPMS;RNU5A-3P
chr19	1479105	1479347	peak_419	2	NM_152482	HPRD:12703	C19orf25
chr18	61089656	61089898	peak_420	-25	NM_004869	HPRD:15653	VPS4B
chr21	9882107	9882349	peak_421	56025	NR_037458	miRBase:MI0016088	MIR3687-1
chr7	5085316	5085558	peak_422	-15	NM_001204456	HPRD:16296	RBAK	RADIL;WIPI2
chr11	62389578	62389820	peak_423	-52	NR_109991	HPRD:07564	B3GAT3
chr22	50907978	50908220	peak_424	5365	NM_002972	HPRD:06788	SBF1
chr16	88103048	88103290	peak_425	31422	NR_120310	ENSG00000205037	LOC400553	C16orf85;CA5A;IL17C;KLHDC4;ZFPM1
chr1	32479300	32479542	peak_426	126	NR_073499	HPRD:03926	KHDRBS1
chr1	165797277	165797519	peak_427	666	NM_012474		UCK2
chr12	6643603	6643845	peak_428	-101	NM_001289746	HPRD:00713	GAPDH
chr12	122232194	122232436	peak_429	-721	NM_019034	HPRD:15246	RHOF
chr17	79829200	79829442	peak_430	-39	NM_004309	HPRD:03565	ARHGDIA
chr19	56116832	56117074	peak_431	5223	NM_153219	HPRD:15817	ZNF524	AC020922.1;AC024580.1;BRSK1;EPN1;LENG8;NAT14;PPP1R12C;PPP6R1;SBK2;SHISA7;SYT5;TMEM190;TMEM86B;TNNT1;UBE2S;ZNF444;ZNF580;ZNF628
chr9	37800628	37800870	peak_432	-34	NM_024345	HPRD:08319	DCAF10	FRMPD1;MCART1;RG9MTD3;U7.65
chr8	125384820	125385062	peak_433	-1	NM_194291		TMEM65
chr9	115248867	115249109	peak_434	-260	NM_001287036	HPRD:11173	KIAA1958
chr17	18896137	18896379	peak_435	11802	NM_001039999	ENSG00000188522	FAM83G	EPN2;LLGL1;RAI1;SLC5A10;snoMBII-202.1
chr12	109531173	109531415	peak_436	-1	NM_001145374	HPRD:14712	ALKBH2
chr17	26684514	26684756	peak_437	-23	NM_015584	HPRD:17874	POLDIP2
chr18	43753854	43754096	peak_438	-13	NM_001008239	HPRD:12690	C18orf25
chr12	56040551	56040793	peak_439	9996	NM_206899	HPRD:14895	OR10P1	METTL7B;OR6C70;OR6C76;RP11-644F5.10/BLOC1S1;RP11-644F5.11;SARNP
chr1	40506261	40506503	peak_440	127	NM_001105530	HPRD:09869	CAP1
chrX	153236569	153236811	peak_441	129	NM_005334	HPRD:02061	HCFC1
chr8	94766934	94767176	peak_442	-17	NM_001142301	HPRD:11324	TMEM67
chr8	68356335	68356577	peak_443	-100544	NM_006421	HPRD:09163	ARFGEF1	ARFGEF1;RP11-396J6.1
chr19	55897105	55897347	peak_444	-74	NM_001136137	HPRD:04702	RPL28
chr1	109825791	109826033	peak_445	-122	NM_032636	HPRD:13127	PSRC1
chr19	40967609	40967851	peak_446	3995	NM_000713	HPRD:02967	BLVRB	C19orf47;CNTD2;FBL;HIPK4;SERTAD1;SERTAD3;SHKBP1
chr8	67848524	67848766	peak_447	-10868	NR_002599	ENSG00000245910	SNHG6	CSPP1;LRRC67
chr8	146228171	146228413	peak_448	-7	NR_023392		ZNF252P
chr6	356809	357051	peak_449	-34809	NM_001195286	HPRD:03543	IRF4	AL035696.1;IRF4;IRF4
chr20	34542239	34542481	peak_450	188	NM_033630		SCAND1	C20orf24;C20orf4;EDEM2;EPB41L1;PHF20;RBM12/CPNE1;RBM39;ROMO1;RP3-477O4.14;RPN2;snoU13.129;U4.23;U6.1181;U6.564
chr8	75576791	75577033	peak_451	-41016	NR_031744		MIR2052	RP1-16A9.1;RP11-730G20.1;RP11-758M4.1
chr6	153323750	153323992	peak_452	54	NM_019041	HPRD:17613	MTRF1L
chr13	115079638	115079880	peak_453	-206	NM_001164145	HPRD:10707	CHAMP1
chr19	10230524	10230766	peak_454	-46	NM_003755	HPRD:04886	EIF3G
chr22	24465744	24465986	peak_455	58045	NM_001199281	HPRD:10369	CABIN1	ADORA2A;AP000355.2;C22orf15;C22orf45;GSTT1;MIF;RGL4;SMARCB1;SPECC1L;SUSD2
chr10	1102572	1102814	peak_456	-83	NM_014023	HPRD:15668	WDR37	LARP4B;NCRNA00200
chr2	114514166	114514408	peak_457	-17	NR_104470	HPRD:11579	SLC35F5	AC110769.1;ACTR3;U6.371
chr5	1634031	1634273	peak_458	-32	NR_003713		LOC728613	LPCAT1;MRPL36;RP11-325I22.2;RP11-661C8.3;SLC6A18;SLC6A3;TERT;TRIP13
chr11	64085005	64085247	peak_459	430	NM_016404	HPRD:13705	TRMT112
chr12	6772340	6772582	peak_460	-153	NM_016162	HPRD:09774	ING4
chr11	61197405	61197647	peak_461	-62	NM_001136040	HPRD:16906	CPSF7	BEST1;CCDC86;DDB1;EEF1G;MS4A18;SYT7;TMEM216;VPS37C
chr14	24657963	24658205	peak_462	40	NM_024658	HPRD:07022	IPO4
chr1	111746503	111746745	peak_463	536	NM_001271833		DENND2D
chr19	11039241	11039483	peak_464	-5	NM_024029	HPRD:11332	YIPF2
chr18	19192123	19192365	peak_465	14	NM_006938	HPRD:03040	SNRPD1
chr18	74765921	74766163	peak_466	-36987	NM_002385	HPRD:01158	MBP	MBP;U6.1067
chr6	26027176	26027418	peak_467	183	NM_003544	HPRD:11920	HIST1H4B
chr12	117348671	117348913	peak_468	31	NM_012174	HPRD:16427	FBXW8
chr19	18263304	18263546	peak_469	-563	NM_005027	HPRD:04404	PIK3R2
chr11	111250324	111250566	peak_470	-288	NM_006235	HPRD:03126	POU2AF1	BTG4;C11orf93;PPP2R1B;RP11-794P6.3
chr2	54198083	54198325	peak_471	-227	NM_014614	HPRD:09652	PSME4	ACYP2;EML6;snoU13.230;TSPYL6;U7.121
chr12	75905281	75905523	peak_472	16	NM_007043	HPRD:11027	KRR1
chr22	19419156	19419398	peak_473	-58	NM_003325	HPRD:02583	HIRA
chr22	42316681	42316923	peak_474	6019	NM_052945	HPRD:05883	TNFRSF13C
chr12	3322530	3322772	peak_475	136130	NM_006675	HPRD:14823	TSPAN9	AC005841.1;C12orf32;ITFG2;RP11-476M19.3;RP4-816N1.7;TSPAN9
chr12	49110427	49110669	peak_476	233	NM_001277842	HPRD:03938	CCNT1	ADCY6;ANP32D;C12orf41;CACNB3;FKBP11;LALBA;PFKM;SNORA34;U6.25
chr6	33359270	33359512	peak_477	78	NM_002263	ENSG00000237649	KIFC1
chr20	388805	389047	peak_478	217	NM_031229	HPRD:16643	RBCK1
chr10	92923241	92923483	peak_479	593	NM_001257101	HPRD:17825	PCGF5	RPP30
chr12	30907933	30908175	peak_480	-606	NR_038177	HPRD:12711	CAPRIN2
chr13	29233071	29233313	peak_481	51	NM_015932	HPRD:12613	POMP
chr10	27530993	27531235	peak_482	-46	NM_001042473	HPRD:12415	ACBD5
chr9	66486739	66486981	peak_483	-7409	NR_024496		PTGER4P2-CDK2AP2P2
chr8	51483644	51483886	peak_484	659426	NM_018967	HPRD:16373	SNTG1	SNTG1
chr2	71228223	71228465	peak_485	-6343	NM_144582	HPRD:15491	TEX261
chr20	32251471	32251713	peak_486	1500	NM_080825	HPRD:12749	C20orf144
chr9	127631276	127631518	peak_487	-87	NM_030978	HPRD:12490	ARPC5L
chr10	131934529	131934771	peak_488	11	NM_001199868	HPRD:10153	GLRX3
chr6	42847211	42847453	peak_489	-339	NM_198486	HPRD:18000	RPL7L1
chr5	176882413	176882655	peak_490	7208	NM_001174102	HPRD:15186	PRR7	DBN1;DDX41;DOK3;F12;FAM193B;LMAN2;MXD3;NSD1;PFN3;RAB24;RMND5B;RP11-1277A3.1;SLC34A1;TMED9
chr19	47223449	47223691	peak_491	-3186	NM_016457	HPRD:09523	PRKD2
chr8	56437600	56437842	peak_492	-69840	NR_027765	ENSG00000248522	SBF1P1	AC100817.1;PLAG1;TGS1
chr5	139017330	139017572	peak_493	-10850	NM_016463	HPRD:13105	CXXC5	PSD2;SIL1;SLC23A1
chr21	11154438	11154680	peak_494	-55622	NM_001187		BAGE
chr1	33282906	33283148	peak_495	-16	NM_001256121	HPRD:07803	S100PBP
chr11	10772600	10772842	peak_496	-90	NM_014633	HPRD:06717	CTR9	EIF4G2;LYVE1;MRVI1;RNF141;RP11-685M7.5;SBF2;SNORD97;ZBED5
chr1	222817413	222817655	peak_497	-111	NM_001300867	ENSG00000154305	MIA3	BROX;DISP1;FAM177B;HHIPL2;MIA3;NVL;RP11-378J18.3
chr2	216973915	216974157	peak_498	16	NM_021141	HPRD:08935	XRCC5
chr16	28874679	28874921	peak_499	-278	NM_001145797	HPRD:12336	SH2B1	ATXN2L;CD19;NFATC2IP;RABEP2;SBK1;SPNS1
chr11	1968445	1968687	peak_500	64	NM_021134	HPRD:02876	MRPL23
chr19	50380794	50381036	peak_501	233	NM_001168222	HPRD:15471	TBC1D17
chr4	4543676	4543918	peak_502	-22	NM_016930	HPRD:06923	STX18	CRMP1;LYAR;TMEM128
chr8	81062205	81062447	peak_503	21109	NR_105036	HPRD:04963	TPD52	MRPS28;RNU7-85P;RP11-92K15.1;TPD52;ZBTB10
chr7	140714746	140714988	peak_504	-86	NM_053035	HPRD:17598	MRPS33	AGK;BRAF;JHDM1D;RP4-726N20.2;U6.87
chr1	9486438	9486680	peak_505	2416	NR_104623		LOC100506022	GPR157;H6PD;MIR34A;RP11-84A14.2;RP11-84A14.5;SLC25A33;SLC2A5;SPSB1;U6.296;UBE4B;Z98044.1
chr9	126979060	126979302	peak_506	-40704	NM_001166167	HPRD:05348	NEK6	LHX2;NEK6;PSMB7;RP11-101K10.8;RP11-85O21.5
chr1	202133915	202134157	peak_507	-3143	NR_002930	ENSG00000243323	PTPRVP	KDM5B;LGR6;LMOD1;TIMM17A
chr6	143771760	143772002	peak_508	-37	NM_003630		PEX3
chr12	48145386	48145628	peak_509	6674	NM_001098532	HPRD:06928	RAPGEF3
chr2	75937761	75938003	peak_510	-150	NM_001201334	HPRD:01791	GCFC2
chr17	80408547	80408789	peak_511	39	NR_036514	HPRD:14630	C17orf62
chr7	99214457	99214699	peak_512	7	NM_145115	HPRD:15807	ZSCAN25
chr2	55496312	55496554	peak_513	-49	NM_002453	HPRD:04792	MTIF2
chr7	92076616	92076858	peak_514	-25	NM_021167		GATAD1
chr20	21283787	21284029	peak_515	-34	NM_012255	HPRD:10309	XRN2
chr2	148778298	148778540	peak_516	44	NM_181741	HPRD:09118	ORC4
chr21	40685486	40685728	peak_517	105	NM_033656	HPRD:11683	BRWD1	HMGN1;LCA5L;PSMG1;snoU13.131
chr8	146078295	146078537	peak_518	36	NM_001081004	HPRD:16301	COMMD5	AF186192.1;C8orf33;C8orf77;TONSL;VPS28;ZNF251;ZNF7
chr12	53273168	53273410	peak_519	25579	NM_002273	HPRD:01015	KRT8	IGFBP6;KRT18;KRT2;KRT4;KRT7;KRT71;KRT76;KRT77;KRT78;KRT79;KRT80;KRT82;KRT83;KRT84;KRT86;RP11-641A6.3;RP11-983P16.2;U6.540;U6.955
chr1	220873115	220873357	peak_520	9608	NM_024709	HPRD:08596	C1orf115	AC096644.1;MOSC2
chr12	68024621	68024863	peak_521	-17770	NM_006482		DYRK2
chr1	39456746	39456988	peak_522	-49	NM_001136275	HPRD:07787	AKIRIN1
chr1	232133274	232133516	peak_523	-179132	NR_002227		DISC2
chr17	21208118	21208360	peak_524	16891	NM_002756	HPRD:03816	MAP2K3	DHRS7B;USP22
chr5	34915632	34915874	peak_525	-22	NR_026591	HPRD:04400	RAD1
chr4	110552937	110553179	peak_526	71571	NM_032992	HPRD:03321	CASP6
chr17	3866829	3867071	peak_527	808	NM_174957	HPRD:03568	ATP2A3
chr20	43104565	43104807	peak_528	160	NM_024331	HPRD:09837	TTPAL
chr2	99224879	99225121	peak_529	-19	NM_001008215	HPRD:17563	COA5
chr19	13345409	13345651	peak_530	84248	NM_004907	HPRD:09997	IER2	FARSA;GADD45GIP1;LYL1;MAST1;MIR24-2;RLN3;STX10
chrX	153192273	153192515	peak_531	-680	NM_001666	HPRD:02063	ARHGAP4	AVPR2;BCAP31;FAM58A;HCFC1-AS1;IKBKG;IRAK1;LAGE3;PDZD4;PLXNB3;RPL10;SRPK3;U52112.12
chr1	26947120	26947362	peak_532	66208	NR_031740		MIR1976	ARID1A;CD52;GPN2;HMGN2;MIR1976;NR0B2;NUDC;PIGV;RP1-50O24.6;RPS6KA1;SFN
chr6	125622762	125623004	peak_533	399	NM_016063	HPRD:12897	HDDC2
chr12	56320547	56320789	peak_534	241	NM_001143853	HPRD:17940	WIBG
chr17	44271361	44271603	peak_535	543	NR_034172	ENSG00000214401	KANSL1-AS1
chr3	41240803	41241045	peak_536	-18	NM_001098209	HPRD:00286	CTNNB1	EIF1B
chr1	181118876	181119118	peak_537	61359	NM_016545	HPRD:06210	IER5	ACBD6;AL162431.1;IER5;MR1
chr1	200589918	200590160	peak_538	-177	NM_014875	HPRD:06605	KIF14
chr8	66649802	66650044	peak_539	51406	NM_002603		PDE7A	ARMC1;CTD-3025N20.2;DNAJC5B;MTFR1;PDE7A;RRS1;TRIM55
chr1	24117531	24117773	peak_540	6	NM_007260	HPRD:07127	LYPLA2
chr4	68566880	68567122	peak_541	5	NR_015439	ENSG00000248049	UBA6-AS1
chr16	85833206	85833448	peak_542	154	NM_001861	HPRD:00466	COX4I1
chr1	202809431	202809673	peak_543	20167	NR_038135		MGAT4EP	CYB5R1;FMOD;KDM5B
chr18	70489482	70489724	peak_544	43331	NM_138999	HPRD:16264	NETO1	NETO1
chr19	55106366	55106608	peak_545	825	NM_001278319	HPRD:07272	LILRA1	GP6;KIR2DL3;KIR3DX1;LENG8;RDH13;TMEM86B;TNNI3;TNNT1
chr1	24018156	24018398	peak_546	8	NM_001199802	HPRD:10364	RPL11
chr7	150105381	150105623	peak_547	2662	NR_027237		LOC728743	ABP1;AC069304.1;AGAP3;ATP6V0E2;C7orf29;GIMAP1;GIMAP4;GIMAP6;GIMAP8;LRRC61;RARRES2;RP4-584D14.6;TMEM176A
chr17	73923411	73923653	peak_548	13587	NM_001080542	ENSG00000188878	FBF1	AC040980.1;C17orf110;CDK3;EXOC7;FOXJ1;GALK1;H3F3B;PRPSAP1;QRICH2;SPHK1;SRP68;TRIM65;UBE2O;UNC13D;UNK;WBP2
chr19	13261040	13261282	peak_549	27	NM_001271611	HPRD:04791	STX10
chr9	91933221	91933463	peak_550	-46	NM_001282688	HPRD:07408	SECISBP2
chr16	31084910	31085152	peak_551	-208	NM_001172668	HPRD:07828	ZNF668
chr11	64851454	64851696	peak_552	40	NM_080668	HPRD:13016	CDCA5
chr3	142297570	142297812	peak_553	-23	NM_001184	HPRD:08369	ATR
chr8	115598417	115598659	peak_554	1081701	NM_001282902	HPRD:05091	TRPS1
chr12	53845630	53845872	peak_555	-135	NM_001128912	HPRD:03129	PCBP2	AAAS;AMHR2;ATF7;ATP5G2;C12orf10;CALCOCO1;ESPL1;IGFBP6;ITGB7;MAP3K12;MFSD5;PFDN5;SOAT2;SP1;SP7;TARBP2;U6.955;ZNF740
chr7	130916200	130916442	peak_556	96217	NR_125364	ENSG00000236753	MKLN1-AS	AC018642.1;COPG2;MKLN1;U6.47
chr17	62961992	62962234	peak_557	9590	NR_026903	HPRD:08720	AMZ2P1	GNA13;RGS9;WIPI1
chr7	47078246	47078488	peak_558	543375	NM_022748	ENSG00000136205	TNS3	C7orf65;IGFBP3;RNU7-76P;RNU7-76P
chr20	2644734	2644976	peak_559	10	NM_174855	HPRD:05163	IDH3B
chr11	61735033	61735275	peak_560	-22	NM_002032	HPRD:00615	FTH1
chr5	140070901	140071143	peak_561	11	NM_001278732	HPRD:02871	HARS2
chr12	56323209	56323451	peak_562	-1616	NM_001345	HPRD:00517	DGKA
chr8	119124083	119124325	peak_563	-146	NM_000127		EXT1
chr8	126724624	126724866	peak_564	238696	NR_038446	ENSG00000245164	LINC00861	U6.422
chr17	7387578	7387820	peak_565	1	NM_000937	HPRD:08916	POLR2A
chr19	45542158	45542400	peak_566	-19	NR_103529	HPRD:11552	CLASRP
chr1	31896429	31896671	peak_567	9890	NM_001199039	HPRD:15481	SERINC2	FABP3;PEF1;RP11-73M7.1
chr1	109618559	109618801	peak_568	-56	NM_005645		TAF13
chr19	13056544	13056786	peak_569	37	NM_005053	HPRD:07191	RAD23A
chr8	71520483	71520725	peak_570	90	NM_014294	HPRD:05545	TRAM1
chr7	150020095	150020337	peak_571	-80	NM_001142928	HPRD:08326	LRRC61
chr7	44084114	44084356	peak_572	-4	NM_001014436	HPRD:06588	DBNL
chr12	66563455	66563697	peak_573	276	NM_001282610	ENSG00000155957	TMBIM4
chr8	125985404	125985646	peak_574	-14	NM_152412	HPRD:15851	ZNF572
chr7	102004154	102004396	peak_575	-33	NR_038967		LOC100630923
chr19	19774421	19774663	peak_576	-39	NM_020410	HPRD:12501	ATP13A1
chr17	38470940	38471182	peak_577	-3412	NM_001145301		RARA	CASC3;CCR7;CDC6;GJD3;IGFBP4;MED24;MSL1;ORMDL3;RAPGEFL1;SMARCE1;THRA;TOP2A;WIPF2
chr5	43040407	43040649	peak_578	-81	NM_001014279		ANXA2R
chr8	108091096	108091338	peak_579	-308745	NM_139166	HPRD:11608	ABRA	AP000428.1
chr2	86263617	86263859	peak_580	-12747	NR_026984		LOC90784	AC105053.3;ATOH8;KDM3A;POLR1A;REEP1;SFTPB;ST3GAL5;U1.11;AC105053.3;ATOH8;REEP1;ST3GAL5;U1.11;USP39
chr8	126378582	126378824	peak_581	-63860	NM_025195	HPRD:09863	TRIB1	TRIB1;ZNF572
chr1	249120385	249120627	peak_582	-70	NR_036070	miRBase:MI0014140	MIR3124
chr19	1174133	1174375	peak_583	28	NM_014963	HPRD:17203	SBNO2
chr11	72145238	72145480	peak_584	365	NM_001258393	HPRD:11560	CLPB
chr12	31675439	31675681	peak_585	-67297	NR_046909	ENSG00000255867	DENND5B-AS1	AC024940.1;C12orf35;DENND5B-AS1;FAM60A;METTL20;snoU13.182;snoU13.359
chr19	8258914	8259156	peak_586	-15182	NM_024552	HPRD:13962	CERS4	CD320;CLEC4G;ELAVL1;NDUFA7;RAB11B
chr15	43398160	43398402	peak_587	5	NM_174916	HPRD:09342	UBR1
chr8	141522152	141522394	peak_588	192	NR_040712	HPRD:06275	CHRAC1
chr17	78711228	78711470	peak_589	68083	NR_110852	ENSG00000262833	LOC101928855	ENDOV;RPTOR
chr19	17634142	17634384	peak_590	153	NM_173544	HPRD:16546	FAM129C
chr21	11169946	11170188	peak_591	-71130	NM_001187		BAGE
chr12	51762761	51763003	peak_592	-22219	NM_001258401	HPRD:05430	SLC4A8	BIN2;CELA1;DAZAP2;LETMD1;SLC11A2;SLC4A8;U6.479
chr18	74534699	74534941	peak_593	-569	NR_040024	ENSG00000264278	LOC100131655
chr7	1550453	1550695	peak_594	-6556	NM_001080453	ENSG00000164880	INTS1
chr17	62180641	62180883	peak_595	26740	NM_001433	HPRD:04943	ERN1	ERN1;GH1;ICAM2;PSMC5;SMARCD2;SNORD104;TEX2
chr10	104503578	104503820	peak_596	-28	NM_001083913	HPRD:12567	WBP1L
chr11	67414171	67414413	peak_597	3838	NM_080658	HPRD:12422	ACY3	AIP;ALDH3B2;C11orf24;CABP2;CLCF1;PPP1CA;RP11-655M14.12;RPS6KB2
chr2	198063624	198063866	peak_598	103498	NR_046837		ANKRD44-IT1
chr2	54342991	54343233	peak_599	702	NM_138448	HPRD:00028	ACYP2
chr15	45694482	45694724	peak_600	84	NR_027635	HPRD:11596	SPATA5L1
chr7	5938188	5938430	peak_601	-32	NM_015622	HPRD:12915	CCZ1	AC079742.4;USP42
chr5	96271415	96271657	peak_602	190	NM_005575	HPRD:01041	LNPEP
chr17	43506933	43507175	peak_603	609	NM_001282290	HPRD:12477	ARHGAP27
chr8	90996333	90996575	peak_604	445	NM_002485	HPRD:04050	NBN	GS1-251I9.4;U6.673
chr12	42719889	42720131	peak_605	63	NM_001143789	HPRD:10488	PPHLN1
chr17	74872922	74873164	peak_606	4314	NM_198955	HPRD:14392	MGAT5B
chr20	62610165	62610407	peak_607	709	NM_080621	HPRD:15292	SAMD10
chr8	48813059	48813301	peak_608	59563	NM_006904	HPRD:02941	PRKDC	PRKDC;UBE2V2
chr1	231114684	231114926	peak_609	-18	NM_022786	HPRD:12494	ARV1
chr12	64797972	64798214	peak_610	-60	NM_007235		XPOT
chr5	443116	443358	peak_611	21	NM_138464	ENSG00000221990	C5orf55
chr1	42104322	42104564	peak_612	-154099	NM_001956	HPRD:07173	EDN2	GUCA2B;RP11-399E6.4
chr5	133984397	133984639	peak_613	43	NM_021982	ENSG00000113615	SEC24A	CDKN2AIPNL;DDX46;PHF15;RP11-215P8.3;TXNDC15;U6.625;U6.843;U7.110
chr2	112913179	112913421	peak_614	17338	NM_001128165	HPRD:08783	FBLN7	IL37;POLR1B;snoU13.323;ZC3H8
chr2	74692437	74692679	peak_615	-21	NM_006302	HPRD:03214	MOGS
chr4	78078142	78078384	peak_616	-94	NM_004354	HPRD:04438	CCNG2
chr16	69373411	69373653	peak_617	-6	NM_032382		COG8
chr9	127703226	127703468	peak_618	39	NM_002077	HPRD:03934	GOLGA1	PPP6C;RABEPK;RP11-175D17.3;SCAI;U6.160;WDR38
chr6	42714633	42714875	peak_619	-870	NM_003192	HPRD:04276	TBCC
chr10	105156220	105156462	peak_620	-71	NM_001206427	HPRD:18277	USMG5
chr3	128880121	128880363	peak_621	-169	NM_001204890	ENSG00000240682	ISY1-RAB43
chr1	235667789	235668031	peak_622	-129	NM_001277155	HPRD:16533	B3GALNT2
chr8	48809023	48809265	peak_623	63599	NM_006904	HPRD:02941	PRKDC
chr16	85342591	85342833	peak_624	-2781	NR_049816	miRBase:MI0017982	MIR5093	COX4NB;FAM92B;IRF8;KIAA0182;KIAA0513;ZDHHC7
chr16	12009894	12010136	peak_625	-190	NM_002094	HPRD:00753	GSPT1
chr12	6602391	6602633	peak_626	-41	NM_016497		MRPL51
chr7	2281672	2281914	peak_627	40	NM_013393	HPRD:06067	FTSJ2
chr14	105628770	105629012	peak_628	6270	NM_145159	HPRD:03981	JAG2	ADSSL1;BRF1;C14orf79;GPR132;PACS2;PLD4;TEX22
chr20	361523	361765	peak_629	-295	NM_001301201	HPRD:09836	TRIB3
chr19	47759603	47759845	peak_630	-7	NM_015603	HPRD:10813	CCDC9
chr6	91296900	91297142	peak_631	-1	NM_145332	HPRD:04011	MAP3K7
chr8	54616446	54616688	peak_632	139035	NM_213620	HPRD:10591	ATP6V1H	ATP6V1H;RGS20
chr8	67841457	67841699	peak_633	-3801	NR_002599	ENSG00000245910	SNHG6
chr3	72359782	72360024	peak_634	135871	NM_012234		RYBP	RYBP;U1.6
chr11	101981010	101981252	peak_635	-61	NM_001282097	HPRD:09424	YAP1
chr17	73127561	73127803	peak_636	208	NM_001252377	HPRD:11833	NT5C
chr19	797561	797803	peak_637	290	NM_031991	HPRD:02823	PTBP1
chr18	77153195	77153437	peak_638	-2456	NM_172390	HPRD:02729	NFATC1	HSBP1L1;KCNG2;PQLC1;SALL3;TXNL4A
chr20	44992904	44993146	peak_639	72	NM_001281460	HPRD:15371	SLC35C2
chr20	49996920	49997162	peak_640	72473	NR_036162		MIR3194	ADNP;NFATC2;RP5-955M13.4
chr9	130829580	130829822	peak_641	-102	NM_197956	HPRD:12987	NAIF1
chr14	39639535	39639777	peak_642	-22	NM_177452	HPRD:18221	TRAPPC6B
chr7	25935051	25935293	peak_643	54434	NR_029597	miRBase:MI0000253	MIR148A	AC004540.4;CBX3;MIR148A;NFE2L3
chr8	82528924	82529166	peak_644	69544	NM_001144879	HPRD:03641	IMPA1	PAG1;PMP2;RP11-157I4.4;RP11-257P3.3;SLC10A5;TPD52
chr8	122896200	122896442	peak_645	-242691	NM_005328		HAS2
chr6	80714087	80714329	peak_646	-114	NM_003318	HPRD:04973	TTK
chrX	16737627	16737869	peak_647	41	NR_033181		SYAP1
chr12	25538916	25539158	peak_648	-135172	NM_004985	HPRD:01817	KRAS	KRAS;LRMP;RASSF8;SSPN;U4.30
chr8	75875033	75875275	peak_649	-21554	NM_031461	HPRD:16756	CRISPLD1	CRISPLD1;PI15;RP11-300E4.2
chr8	74790544	74790786	peak_650	480	NM_001001481	HPRD:07724	UBE2W
chr7	75677228	75677470	peak_651	12	NR_104165	HPRD:01099	MDH2
chr12	25348016	25348258	peak_652	-13	NM_001001660	HPRD:14067	LYRM5
chr3	171332444	171332686	peak_653	-154368	NM_001161566	HPRD:18206	TNIK	RPL22L1;SLC2A2;snoU13.39;TMEM212;U6.1065
chr1	78149059	78149301	peak_654	-837	NM_015534	HPRD:15907	ZZZ3
chr8	27168827	27169069	peak_655	-51	NM_173174	HPRD:03131	PTK2B
chr7	5569240	5569482	peak_656	871	NM_001101	HPRD:00032	ACTB
chr8	101534787	101535029	peak_657	37031	NM_001270378	HPRD:14103	ANKRD46	ANKRD46;COX6C;FBXO43;KB-1615E4.2;PABPC1;RGS22;SNX31;SPAG1;U6.1238
chr9	33025120	33025362	peak_658	32	NM_001539	HPRD:04159	DNAJA1
chr5	153418446	153418688	peak_659	48	NM_005927	HPRD:02731	MFAP3
chrX	149862293	149862535	peak_660	545	NM_003828	HPRD:02163	MTMR1
chr8	144911114	144911356	peak_661	44	NM_001136033	HPRD:18051	PUF60
chr8	49498520	49498762	peak_662	-34322	NR_105004	ENSG00000253455	LOC101929217	C8orf22;RP11-770E5.1;SNAI2;U6.1217
chr12	14923408	14923650	peak_663	536	NM_175054	HPRD:13662	HIST4H4
chr1	28969551	28969793	peak_664	-68	NM_001135218	HPRD:15981	TAF12
chr2	70120954	70121196	peak_665	0	NM_006857		SNRNP27
chr5	36242321	36242563	peak_666	-61	NM_001287341	HPRD:08088	NADK2
chrX	57978392	57978634	peak_667	-41446	NM_007156	HPRD:02210	ZXDA	ZXDA;ZXDB
chr12	69978973	69979215	peak_668	-114	NM_006431	HPRD:06895	CCT2
chr14	106100037	106100279	peak_669	-6347	NR_107059		MIR8071-2	TMEM121
chr14	64010150	64010392	peak_670	-192	NM_006246		PPP2R5E	SGPP1;SYNE2;U6.1156
chr17	55520672	55520914	peak_671	80165	NR_110808	ENSG00000266100	LOC101927557	AC007431.1;MSI2;U7.14
chr17	40925306	40925548	peak_672	-27	NM_032353	HPRD:14396	VPS25
chr8	80677529	80677771	peak_673	1060	NM_001282851	HPRD:04260	HEY1
chr15	50764582	50764824	peak_674	48129	NM_005154	HPRD:04405	USP8	HDC;U6.720;USP50;USP8
chr21	46340580	46340822	peak_675	-249	NR_038312	ENSG00000227039	ITGB2-AS1
chr6	43949669	43949911	peak_676	-18547	NM_001171992	HPRD:14640	C6orf223	CAPN11;GTPBP2;HSP90AB1;SLC29A1;SLC35B2;TMEM151B;U7.113;VEGFA
chr9	140317537	140317779	peak_677	56	NM_001286823	HPRD:07906	EXD3
chr17	39845358	39845600	peak_678	352	NM_005801		EIF1
chr17	45000405	45000647	peak_679	40	NM_054022	HPRD:04937	GOSR2
chr12	9072268	9072510	peak_680	5073	NM_004426	HPRD:16009	PHC1
chr8	56903631	56903873	peak_681	82708	NR_002437		SNORD54	AC046176.1;LYN;PLAG1;SNORD54;TGS1
chr3	184016827	184017069	peak_682	62	NM_002808	HPRD:05870	PSMD2
chr1	182584109	182584351	peak_683	-45	NR_036490	ENSG00000261504	LOC284648
chr1	6086244	6086486	peak_684	292	NM_003636	HPRD:03090	KCNAB2	CHD5;KCNAB2;RNF207
chr17	5372300	5372542	peak_685	-41	NM_001199699	HPRD:13143	DHX33
chr12	57029363	57029605	peak_686	679	NM_013449	HPRD:10417	BAZ2A
chr1	1209110	1209352	peak_687	3	NM_058167	HPRD:15600	UBE2J2
chr2	128390731	128390973	peak_688	-12587	NM_005291	HPRD:04351	GPR17	ERCC3;LIMS2;U4.44
chr14	67826556	67826798	peak_689	43	NM_015994		ATP6V1D
chr17	1953695	1953937	peak_690	-142	NR_029625	miRBase:MI0000288	MIR212
chr12	117537228	117537470	peak_691	77	NR_120464		TESC-AS1
chr8	101414067	101414309	peak_692	19197	NR_039681	miRBase:MI0016822	MIR4471	ANKRD46;FBXO43;KB-1615E4.2;RGS22;RNF19A;SPAG1;U6.1238
chr18	44676734	44676976	peak_693	16	NM_032124	HPRD:13640	HDHD2
chr12	739841	740083	peak_694	-95	NR_122124	ENSG00000177406	LOC100049716
chr8	81735171	81735413	peak_695	51724	NM_001033723	ENSG00000164684	ZNF704	PAG1;U11.2
chr6	29665738	29665980	peak_696	-20928	NM_001109809	ENSG00000204644	ZFP57	GABBR1;MOG;XXbac-BPG250I8.13;ZNRD1
chr18	77665345	77665587	peak_697	41798	NM_012283	HPRD:12036	KCNG2	AC068473.1;ADNP2;HSBP1L1;KCNG2;PQLC1;RBFA;TXNL4A
chr22	22511270	22511512	peak_698	-87809	NM_007128	HPRD:05505	VPREB1	CCDC116;LL22NC03-86G7.1;PPM1F;TOP3B;VPREB1;YPEL1
chr16	89189002	89189244	peak_699	-13833	NR_045667	HPRD:14117	ACSF3	AC009113.2;AC092384.1;ACSF3;CBFA2T3;GALNS;PABPN1L
chr8	75083198	75083440	peak_700	150243	NM_020647	HPRD:07286	JPH1	CTD-2320G14.2;GDAP1;RP1-16A9.1;STAU2;UBE2W
chr8	145703242	145703484	peak_701	-1645	NM_003923	HPRD:04689	FOXH1
chr19	58740138	58740380	peak_702	189	NM_014480	HPRD:15830	ZNF544
chr3	186524202	186524444	peak_703	-33	NM_002916	HPRD:00022	RFC4
chr2	58273910	58274152	peak_704	184	NM_001130481	HPRD:03702	VRK2	FANCL;VRK2
chr16	25269333	25269575	peak_705	-599	NM_001012981	HPRD:11268	ZKSCAN2
chr7	75157380	75157622	peak_706	-48	NR_028059	HPRD:17866	PMS2P3	CCL24;CCL26;SNORA14A;STYXL1
chr11	236816	237058	peak_707	129	NM_175932	HPRD:04595	PSMD13
chr7	56529331	56529573	peak_708	-13384	NR_029420		LOC650226
chr6	28367443	28367685	peak_709	-20	NM_001163391		ZSCAN12
chr1	162549640	162549882	peak_710	18465	NM_003115	HPRD:04178	UAP1	C1orf111;DDR2;RP11-565P22.6;UAP1;UHMK1
chr8	56987034	56987276	peak_711	-15	NM_001023		RPS20
chr8	65644636	65644878	peak_712	66591	NM_004820	HPRD:04753	CYP7B1	BHLHE22;CYP7B1
chr1	145070293	145070535	peak_713	5772	NM_022359	HPRD:10482	PDE4DIP
chr5	99870951	99871193	peak_714	-52	NM_198507	HPRD:18260	FAM174A
chr1	154946561	154946803	peak_715	277	NM_001130041	HPRD:02780	SHC1
chr8	74888214	74888456	peak_716	-42	NM_001040613	HPRD:07923	TMEM70
chr15	93352413	93352655	peak_717	13820	NR_033769		ASB9P1
chr9	91925363	91925605	peak_718	-629	NM_001827	HPRD:00300	CKS2
chr8	90769917	90770159	peak_719	63	NM_003821	HPRD:04585	RIPK2
chr8	90805712	90805954	peak_720	35858	NM_003821	HPRD:04585	RIPK2	DECR1;RIPK2
chr6	10723267	10723509	peak_721	240	NM_016462	HPRD:15524	TMEM14C	ELOVL2;GCNT2;GCNT6;PAK1IP1;RP1-290I10.6;RP11-637O19.2;TMEM14B;U1.53
chr7	1543942	1544184	peak_722	-45	NM_001080453	ENSG00000164880	INTS1
chr12	32641597	32641839	peak_723	-13323	NM_139241	HPRD:16891	FGD4
chr16	85044962	85045204	peak_724	58	NM_017740	HPRD:15722	ZDHHC7
chr16	11006550	11006792	peak_725	29586	NM_014015	HPRD:16798	DEXI	ATF7IP2;CIITA;CLEC16A;DEXI;FAM18A;NUBP1;RP11-27M24.1;TEKT5
chr10	75625529	75625771	peak_726	8699	NM_172171	HPRD:03672	CAMK2G	C10orf55;MYOZ1;NDST2;PLAU;RP11-574K11.8;SEC24C;U6.658
chr11	118122786	118123028	peak_727	176	NM_001286152		MPZL3
chr8	87527069	87527311	peak_728	534	NM_003909	HPRD:05016	CPNE3
chr22	50733171	50733413	peak_729	12709	NM_012401	HPRD:05050	PLXNB2
chr10	95462323	95462565	peak_730	-115	NM_145246	HPRD:12319	FRA10AC1
chr9	37485787	37486029	peak_731	-24	NM_001282766	HPRD:15096	POLR1E
chr19	507319	507561	peak_732	-57	NM_033513	HPRD:12701	TPGS1
chr21	10884764	10885006	peak_733	106058	NM_199261	HPRD:05064	TPTE
chr19	46198777	46199019	peak_734	3157	NM_017659	HPRD:08612	QPCTL	AC074212.3;CD3EAP;CKM;DMWD;EML2;ERCC1;FBXO46;GPR4;MIR330;MYPOP;NOVA2;RTN2;SIX5;SYMPK;VASP
chr14	74179248	74179490	peak_735	1759	NM_006029	HPRD:04926	PNMA1
chr8	99712407	99712649	peak_736	125371	NM_001256313	HPRD:05433	STK3	COX6C;CTD-2340D6.2;KB-1205A7.2;OSR2
chr2	71238946	71239188	peak_737	-12138	NR_002185	ENSG00000205847	OR7E91P	AC007040.7;ADD2;ANKRD53;VAX2
chr7	1609643	1609885	peak_738	55	NR_027329	ENSG00000230487	PSMG3-AS1
chr22	38299986	38300228	peak_739	-2048	NM_033386	HPRD:11363	MICALL1
chr2	170440729	170440971	peak_740	0	NM_004792	HPRD:12083	PPIG
chr6	20320305	20320547	peak_741	-81711	NM_001949	HPRD:02693	E2F3	E2F3;MBOAT1;SOX4
chr15	75642316	75642558	peak_742	2477	NR_046311	HPRD:12314	NEIL1
chr11	61129670	61129912	peak_743	-36	NM_001161454	HPRD:11316	CYB561A3
chr10	7860260	7860502	peak_744	-86	NM_031923		TAF3
chr14	67981432	67981674	peak_745	468	NM_182526	HPRD:08157	TMEM229B	ARG2;PIGH;PLEK2;PLEKHH1;RP11-1012A1.4
chr2	175547187	175547429	peak_746	319	NM_001077269	HPRD:03835	WIPF1
chr12	48147298	48147540	peak_747	4762	NM_001098532	HPRD:06928	RAPGEF3
chr16	74700625	74700867	peak_748	33	NM_018124	HPRD:07678	RFWD3
chr4	75023652	75023894	peak_749	-56	NM_001144978	HPRD:17608	MTHFD2L	ANKRD17;CXCL2;EPGN;EREG;IL8;MTHFD2L;PF4V1;PPBP
chr17	13972661	13972903	peak_750	-7	NR_049718	ENSG00000236088	COX10-AS1
chr17	21238101	21238343	peak_751	-41477	NM_021012	HPRD:09083	KCNJ12	AC087294.2;DHRS7B;KCNJ12;MAP2K3;USP22
chr15	75660841	75661083	peak_752	6	NM_001256494	HPRD:01109	MAN2C1
chr16	48500857	48501099	peak_753	-81749	NM_003031	HPRD:03736	SIAH1	AC023818.1;SIAH1;snoU13.349
chr12	53643995	53644237	peak_754	-1254	NM_001170790	HPRD:14416	MFSD5
chr17	18966789	18967031	peak_755	-16574	NM_006613		GRAP
chr16	21518343	21518585	peak_756	-4862	NR_027155	ENSG00000180747	SMG1P3	IGSF6;METTL9;TMEM159
chr8	55467035	55467277	peak_757	-61471	NM_006269	HPRD:04896	RP1
chr2	70313374	70313616	peak_758	652	NR_033872	ENSG00000179818	PCBP1-AS1
chr1	180917238	180917480	peak_759	35046	NM_020950		KIAA1614	ACBD6;AL162431.1;IER5;KIAA1614;MR1
chr2	61698330	61698572	peak_760	-602	NM_014709	HPRD:11665	USP34
chr2	53748614	53748856	peak_761	-246194	NM_001008708	HPRD:17418	CHAC2	SCARNA16.1;U6.707
chr8	52432582	52432824	peak_762	289302	NM_144651	HPRD:08693	PXDNL
chr14	106072556	106072798	peak_763	-14776	NR_107038		MIR8071-1
chr3	13050924	13051166	peak_764	-41847	NM_014869	HPRD:11052	IQSEC1	IQSEC1;NUP210
chr1	21814681	21814923	peak_765	-21056	NM_000478	HPRD:01377	ALPL	ALPL;ECE1;FAM43B;HSPG2;RAP1GAP;RP3-329E20.2
chr6	28470135	28470377	peak_766	13314	NM_182701	HPRD:12132	GPX6	GPX5;GPX6;OR14J1;TRNAI6;U2.51;ZKSCAN3;ZNF165;ZSCAN12;ZSCAN16;ZSCAN23
chr8	56798228	56798470	peak_767	5963	NM_001111097	HPRD:01301	LYN	AC046176.1;MOS;TGS1;AC046176.1;TGS1
chr17	66508446	66508688	peak_768	47	NM_212472	HPRD:01786	PRKAR1A
chr12	9066903	9067145	peak_769	-292	NM_004426	HPRD:16009	PHC1
chr4	40303737	40303979	peak_770	-5344	NR_121641	ENSG00000249241	LOC101060498	C4orf34;CHRNA9;N4BP2;RHOH;RNU7-74P;RP11-588L15.2;U6.147
chr19	35738864	35739106	peak_771	-574	NM_001260489	HPRD:17283	LSR
chr19	35531935	35532177	peak_772	646	NM_182983	HPRD:00801	HPN
chr7	140403688	140403930	peak_773	-6932	NR_024454	ENSG00000240889	NDUFB2-AS1	AC006452.1;ADCK2;AGK;BRAF
chr11	9385909	9386151	peak_774	-20139	NM_006391	HPRD:09280	IPO7	DENND5A;IPO7
chr17	56429514	56429756	peak_775	-36	NR_073470	HPRD:16026	SUPT4H1
chr22	41487573	41487815	peak_776	-823	NR_031694	miRBase:MI0006428	MIR1281
chr8	62745044	62745286	peak_777	117818	NR_039680	miRBase:MI0016821	MIR4470
chr18	74754644	74754886	peak_778	-25710	NM_002385	HPRD:01158	MBP	MBP
chr1	37420698	37420940	peak_779	79025	NM_000831	HPRD:00691	GRIK3	GRIK3;MRPS15;RP4-614N24.1
chr10	72268634	72268876	peak_780	30191	NM_014431	HPRD:11419	PALD1	AC022532.1;KIAA1274;LRRC20;NODAL;NPFFR1;PCBD1;PRF1
chr4	83812315	83812557	peak_781	-3	NM_001300745	HPRD:15314	SEC31A	snoU40.3
chr11	118442974	118443216	peak_782	-7	NM_001142281	HPRD:02893	ARCN1
chr3	177360395	177360637	peak_783	-174137	NR_110826		LOC102724550	SNORA18.1;TBL1XR1
chr8	145742255	145742497	peak_784	834	NM_004260	HPRD:04805	RECQL4
chrX	6323548	6323790	peak_785	-21665	NR_039927	miRBase:MI0017411	MIR4770
chr4	140478314	140478556	peak_786	-858	NM_030648	HPRD:16226	SETD7
chr8	103854122	103854364	peak_787	22154	NM_015878	HPRD:07443	AZIN1	ATP6V1C1;KB-1639H6.4;KB-1980E6.3;KLF10
chr8	74935730	74935972	peak_788	32287	NM_001195797	HPRD:05579	LY96	CTD-2320G14.2;GDAP1;LY96;RP1-16A9.1;STAU2;TCEB1;U6.776;UBE2W;TCEB1
chr8	103734678	103734920	peak_789	-66669	NM_005655	HPRD:03527	KLF10	KLF10
chr9	35732157	35732399	peak_790	-39	NM_006368	ENSG00000107175	CREB3
chr17	2239669	2239911	peak_791	888	NM_018128	HPRD:07681	TSR1
chr1	171748911	171749153	peak_792	-1729	NM_001007239	HPRD:13821	METTL13	VAMP4
chr12	68817688	68817930	peak_793	27455	NR_120458		LOC100507195	IL26;MDM1;MDM2;NUP107;SLC35E3;SNORA70G
chr1	3406032	3406274	peak_794	35006	NM_014448	HPRD:12478	ARHGEF16	ARHGEF16;MEGF6;MIR551A;RP11-46F15.2;TP73
chrX	52949967	52950209	peak_795	21679	NM_001099684	ENSG00000179304	FAM156B	TSPYL2
chr9	66454789	66455031	peak_796	-2379	NR_121647		LINC01410
chr19	56146186	56146428	peak_797	-6085	NM_207115	HPRD:18353	ZNF580	AC020922.1;BRSK1;CCDC106;EPN1;FAM71E2;FIZ1;KIR2DL3;NAT14;NLRP13;PPP1R12C;PPP6R1;RDH13;SBK2;SHISA7;SYT5;TMEM190;TMEM86B;TNNT1;UBE2S;ZNF444;ZNF628
chr12	54368326	54368568	peak_798	293	NR_047517	ENSG00000228630	HOTAIR
chr8	63624819	63625061	peak_799	-265480	NR_027378		UG0898H09
chr1	211555957	211556199	peak_800	-19	NR_026761	HPRD:17500	LINC00467	AC092017.1;LPGAT1;RD3;SLC30A1;TRAF5
chr1	208200350	208200592	peak_801	-115788	NM_001773	HPRD:00790	CD34	AL590138.1;C1orf132;CD34;MIR205;PLXNA2
chr11	68671229	68671471	peak_802	31	NM_002180	HPRD:02736	IGHMBP2
chr17	61850985	61851227	peak_803	-18	NM_020198	HPRD:17041	CCDC47	CYB561;GH1;ICAM2;LIMD2;MAP3K3;PSMC5;SMARCD2;STRADA;TACO1
chr5	150080500	150080742	peak_804	48	NM_018047	HPRD:10186	RBM22	C5orf62;CDX1;CTB-140J7.2;CTC-345K18.2;DCTN4;GPX3;MYOZ3;NDST1;RPS14;snoU13.437;SYNPO;TCOF1;ZNF300
chr6	158653847	158654089	peak_805	64589	NM_207118	HPRD:10581	GTF2H5	AL591025.1;DYNLT1;RP11-732M18.2;SYNJ2;TULP4;U6.919
chr12	90180378	90180620	peak_806	77767	NR_028138	ENSG00000271614	LINC00936	ATP2B1
chr8	48682430	48682672	peak_807	-31825	NM_005195		CEBPD	AC103686.1;CEBPD;PRKDC;RP11-350F16.1;U6.871
chr3	19988495	19988737	peak_808	44	NM_004162	HPRD:01542	RAB5A
chr1	36640678	36640920	peak_809	-19145	NM_001270895	HPRD:11644	TRAPPC3	COL8A2;EIF2C1;EIF2C3;LSM10;OSCP1;SFPQ;SH3D21;SNORA63.8;STK40;TEKT2;THRAP3;U4.68
chr19	7413711	7413953	peak_810	-46167	NM_015318	HPRD:12479	ARHGEF18	ARHGEF18;MBD3L2
chr6	73972748	73972990	peak_811	38	NM_030568	HPRD:10790	KHDC1
chr8	102149463	102149705	peak_812	68376	NM_001267708	HPRD:13688	ZNF706	ANKRD46;KB-1107E3.1;PABPC1;SNX31;YWHAZ;ZNF706
chr8	86165140	86165382	peak_813	7545	NM_198584	HPRD:12992	CA13
chr18	11851318	11851560	peak_814	50	NM_020412	HPRD:12106	CHMP1B
chr18	33077810	33078052	peak_815	24	NM_194281	HPRD:10719	INO80C
chr2	208490008	208490250	peak_816	-156	NM_001127395	HPRD:14090	METTL21A
chr15	81589154	81589396	peak_817	21	NM_004513	HPRD:04329	IL16	C15orf26;MESDC1;MESDC2;STARD5;TMC3
chr9	136283098	136283340	peak_818	-3	NM_020385	HPRD:04239	REXO4
chr10	103911961	103912203	peak_819	149	NM_004741	ENSG00000166197	NOLC1
chr8	61757943	61758185	peak_820	122243	NR_034003		LOC100130298	AC023102.1;CHD7;CLVS1;RP11-91I20.4
chr20	1447374	1447616	peak_821	842	NM_018839	HPRD:09425	NSFL1C
chr16	2732344	2732586	peak_822	-30	NM_018992	HPRD:13768	KCTD5	ABCA3;AC092117.1;AC092117.2;C16orf79;CASKIN1;FLYWCH1;KREMEN2;PKMYT1;PRSS27;SRRM2;TCEB2;THOC6
chr1	100598556	100598798	peak_823	-29	NM_019083	HPRD:07659	TRMT13
chr8	37595073	37595315	peak_824	997	NM_001003790	HPRD:15437	ERLIN2
chr10	124713622	124713864	peak_825	176	NM_024942	HPRD:18531	C10orf88
chr1	3541252	3541494	peak_826	-183	NM_182752	HPRD:14037	TPRG1L
chr1	194682731	194682973	peak_827	1408977	NR_125789		LINC01031
chr17	6543889	6544131	peak_828	-212	NM_032731	HPRD:11656	TXNDC17
chr1	1243392	1243634	peak_829	-244	NM_030649	HPRD:10820	ACAP3
chr8	79899807	79900049	peak_830	-182170	NM_001199888	HPRD:00892	IL7	FAM164A
chr8	47092645	47092887	peak_831	-659742	NR_027013	ENSG00000253314	LINC00293
chr3	128444886	128445128	peak_832	28	NM_004637	HPRD:03805	RAB7A
chr21	43880949	43881191	peak_833	35394	NM_080860	HPRD:11651	RSPH1	AP001619.1;AP001623.1;AP001625.6;SLC37A1;TFF1;TFF2;TFF3;TMPRSS3;U2AF1;U6.1199;UBASH3A
chr21	47706070	47706312	peak_834	-76	NM_001006114	HPRD:10754	YBEY
chr1	249153628	249153870	peak_835	-434	NM_001193328	HPRD:07922	ZNF692
chr15	63796621	63796863	peak_836	32	NR_046342		USP3
chr16	3450922	3451164	peak_837	22	NM_001284527	HPRD:15791	ZSCAN32
chr18	59854442	59854684	peak_838	39	NM_020854	HPRD:13866	KIAA1468
chr19	56632655	56632897	peak_839	-34	NM_001002836	HPRD:14032	ZNF787
chr19	4433255	4433497	peak_840	-12599	NR_039901	miRBase:MI0017385	MIR4746	CREB3L3;PLIN3;SH3GL1;SHD;TMIGD2;UBXN6
chr8	68396272	68396514	peak_841	-140481	NM_006421	HPRD:09163	ARFGEF1	ARFGEF1;RP11-396J6.1;SNHG6
chr12	27090889	27091131	peak_842	244	NM_018164	HPRD:07689	ASUN
chr8	71441991	71442233	peak_843	58743	NR_110653	ENSG00000253967	LOC101926892	AC079089.1;AC091047.1;AC120194.1;LACTB2;NCOA2;snoU13.75;TRAM1;U1.89
chr7	101034264	101034506	peak_844	28284	NM_001278563	HPRD:16405	COL26A1	C7orf52;EMID2;RP11-132A1.3
chr11	67435633	67435875	peak_845	6348	NM_000695	HPRD:03559	ALDH3B2	AIP;CORO1B;NUDT8;RAD9A;RP11-655M14.12;TBX10
chr8	47829418	47829660	peak_846	77031	NR_027012	ENSG00000253314	LINC00293
chr18	74059185	74059427	peak_847	147840	NM_014643	ENSG00000101493	ZNF516	U6.1067
chr12	51903804	51904046	peak_848	-81095	NM_001177984	HPRD:09006	SCN8A	BIN2;KRT7;SCN8A;SLC4A8;U6.479
chr5	76326079	76326321	peak_849	-10	NM_018046	HPRD:07621	AGGF1	CRHBP;CTC-564N23.2;SNORA47;U6atac.38;ZBED3
chr2	96829587	96829829	peak_850	-18529	NM_004418	HPRD:04348	DUSP2	AC012307.3;AC021188.4;ADRA2B;ASTL;CNNM4;DUSP2;NCAPH;SNRNP200;TMEM127
chr1	204485383	204485625	peak_851	-3	NM_001204171	HPRD:04082	MDM4
chr20	62612261	62612503	peak_852	-49	NM_012469	HPRD:10729	PRPF6
chr8	103621438	103621680	peak_853	44633	NR_103759	HPRD:03527	KLF10	KB-1980E6.3;KLF10;snoU13.118;U6atac.14
chr7	20259614	20259856	peak_854	-2722	NM_182762	HPRD:12381	MACC1
chr3	101232029	101232271	peak_855	-65	NM_001282801	HPRD:07154	SENP7
chr19	17048840	17049082	peak_856	49135	NM_003950		F2RL3	ANO8;BST2;C19orf42;C19orf44;CPAMD8;EPS15L1;F2RL3;HAUS8;MYO9B;NR2F6;OR10H5;SIN3B;TMEM221;USE1
chr1	17364250	17364492	peak_857	16294	NM_003000	HPRD:01707	SDHB	ATP13A2;PADI2;PADI3;PADI4;RCC2
chr3	100428042	100428284	peak_858	-12	NM_001195479	HPRD:03932	TFG
chr22	50629069	50629311	peak_859	4830	NM_025204	HPRD:11450	TRABD	C22orf41;LMF2;MIOX;MLC1;PANX2;PIM3;PLXNB2;TUBGCP6
chr11	67416673	67416915	peak_860	1336	NM_080658	HPRD:12422	ACY3	AIP;ALDH3B2;C11orf24;CABP2;CLCF1;PPP1CA;RP11-655M14.12;RPS6KB2
chr13	96736153	96736395	peak_861	-6819	NM_153456		HS6ST3
chr2	45838278	45838520	peak_862	34	NM_018079	HPRD:07669	SRBD1
chr15	69961472	69961714	peak_863	107534	NR_026979		LOC145837	AC009677.1;MIR629;TLE3
chr1	226529236	226529478	peak_864	-31908	NM_001270410	HPRD:13990	LIN9	AC092811.1;C1orf55;LIN9;MIXL1;PARP1;RP11-275I14.4;RP4-559A3.7/PYCR2;snoU13.126
chr12	9044333	9044575	peak_865	-22862	NM_004426	HPRD:16009	PHC1	A2ML1-AS1;A2ML1-AS2;CLEC4E;CLEC6A;KLRB1;PHC1;PZP;U6.305
chr1	36181170	36181412	peak_866	3499	NM_152374	HPRD:08798	C1orf216	EIF2C1;NCDN;PSMB2;RP11-435D7.3;RP5-983H21.3;TFAP2E;TRAPPC3;ZMYM6;ZMYM6NB
chr16	70182394	70182636	peak_867	-25413	NM_173619	HPRD:14587	CLEC18C	AARS;COG4;DDX19B;EXOSC6;MIR140;SNORA62.7;SNORD111
chr18	43312622	43312864	peak_868	5825	NM_001146037	HPRD:00195	SLC14A1	SIGLEC15
chr15	65809809	65810051	peak_869	105	NM_197961	HPRD:07076	DPP8
chr1	226086482	226086724	peak_870	-9757	NM_020997	HPRD:09116	LEFTY1	C1orf55;LIN9;RP4-559A3.7/PYCR2
chr2	70324239	70324481	peak_871	9775	NM_006196	HPRD:03128	PCBP1	GFPT1;MXD1;snoU13.383;snoU13.85;SNRPG
chr12	272674	272916	peak_872	-14463	NR_033859	ENSG00000249695	LOC574538
chr1	143743462	143743704	peak_873	936	NR_104014		LINC01138
chr5	271606	271848	peak_874	-9	NM_001267556	HPRD:03035	PDCD6	AHRR;C5orf55
chr11	8704156	8704398	peak_875	282	NM_000990	HPRD:04701	RPL27A
chr11	72524883	72525125	peak_876	-447	NM_033388	HPRD:10959	ATG16L2
chr7	152280166	152280408	peak_877	92963	NM_005431	HPRD:02656	XRCC2	ACTR3B;SNORA26.7;XRCC2
chr17	39464820	39465062	peak_878	564	NM_001146182	ENSG00000212657	KRTAP16-1
chr14	105864715	105864957	peak_879	-84	NM_001195082	ENSG00000226174	TEX22
chr8	78317676	78317918	peak_880	-404517	NM_001172087	HPRD:01367	PEX2
chr19	39903080	39903322	peak_881	-549	NM_022835	HPRD:15148	PLEKHG2
chr16	2205191	2205433	peak_882	-206	NR_002736	ENSG00000206630	SNORD60
chr5	176412564	176412806	peak_883	20758	NM_016290	HPRD:11482	UIMC1	CDHR2;DOK3;FGFR4;GPRIN1;HK3;KIAA1191;MXD3;NSD1;PFN3;RAB24;SNCB;TMED9;TSPAN17;UNC5A
chr12	69002698	69002940	peak_884	-1800	NM_001251921	HPRD:01546	RAP1B
chr8	52345446	52345688	peak_885	376438	NM_144651	HPRD:08693	PXDNL	SNTG1
chr2	25272476	25272718	peak_886	7624	NM_014971		EFR3B	AC012457.2;ADCY3;CENPO;ITSN2;POMC;SNORD14.1
chr8	123928105	123928347	peak_887	126437	NM_001134671	HPRD:12302	DERL1	AC016405.1;FAM83A;RP11-557C18.3;snoU13.301;U6.1113;WDR67;ZHX2
chr18	71122632	71122874	peak_888	130577	NR_038340	ENSG00000261780	LOC100505817
chr1	226309461	226309703	peak_889	59154	NR_002315	ENSG00000235655	H3F3AP4	ACBD3;C1orf55;C1orf95;H3F3A;LIN9;MIXL1;PARP1;RP11-275I14.4;RP4-559A3.7/PYCR2;snoU13.126
chr22	38004480	38004722	peak_890	120	NM_001001560	HPRD:12078	GGA1
chr21	19816073	19816315	peak_891	-40224	NM_002772	HPRD:05972	TMPRSS15	TMPRSS15
chr12	6961606	6961848	peak_892	436	NM_003481	HPRD:03265	USP5
chr10	116286537	116286779	peak_893	27	NM_006720	HPRD:03819	ABLIM1	ABLIM1;C10orf81;snoU13.145;TDRD1;VWA2
chr20	61585694	61585936	peak_894	1816	NM_022082	HPRD:12777	SLC17A9	DIDO1;MIR124-3;OGFR;TCFL5
chr11	33841565	33841807	peak_895	45441	NR_120550	ENSG00000254508	FBXO3-AS1	ABTB2;AC132216.1;C11orf41;CAPRIN1;CD59;FBXO3;LMO2;NAT10;RP11-646J21.6;RP4-541C22.5
chr16	87799406	87799648	peak_896	71	NM_001184856	HPRD:11180	KLHDC4
chr16	80703625	80703867	peak_897	-97041	NR_104666	ENSG00000260737	LINC01227	CDYL2;CENPN;DYNLRB2;MAF
chr10	43755769	43756011	peak_898	6477	NM_145313	HPRD:15211	RASGEF1A	CSGALNACT2;FXYD4;snoU13.217
chr1	2323021	2323263	peak_899	48	NR_125361	HPRD:07843	MORN1
chr12	50910672	50910914	peak_900	12025	NM_173602	HPRD:08751	DIP2B	ATF1;BCDIN3D;GPD1;LARP4;RP11-411N4.1;RP3-405J10.4;SLC11A2;U6.109;U6.479;U6.593;U6.810
chr17	73401643	73401885	peak_901	25	NM_002086	HPRD:00150	GRB2
chr14	103995421	103995663	peak_902	33	NM_152307	HPRD:08810	TRMT61A
chr17	79818832	79819074	peak_903	-409	NM_000918	HPRD:07181	P4HB
chr4	2800181	2800423	peak_904	5552	NM_001122681	HPRD:03657	SH3BP2
chr8	12436910	12437152	peak_905	86089	NR_047662		LOC729732
chr1	150552064	150552306	peak_906	29	NM_182763	HPRD:08870	MCL1	ADAMTSL4;ANP32E;ANXA9;ARNT;C1orf51;C1orf54;C1orf56;CA14;CTSK;ENSA;FAM63A;GOLPH3L;HIST2H2BE;HORMAD1;RP11-316M1.3;SETDB1;TARS2;U6.108;U6.183
chr1	201718061	201718303	peak_907	9219	NM_001167738	HPRD:10113	NAV1	CSRP1;IPO9;LAD1;LMOD1;MIR1231;NAV1;PHLDA3;RP11-25B7.1;RP11-567E21.3;TIMM17A
chr3	195584147	195584389	peak_908	24998	NR_106887		MIR6829	AC069257.8;ACAP2;MIR570;MUC4;PPP1R2;TFRC;TM4SF19;U2.48;U7.81
chr4	84376914	84377156	peak_909	1	NR_123737	HPRD:08422	HELQ
chr15	38746205	38746447	peak_910	-2	NM_173611		FAM98B
chr14	105451239	105451481	peak_911	-1256	NM_174891		C14orf79
chr18	77939552	77939794	peak_912	33866	NR_028340	ENSG00000267270	PARD6G-AS1	ADNP2;HSBP1L1;NFATC1;PQLC1
chr16	31519608	31519850	peak_913	11	NM_022744	HPRD:07839	C16orf58
chr16	81779838	81780080	peak_914	-32904	NM_002661	HPRD:02570	PLCG2	BCMO1;CMIP;GAN;PKD1L2;PLCG2;SDR42E1
chr8	91908585	91908827	peak_915	88779	NM_001190972	ENSG00000253250	C8orf88
chr3	193731080	193731322	peak_916	-9753	NR_033944	ENSG00000214146	LOC647323	CPN2;HES1;OPA1-AS1;RP11-135A1.2
chr1	238832803	238833045	peak_917	-183607	NR_015407	ENSG00000215808	LINC01139
chr18	77509980	77510222	peak_918	68671	NM_001202504	HPRD:05377	CTDP1	ADNP2;HSBP1L1;KCNG2;PQLC1;TXNL4A
chr8	26434619	26434861	peak_919	-600	NM_001386	HPRD:03914	DPYSL2	BNIP3L;CLU;KCTD9;PPP2R2A
chr17	56595433	56595675	peak_920	-303	NM_004687	HPRD:11945	MTMR4
chr17	73900990	73901232	peak_921	70	NM_032478	HPRD:14758	MRPL38	AC040980.1;C17orf110;CDK3;EXOC7;FAM100B;FBF1;GALK1;H3F3B;KIAA0195;QRICH2;SPHK1;U6.58;U6.606;UNC13D;UNK;WBP2
chr6	52284964	52285206	peak_922	91	NM_018100	HPRD:10583	EFHC1
chr1	228353688	228353930	peak_923	380	NM_001010867	HPRD:17318	IBA57
chr20	37063942	37064184	peak_924	-45	NR_027241	ENSG00000196756	SNHG17
chr4	7738676	7738918	peak_925	-17020	NR_026892	ENSG00000272620	AFAP1-AS1	SORCS2
chr19	48825325	48825567	peak_926	-2114	NM_144577	HPRD:08149	CCDC114
chr8	68081721	68081963	peak_927	85759	NM_001291339	HPRD:07991	CSPP1	ARFGEF1;CSPP1;LRRC67;MYBL1;VCPIP1
chr12	54070796	54071038	peak_928	-405	NM_001002031	HPRD:04429	ATP5G2
chr12	53693353	53693595	peak_929	4	NM_021640	HPRD:10705	C12orf10
chr7	44288629	44288871	peak_930	48172	NM_006555	HPRD:16205	YKT6	CAMK2B;MYO1G;NUDCD3;POLD2;POLM
chr8	61150112	61150354	peak_931	43721	NM_004056		CA8	CA8
chr6	257811	258053	peak_932	-34125	NM_001286555	HPRD:13255	DUSP22
chr11	65625515	65625757	peak_933	168	NM_005507	HPRD:03261	CFL1
chr1	201595420	201595662	peak_934	-21909	NM_020443	HPRD:10113	NAV1	CSRP1;IPO9;LAD1;RP11-25B7.1;U6.211;CSRP1;PKP1;RP11-25B7.1;U6.211
chr4	37214	37456	peak_935	-15844	NM_001286052		ZNF595
chr19	7716719	7716961	peak_936	14853	NM_006949	HPRD:03423	STXBP2	AC010336.1;AC010336.2;ARHGEF18;CD209;CLEC4G;CLEC4M;CTXN1;FCER2;KIAA1543;LRRC8E;PEX11G;PNPLA6;XAB2;ZNF358
chr1	167424701	167424943	peak_937	63025	NM_000734	HPRD:01729	CD247	CD247;CREG1;DUSP27;GPA33;ILDR2;MPZL1;RP11-102C16.3;RP11-277B15.2
chr11	62598885	62599127	peak_938	557	NM_001244666	HPRD:04426	STX5
chr20	57466921	57467163	peak_939	616	NM_001077489	HPRD:00761	GNAS
chr22	50550322	50550564	peak_940	21758	NM_001164105	HPRD:16158	MOV10L1	C22orf41;CRELD2;IL17REL;MLC1;PANX2;RP3-402G11.5;TTLL8
chr12	1857415	1857657	peak_941	57289	NM_024551	HPRD:06403	ADIPOR2	ADIPOR2;DCP1B;ERC1;RP5-951N9.1;WNT5B
chr16	57278770	57279012	peak_942	-147	NM_012106	HPRD:09808	ARL2BP
chr3	187697436	187697678	peak_943	-174104	NM_001167672	HPRD:02828	LPP	BCL6
chr8	48144614	48144856	peak_944	-28735	NM_001282916	ENSG00000164808	SPIDR	CEBPD;RP11-1134I14.8;RP11-350F16.1
chr7	86848974	86849216	peak_945	-64	NM_024315	HPRD:12911	TMEM243
chr11	57103225	57103467	peak_946	5	NM_003146	HPRD:05061	SSRP1	RP11-872D17.8;SERPING1;SLC43A1;ZDHHC5
chr5	56299616	56299858	peak_947	-51780	NM_152622	HPRD:08199	MIER3	AC016644.1;C5orf35;CTC-236F12.4;DHX29;snoU13.19
chr16	23464433	23464675	peak_948	-42	NM_153603	HPRD:07373	COG7
chr16	2918096	2918338	peak_949	-10046	NM_022119	HPRD:08336	PRSS22	ABCA3;AC092117.1;AC092117.2;C16orf79;CLDN6;FLYWCH1;KREMEN2;PKMYT1;PRSS27;TCEB2;THOC6;ZG16B;ZNF205
chr17	61776702	61776944	peak_950	696	NM_030576	HPRD:14407	LIMD2
chr2	73612746	73612988	peak_951	-19	NM_015120	HPRD:06023	ALMS1
chr21	43538995	43539237	peak_952	-10472	NR_027243	HPRD:10740	C21orf128
chr8	101471685	101471927	peak_953	76815	NR_039681	miRBase:MI0016822	MIR4471	ANKRD46;COX6C;FBXO43;PABPC1;RGS22;RNF19A;SPAG1;U6.1238
chr3	13417183	13417425	peak_954	44515	NM_024923	HPRD:06368	NUP210	HDAC11;IQSEC1;NUP210
chr4	49160545	49160787	peak_955	172007	NM_001286791	HPRD:08638	CWH43
chr2	65657987	65658229	peak_956	1548	NM_181784	HPRD:18100	SPRED2	AC007386.4;ACTR2;RAB1A;SNORA74.1;U6.1275
chr16	30087119	30087361	peak_957	-144	NM_002720	HPRD:03615	PPP4C
chr4	190508051	190508293	peak_958	-72588	NR_121679	ENSG00000250739	LINC01262	U1.52
chr8	125645684	125645926	peak_959	94462	NM_001278646	HPRD:03264	NDUFB9	MTSS1;NDUFB9;RP11-158K1.3;RP11-6D1.3;TMEM65;ZNF572
chr1	184256844	184257086	peak_960	-99185	NM_030806	HPRD:12721	C1orf21	C1orf21;FAM129A;GLT25D2;SNORD112.42;TSEN15
chr8	74105186	74105428	peak_961	66430	NM_001243237		LOC100130301	AC008598.1;C8orf84;RDH10;RP11-434I12.2;TERF1
chr1	193896143	193896385	peak_962	622389	NR_125789		LINC01031
chr11	73882115	73882357	peak_963	128	NM_016147	HPRD:17864	PPME1
chr1	142634385	142634627	peak_964	79099	NR_046228		ANKRD20A12P
chr22	19929195	19929437	peak_965	53	NM_000754	HPRD:00284	COMT
chr9	37607037	37607279	peak_966	-14522	NM_001134485	HPRD:16672	TOMM5
chr2	201981524	201981766	peak_967	768	NM_003879	HPRD:04671	CFLAR
chr4	190642057	190642299	peak_968	61418	NR_121679	ENSG00000250739	LINC01262
chr8	74563845	74564087	peak_969	95196	NM_001164380	HPRD:09328	STAU2	AC008598.1;CTD-2320G14.2;LY96;RDH10;STAU2;UBE2W
chr6	27100269	27100511	peak_970	185	NM_021058		HIST1H2BJ
chr1	198125915	198126157	peak_971	-72	NM_133494	HPRD:06027	NEK7
chr2	178128195	178128437	peak_972	301	NM_001145413	HPRD:02732	NFE2L2
chr6	26056113	26056355	peak_973	465	NM_005319	HPRD:07514	HIST1H1C
chr1	188296062	188296304	peak_974	1498151	NM_024420	HPRD:08986	PLA2G4A
chr2	201936584	201936826	peak_975	243	NM_001257102	HPRD:11954	NDUFB3
chr4	69215540	69215782	peak_976	163	NM_133370	HPRD:11689	YTHDC1
chr1	222134507	222134749	peak_977	-219110	NR_111940	HPRD:12320	DUSP10	AC092765.1;DUSP10;U6.92
chr8	101965469	101965711	peak_978	33	NM_003406	HPRD:03183	YWHAZ
chr5	133702789	133703031	peak_979	-145	NM_001113575	ENSG00000006837	CDKL3	CDKN2AIPNL;DDX46;PHF15;RP11-215P8.3;SKP1;snoU13.248;U6.709;U7.110;VDAC1
chr1	101361519	101361761	peak_980	6	NM_133496	HPRD:15369	SLC30A7
chr8	104365408	104365650	peak_981	-18214	NM_138455	HPRD:16772	CTHRC1	BAALC;DCAF13;FZD6;KB-1639H6.4;U6.687
chr1	205272357	205272599	peak_982	18405	NM_030952	HPRD:12172	NUAK2	AL583832.1;MFSD4;MIR135B;TMCC2;U6.452
chr3	196594590	196594832	peak_983	-16	NM_152699	HPRD:10222	SENP5
chr2	70190073	70190315	peak_984	-797	NM_152792	HPRD:08683	ASPRV1
chr17	29421874	29422116	peak_985	50	NM_000267	HPRD:01203	NF1
chr19	37808695	37808937	peak_986	-16764	NM_181786	HPRD:01314	HKR1
chr17	21326267	21326509	peak_987	17940	NM_001194958		KCNJ18	MAP2K3;USP22
chr8	102722523	102722765	peak_988	80795	NM_032041	HPRD:09466	NCALD	GRHL2;KB-1107E3.1;NCALD
chr8	124143288	124143530	peak_989	-47878	NM_207006	HPRD:17489	FAM83A	RP11-539E17.4;RP11-557C18.3;snoU13.301;U6.1113;U6.878;ZHX2
chr19	1438211	1438453	peak_990	-31	NM_001018	HPRD:01613	RPS15
chr1	145060012	145060254	peak_991	16053	NM_022359	HPRD:10482	PDE4DIP
chr12	56807262	56807504	peak_992	35817	NM_003920	HPRD:04864	TIMELESS	ANKRD52;APOF;BAZ2A;GLS2;MYL6B;NACA;PAN2;RBMS2;RNF41;RP11-603J24.17;RP11-603J24.6;RP11-603J24.9;RP11-977G19.11;RP11-977G19.12;RP11-977G19.14;SLC39A5;SMARCC2;SNORD59B;SPRYD4;STAT2;TIMELESS;ZC3H10
chr2	113033041	113033283	peak_993	-16	NM_198581	HPRD:15698	ZC3H6
chr10	53473730	53473972	peak_994	-14496	NM_015235	HPRD:09900	CSTF2T
chr1	226891131	226891373	peak_995	-28483	NR_103784		ITPKB-IT1	ADCK3;C1orf95;ITPKB;ITPKB-AS1
chr11	60928790	60929032	peak_996	5	NM_017966	HPRD:15652	VPS37C
chr9	126964783	126965025	peak_997	-54981	NM_001166167	HPRD:05348	NEK6	LHX2;NEK6;PSMB7;RP11-101K10.8;RP11-85O21.5
chr8	125869175	125869417	peak_998	-84954	NR_027321	ENSG00000249816	LINC00964	MTSS1;NDUFB9;ZNF572
chr1	168078894	168079136	peak_999	26659	NM_001267612	HPRD:17070	GPR161	ADCY10;MPZL1;TBX19
chr1	167683639	167683881	peak_1000	-7427	NM_003953	HPRD:05086	MPZL1	ADCY10;CREG1;DCAF6;DUSP27;GPA33;RCSD1;RP1-313L4.3;RP11-102C16.3
chr10	105668020	105668262	peak_1001	9904	NM_024928		OBFC1	SH3PXD2A;SLK
chr18	67992295	67992537	peak_1002	36279	NM_004232	HPRD:05491	SOCS6	RTTN;SOCS6
chr8	103668649	103668891	peak_1003	-640	NM_005655	HPRD:03527	KLF10
chr12	86469247	86469489	peak_1004	201295	NM_006183	HPRD:08878	NTS	RASSF9
chr1	212592342	212592584	peak_1005	-4196	NM_018252	HPRD:07707	TMEM206	ATF3;BATF3;INTS7;NEK2;NENF;SLC30A1;U6.718;VASH2
chr3	134706367	134706609	peak_1006	192389	NM_004441	HPRD:02790	EPHB1
chr5	79551927	79552169	peak_1007	-150	NM_178276	HPRD:12828	SERINC5
chr17	60501112	60501354	peak_1008	-13	NM_181725	HPRD:07795	METTL2A	MRC2;RNU7-52P;U6.53
chr1	145067176	145067418	peak_1009	8889	NM_022359	HPRD:10482	PDE4DIP
chr15	41793443	41793685	peak_1010	7508	NM_002220	HPRD:00941	ITPKA	CHAC1;MAPKBP1;NDUFAF1;OIP5;RPAP1;RTF1;TYRO3;U6.141
chr18	68949890	68950132	peak_1011	296181	NR_038325	ENSG00000260676	LOC100505776	CBLN2
chr7	139877102	139877344	peak_1012	162	NR_024451	ENSG00000260231	JHDM1D-AS1
chr18	71932821	71933063	peak_1013	26309	NM_001190807	HPRD:08941	CYB5A	CNDP1;CYB5A;CNDP2;CYB5A
chr2	60262435	60262677	peak_1014	352024	NR_039631	miRBase:MI0016772	MIR4432
chr22	24823781	24824023	peak_1015	372	NR_103544	HPRD:00043	ADORA2A	AP000355.2;C22orf45;UPB1
chr16	19535066	19535308	peak_1016	8	NM_014711	HPRD:10848	CCP110
chr2	201945399	201945641	peak_1017	9058	NM_001257102	HPRD:11954	NDUFB3	AC005037.1;AC005037.3;ALS2CR12;BZW1;CASP10;CASP8;CFLAR-AS1
chr9	100459331	100459573	peak_1018	239	NR_027302	HPRD:02045	XPA
chr22	50753288	50753530	peak_1019	-7408	NM_012401	HPRD:05050	PLXNB2
chr16	447986	448228	peak_1020	365	NM_001286440	HPRD:03489	NME4
chr16	50402671	50402913	peak_1021	53	NM_013263	ENSG00000166164	BRD7
chr1	212105411	212105653	peak_1022	-101418	NM_014873	HPRD:14304	LPGAT1	INTS7;LPGAT1;NEK2;RP11-552D8.1;SNORA26.1
chr19	36400200	36400442	peak_1023	-1110	NM_003332	HPRD:04996	TYROBP
chr22	39355532	39355774	peak_1024	2126	NM_145699	HPRD:06168	APOBEC3A	CBX7;CTA-150C2.16;NPTXR;RPL3;SUN2
chr8	86019313	86019555	peak_1025	111	NM_033402	HPRD:11160	LRRCC1
chr13	103046743	103046985	peak_1026	5	NR_036486		FGF14-IT1	FGF14-AS1
chr8	124408826	124409068	peak_1027	-242	NM_014109	HPRD:10678	ATAD2	ANXA13;ATAD2;C8orf76;CTD-2552K11.2;FAM83A;FBXO32;RP11-539E17.4;U6.1113;ZHX2
chr17	29233182	29233424	peak_1028	-17	NM_024683		TEFM	ATAD5;MIR193A;RNF135;U6.742;UTP6
chr18	77186281	77186523	peak_1029	26128	NM_001278673	HPRD:02729	NFATC1	HSBP1L1;NFATC1;PQLC1
chr2	111435701	111435943	peak_1030	-138	NM_001278617	HPRD:03907	BUB1	AC096670.3;ACOXL
chr1	176176349	176176591	peak_1031	-90	NM_001001740	HPRD:07455	RFWD2
chr19	14097193	14097435	peak_1032	19820	NM_002918	HPRD:02476	RFX1	AC022098.1;C19orf57;MIR181C;MIR24-2;PRKACA
chr18	67524217	67524459	peak_1033	99894	NM_006566	HPRD:09252	CD226	CD226
chr12	31135564	31135806	peak_1034	55847	NM_001080509	ENSG00000110900	TSPAN11	CAPRIN2;snoU13.182
chr22	31795718	31795960	peak_1035	300	NM_004147	HPRD:16034	DRG1
chr16	20817711	20817953	peak_1036	-37	NM_001142725	HPRD:14456	ERI2
chr8	47705985	47706227	peak_1037	-46402	NR_027013	ENSG00000253314	LINC00293	RP11-350F16.1
chr10	43892710	43892952	peak_1038	-37	NM_001098207	HPRD:03023	HNRNPF	CSGALNACT2;FXYD4;U3.48;U7.94
chr1	227127305	227127547	peak_1039	-512	NM_020247	HPRD:07375	ADCK3	ADCK3;C1orf95;ITPKB;ITPKB-AS1;PARP1;RP5-1087E8.3
chr20	2082687	2082929	peak_1040	280	NM_080836	HPRD:11612	STK35
chr4	106629830	106630072	peak_1041	10	NM_024751	HPRD:07823	GSTCD
chr8	58831663	58831905	peak_1042	-75329	NM_147189	HPRD:14609	FAM110B	CYP7A1;FAM110B
chr4	51564	51806	peak_1043	-1494	NM_001286052		ZNF595
chr3	112280600	112280842	peak_1044	89	NM_001278712	HPRD:10654	ATG3
chr5	175815913	175816155	peak_1045	250	NM_138820	HPRD:14483	HIGD2A
chr14	74416840	74417082	peak_1046	6	NM_182476	HPRD:16742	COQ6
chr8	47044079	47044321	peak_1047	-708308	NR_027013	ENSG00000253314	LINC00293
chr18	77389276	77389518	peak_1048	-50404	NM_004715	HPRD:05377	CTDP1	AC068473.1;NFATC1;PQLC1
chr17	79633588	79633830	peak_1049	-52	NM_199287	ENSG00000185298	CCDC137
chr4	190511150	190511392	peak_1050	-69489	NR_121679	ENSG00000250739	LINC01262	U1.52
chr17	73798464	73798706	peak_1051	17665	NR_038131	ENSG00000132478	UNK
chr1	145063137	145063379	peak_1052	12928	NM_022359	HPRD:10482	PDE4DIP
chr16	30197221	30197463	peak_1053	2611	NM_007074	HPRD:05414	CORO1A
chr8	28259318	28259560	peak_1054	-15462	NM_018660	HPRD:11711	ZNF395
chr22	35789389	35789631	peak_1055	-6606	NM_006739	HPRD:04075	MCM5
chr18	74620342	74620584	peak_1056	84347	NM_007345	HPRD:05301	ZNF236	U6.1067;ZNF236
chr8	116765745	116765987	peak_1057	-84611	NM_001282903	HPRD:05091	TRPS1	AC103863.1;AF178030.2
chr19	13262333	13262575	peak_1058	1172	NM_004907	HPRD:09997	IER2	FARSA;LYL1;SYCE2
chr15	64679900	64680142	peak_1059	18	NM_016213	HPRD:05140	TRIP4
chr3	138634354	138634596	peak_1060	28387	NR_121649		LINC01391	CEP70;DZIP1L;FAIM;FOXL2;PIK3CB;PRR23B
chr16	58664271	58664513	peak_1061	-602	NM_001265612	HPRD:11999	CNOT1
chr12	56173671	56173913	peak_1062	36728	NM_005811	HPRD:04895	GDF11
chr8	70911373	70911615	peak_1063	72068	NM_024504	HPRD:11457	PRDM14	AC079089.1;AC091047.1;PRDM14;RP11-102F4.2;snoU13.75;TRAM1;U1.89
chr18	77166929	77167171	peak_1064	6776	NM_001278673	HPRD:02729	NFATC1	HSBP1L1
chr12	27750219	27750461	peak_1065	73295	NM_177444	HPRD:04390	PPFIBP1	C12orf70;MANSC4;PPFIBP1;RP11-165P7.1
chrX	129226141	129226383	peak_1066	18213	NM_001421	HPRD:06499	ELF4	AIFM1;BCORL1;RAB33A;SLC25A14;XPNPEP2
chr8	101149337	101149579	peak_1067	8641	NM_001029860	HPRD:18777	FBXO43
chr18	77905909	77906151	peak_1068	223	NR_028340	ENSG00000267270	PARD6G-AS1	ADNP2;HSBP1L1;PQLC1;RBFA;TXNL4A
chr17	4850682	4850924	peak_1069	1578	NM_005022	HPRD:01452	PFN1
chr12	54069908	54070150	peak_1070	80	NM_005176	HPRD:04429	ATP5G2
chr7	7606551	7606793	peak_1071	56	NM_019005	HPRD:07898	MIOS
chr17	56410536	56410778	peak_1072	-1978	NR_029683	miRBase:MI0000458	MIR142
chr6	155635567	155635809	peak_1073	-71	NM_016020		TFB1M
chr9	137288117	137288359	peak_1074	-10190	NM_001291921		RXRA	RXRA
chr10	64564132	64564374	peak_1075	-263	NM_032804	HPRD:12566	ADO
chr8	124479385	124479627	peak_1076	50541	NM_001283024	HPRD:07653	WDYHV1	ANXA13;ATAD2;CTD-2552K11.2;FAM91A1;FBXO32;KLHL38;RP11-539E17.4;U6.1113
chr2	68978889	68979131	peak_1077	17097	NM_001007231	HPRD:09805	ARHGAP25	AC097495.2;BMP10;FBXO48;GKN1
chr17	18514987	18515229	peak_1078	13822	NR_036647	HPRD:08777	CCDC144B
chr6	27858365	27858607	peak_1079	84	NM_003535	HPRD:11911	HIST1H3J
chr14	106328340	106328582	peak_1080	-55377	NR_026800		KIAA0125
chr10	104210001	104210243	peak_1081	548	NR_038938	ENSG00000269609	RPARP-AS1	ACTR1A;ARL3;ELOVL3;FBXL15;LDB1;MGEA5;NFKB2;NOLC1;PITX3;PPRC1;PSD;RP11-242B12.5;SUFU;U6.554
chr2	15731876	15732118	peak_1082	252	NM_004939	HPRD:03158	DDX1
chr8	57445276	57445518	peak_1083	26985	NR_038236	ENSG00000246430	LINC00968	PLAG1;RP11-17A4.2;SDR16C5
chr20	1099045	1099287	peak_1084	-74	NM_006814	HPRD:17919	PSMF1
chr12	1093830	1094072	peak_1085	5256	NM_001297419	HPRD:11855	RAD52	RP5-951N9.1;WNT5B
chr17	74722799	74723041	peak_1086	8	NM_001080510	ENSG00000181038	METTL23
chr1	173795098	173795340	peak_1087	1422	NM_018122	HPRD:07677	DARS2
chr10	15001676	15001918	peak_1088	359	NM_001080836	ENSG00000197889	MEIG1
chr18	76465996	76466238	peak_1089	-274158	NM_171999		SALL3	ATP9B
chr12	14350603	14350845	peak_1090	-167842	NM_001286514	HPRD:09811	ATF7IP	ATF7IP;GUCY2C;HIST4H4;U6.1014
chr18	77822199	77822441	peak_1091	-4936	NR_103445	ENSG00000261126	RBFADN	AC068473.1;ADNP2;HSBP1L1;KCNG2;PQLC1;RBFA;TXNL4A
chr2	70314008	70314250	peak_1092	18	NR_033872	ENSG00000179818	PCBP1-AS1
chr12	6862219	6862461	peak_1093	-258	NM_005439	HPRD:03238	MLF2	ABC12-49244600F4.3;ACRBP;C12orf53;C12orf57;C1S;CD4;CHD4;COPS7A;EMG1;GNB3;GPR162;IFFO1;ING4;LPAR5;NCAPD2;NOP2;PLEKHG6;RBP5;RP5-940J5.3;SCARNA10;SCARNA11;TAPBPL;TPI1;U47924.25;U47924.27;U6.130;VAMP1;ZNF384
chr8	99466556	99466798	peak_1094	27427	NM_020697		KCNS2	NIPAL2;OSR2;U6.1186
chr15	76022736	76022978	peak_1095	6538	NM_175881	HPRD:11360	ODF3L1	MIR631;NRG4;SNORD112.23;SNX33
chr19	6801522	6801764	peak_1096	28964	NM_005428	HPRD:01284	VAV1	C3;DENND1C;GTF2F1;hsa-mir-220b.1;TNFSF14
chr14	74868253	74868495	peak_1097	24431	NM_001105579	ENSG00000183379	SYNDIG1L	ABCD4;ALDH6A1;LTBP2;RP3-449M8.3;SYNDIG1L
chr1	28414962	28415204	peak_1098	65	NM_001990	HPRD:09042	EYA3
chr8	126620624	126620866	peak_1099	176294	NM_001282985	HPRD:09863	TRIB1	NDUFB9;NSMCE2;RP11-550A5.2;RP11-6D1.3;TRIB1
chr8	101236583	101236825	peak_1100	66141	NM_003114	HPRD:04548	SPAG1	ANKRD46;FBXO43;RGS22;SPAG1
chr1	181057867	181058109	peak_1101	350	NM_016545	HPRD:06210	IER5
chr2	55277889	55278131	peak_1102	-276	NM_020532	HPRD:07259	RTN4	AC012358.1;AC012358.7;CCDC88A;EML6;RNU7-81P;RTN4;U6.94
chr8	66581755	66581997	peak_1103	-232	NM_001145838	HPRD:12389	MTFR1	CTD-3025N20.2;MTFR1
chr2	233415202	233415444	peak_1104	26	NM_001282958	HPRD:05798	EIF4E2
chr1	180895747	180895989	peak_1105	13555	NM_020950		KIAA1614	ACBD6;AL162431.1;CACNA1E;IER5;KIAA1614;MR1;QSOX1;XPR1
chr17	29063407	29063649	peak_1106	26902	NR_024187		SUZ12P1	ATAD5;U6.884
chr3	125314264	125314506	peak_1107	-4	NM_022776	HPRD:09481	OSBPL11
chr9	4679454	4679696	peak_1108	9	NM_017913		CDC37L1
chr14	73459787	73460029	peak_1109	-6244	NM_178441	HPRD:12017	ZFYVE1	DPF3;NUMB;RBM25;snoU13.329;ZFYVE1
chr4	74124760	74125002	peak_1110	-379	NM_032217	HPRD:10648	ANKRD17
chr8	53122984	53123226	peak_1111	199334	NM_014682	HPRD:18110	ST18	RP11-26M5.3
chr8	122646160	122646402	peak_1112	-5305	NR_002835		HAS2-AS1	AC011626.1
chr18	77215640	77215882	peak_1113	55487	NM_001278673	HPRD:02729	NFATC1	ADNP2;NFATC1;SALL3
chr3	48470913	48471155	peak_1114	-162	NM_002673	HPRD:03032	PLXNB1
chr1	38198725	38198967	peak_1115	31978	NM_173641	HPRD:08163	EPHA10	C1orf109;C1orf122;DNALI1;EPHA10;FHL3;MTF1;POU3F1;RP11-109P14.9;SNORA63.12
chr8	109431986	109432228	peak_1116	-23746	NM_014673	HPRD:09657	EMC2	TTC35
chr21	34100258	34100500	peak_1117	-28	NM_003895	HPRD:09182	SYNJ1	C21orf54;GCFC1;IFNAR1;IFNAR2;SOD1;TCP10L
chr8	47196670	47196912	peak_1118	-555717	NR_027013	ENSG00000253314	LINC00293
chr8	103276978	103277220	peak_1119	25420	NR_125415		LOC101927221	KB-1980E6.3;KLF10;NCALD;RRM2B;U6atac.14;UBR5
chr8	75262499	75262741	peak_1120	2	NM_001040875	HPRD:05963	GDAP1
chr8	47866650	47866892	peak_1121	114263	NR_027012	ENSG00000253314	LINC00293	RP11-350F16.1;RP11-350F16.2
chr16	10479612	10479854	peak_1122	-179	NM_024997	HPRD:16517	ATF7IP2
chr1	226827041	226827283	peak_1123	35607	NR_103784		ITPKB-IT1	ADCK3;C1orf95;ITPKB;ITPKB-AS1;PARP1;PSEN2
chr4	88154481	88154723	peak_1124	-12842	NM_001292006	HPRD:13928	KLHL8	AFF1;HSD17B11
chr20	55953557	55953799	peak_1125	-12776	NM_183425	HPRD:15268	RBM38	AL117380.2;ANKRD60;BMP7;CTCFL;NPEPL1;PCK1
chr20	62670283	62670525	peak_1126	4707	NR_027687	HPRD:17341	LINC00176	AL118506.2;C20orf181;C20orf201;DNAJC5;EEF1A2;LIME1;MYT1;PCMTD2;RGS19;RP13-152O15.5;RP4-583P15.11;SAMD10;SRMS;U1.13;ZBTB46
chr8	51531989	51532231	peak_1127	707771	NM_018967	HPRD:16373	SNTG1
chr19	47747504	47747746	peak_1128	-11602	NM_001127241	HPRD:16165	BBC3
chr1	247770714	247770956	peak_1129	1947	NM_001001914	HPRD:14940	OR2G3
chr1	203140826	203141068	peak_1130	3995	NM_004997	HPRD:01186	MYBPH
chr8	118962093	118962335	peak_1131	161844	NM_000127		EXT1	EXT1
chr1	21645161	21645403	peak_1132	25499	NR_038404	ENSG00000231105	LOC100506801	ECE1;HSPG2;RP3-329E20.2;RP5-930J4.4
chr12	12762270	12762512	peak_1133	-2376	NM_001310	HPRD:07541	CREBL2
chr1	246832079	246832321	peak_1134	-55178	NM_016002	HPRD:13038	SCCPDH	SNORD112.28
chr1	179134966	179135208	peak_1135	-22863	NM_001168239	HPRD:01259	ABL2	AL359853.3;AXDND1;RP11-177A2.4;SNORA67.5;TOR3A
chr12	56047204	56047446	peak_1136	16649	NM_206899	HPRD:14895	OR10P1	METTL7B;OR6C70;OR6C76;RP11-644F5.10/BLOC1S1;RP11-644F5.11;SARNP
chr12	108918287	108918529	peak_1137	9357	NM_007076		FICD	CORO1C;ISCU;MYO1H;PWP1;RP11-689B22.2;SART3;SNORA40.9;TMEM119;U7.16
chr8	106997805	106998047	peak_1138	74805	NR_125797		ZFPM2-AS1	OXR1;RP11-778D12.2
chr2	11485354	11485596	peak_1139	-764	NM_004850	HPRD:04922	ROCK2
chr2	64203245	64203487	peak_1140	42848	NM_016516	HPRD:10302	VPS54	AC096664.1;UGP2
chr6	34855703	34855945	peak_1141	24	NM_001270488	HPRD:15980	TAF11
chr2	232527147	232527389	peak_1142	-45967	NM_001099285	HPRD:01778	PTMA	AC017104.2;COPS7B;MIR1471;NMUR1;PDE6D;SNORA75;U2.43
chr12	6300377	6300619	peak_1143	-8984	NM_001769	HPRD:00880	CD9	C12orf53;PLEKHG6;RP5-940J5.3;VWF
chr12	329040	329282	peak_1144	-5790	NM_001122848	HPRD:04358	SLC6A12
chr18	21033061	21033303	peak_1145	395	NM_003831	HPRD:04659	RIOK3
chr22	46825765	46826007	peak_1146	94588	NM_018006	HPRD:15571	TRMU	CELSR1;CTA-941F9.9;PKDREJ
chr7	47216765	47217007	peak_1147	404856	NM_022748	ENSG00000136205	TNS3
chr8	65511722	65511964	peak_1148	19048	NM_152414	HPRD:16551	BHLHE22	CYP7B1
chr7	103848226	103848468	peak_1149	148	NM_002553	HPRD:09086	ORC5
chr12	5665269	5665511	peak_1150	62092	NM_002527	HPRD:01219	NTF3	NTF3
chr3	15369564	15369806	peak_1151	4451	NM_004844	HPRD:12030	SH3BP5	CAPN7;EAF1-AS1;U6.517;ZFYVE20
chrX	106209727	106209969	peak_1152	33626	NM_001085354	HPRD:06757	MORC4	MORC4
chr12	56614254	56614496	peak_1153	1110	NM_001242826		RNF41
chr18	74275267	74275509	peak_1154	34776	NR_015417	ENSG00000263812	LINC00908	ZNF516
chr8	85491568	85491810	peak_1155	-126473	NM_001287244	HPRD:11236	RALYL
chr16	1756014	1756256	peak_1156	-86	NM_015133	HPRD:12014	MAPK8IP3
chr8	119171521	119171763	peak_1157	-47584	NM_000127		EXT1	AC023590.1;EXT1
chr1	10003322	10003564	peak_1158	-43	NM_022787	HPRD:16369	NMNAT1
chr8	95504512	95504754	peak_1159	-17290	NM_012415	HPRD:05049	RAD54B	CDH17;DPY19L4;KIAA1429;PLEKHF2;RP11-267M23.3;TP53INP1
chr7	156742321	156742563	peak_1160	25	NM_138400	HPRD:18485	NOM1
chr16	3285124	3285366	peak_1161	-59	NM_001145447	HPRD:04452	ZNF200
chr9	130953973	130954215	peak_1162	-226	NM_001131018	HPRD:13061	CIZ1	CERCAM;DOLK;FPGS;LCN2;LRRC8A;MIR199B;PHYHD1;RP11-216B9.6;RP11-395P17.3;SLC25A25;SLC27A4;ST6GALNAC4;U7.9
chr19	45927047	45927289	peak_1163	9	NM_001166049	HPRD:00533	ERCC1	CD3EAP;CKM;CLASRP;DMWD;ERCC1;ERCC2;FBXO46;FOSB;GPR4;RTN2;SNRPD2;SYMPK;VASP
chr1	17045650	17045892	peak_1164	881	NR_026567	ENSG00000268869	ESPNP
chr8	78792428	78792670	peak_1165	-635787	NM_006823	HPRD:05828	PKIA	U6.1291
chr1	247267471	247267713	peak_1166	82	NM_001142572	HPRD:07783	ZNF669
chr2	91689681	91689923	peak_1167	158173	NR_027238	ENSG00000143429	LOC654342
chr19	11095012	11095254	peak_1168	305	NM_001128847	HPRD:04459	SMARCA4	CDKN2D;EPOR;KANK2;SPC24;YIPF2
chr7	30488053	30488295	peak_1169	30219	NM_006092	HPRD:05815	NOD1	AC007285.6;GARS;NOD1
chr19	14800744	14800986	peak_1170	-5	NM_032433	HPRD:15776	ZNF333
chr11	69490007	69490249	peak_1171	37	NM_153451	HPRD:06245	ORAOV1
chr8	86495084	86495326	peak_1172	72700	NR_003594		REXO1L2P	CA2
chr12	76742823	76743065	peak_1173	-722	NM_024685	HPRD:08036	BBS10
chr3	9791515	9791757	peak_1174	8	NM_016829	HPRD:03582	OGG1
chr6	3068925	3069167	peak_1175	-8012	NM_003804	HPRD:04583	RIPK1	AL031963.1;AL445309.1;BPHL;NQO2;PSMG4;SERPINB9;TUBB2A;WRNIP1
chr22	40742352	40742594	peak_1176	-31	NM_000026	HPRD:00049	ADSL
chr13	30875271	30875513	peak_1177	5799	NM_001014380	HPRD:13753	KATNAL1	HMGB1;HMGB1;UBL3
chr18	74118766	74119008	peak_1178	88259	NM_014643	ENSG00000101493	ZNF516	ZNF516
chr15	38544353	38544595	peak_1179	-578	NM_152594	HPRD:11601	SPRED1
chr12	109915050	109915292	peak_1180	-16	NM_031954	HPRD:13762	KCTD10
chr17	21316785	21317027	peak_1181	8458	NM_001194958		KCNJ18	AC087294.2;DHRS7B;KCNJ12;MAP2K3
chr11	74881951	74882193	peak_1182	11228	NM_001145211	HPRD:07061	SLCO2B1	MIR326;OR2AT4;SLCO2B1
chr1	109642631	109642873	peak_1183	-63	NR_003023	ENSG00000270066	SCARNA2
chr2	70315090	70315332	peak_1184	626	NM_006196	HPRD:03128	PCBP1
chr13	50570746	50570988	peak_1185	-230	NR_037407	miRBase:MI0016003	MIR3613	AL138696.1;DHRS12;DLEU1;DLEU7;DLEU7-AS1;KPNA3;RNASEH2B
chr4	190597627	190597869	peak_1186	16988	NR_121679	ENSG00000250739	LINC01262	U1.52
chr9	4985079	4985321	peak_1187	-45	NM_004972	HPRD:00993	JAK2
chr6	108582397	108582639	peak_1188	-54	NM_152827	HPRD:09333	SNX3
chr15	64752622	64752864	peak_1189	-38876	NM_015042	HPRD:18754	ZNF609
chr3	47554848	47555090	peak_1190	230	NM_001031703	HPRD:07884	ELP6
chr10	5931842	5932084	peak_1191	-103	NM_001009941	HPRD:12459	ANKRD16
chr11	60673764	60674006	peak_1192	176	NM_014502	HPRD:12214	PRPF19
chr18	74717292	74717534	peak_1193	11642	NM_001025090	HPRD:01158	MBP	U6.1067
chr1	225655326	225655568	peak_1194	-38890	NM_194442	HPRD:02488	LBR	AC092811.1;C1orf55;ENAH;LBR;LEFTY1;RP4-559A3.7/PYCR2
chr9	128771301	128771543	peak_1195	260944	NM_001134778	HPRD:15938	PBX3	PBX3
chr9	130548174	130548416	peak_1196	-10	NM_001261	HPRD:16016	CDK9	AK1;C9orf117;DNM1;DPM2;ENG;FAM102A;FAM129B;LCN2;MIR199B;RP11-228B15.4;RP11-379C10.1;SLC25A25;SNORA65;ST6GALNAC4;TTC16
chr19	20748413	20748655	peak_1197	92	NM_001159293		ZNF737
chr1	244676854	244677096	peak_1198	52302	NM_173807	HPRD:14561	C1orf101	AC099757.1;ADSS;AL359983.1;PPPDE1;U6.977
chr22	46996204	46996446	peak_1199	-26333	NM_015124	HPRD:11107	GRAMD4	CELSR1;CERK;TRMU
chr7	66119328	66119570	peak_1200	-57	NR_110037		LOC100996437	KCTD7;RABGEF1;snoU13.268
chr19	6293341	6293583	peak_1201	-13503	NM_005934		MLLT1	ACSBG2;C19orf70;CLPP;DENND1C;EMR1;FUT5;GTF2F1;hsa-mir-220b.1;KHSRP;RFX2
chr8	103251849	103252091	peak_1202	291	NR_125415		LOC101927221
chr14	105972450	105972692	peak_1203	14985	NM_001134875	HPRD:12658	C14orf80
chr3	45883540	45883782	peak_1204	-11	NR_075080	HPRD:07586	LZTFL1	AC099539.1;CCR2;CCR9;CXCR6;LARS2-AS1;LIMD1;LZTFL1;RP11-24F11.2;SACM1L;SLC6A20;XCR1
chr22	38082193	38082435	peak_1205	-30	NM_024313	HPRD:17537	NOL12
chr12	32756604	32756846	peak_1206	-75409	NM_001278466	HPRD:04833	DNM1L
chr18	74607467	74607709	peak_1207	71472	NM_007345	HPRD:05301	ZNF236	U6.1067;ZNF236
chr8	48044975	48045217	peak_1208	-55834	NR_037168		LOC100287846
chr1	176918301	176918543	peak_1209	80159	NR_030163		MIR488	AL021398.1;ASTN1;FAM5B;MIR488
chr8	70857260	70857502	peak_1210	-110082	NM_030958	HPRD:15399	SLCO5A1	AC079089.1;AC091047.1;PRDM14;snoU13.75;TRAM1;U1.89
chr2	202185152	202185394	peak_1211	36848	NR_110620	HPRD:12444	ALS2CR12	AC005037.1;AC005037.3;ALS2CR12;CASP10;CASP8;CDK15;STRADB;TMEM237
chr3	64009099	64009341	peak_1212	62	NM_014814	HPRD:18370	PSMD6
chr11	62380219	62380461	peak_1213	-103	NM_001300794	HPRD:08193	EML3
chr8	12409812	12410054	peak_1214	113187	NR_047662		LOC729732	RP1L1
chr1	109676514	109676756	peak_1215	20050	NM_001284352		KIAA1324	ALX3;RP11-475E11.5;SARS;SORT1;TAF13;TMEM167B;U7.2
chr19	43047093	43047335	peak_1216	-14553	NM_001184816	HPRD:00191	CEACAM1	AC011497.1;CNFN;CTC-378H22.1;CXCL17;IRGC;U4.82
chr9	136745310	136745552	peak_1217	112015	NM_003371	HPRD:02694	VAV2	SARDH
chr7	73509630	73509872	peak_1218	2265	NM_001204426	HPRD:03210	LIMK1	CLIP2;CTB-51J22.1;ELN;MIR590;U6.1218
chr12	66915253	66915495	peak_1219	157551	NM_021150	ENSG00000155974	GRIP1
chr12	14685149	14685391	peak_1220	-35396	NR_120465	ENSG00000256751	PLBD1-AS1
chr17	27064923	27065165	peak_1221	-5979	NM_004295	HPRD:03915	TRAF4	C17orf63;DHRS13;FLOT2;KIAA0100;PIGS;PROCA1;UNC119
chr12	124086445	124086687	peak_1222	-106	NM_020936	HPRD:13130	DDX55
chr12	44217300	44217542	peak_1223	-12243	NM_001286212	HPRD:13193	TMEM117	PUS7L;TMEM117
chr10	43947612	43947854	peak_1224	15159	NR_026693		ZNF487
chr16	68278952	68279194	peak_1225	-174	NM_012320	HPRD:07128	PLA2G15
chr6	33267065	33267307	peak_1226	-21	NM_004761	HPRD:03810	RGL2
chr4	2283779	2284021	peak_1227	-20161	NM_006454	HPRD:10103	MXD4
chr10	18948029	18948271	peak_1228	-163	NM_178815	HPRD:12328	ARL5B
chr3	47823440	47823682	peak_1229	-156	NM_003074	HPRD:03435	SMARCC1
chr8	124158931	124159173	peak_1230	-32235	NM_207006	HPRD:17489	FAM83A	FAM83A;RP11-539E17.4;RP11-557C18.3;U6.1113;U6.878;ZHX2
chr12	30309968	30310210	peak_1231	-372397	NM_175861	HPRD:12472	TMTC1	RP11-310I24.1
chr2	45878115	45878357	peak_1232	-807	NM_005400	HPRD:01500	PRKCE
chr8	101872801	101873043	peak_1233	89877	NM_001135702	HPRD:03183	YWHAZ	ANKRD46;PABPC1;RGS22;SNX31;U6.1238;YWHAZ;ZNF706
chr16	67906816	67907058	peak_1234	11	NM_014329	HPRD:06911	EDC4
chr3	9439167	9439409	peak_1235	-96	NM_001080517	ENSG00000168137	SETD5
chr19	33667772	33668014	peak_1236	-17706	NM_002333		LRP3	ANKRD27;CEBPG;CEP89;LRP3;PEPD;RHPN2;SNORA68.1;WDR88;CEP89;LRP3
chr12	50505645	50505887	peak_1237	2	NM_001257133	HPRD:17495	COX14
chr1	54129590	54129832	peak_1238	70166	NM_147193	HPRD:13581	GLIS1	GLIS1;LDLRAD1;LRP8;SLC1A7;TMEM48;TMEM59;U7.51
chr18	71575917	71576159	peak_1239	238961	NM_152676	HPRD:16435	FBXO15	NETO1
chr4	1717173	1717415	peak_1240	-3264	NM_006527	HPRD:03884	SLBP	C4orf42;FAM53A;GAK;LETM1;POLN;RNF4;RNU7-33P;RP11-317B7.3;RP11-478C1.7;SCARNA23.1;WHSC1;WHSC2
chr14	106815582	106815824	peak_1241	71434	NR_033375	ENSG00000229084	LINC00226
chr3	54376825	54377067	peak_1242	220253	NM_018398	HPRD:05907	CACNA2D3	CACNA2D3
chr1	169555554	169555796	peak_1243	94	NM_000130		F5
chr17	55048013	55048255	peak_1244	-7334	NM_021626	HPRD:10194	SCPEP1
chr9	100745276	100745518	peak_1245	-92	NM_006401	HPRD:09803	ANP32B
chr1	227920682	227920924	peak_1246	-1894	NM_053052	HPRD:17148	SNAP47	C1orf145;ITPKB-AS1
chr8	74574945	74575187	peak_1247	84096	NM_001164380	HPRD:09328	STAU2	AC008598.1;CTD-2320G14.2;RDH10;STAU2;TCEB1;UBE2W
chr2	74667045	74667287	peak_1248	544	NM_033046	HPRD:03795	RTKN
chr17	21325596	21325838	peak_1249	17269	NM_001194958		KCNJ18	MAP2K3;USP22
chr16	17345634	17345876	peak_1250	218983	NM_022166	HPRD:12168	XYLT1
chr8	145597804	145598046	peak_1251	221	NM_174922	HPRD:12427	ADCK5
chr8	48309651	48309893	peak_1252	136302	NM_001282919	ENSG00000164808	SPIDR
chr5	72794119	72794361	peak_1253	-10	NM_001037637	HPRD:03966	BTF3
chr12	52413285	52413527	peak_1254	-3210	NM_001202233	HPRD:00744	NR4A1
chr12	49649720	49649962	peak_1255	-9024	NM_032704	HPRD:06747	TUBA1C	AC073610.1;C1QL4;FKBP11;FMNL3;LMBR1L;MCRS1;PRPH;RP11-133N21.10;TMBIM6;TUBA1C
chr21	45546486	45546728	peak_1256	-6887	NM_004649	HPRD:09044	C21orf33
chr22	41809413	41809655	peak_1257	31601	NM_003216	HPRD:01783	TEF	ACO2;CSDC2;EP300;MEI1;PPPDE2;ST13;TEF;TOB2;U6.1262;ZC3H7B
chr14	50234683	50234925	peak_1258	17	NM_014315	HPRD:08824	KLHDC2
chr9	135819926	135820168	peak_1259	-27	NM_001162426	HPRD:05594	TSC1
chr22	24951700	24951942	peak_1260	82	NR_104286	HPRD:12796	GUCD1
chr15	72668314	72668556	peak_1261	-19	NR_027262	ENSG00000260339	HEXA-AS1
chr15	78697903	78698145	peak_1262	-32494	NM_004136	HPRD:08858	IREB2	AGPHD1;CHRNA5;CRABP1;IREB2;MIR1827;SNORA63.4;WDR61
chr18	44708591	44708833	peak_1263	-5967	NM_016097	HPRD:13727	IER3IP1	HDHD2;KATNAL2;PIAS2;U6.312
chr8	90914744	90914986	peak_1264	103	NM_001126111	HPRD:06853	OSGIN2
chr8	97494091	97494333	peak_1265	-11670	NM_002998	HPRD:00803	SDC2
chr4	3668554	3668796	peak_1266	10907	NR_034136	ENSG00000250632	LOC100133461	ADRA2C;LRPAP1;RP3-368B9.1
chr13	41345232	41345474	peak_1267	-6	NM_005830	HPRD:10098	MRPS31	FOXO1;MTRF1;PROSER1;WBP4
chr8	115398520	115398762	peak_1268	-949399	NM_198123	HPRD:16329	CSMD3	RP11-67H2.1
chr1	150039719	150039961	peak_1269	115	NM_001279355	HPRD:10301	VPS45
chr5	21184529	21184771	peak_1270	-274939	NR_027026	ENSG00000183666	GUSBP1
chr12	73277683	73277925	peak_1271	-275166	NR_110130	ENSG00000258123	LOC101928137
chr1	168186773	168187015	peak_1272	-8361	NM_199344		SFT2D2	ADCY10;DCAF6;MPZL1;RP5-1018K9.1;TBX19;TIPRL
chr8	146017709	146017951	peak_1273	-25	NM_000973	HPRD:16044	RPL8
chr16	85394107	85394349	peak_1274	-54297	NR_049816	miRBase:MI0017982	MIR5093	C16orf74;FAM92B;IRF8;KIAA0513;U1.108;ZDHHC7
chr8	81391220	81391462	peak_1275	-6513	NM_001277145	HPRD:15689	ZBTB10	HEY1;MRPS28;PMP2;RNU7-85P;SNORA20.2;U6.1271
chr6	160182741	160182983	peak_1276	-127	NM_005891	HPRD:00006	ACAT2
chrX	27610242	27610484	peak_1277	-128905	NR_002784		SMEK3P
chr3	15468926	15469168	peak_1278	-5	NM_152396	HPRD:14494	METTL6
chr1	200857458	200857700	peak_1279	-3048	NM_018265	HPRD:07712	C1orf106
chr19	2270482	2270724	peak_1280	1118	NM_004152	HPRD:03346	OAZ1	AMH;KLF16;LINGO3;LSM7;MIR1227;PLEKHJ1;TMPRSS9
chr3	156892711	156892953	peak_1281	-14350	NM_020307		CCNL1
chr16	89059568	89059810	peak_1282	-16185	NM_005187	HPRD:04847	CBFA2T3	AC009113.2;AC092384.1;ACSF3
chr12	48206915	48207157	peak_1283	6727	NM_015401	HPRD:09133	HDAC7	PFKM;RAPGEF3;RP1-228P16.5;RP11-89H19.1;RPAP3;SLC48A1;TMEM106C;VDR
chr20	814204	814446	peak_1284	-15	NM_001289146	HPRD:12775	FAM110A
chr1	236189260	236189502	peak_1285	39100	NM_002508	HPRD:00574	NID1	B3GALNT2;ERO1LB;GNG4;GPR137B;LGALS8-AS1;LYST;NID1;RNU5E-2P;SNORA14B;snoU13.461;U6.471
chr9	137029898	137030140	peak_1286	-333	NR_023344	ENSG00000221676	RNU6ATAC
chr19	35739589	35739831	peak_1287	151	NM_205835	HPRD:17283	LSR
chr3	75834599	75834841	peak_1288	14	NM_001290210	ENSG00000227124	ZNF717
chr1	155108113	155108355	peak_1289	-54	NM_001287587	HPRD:17427	SLC50A1	C1orf189;EFNA4;FDPS;FLAD1;KRTCAP2;MIR555;MTX1;PYGO2;RP11-29H23.1;RP11-307C12.11;RP11-61L14.2;TRIM46;UBE2Q1;ZBTB7B
chr12	122356313	122356555	peak_1290	-29	NM_144668	HPRD:14570	WDR66	BCL7A;DIABLO;HPD;RP11-7M8.2;SETD1B
chr22	21921801	21922043	peak_1291	86	NR_028436	HPRD:04762	UBE2L3	CCDC116;SDF2L1;YDJC;YPEL1
chr2	133014389	133014631	peak_1292	143	NR_031608	miRBase:MI0006336	MIR663B	GPR39;U6.1216
chr8	119108607	119108849	peak_1293	15330	NM_000127		EXT1	AC023590.1
chr4	190476656	190476898	peak_1294	-103983	NR_121679	ENSG00000250739	LINC01262	U1.52
chr1	180149562	180149804	peak_1295	-17461	NR_026900		FLJ23867	ACBD6;AL359853.3;LHX4;QSOX1;RP11-12M5.3;TOR1AIP2;U6.1053;XPR1
chr1	247495587	247495829	peak_1296	-663	NM_032752	HPRD:15805	ZNF496
chr8	94265733	94265975	peak_1297	-86775	NM_001242668	ENSG00000254318	C8orf87
chr5	176784733	176784975	peak_1298	10	NM_006480	HPRD:03944	RGS14
chr3	36402155	36402397	peak_1299	-19703	NM_003149	HPRD:11890	STAC	STAC
chr8	68241473	68241715	peak_1300	14318	NM_006421	HPRD:09163	ARFGEF1	CSPP1;LRRC67
chr3	53201047	53201289	peak_1301	5945	NM_212539	HPRD:01501	PRKCD	AC097015.1;ACTR8;GNL3;ITIH3;MUSTN1;RFT1;SNORD38.2;snoU13.136
chr6	31628429	31628671	peak_1302	-1	NM_021184	HPRD:12883	C6orf47
chr8	48173219	48173461	peak_1303	-130	NM_001282916	ENSG00000164808	SPIDR
chr9	99329280	99329522	peak_1304	-198	NM_001077181	HPRD:04615	CDC14B	CDC14B;HABP4;ZNF367
chr5	139049561	139049803	peak_1305	21381	NM_016463	HPRD:13105	CXXC5	NRG2;PSD2;SIL1;SLC23A1
chr19	36360629	36360871	peak_1306	1349	NM_001024807	HPRD:00102	APLP1
chr3	183853011	183853253	peak_1307	322	NM_003907	HPRD:04898	EIF2B5
chr3	195919108	195919350	peak_1308	19071	NM_001039617	HPRD:15714	ZDHHC19	AC023797.1;AC069257.8;MUC4;TFRC;TM4SF19;U7.80;UBXN7-AS1
chr21	36399023	36399265	peak_1309	12579	NR_026812		RUNX1-IT1	RUNX1
chr20	58146664	58146906	peak_1310	-5779	NM_001199505	HPRD:10571	PHACTR3	RP4-719C8.1
chr17	16664430	16664672	peak_1311	-25655	NR_003190	ENSG00000188933	USP32P1
chr7	107921999	107922241	peak_1312	-41506	NM_001037132	HPRD:07207	NRCAM	AC005048.1;LAMB4;NRCAM
chr4	190585835	190586077	peak_1313	5196	NR_121679	ENSG00000250739	LINC01262	U1.52
chr19	44506947	44507189	peak_1314	-9	NM_006300	HPRD:15754	ZNF230
chr6	11628538	11628780	peak_1315	90199	NM_001100829	ENSG00000205269	TMEM170B	AL354680.1;C6orf105;EDN1;RP11-456H18.1;RP11-637O19.2;TMEM170B;U1.53
chr8	66448433	66448675	peak_1316	26347	NR_033893	ENSG00000254081	LINC01299	BHLHE22;CTD-3025N20.2
chr18	64010748	64010990	peak_1317	260506	NM_021153	HPRD:04311	CDH19	CDH19;CDH7
chr9	131218142	131218384	peak_1318	-22	NM_002540	HPRD:03601	ODF2
chr5	40835211	40835453	peak_1319	55	NM_000997		RPL37
chr8	76090955	76091197	peak_1320	99640	NR_103848		CASC9
chr12	51042129	51042371	peak_1321	-115539	NM_005171	HPRD:00440	ATF1	ACCN2;ATF1;BCDIN3D;BIN2;C12orf62;GPD1;LARP4;LETMD1;LIMA1;RP11-411N4.1;RP3-405J10.4;SLC11A2;SLC4A8;U6.593;U6.81;U6.810
chr22	38029630	38029872	peak_1322	-5933	NM_018957	HPRD:10227	SH3BP1	CYTH4;EIF3L;ELFN2;GALR3;H1F0;LGALS1;LGALS2;MFNG;PICK1;RP5-1177I5.3;TRIOBP;Z83844.1
chr12	8873085	8873327	peak_1323	20825	NM_020734	HPRD:13844	RIMKLB	A2ML1-AS2;AC007436.1;CLEC4E;FOXJ2;KLRB1;U6.305
chr10	135122310	135122552	peak_1324	8	NM_145806	HPRD:15812	ZNF511
chr7	66074870	66075112	peak_1325	-17597	NR_111979		LOC493754	C7orf42;KCTD7;snoU13.268;TPST1
chr8	121918931	121919173	peak_1326	-94743	NM_021021	HPRD:02490	SNTB1	DEPTOR;SNTB1
chr8	95781250	95781492	peak_1327	49268	NM_181787	HPRD:11259	DPY19L4	ESRP1;INTS8;KB-1608C10.2;RAD54B;RP11-10N23.4;snoU13.246;TP53INP1
chr3	56381331	56381573	peak_1328	120939	NM_015576	HPRD:10810	ERC2	ERC2
chr8	28558904	28559146	peak_1329	35	NR_073468	HPRD:09306	EXTL3	EXTL3;FZD3;INTS9;RP11-662B19.2
chr8	61626560	61626802	peak_1330	35357	NM_017780	HPRD:10595	CHD7	CHD7;CLVS1;RP11-33I11.2;RP11-787D18.2;RP11-91I20.4
chr8	95562889	95563131	peak_1331	2736	NM_183009	HPRD:10889	KIAA1429	CDH17;ESRP1;RAD54B;RP11-10N23.4;TP53INP1
chr14	91024236	91024478	peak_1332	-84616	NR_110134	ENSG00000259163	LOC101928909	AL512791.1;C14orf102;TTC7B
chr10	89577865	89578107	peak_1333	-69	NM_032810	HPRD:12499	ATAD1	ATAD1;KLLN;LIPF;LIPJ
chr8	74186440	74186682	peak_1334	-14824	NM_001243237		LOC100130301
chr11	65769923	65770165	peak_1335	-407	NM_001242483	HPRD:14411	EIF1AD
chr2	70350885	70351127	peak_1336	1442	NR_024444	ENSG00000231327	LOC100133985	ANXA4;GFPT1;MXD1;PCBP1;snoU13.383;snoU13.85
chr16	29086111	29086353	peak_1337	69	NR_003369	ENSG00000103472	RRN3P2	NFATC2IP;SPN
chr17	1101392	1101634	peak_1338	-10897	NM_001159746	HPRD:02649	ABR	BHLHA9;FAM101B;GLOD4;MIR22;MYO1C;NXN;PITPNA;SLC43A2;SMYD4;snoU13.320;TIMM22;YWHAE
chr9	92447778	92448020	peak_1339	193201	NR_024280		UNQ6494	GADD45G
chr8	71259333	71259575	peak_1340	56566	NM_006540	HPRD:09066	NCOA2	NCOA2;snoU13.75
chr1	223317523	223317765	peak_1341	-1020	NM_003268	HPRD:04326	TLR5
chr3	194393119	194393361	peak_1342	-34	NM_018385	HPRD:07748	LSG1
chr1	113102812	113103054	peak_1343	51563	NM_024494		WNT2B	CTTNBP2NL;RHOC;RP11-426L16.3;snoU13.232;snoU13.331;snoU13.401;ST7L
chr8	121742438	121742680	peak_1344	-30934	NR_125419	ENSG00000248318	LOC101927543	RP11-713M15.1;SNTB1
chr8	67563255	67563497	peak_1345	16076	NM_025054	HPRD:15645	VCPIP1	AC011031.1;CSPP1;LRRC67;MYBL1;RRS1;U6.524
chr12	56940371	56940613	peak_1346	24883	NM_002898		RBMS2	ANKRD52;APOF;BAZ2A;CDK2;GLS2;GPR182;LRP1;MYL6B;MYO1A;NACA;PA2G4;PAN2;RBMS2;RNF41;RP11-603J24.17;RP11-603J24.4;RP11-603J24.6;RP11-603J24.9;RP11-977G19.10;RP11-977G19.11;RP11-977G19.12;RP11-977G19.14;SDR9C7;SLC39A5;SMARCC2;SNORD59B;SPRYD4;STAT2;SUOX;TIMELESS;TMEM194A;U6.279;ZC3H10
chr8	74320407	74320649	peak_1347	-11781	NR_038406	ENSG00000253302	STAU2-AS1	AC008598.1;RP11-434I12.2
chr10	13407601	13407843	peak_1348	-17424	NM_012247	HPRD:02944	SEPHS1	MCM10;OPTN;PRPF18;RP11-445K13.2;UCMA
chr18	74478213	74478455	peak_1349	55917	NR_040024	ENSG00000264278	LOC100131655	U6.1067
chr10	94418982	94419224	peak_1350	-30578	NM_002729		HHEX	HHEX;IDE;SNORA25.19
chr8	87091564	87091806	peak_1351	-9834	NM_033126	HPRD:15192	PSKH2	CA2;SLC7A13;WWP1
chr7	72722805	72723047	peak_1352	-62	NM_001168347	HPRD:11678	NSUN5	U6.1218;U6.427
chr1	172413050	172413292	peak_1353	59	NM_153747	HPRD:03433	PIGC
chr16	87959371	87959613	peak_1354	10620	NM_001739	HPRD:00262	CA5A	AC010536.1;AC010536.2;C16orf85;FBXO31;KLHDC4;ZNF469
chr8	108038044	108038286	peak_1355	-255693	NM_139166	HPRD:11608	ABRA	AP000428.1
chr8	126525524	126525766	peak_1356	81194	NM_001282985	HPRD:09863	TRIB1	RP11-550A5.2;TRIB1
chr2	240189217	240189459	peak_1357	-37819	NR_036229	miRBase:MI0015875	MIR4269	AC017028.1;AC062017.1
chr21	9867469	9867711	peak_1358	41387	NR_037458	miRBase:MI0016088	MIR3687-1
chr8	111863400	111863642	peak_1359	176141	NR_125416		LOC101927459
chr10	97849940	97850182	peak_1360	-69	NR_038444	ENSG00000226688	ENTPD1-AS1	BLNK;C10orf131;CC2D2B;CCNJ;OPALIN;RP11-44D15.2;RP11-476E15.3;U6.180
chr12	42538530	42538772	peak_1361	22	NM_173601	ENSG00000151233	GXYLT1
chr15	65157397	65157639	peak_1362	23436	NM_001195059	HPRD:15910	PLEKHO2	AC069368.3;CLPX;FAM96A;MIR1272;OAZ2;PIF1;RBPMS2;RNU5B-1;SNORA48.11;SPG21;U6.294;U6.603
chr3	10437414	10437656	peak_1363	-1289	NR_030614		MIR885
chr12	48287959	48288201	peak_1364	10734	NM_001017536	HPRD:03463	VDR	ASB8;C12orf68;COL2A1;HDAC7;PFKM;RAPGEF3;RP11-579D7.1;SLC48A1;TMEM106C;VDR
chr12	74931435	74931677	peak_1365	5	NM_001136262	ENSG00000253719	ATXN7L3B
chr13	45915287	45915529	peak_1366	11	NM_003295	HPRD:15979	TPT1
chr8	86012465	86012707	peak_1367	-6737	NM_033402	HPRD:11160	LRRCC1	CA1;CA2;RP11-219B4.5;RP11-219B4.6
chr6	26104158	26104400	peak_1368	103	NM_003542		HIST1H4C
chr3	107844429	107844671	peak_1369	-118	NR_110028		LINC01215	AC078855.1;BBX;HHLA2;IFT57;MYH15
chr9	86238040	86238282	peak_1370	197	NR_046421		IDNK
chr8	68552310	68552552	peak_1371	106189	NM_020361	HPRD:09891	CPA6	AC022861.1;CPA6;CSPP1;RP11-396J6.1
chrX	153345270	153345512	peak_1372	17797	NM_004992	HPRD:02050	MECP2	ARHGAP4;BCAP31;GDI1;HCFC1-AS1;IKBKG;IRAK1;MECP2
chr2	63088664	63088906	peak_1373	154753	NM_001142614	HPRD:10109	EHBP1
chr12	3862271	3862513	peak_1374	-26	NM_001144958	HPRD:10079	CRACR2A	C12orf32;U6.853
chr8	59689000	59689242	peak_1375	-116717	NM_003580	HPRD:09117	NSMAF	CA8;SNORA51.5;U4.24
chr1	65778662	65778904	peak_1376	3565	NM_001256864	HPRD:16326	DNAJC6	AK4;PDE4B;U2.21
chr1	207992316	207992558	peak_1377	713	NR_026817		LOC148696	C1orf132;CD34
chr19	9546233	9546475	peak_1378	-100	NM_001271314	HPRD:06882	ZNF266
chr1	145042400	145042642	peak_1379	-2526	NM_001198832	HPRD:10482	PDE4DIP
chr8	74510575	74510817	peak_1380	148466	NM_001164380	HPRD:09328	STAU2	RDH10
chr11	67381489	67381731	peak_1381	1525	NR_033791		DOC2GP
chr1	246729508	246729750	peak_1382	-10	NM_152609	HPRD:08718	CNST
chr6	111580360	111580602	peak_1383	-1	NM_153369		KIAA1919
chr5	149737084	149737326	peak_1384	3	NM_001195141	HPRD:06026	TCOF1
chr12	6193435	6193677	peak_1385	40280	NM_000552	HPRD:01906	VWF	CD9;VWF
chr2	220408514	220408756	peak_1386	-110	NM_001005209	HPRD:14718	TMEM198
chr17	35306089	35306331	peak_1387	35	NM_012138	HPRD:12236	AATF
chr2	231068065	231068307	peak_1388	16641	NM_004510	HPRD:06832	SP110	AC009950.2;AC009973.1;AC093171.1;SLC16A14;U6.65
chr19	18062919	18063161	peak_1389	929	NM_002248		KCNN1
chr8	145237016	145237258	peak_1390	33589	NM_001288814	ENSG00000179832	MROH1	ADCK5;BOP1;DGAT1;EPPK1;EXOSC4;GPAA1;GS1-393G12.12;PUF60;SPATC1;TONSL;VPS28
chr18	77332972	77333214	peak_1391	-106708	NM_004715	HPRD:05377	CTDP1	NFATC1
chr18	73279437	73279679	peak_1392	-139969	NM_001037331		SMIM21	C18orf62
chr8	91465729	91465971	peak_1393	152441	NR_104062		LINC01030	DECR1;GS1-251I9.4;NECAB1
chr18	55948179	55948421	peak_1394	59546	NM_001144966	HPRD:05903	NEDD4L	MIR122;NEDD4L;U6.340
chr1	181144364	181144606	peak_1395	-61039	NR_046249	ENSG00000179452	GM140	ACBD6;AL162431.1;CACNA1E;IER5;KIAA1614;MR1;U6.449;ZNF648
chr8	55115382	55115624	peak_1396	67722	NM_014175		MRPL15	ATP6V1H;MRPL15;RNU105C;SOX17;TCEA1;U6atac.29
chr18	76092033	76092275	peak_1397	-386471	NR_104127		LINC01029	SALL3;U6.56
chr19	14012651	14012893	peak_1398	4137	NM_024323	HPRD:14415	C19orf57	AC022098.1;DDX39A;MAN2B1;MIR24-2;MRI1;PRKACA;RFX1;RLN3
chr18	64710680	64710922	peak_1399	-38020	NR_049809	miRBase:MI0017879	MIR5011	CDH19
chr2	118572084	118572326	peak_1400	-50	NM_006773	HPRD:05894	DDX18	AC009303.1
chr17	36894878	36895120	peak_1401	8489	NM_001136498		CISD3	AC091178.1;ARHGAP23;ARL5C;C17orf96;C17orf98;CACNB1;CWC25;MLLT6;PIP4K2B;PLXDC1;SOCS7;SRCIN1
chr12	53729826	53730068	peak_1402	220	NM_001173467	HPRD:05971	SP7	AMHR2;ATF7;ATP5G2;C12orf10;ESPL1;IGFBP6;ITGB7;MAP3K12;MFSD5;PFDN5;PRR13;RARG;SOAT2;SP1;TARBP2;U6.955;ZNF740
chr1	206880387	206880629	peak_1403	22143	NM_004759	HPRD:11882	MAPKAPK2	C1orf116;C1orf147;EIF2D;FAIM3;IKBKE;IL10;IL19;IL20;IL24;PIGR;RAB7L1;RASSF5;SNORD112.44;snoU13.56
chr3	44768495	44768737	peak_1404	-2482	NM_145044	HPRD:15809	ZNF501	KIAA1143;TGM4;ZNF167;ZNF197;ZNF197-AS1;ZNF35;ZNF852
chr12	57197491	57197733	peak_1405	40610	NM_003725	HPRD:09431	HSD17B6	DTX3;GPR182;LRP1;MYO1A;NACA;RBMS2;RDH16;RP11-545N8.3;SDR9C7;SLC39A5;SNORA48.4;SNORD59B;STAT6;TMEM194A;ZBTB39
chr1	229797673	229797915	peak_1406	35813	NM_014777	HPRD:17178	URB2	ABCB10;BX323860.1;C1orf96;RP5-956O18.3;TAF5L;U6.1170
chr3	35706116	35706358	peak_1407	-14876	NM_001267618	HPRD:09265	ARPP21	MIR128-2
chr8	95912561	95912803	peak_1408	-5200	NM_057749	HPRD:04801	CCNE2
chr15	78423709	78423951	peak_1409	47	NM_006383	HPRD:05713	CIB2
chr12	53381074	53381316	peak_1410	-18847	NM_001300821	HPRD:04892	EIF4B	IGFBP6;KRT18;KRT2;KRT4;KRT71;KRT74;KRT76;KRT78;KRT79;KRT82;KRT83;KRT84;PFDN5;RP11-641A6.3;RP11-983P16.2;SOAT2
chr18	72360156	72360398	peak_1411	17358	NM_001146190	HPRD:11713	ZNF407
chr21	11025067	11025309	peak_1412	-34245	NM_199260	HPRD:05064	TPTE
chr19	49653740	49653982	peak_1413	4820	NM_002152	HPRD:00818	HRC	FTL;FUT2;KCNA7;LIN7B;NTF4;SLC17A7;SNRNP70;TEAD2;TULP2
chr8	49445376	49445618	peak_1414	-18630	NR_105002	ENSG00000253608	LOC101929268	EFCAB1;RP11-770E5.1;U6.1217
chr12	6642551	6642793	peak_1415	-899	NM_002046	HPRD:00713	GAPDH
chr15	75135434	75135676	peak_1416	-3	NM_001284365	HPRD:15609	ULK3
chr17	63300114	63300356	peak_1417	166779	NM_001081955	HPRD:04962	RGS9	AXIN2;RGS9;U6.1212
chr12	58240326	58240568	peak_1418	300	NM_005730	HPRD:12281	CTDSP2
chr11	124745866	124746108	peak_1419	10682	NM_022370	HPRD:10554	ROBO3
chr19	20347117	20347359	peak_1420	69215	NM_052852	ENSG00000256229	ZNF486
chr1	213121281	213121523	peak_1421	-2460	NM_024749	HPRD:08574	VASH2
chr11	32730877	32731119	peak_1422	85206	NM_001008391	HPRD:17414	CCDC73	CCDC73;WT1-AS
chr20	42098556	42098798	peak_1423	12173	NR_034009	HPRD:09054	SRSF6
chr19	48972883	48973125	peak_1424	539	NM_017457	HPRD:03925	CYTH2
chr1	160313012	160313254	peak_1425	70	NM_015331	HPRD:05584	NCSTN
chr1	181175636	181175878	peak_1426	-29767	NR_046249	ENSG00000179452	GM140	AL162431.1;CACNA1E
chr2	234160032	234160274	peak_1427	-64	NM_198890	HPRD:16498	ATG16L1	AC073254.1;AC106876.2;ATG16L1;C2orf82;CHRND;DGKD;EIF4E2;GIGYF2;INPP5D;KCNJ13;NEU2;NGEF;SAG;SCARNA5;SCARNA6
chr3	13068512	13068754	peak_1428	45984	NM_001134382	HPRD:11052	IQSEC1	IQSEC1;WNT7A
chr18	77714103	77714345	peak_1429	-2571	NM_001146345	HPRD:11454	PQLC1
chr1	174680546	174680788	peak_1430	-88368	NM_001243765	HPRD:16464	RABGAP1L
chr21	45553224	45553466	peak_1431	-149	NM_004649	HPRD:09044	C21orf33
chrX	13752720	13752962	peak_1432	9	NM_003611	HPRD:02162	OFD1
chr11	77705738	77705980	peak_1433	-142	NM_033547	HPRD:12386	INTS4
chr18	77154144	77154386	peak_1434	-1507	NM_172390	HPRD:02729	NFATC1
chr12	49035175	49035417	peak_1435	13005	NR_002968		SNORA34	AC073610.5;ADCY6;ANP32D;C12orf41;C12orf54;C12orf68;FKBP11;LALBA;RP11-579D7.1;TMEM106C
chr1	142949687	142949929	peak_1436	-236203	NR_046228		ANKRD20A12P
chr12	46041970	46042212	peak_1437	79613	NR_028408	ENSG00000273015	LINC00938	U6.965
chr7	23637012	23637254	peak_1438	135	NM_138771	HPRD:14278	CCDC126
chr15	101461028	101461270	peak_1439	1689	NM_024652	HPRD:14319	LRRK1
chr12	50690344	50690586	peak_1440	-13112	NM_016357	HPRD:09755	LIMA1	ACCN2;AQP6;BCDIN3D;C12orf62;CERS5;FAIM2;GPD1;LARP4;MIR1293;RACGAP1;RP11-411N4.1;RP3-405J10.4;TMBIM6;U6.810
chr12	7027689	7027931	peak_1441	4196	NM_001975	HPRD:00573	ENO2
chr6	33167996	33168238	peak_1442	356	NM_001270401	HPRD:01578	RXRB
chr1	208042504	208042746	peak_1443	42058	NM_001025109	HPRD:00790	CD34
chr8	66544606	66544848	peak_1444	1725	NM_018120	HPRD:16506	ARMC1	CTD-3025N20.2;PDE7A
chr8	126624308	126624550	peak_1445	179978	NM_001282985	HPRD:09863	TRIB1	NDUFB9;NSMCE2;RP11-550A5.2;RP11-6D1.3;TRIB1
chr17	3867799	3868041	peak_1446	-162	NM_174954	HPRD:03568	ATP2A3
chr8	142099594	142099836	peak_1447	-39005	NM_014957	HPRD:11114	DENND3	CHRAC1;DENND3;PTK2;RP11-10J21.4;RP11-809O17.1;SLC45A4;SNORD5.1
chr8	92448313	92448555	peak_1448	186918	NM_052832	HPRD:10533	SLC26A7	snoU13.413
chr18	77441918	77442160	peak_1449	609	NM_001202504	HPRD:05377	CTDP1
chr3	14165957	14166199	peak_1450	293	NM_144636	HPRD:13045	CHCHD4
chr8	80915847	80916089	peak_1451	26538	NM_014018	HPRD:10097	MRPS28	HEY1;MRPS28;RNU7-85P;TPD52
chr3	53025443	53025685	peak_1452	54525	NM_016329	HPRD:09539	SFMBT1	C3orf78;GNL3;ITIH3;ITIH4-AS1;MUSTN1;PRKCD;RFT1;SNORD38.2;SNORD69;TMEM110-MUSTN1
chr12	7126127	7126369	peak_1453	-406	NM_005768	HPRD:12816	LPCAT3
chr8	68481051	68481293	peak_1454	177448	NM_020361	HPRD:09891	CPA6
chr7	2139278	2139520	peak_1455	133184	NM_003550	HPRD:04065	MAD1L1	AC074389.6;AC110781.5;CHST12;EIF3B;MAD1L1
chr17	2252293	2252535	peak_1456	11606	NM_001098509	HPRD:15284	SGSM2	AC006435.1;AC090617.1;METTL16;MNT;OVCA2;SMG6;SNORD91B;snoU13.354
chr8	102005914	102006156	peak_1457	-40412	NM_003406	HPRD:03183	YWHAZ	MIR1273;PABPC1;SNX31;U6.1238;YWHAZ
chr10	43633752	43633994	peak_1458	-20	NM_018590	HPRD:11348	CSGALNACT2
chr13	111267711	111267953	peak_1459	25	NR_040103	HPRD:07698	CARKD
chr8	48882107	48882349	peak_1460	9465	NM_005914	HPRD:09094	MCM4	AC103686.1;UBE2V2
chr16	89788395	89788637	peak_1461	564	NM_001113525	HPRD:12235	ZNF276
chr8	94433141	94433383	peak_1462	-254183	NM_001242668	ENSG00000254318	C8orf87	RP11-100L22.2
chr7	64197112	64197354	peak_1463	-57533	NM_001271649	HPRD:07244	ZNF138	RP11-797H7.5
chr19	39893297	39893539	peak_1464	-4069	NM_003407	HPRD:01835	ZFP36	DLL3;EID2;EID2B;FBL;FBXO17;LEUTX;NCCRP1;PAK4;RPS16;SERTAD3;TIMM50;TTC9B
chr21	45431976	45432218	peak_1465	-109	NM_003274	HPRD:03656	TRAPPC10
chr12	50112331	50112573	peak_1466	-11255	NM_198900	HPRD:17007	FMNL3	AQP5;AQP6;BCDIN3D;FAIM2;FAM186B;MCRS1;RP11-133N21.10;RP11-469H8.8;RP11-70F11.6;RP11-977B10.2;TMBIM6;U6.4
chr18	11369721	11369963	peak_1467	-118727	NR_110779	ENSG00000267252	LINC01255	FAM38B;MPPE1;NAPG
chr19	30547861	30548103	peak_1468	114836	NR_045557	HPRD:11943	URI1	AC011478.1;CCNE1;ZNF536
chr8	56202724	56202966	peak_1469	165036	NR_027765	ENSG00000248522	SBF1P1
chr2	55858021	55858263	peak_1470	-13282	NM_001282850	HPRD:13854	SMEK2	AC012358.1;CCDC104;PNPT1;SNORA12.1
chr1	245777638	245777880	peak_1471	459472	NM_018012	ENSG00000162849	KIF26B
chr17	39305627	39305869	peak_1472	306	NM_033188	HPRD:13946	KRTAP4-5
chr14	50100655	50100897	peak_1473	1172	NM_001083908	HPRD:12627	DNAAF2
chr15	31889999	31890241	peak_1474	57422	NM_130901	HPRD:12666	OTUD7A	SNORA18.3
chr7	68715570	68715812	peak_1475	346790	NR_108105		LOC100507468	U6.1148
chr1	14057473	14057715	peak_1476	-18282	NM_001007257	HPRD:03120	PRDM2	C1orf196;RP5-1177E19.2;SCARNA11.3
chr12	54357395	54357637	peak_1477	5024	NR_003716	ENSG00000228630	HOTAIR	ATF7;ATP5G2;CALCOCO1;GPR84;HOXC10;HOXC13;HOXC8;HOXC9;MIR196A2/AC012531.1;SMUG1;SNORD81.4
chr13	111364705	111364947	peak_1478	-144	NM_198217	HPRD:03337	ING1
chr1	224033068	224033310	peak_1479	485	NM_005426	HPRD:11803	TP53BP2
chr8	91113710	91113952	peak_1480	-18724	NM_004929	HPRD:00229	CALB1	DECR1
chr15	66789984	66790226	peak_1481	41	NM_006049	HPRD:16183	SNAPC5
chr8	67857355	67857597	peak_1482	17349	NM_001193502	ENSG00000261787	TCF24	AC011031.1;LRRC67
chr16	89753304	89753546	peak_1483	349	NM_052987	ENSG00000185324	CDK10	AC092143.1;AC092384.1;AC133919.6;C16orf7;DEF8;DPEP1;TUBB3;U6.1272
chr3	129295647	129295889	peak_1484	29814	NM_015103	HPRD:05046	PLXND1	GP9;MBD4;PLXND1;RHO;TMCC1;U6.1247
chr12	2741820	2742062	peak_1485	39445	NR_046579		CACNA1C-AS2	AC005841.1;C12orf32;CACNA1C-AS3;CACNA1C-AS4;DCP1B
chr14	64854541	64854783	peak_1486	-97	NM_005956	HPRD:01403	MTHFD1
chr18	75224286	75224528	peak_1487	262399	NM_001480		GALR1	SALL3
chr9	96003844	96004086	peak_1488	56753	NM_001282394	HPRD:06951	WNK2	U6.165
chr1	228225804	228226046	peak_1489	31202	NM_033131	HPRD:05897	WNT3A	ARF1;C1orf145;C1orf35;OBSCN-IT1;TRIM11;WNT3A
chr9	134187620	134187862	peak_1490	22660	NM_032728	HPRD:12972	PPAPDC3	FAM78A;POMT1;PPAPDC3;QRFP;RP11-544A12.8;RP11-83J21.3;TTF1
chr8	105278911	105279153	peak_1491	43469	NM_001282882		RIMS2	AP003471.3;DPYS;KB-1639H6.4;TM7SF4
chr12	120907456	120907698	peak_1492	-19	NM_003769	HPRD:09053	SRSF9
chr22	37703069	37703311	peak_1493	24695	NM_013385	HPRD:07354	CYTH4	AL022314.1;C22orf33;CTA-833B7.2;CYTH4;ELFN2;GGA1;IFT27;IL2RB;LGALS2;MFNG;RP1-151B14.6;RP5-1119A7.10;RP5-1170K4.7;RP5-1177I5.3
chr8	70856673	70856915	peak_1494	-109495	NM_030958	HPRD:15399	SLCO5A1	AC079089.1;AC091047.1;PRDM14;snoU13.75;U1.89
chr13	55631857	55632099	peak_1495	-116611	NR_049804	miRBase:MI0017874	MIR5007
chr8	95228511	95228753	peak_1496	899	NM_001144663	HPRD:04312	CDH17
chr8	54673654	54673896	peak_1497	81827	NM_213620	HPRD:10591	ATP6V1H	ATP6V1H;MRPL15;RGS20;TCEA1;U6.158
chr5	71812020	71812262	peak_1498	-8892	NM_152625	HPRD:18329	ZNF366	PTCD2
chr9	126596067	126596309	peak_1499	96229	NM_024820	HPRD:17221	DENND1A	LHX2;RP11-85O21.5
chr16	74330620	74330862	peak_1500	68	NM_002811	HPRD:01147	PSMD7
chr17	72563708	72563950	peak_1501	-17228	NM_152460	HPRD:08112	C17orf77	AC103809.1;CD300A;CD300C;CD300E;CD300LB;CD300LD;CD300LF;GPRC5C;GRIN2C;OTOP3;RAB37;SLC9A3R1
chr4	78275780	78276022	peak_1502	-157006	NM_006419	HPRD:05513	CXCL13	CXCL13;SHROOM3;U6.782
chr13	48611754	48611996	peak_1503	172	NM_018283	HPRD:14848	NUDT15
chr12	50560677	50560919	peak_1504	518	NM_001281731	HPRD:13963	CERS5
chr8	100592764	100593006	peak_1505	-43796	NR_030596	miRBase:MI0005541	MIR875	COX6C;MIR599;OSR2;RP11-402L5.1;SNX31
chr1	17050549	17050791	peak_1506	-4018	NR_026567	ENSG00000268869	ESPNP	PADI3
chr8	120937308	120937550	peak_1507	51534	NM_022783	HPRD:13137	DEPTOR	DEPTOR;DSCC1;TAF2
chr8	57055575	57055817	peak_1508	-29155	NM_005372	HPRD:01816	MOS	AC046176.1;MOS;PLAG1;AC046176.1;MOS;PLAG1;SDR16C5
chr16	3184872	3185114	peak_1509	-64	NM_004220	HPRD:12224	ZNF213
chr13	33142693	33142935	peak_1510	-17750	NM_015032	HPRD:05624	PDS5B	KL;N4BP2L1;N4BP2L2;RP11-298P3.4;RP11-37E23.5
chr19	32896429	32896671	peak_1511	-105	NR_046201	ENSG00000267213	LOC400684
chr18	70169599	70169841	peak_1512	42003	NM_182511	HPRD:15970	CBLN2	CBLN2
chr19	56879513	56879755	peak_1513	144	NR_033418	HPRD:15828	ZNF542P	AC024580.1;NLRP13;ZIM3;ZNF471;ZNF583;ZNF667
chr8	101363066	101363308	peak_1514	-14741	NM_001280539	HPRD:06176	RNF19A	KB-1615E4.2
chr7	104585524	104585766	peak_1515	-18553	NR_027374		LHFPL3-AS2	LHFPL3;ORC5;PMPCB;PUS7;RP11-325F22.3;SNORD112.8;U6.239
chr1	230407388	230407630	peak_1516	154165	NM_001258311	HPRD:10148	PGBD5
chr8	49195092	49195334	peak_1517	-268914	NR_105002	ENSG00000253608	LOC101929268	U6.1217
chr8	103684835	103685077	peak_1518	-16826	NM_005655	HPRD:03527	KLF10	KB-1980E6.3;ODF1;UBR5
chr5	43067017	43067259	peak_1519	13	NR_102752		LOC100506639	AC114947.1;C5orf28;C5orf39;CCL28;HMGCS1
chr8	98761588	98761830	peak_1520	-26100	NM_018407		LAPTM4B	AP002982.1;C8orf47;KB-1208A12.3;KB-1907C4.2;MTDH;U3.24;U7.118
chr1	234735831	234736073	peak_1521	9319	NM_182972	HPRD:17160	IRF2BP2	C1orf31;RP4-799P18.3;SNORA14B;TARBP1
chr10	30994296	30994538	peak_1522	13214	NR_036438	ENSG00000234814	SVILP1	MAP3K8
chr18	72208439	72208681	peak_1523	6868	NM_032649	HPRD:09883	CNDP1
chr16	70931831	70932073	peak_1524	-96891	NM_018052	HPRD:07660	VAC14	AC027281.1;CALB2;U6atac.25;VAC14
chr2	74347564	74347806	peak_1525	27354	NM_001035505	HPRD:14209	BOLA3	ACTG2;ALMS1;BOLA3;DCTN1;DGUOK;DOK1;DUSP11;EMX1;MOBKL1B;MTHFD2;RTKN;SLC4A5;STAMBP;TET3;TPRKB;U6.1096
chr2	129511766	129512008	peak_1526	-110287	NR_110278		LOC101927881
chr6	33290655	33290897	peak_1527	17	NM_001350	HPRD:04424	DAXX
chr1	205257389	205257631	peak_1528	32181	NM_001297613	HPRD:11040	TMCC2	AL583832.1;CDK18;DSTYK;KLHDC8A;MFSD4;MIR135B;NUAK2;NUCKS1;RAB7L1;RBBP5;RP11-383G10.5;RP11-576D8.2;TMCC2;U2.66
chr8	49610489	49610731	peak_1529	37260	NR_024605	HPRD:08565	EFCAB1	EFCAB1;SNAI2
chr18	61637461	61637703	peak_1530	319	NM_198833	HPRD:03412	SERPINB8
chr17	49230755	49230997	peak_1531	-21	NR_037149	ENSG00000011052	NME1-NME2
chr8	61591717	61591959	peak_1532	514	NM_017780	HPRD:10595	CHD7
chr8	102750513	102750755	peak_1533	52805	NM_032041	HPRD:09466	NCALD	KB-1107E3.1;NCALD;SNX31
chr18	78011763	78012005	peak_1534	-6487	NM_032510	HPRD:10138	PARD6G	ADNP2;TXNL4A
chr2	120501227	120501469	peak_1535	-15859	NM_002830	HPRD:01471	PTPN4	EPB41L5;TMEM177
chr8	95969117	95969359	peak_1536	-7623	NM_001135733	HPRD:09367	TP53INP1	C8orf38;INTS8;KB-1608C10.2;PLEKHF2;RP11-320N21.2;snoU13.246;U6.157
chr11	207372	207614	peak_1537	-18	NM_021932	HPRD:12373	RIC8A
chr12	6967680	6967922	peak_1538	6510	NM_003481	HPRD:03265	USP5
chr2	46717786	46718028	peak_1539	11203	NM_001145051	ENSG00000187600	TMEM247
chr12	31072004	31072246	peak_1540	-7713	NM_001080509	ENSG00000110900	TSPAN11	CAPRIN2
chr22	31139329	31139571	peak_1541	11906	NR_036171		MIR3200	DUSP18;MORC2;MORC2-AS1;OSBP2;PATZ1;RNF185;SLC35E4;TCN2;U6.52
chr8	69591256	69591498	peak_1542	-347651	NR_038877	ENSG00000248801	LOC286189	SULF1
chr8	84763979	84764221	peak_1543	-331353	NM_001100392	HPRD:11236	RALYL
chr8	101389575	101389817	peak_1544	-5295	NR_039681	miRBase:MI0016822	MIR4471	ANKRD46;FBXO43;KB-1615E4.2;PABPC1;RNF19A;SNX31;SPAG1;U6.1238
chr2	25497845	25498087	peak_1545	-22782	NM_153759	HPRD:04141	DNMT3A	AC012457.2;AC104699.1;ADCY3;CENPO;DTNB;ITSN2;MIR1301;POMC;SNORD14.1
chr7	73668643	73668885	peak_1546	24	NM_001278793	HPRD:02675	RFC2
chr8	100985849	100986091	peak_1547	-79728	NM_004374	HPRD:00494	COX6C	ANKRD46;COX6C;FBXO43;MIR1273;MIR599;OSR2;RGS22;U6.1238
chr18	48494223	48494465	peak_1548	-43	NM_018696	HPRD:16275	ELAC1
chr6	33138384	33138626	peak_1549	21740	NM_080680	HPRD:00376	COL11A2	B3GALT4;BRD2;COL11A2;CUTA;DAXX;HLA-DMA;HLA-DMB;HLA-DOB;HLA-DPA1;HLA-DPB1;KIFC1;MIR219-1;NCRNA00336;PFDN6;RPS18;SLC39A7;TAP1;TAP2/XXbac-BPG246D15.9;TAPBP;TNXB;ZBTB9
chr12	21639695	21639937	peak_1550	14787	NM_032941	HPRD:02762	RECQL	C12orf39;GYS2;LDHB;RP11-59N23.3
chr8	122300748	122300990	peak_1551	-350717	NR_002835		HAS2-AS1
chr11	118306963	118307205	peak_1552	-121	NM_005933	HPRD:01162	KMT2A
chr12	31226928	31227170	peak_1553	-268	NR_038927	ENSG00000245614	DDX11-AS1
chr16	70185961	70186203	peak_1554	-21846	NM_173619	HPRD:14587	CLEC18C	AARS;AC020763.1;COG4;DDX19B;EXOSC6;IL34;NQO1;SNORA62.7;SNORD111;VAC14
chr2	68448294	68448536	peak_1555	31236	NM_000945	HPRD:03195	PPP3R1	AC017083.2;C1D;CNRIP1;PPP3R1;RAB1A;WDR92
chr8	106445676	106445918	peak_1556	114650	NM_012082	HPRD:04737	ZFPM2	ZFPM2
chr6	157469793	157470035	peak_1557	275377	NM_018452	ENSG00000215712	TMEM242	RP1-137K2.2;SNORD28.1;snoU13.460;U6.1208
chr16	11945337	11945579	peak_1558	-16	NM_015659	HPRD:10897	RSL1D1
chr2	232650978	232651220	peak_1559	6	NM_001282952	HPRD:09889	COPS7B
chr2	198318568	198318810	peak_1560	458	NM_025147	HPRD:08582	COQ10B	ANKRD44;BOLL;CCDC150;HSPE1;MARS2;PGAP1;PLCL1;SNORA4.3;snR39B.3
chr11	3664102	3664344	peak_1561	-677	NM_053017	HPRD:12493	ART5
chr15	74988272	74988514	peak_1562	-7	NM_025083	HPRD:07954	EDC3
chr10	112222883	112223125	peak_1563	-34621	NM_004419	HPRD:04349	DUSP5	AL355512.1;RP11-313D6.3;RP11-525A16.1;SMNDC1
chr9	130890291	130890533	peak_1564	55	NM_001256335	HPRD:07458	PTGES2
chr11	67055851	67056093	peak_1565	-790	NM_207354	HPRD:17349	ANKRD13D
chr20	626197	626439	peak_1566	7696	NM_080725	HPRD:12747	SRXN1	C20orf54;CSNK2A1;DEFB128;NRSN2;SRXN1;TCF15
chr8	100246614	100246856	peak_1567	221241	NM_152564	HPRD:06379	VPS13B	CTD-2340D6.2;OSR2;RGS22;STK3
chr20	2633032	2633274	peak_1568	-25	NM_006392	HPRD:10119	NOP56
chr8	81266513	81266755	peak_1569	113010	NR_049894	miRBase:MI0019316	MIR5708	SNORA20.2;TPD52;U6.1271;ZBTB10
chr2	64486641	64486883	peak_1570	31227	NR_120420		LOC100507006	AC008074.3;AFTPH;SERTAD2
chr11	59436183	59436425	peak_1571	207	NM_152716	HPRD:08214	PATL1
chr15	50647291	50647533	peak_1572	193	NM_002041	HPRD:15975	GABPB1
chr10	126490306	126490548	peak_1573	73	NM_032182	HPRD:13783	FAM175B
chr1	166312511	166312753	peak_1574	-176674	NM_001017961	HPRD:18557	FAM78B	FAM78B;RP11-375H19.2;RXRG
chr1	174128591	174128833	peak_1575	160	NM_014857	HPRD:16464	RABGAP1L
chr8	101982724	101982966	peak_1576	-17222	NM_003406	HPRD:03183	YWHAZ	COX6C;NCALD;SNX31;U6.1238;ZNF706
chr17	36349920	36350162	peak_1577	-1392	NM_001001418	HPRD:17559	TBC1D3C	SOCS7
chr8	113056531	113056773	peak_1578	-599070	NR_031745	miRBase:MI0010487	MIR2053
chr11	47735154	47735396	peak_1579	1653	NM_024783	HPRD:08039	AGBL2
chr8	99889675	99889917	peak_1580	-51887	NM_006281	HPRD:05433	STK3	COX6C;OSR2;STK3;VPS13B
chr22	30661359	30661601	peak_1581	1349	NM_020530	HPRD:01300	OSM
chr6	166901697	166901939	peak_1582	21103	NR_031734		MIR1913	BRP44L;CCR6;RP1-167A14.2;RP11-514O12.2;SFT2D1;U6.418
chr1	175077921	175078163	peak_1583	41048	NM_022093	ENSG00000120332	TNN	TNN
chr20	35201572	35201814	peak_1584	-15	NR_109939		DLGAP4-AS1
chr3	12882973	12883215	peak_1585	-13	NM_000994	HPRD:17995	RPL32
chr18	77364302	77364544	peak_1586	-75378	NM_004715	HPRD:05377	CTDP1	AC068473.1;NFATC1;SALL3;TXNL4A
chr19	35645877	35646119	peak_1587	153	NM_001164605	HPRD:09448	FXYD5
chr22	41842551	41842793	peak_1588	355	NM_016272	HPRD:09583	TOB2
chr20	32582203	32582445	peak_1589	-151	NR_109886	ENSG00000228265	RALY-AS1
chr18	74548581	74548823	peak_1590	12586	NM_007345	HPRD:05301	ZNF236	U6.1067
chr4	3497634	3497876	peak_1591	11484	NM_001256896	HPRD:08744	DOK7	DOK7;LRPAP1;RP3-368B9.1
chr6	170615734	170615976	peak_1592	45	NM_032448	HPRD:11165	FAM120B	PSMB1
chr4	60124314	60124556	peak_1593	-2147884	NM_001553	HPRD:04183	IGFBP7
chr7	5013534	5013776	peak_1594	39	NR_015449	ENSG00000196204	RNF216P1	AC092171.4;KIAA0415;PAPOLB;RADIL;snoU13.244;WIPI2
chr2	66842478	66842720	peak_1595	41437	NR_110156		LOC100507073	AC092669.4/AC092669.1;MEIS1
chr8	127161032	127161274	peak_1596	-176587	NR_125421	ENSG00000244791	LOC101927657	U6.422
chr16	134773	135015	peak_1597	6725	NM_001015052	HPRD:06766	MPG	C16orf11;HBZ;LUC7L;Z69666.2
chr20	31057294	31057536	peak_1598	13970	NM_080616	HPRD:10728	NOL4L	ASXL1;RP11-410N8.3;TM9SF4
chr2	55817201	55817443	peak_1599	27538	NM_001122964	HPRD:13854	SMEK2	AC012358.1;AC012358.8;AC104781.1;CCDC104;CCDC88A;PNPT1;SMEK2;SNORA12.1;U6.948;U6.966
chr5	149380020	149380262	peak_1600	-28	NM_014983	ENSG00000113716	HMGXB3
chr8	128457512	128457754	peak_1601	29776	NM_001159542	ENSG00000212993	POU5F1B	MIR1204;MYC;POU5F1B;U4.57
chr8	63595058	63595300	peak_1602	-295241	NR_027378		UG0898H09
chr2	55241670	55241912	peak_1603	-4321	NM_007008	HPRD:07259	RTN4
chr8	55930036	55930278	peak_1604	-84860	NM_052898		XKR4
chr8	77412782	77413024	peak_1605	94014	NR_105006	ENSG00000254300	LINC01111	ZFHX4
chr18	77687621	77687863	peak_1606	23911	NM_025078	HPRD:11454	PQLC1	ADNP2;HSBP1L1;KCNG2;PQLC1;RBFA;TXNL4A
chr10	65801682	65801924	peak_1607	520680	NM_001001330	HPRD:16582	REEP3
chr11	63993490	63993732	peak_1608	115	NM_001160392	HPRD:17479	TRPT1
chr8	64474389	64474631	peak_1609	-207478	NR_038875	ENSG00000253734	LINC01289	RP11-32K4.1
chrX	24711804	24712046	peak_1610	-139	NM_016937	HPRD:02416	POLA1
chr20	33386125	33386367	peak_1611	27187	NM_014071	HPRD:05599	NCOA6	DYNLRB1;GSS;ITCH;MAP1LC3A;MIR499;NCOA6;PIGU;RP1-64K7.4;RP11-346K17.4;SNORD56.5;TP53INP2
chr18	77268985	77269227	peak_1612	108832	NM_001278673	HPRD:02729	NFATC1	AC068473.1;NFATC1
chr1	31354305	31354547	peak_1613	27054	NM_014654		SDC3	MATN1;RP1-65J11.5;RP5-1166H10.2;SDC3;SNORD103A;SNORD103B
chr2	58952822	58953064	peak_1614	205055	NR_033873	ENSG00000233723	LINC01122
chr1	224274051	224274293	peak_1615	-27617	NM_001136115	HPRD:12367	FBXO28	CAPN8;CNIH3;CNIH4;NVL;RP11-365O16.6;TP53BP2
chr21	10012757	10012999	peak_1616	-44284	NR_038328		TEKT4P2	U2.24
chr12	44195638	44195880	peak_1617	4419	NR_073473	HPRD:10174	TWF1	PUS7L;RP11-46I1.1;TMEM117
chr17	37910657	37910899	peak_1618	14558	NM_001242443	HPRD:03311	GRB7	CDK12;ERBB2;GSDMA;GSDMB;MED24;ORMDL3;PSMD3;STARD3
chr5	171094921	171095163	peak_1619	-117834	NM_001289970		SMIM23	C5orf50;CTB-78H18.1;FGF18
chr10	75504006	75504248	peak_1620	-4	NM_198597	HPRD:06217	SEC24C
chr12	50056830	50057072	peak_1621	39548	NR_052006	HPRD:11044	PRPF40B	AC073610.1;AQP2;AQP5;BCDIN3D;C1QL4;FAIM2;FAM186B;FMNL3;KCNH3;LMBR1L;MCRS1;MLL2;RP11-133N21.10;RP11-161H23.5;RP11-411N4.1;RP11-469H8.8;RP11-70F11.6;RP3-405J10.4;SPATS2;TMBIM6
chr14	77843535	77843777	peak_1622	-106	NM_001010860		SAMD15
chr6	149867119	149867361	peak_1623	-2	NM_139126	HPRD:07606	PPIL4
chr4	144105765	144106007	peak_1624	-184	NM_032557		USP38
chr12	32283184	32283426	peak_1625	23120	NM_001714	HPRD:03730	BICD1	C12orf35;DENND5B-AS1;METTL20;snoU13.182;snoU13.359
chr5	174905439	174905681	peak_1626	46	NM_022754	HPRD:18044	SFXN1	KIAA1191;U6.171
chr19	39368603	39368845	peak_1627	195	NM_198445	HPRD:13517	RINL	ACTN4;EID2B;FAM98C;FBXO27;GGN;PAK4;PSMD8;SIRT2;YIF1B
chr1	234539542	234539784	peak_1628	30234	NM_001012985	HPRD:18535	COA6	C1orf31;RP4-799P18.3;RP5-827C21.2;TARBP1
chr8	49636313	49636555	peak_1629	11436	NR_024605	HPRD:08565	EFCAB1	RP11-770E5.1
chr8	118917877	118918119	peak_1630	206060	NM_000127		EXT1	AC023590.1;EXT1
chr8	67952410	67952652	peak_1631	-11745	NM_001013626	HPRD:14573	PPP1R42	AC011031.1;CSPP1;SNHG6
chr1	234657649	234657891	peak_1632	9755	NR_038426	ENSG00000231768	LINC01354	C1orf31;SNORA14B;U8.14
chr4	184365675	184365917	peak_1633	7	NM_017632	HPRD:16683	CDKN2AIP
chr8	81228291	81228533	peak_1634	74788	NR_049894	miRBase:MI0019316	MIR5708
chr15	60591760	60592002	peak_1635	98304	NM_001136015	HPRD:01061	ANXA2	ANXA2;FOXB1;RORA
chr8	54795849	54796091	peak_1636	2538	NM_003702	HPRD:06225	RGS20	ATP6V1H;MRPL15;RGS20;TCEA1;U6.158
chr17	41561054	41561296	peak_1637	-159	NM_004941	HPRD:02672	DHX8
chr9	37395290	37395532	peak_1638	-27296	NM_012203	HPRD:05052	GRHPR	GRHPR;RP11-297B17.3;ZBTB5
chr18	74835505	74835747	peak_1639	9148	NM_001025101	HPRD:01158	MBP
chr21	10932919	10933161	peak_1640	57903	NM_199261	HPRD:05064	TPTE
chr12	28022659	28022901	peak_1641	89593	NM_020782	HPRD:17237	KLHL42	C12orf70;MANSC4;PTHLH;RP11-967K21.1;RP11-993B23.3
chr12	22656427	22656669	peak_1642	40932	NM_001286176	HPRD:11087	C2CD5	KIAA0528
chr16	89307297	89307539	peak_1643	23307	NM_182531	HPRD:08111	ZNF778	AC009113.2;C16orf85;CDK10;CDT1;FAM38A;PABPN1L;U6.1272
chr17	40683418	40683660	peak_1644	-4412	NM_000263	HPRD:02017	NAGLU	AC107993.1;ATP6V0A1;CCDC56;CNP;EZH1;KCNH4;PSMC3IP;PTRF;RAMP2;STAT5B;TUBG1;U7.28;ZNF385C
chr2	14112473	14112715	peak_1645	428488	NR_103814	ENSG00000230448	LINC00276	FAM84A
chr20	33193784	33194026	peak_1646	47404	NM_032514	HPRD:03144	MAP1LC3A	C20orf144;DYNLRB1;EDEM2;ITCH;MAP1LC3A;MMP24;NCOA6;PIGU;RP11-346K17.4;SNORD56.5;TP53INP2
chr10	105529277	105529519	peak_1647	22861	NR_038940		SH3PXD2A-AS1	NEURL;OBFC1;RP11-225H22.5;SFR1;SH3PXD2A;snoU13.164
chr8	66549720	66549962	peak_1648	-3389	NM_001286702	HPRD:16506	ARMC1
chr1	205312771	205313013	peak_1649	13236	NM_018203	HPRD:07696	KLHDC8A	AL583832.1;CDK18;CTSE;DSTYK;LEMD1;MFSD4;MIR135B;NFASC;NUAK2;NUCKS1;RAB7L1;RP11-383G10.5;RP11-576D8.2;SLC45A3;U6.452
chr6	97345794	97346036	peak_1650	-148	NM_014165	HPRD:10795	NDUFAF4
chr18	77197026	77197268	peak_1651	36873	NM_001278673	HPRD:02729	NFATC1	NFATC1;TXNL4A
chr6	149806596	149806838	peak_1652	-569	NM_207360		ZC3H12D
chr13	34116609	34116851	peak_1653	134242	NM_001243476	HPRD:11607	STARD13	KL;N4BP2L2;PDS5B;RFC3;RP11-37E23.5;STARD13;STARD13-AS2
chr14	103058252	103058494	peak_1654	-623	NM_015156	HPRD:09645	RCOR1
chr8	87384433	87384675	peak_1655	29560	NM_007013	HPRD:03811	WWP1	SLC7A13;WWP1
chr12	50364653	50364895	peak_1656	-1846	NM_001652		AQP6	ACCN2;AQP2;BCDIN3D;C12orf62;CERS5;FAIM2;FMNL3;GPD1;LARP4;LIMA1;RACGAP1;RP11-411N4.1;RP11-469H8.8;RP11-70F11.6;RP3-405J10.4;SMARCD1;TMBIM6
chr14	24711690	24711932	peak_1657	69	NM_012461	HPRD:16056	TINF2
chr4	155471421	155471663	peak_1658	43	NM_002669	HPRD:16181	PLRG1
chr2	133013358	133013600	peak_1659	1174	NR_031608	miRBase:MI0006336	MIR663B	GPR39;U6.1216
chr13	99912121	99912363	peak_1660	-1560	NM_001098200	HPRD:03621	GPR18	CLYBL;DOCK9;GPR183;MIR623
chr19	8645637	8645879	peak_1661	-3427	NM_012335	HPRD:03282	MYO1F
chr16	79890464	79890706	peak_1662	61439	NR_104661		LOC101928248	AC009159.1;DYNLRB2;MAF
chr8	55157381	55157623	peak_1663	109721	NM_014175		MRPL15	RGS20;RNU105C
chr2	109637400	109637642	peak_1664	-31693	NM_022336	HPRD:04974	EDAR	EDAR
chr8	101875208	101875450	peak_1665	87470	NM_001135702	HPRD:03183	YWHAZ	ANKRD46;PABPC1;RGS22;SNX31;U6.1238;YWHAZ;ZNF706
chr1	174209360	174209602	peak_1666	80929	NM_014857	HPRD:16464	RABGAP1L	CACYBP;U6.1182
chr9	103591635	103591877	peak_1667	-199275	NM_207299	HPRD:17906	LPPR1
chr17	21304687	21304929	peak_1668	-3640	NM_001194958		KCNJ18	DHRS7B;MAP2K3
chr11	65640965	65641207	peak_1669	-681	NM_016938	HPRD:05221	EFEMP2
chr19	16187215	16187457	peak_1670	201	NM_003290	HPRD:11734	TPM4
chr8	51050220	51050462	peak_1671	226002	NM_018967	HPRD:16373	SNTG1	SNTG1
chr9	96328747	96328989	peak_1672	-10041	NM_005392	HPRD:05071	PHF2	BARX1;PTPDC1;RP11-165J3.6;SUSD3;U6.165;ZNF484
chr1	142807292	142807534	peak_1673	-93808	NR_046228		ANKRD20A12P
chr12	7045297	7045539	peak_1674	-7785	NM_138425	HPRD:13609	C12orf57
chr8	59751297	59751539	peak_1675	-179014	NM_003580	HPRD:09117	NSMAF	NSMAF;SNORA51.5;U4.24
chr12	59031315	59031557	peak_1676	144062	NR_120452		LOC101927653	RP11-362K2.2
chr12	548012	548254	peak_1677	-21410	NM_173593	HPRD:12514	B4GALNT3	B4GALNT3;ERC1;RP11-283I3.1;RP11-598F7.5;SLC6A12;SLC6A13
chr11	67120748	67120990	peak_1678	198	NM_001256870		POLD4
chr5	65222115	65222357	peak_1679	-146	NM_001253701	HPRD:06090	ERBB2IP
chr7	44530173	44530415	peak_1680	91	NM_015332		NUDCD3
chr21	10937215	10937457	peak_1681	53607	NM_199261	HPRD:05064	TPTE
chr8	81902813	81903055	peak_1682	-115918	NM_001033723	ENSG00000164684	ZNF704	PAG1;PMP2;RP11-257P3.3;U11.2
chr21	45640190	45640432	peak_1683	20576	NM_001283050	HPRD:05757	ICOSLG	C21orf33;KRTAP10-1;PTTG1IP;PWP2;TRAPPC10;TSPEAR-AS1
chr6	18387425	18387667	peak_1684	-35	NM_182757	HPRD:17126	RNF144B	DEK;KIF13A;NHLRC1;U6.174
chr14	39901522	39901764	peak_1685	61	NM_203301		FBXO33
chr18	74855354	74855596	peak_1686	-10701	NM_001025100	HPRD:01158	MBP	U6.1067
chr2	201983028	201983270	peak_1687	-120	NM_001127183	HPRD:04671	CFLAR	AC005037.1;AC005037.3;ALS2CR12;BZW1;CASP10;CASP8;CFLAR-AS1;TMEM237;U6.273
chr12	51717788	51718030	peak_1688	73	NM_001290009	HPRD:05805	BIN2
chr10	87777603	87777845	peak_1689	246821	NR_029907		MIR346	GRID1;MIR346;WAPAL
chr8	49527442	49527684	peak_1690	-5400	NR_105004	ENSG00000253455	LOC101929217	RP11-770E5.1;SNAI2;U6.1217
chr1	10849970	10850212	peak_1691	6642	NM_017766	HPRD:07897	CASZ1
chr17	76126669	76126911	peak_1692	-69	NM_152468	HPRD:08387	TMC8
chr11	118747553	118747795	peak_1693	-6801	NM_001716		CXCR5	AP002954.3;ARCN1;ATP5L;DDX6;DPAGT1;FOXR1;H2AFX;HINFP;NLRX1;PHLDB1;RP11-110I1.11;RP11-110I1.12;RP11-770J1.4;TMEM25;TREH;UPK2
chr1	213253967	213254209	peak_1694	29513	NM_001287218	HPRD:10204	RPS6KC1	ANGEL2;BATF3;RPS6KC1;U6.718;VASH2
chr21	40631425	40631667	peak_1695	54166	NM_033656	HPRD:11683	BRWD1	BRWD1;HMGN1;LCA5L;PSMG1;snoU13.131
chr17	44242621	44242863	peak_1696	27424	NM_001193466	HPRD:11254	KANSL1
chr3	38474307	38474549	peak_1697	-21362	NM_001106	HPRD:04106	ACVR2B	SLC22A13;SLC22A14;VILL
chr2	174245923	174246165	peak_1698	26483	NM_031942	HPRD:09874	CDCA7	CDCA7;SP9
chr17	58552404	58552646	peak_1699	51076	NM_001282476	HPRD:05616	APPBP2	APPBP2;HEATR6;SMG8;USP32
chr8	124122169	124122411	peak_1700	37370	NM_001145088	HPRD:11319	TBC1D31	AC016405.1;FAM83A;FBXO32;RP11-539E17.4;RP11-557C18.3;snoU13.301;U3.50;U6.1113;WDR67;ZHX2
chr18	61397116	61397358	peak_1701	-23044	NM_001040147	HPRD:04524	SERPINB7	SERPINB10;SERPINB12;SERPINB5;SERPINB7
chr16	46953257	46953499	peak_1702	34276	NM_001142466	HPRD:06307	GPT2	ABCC12;GPT2;ITFG1;MYLK3;NETO2;snoU13.266;VPS35
chr18	62600506	62600748	peak_1703	-673337	NR_033983	ENSG00000266952	LOC400654
chr11	403741	403983	peak_1704	9645	NM_007183	HPRD:05711	PKP3
chr1	32645224	32645466	peak_1705	0	NM_175852	HPRD:09408	TXLNA
chr8	71470451	71470693	peak_1706	50122	NM_014294	HPRD:05545	TRAM1	AC120194.1;LACTB2;snoU13.75;TRAM1
chr12	50478945	50479187	peak_1707	83	NM_003076	HPRD:03438	SMARCD1
chr1	54973115	54973357	peak_1708	-40571	NM_015547	HPRD:07075	ACOT11	C1orf191;CDCP2;HEATR8;LRRC42;MRPL37;PARS2;RP11-67L3.2;SSBP3;TMEM59;TMEM61;TTC4
chr7	154161034	154161276	peak_1709	158858	NM_001936	HPRD:00525	DPP6
chr3	135914547	135914789	peak_1710	20	NM_018133	HPRD:08550	MSL2
chr12	57423394	57423636	peak_1711	-13171	NM_001178054	HPRD:08877	TAC3
chr8	82078032	82078274	peak_1712	-53850	NM_018440	HPRD:05772	PAG1	PAG1
chr2	201828120	201828362	peak_1713	183	NM_006190		ORC2
chr1	114354932	114355174	peak_1714	17	NM_018364	HPRD:08561	RSBN1
chrX	129044397	129044639	peak_1715	4421	NM_001166221	HPRD:06712	UTP14A	BCORL1;ELF4;XPNPEP2;ZDHHC9
chr18	74264575	74264817	peak_1716	24084	NR_015417	ENSG00000263812	LINC00908	U6.1067;ZNF236;ZNF516
chr12	6641472	6641714	peak_1717	-1978	NM_002046	HPRD:00713	GAPDH
chr9	130616574	130616816	peak_1718	357	NM_000118	HPRD:00565	ENG
chr9	36765827	36766069	peak_1719	57648	NR_039686	miRBase:MI0016827	MIR4475	GNE;GRHPR;MELK;RP11-344B23.2;ZBTB5
chr18	77698322	77698564	peak_1720	13210	NM_025078	HPRD:11454	PQLC1	ADNP2;HSBP1L1;KCNG2;RBFA;TXNL4A
chr17	48450410	48450652	peak_1721	31	NM_016504	HPRD:14750	MRPL27
chr7	61825288	61825530	peak_1722	939025	NR_003952	ENSG00000185037	ZNF733P
chr7	150144789	150145031	peak_1723	-3052	NM_175571	HPRD:13577	GIMAP8
chr1	156710952	156711194	peak_1724	-150	NM_024540	HPRD:14749	MRPL24
chr8	96584547	96584789	peak_1725	-303206	NM_177965	HPRD:14104	C8orf37
chr8	125643559	125643801	peak_1726	92337	NM_001278646	HPRD:03264	NDUFB9	MTSS1;NDUFB9;RP11-158K1.3;RP11-6D1.3;TMEM65;ZNF572
chr19	39926470	39926712	peak_1727	27	NM_001020	HPRD:04724	RPS16
chr15	92686938	92687180	peak_1728	-250081	NM_006011	HPRD:03969	ST8SIA2	RP11-24J19.1;ST8SIA2
chr2	65011578	65011820	peak_1729	79066	NR_110224		LOC101927438	AC007386.4;AFTPH;RAB1A;SERTAD2;SNORA74.1;snoU13.203;U6.1143;U6.1275
chr11	59578153	59578395	peak_1730	71	NM_017840	HPRD:14743	MRPL16
chr11	65729027	65729269	peak_1731	-12	NM_005146	HPRD:10440	SART1
chr19	2569216	2569458	peak_1732	93214	NM_015675	HPRD:05382	GADD45B	AES;C19orf35;DIRAS1;LMNB2;LSM7;MIR1227;OAZ1;PLEKHJ1;SLC39A3;TLE6;TMPRSS9;U6.1298;ZNF554;ZNF556;ZNF77
chr2	191878895	191879137	peak_1733	-40	NM_139266	HPRD:02777	STAT1
chr10	14794625	14794867	peak_1734	22150	NM_001282695	HPRD:12575	FAM107B	ACBD7;FAM107B;FAM171A1;FRMD4A;HSPA14;MEIG1;OLAH;RP11-7C6.1;SUV39H2
chr8	62094379	62094621	peak_1735	-106025	NM_173519	HPRD:14581	CLVS1	CHD7;RP11-787D18.1
chr3	128736196	128736438	peak_1736	15845	NM_024768	HPRD:08569	EFCC1	CNBP;GP9;ISY1;RAB43;RP11-723O4.2;SNORA24.2
chr15	30119071	30119313	peak_1737	-4486	NM_175610	HPRD:03002	TJP1	NDNL2
chr9	129485498	129485740	peak_1738	-81666	NM_014007	HPRD:08346	ZBTB43	AL356309.1;RALGPS1;SNORD116.4;ZBTB34;ZBTB43
chr12	6631959	6632201	peak_1739	-11491	NM_002046	HPRD:00713	GAPDH	ABC12-49244600F4.3;ACRBP;C12orf53;C12orf57;CD27;CD4;CD9;CHD4;COPS7A;GPR162;IFFO1;ING4;LPAR5;LTBR;MLF2;NCAPD2;NOP2;PLEKHG6;SCARNA11;TAPBPL;TNFRSF1A;U47924.25;VAMP1;VWF;ZNF384
chr8	121357596	121357838	peak_1740	-99921	NM_022045	HPRD:12068	MTBP
chr18	77557708	77557950	peak_1741	-65839	NM_012283	HPRD:12036	KCNG2	AC068473.1;ADNP2;HSBP1L1;KCNG2;NFATC1;PQLC1;RBFA
chr8	113144958	113145200	peak_1742	-510643	NR_031745	miRBase:MI0010487	MIR2053
chr8	146052819	146053061	peak_1743	37	NM_001282796	HPRD:01918	ZNF7
chr18	74175451	74175693	peak_1744	31574	NM_014643	ENSG00000101493	ZNF516	ZNF516
chr8	61065868	61066110	peak_1745	127965	NM_004056		CA8
chr18	71935062	71935304	peak_1746	24068	NM_001190807	HPRD:08941	CYB5A	CNDP1;CYB5A
chr3	131221753	131221995	peak_1747	-14	NM_007208	HPRD:06175	MRPL3
chr4	3389606	3389848	peak_1748	18003	NM_198227	HPRD:03943	RGS12	HTT-AS1;RGS12;RNU7-33P;RP3-368B9.1
chr18	77918102	77918344	peak_1749	12416	NR_028340	ENSG00000267270	PARD6G-AS1	ADNP2;HSBP1L1;KCNG2;PQLC1;RBFA;TXNL4A
chr18	74502132	74502374	peak_1750	31998	NR_040024	ENSG00000264278	LOC100131655
chr11	116643641	116643883	peak_1751	-48	NM_032725	HPRD:11307	BUD13
chr1	142618740	142618982	peak_1752	94744	NR_046228		ANKRD20A12P
chr7	152564290	152564532	peak_1753	107577	NM_001040135	HPRD:12489	ACTR3B	ACTR3B
chr19	50275791	50276033	peak_1754	5732	NM_130787	HPRD:03016	AP2A1
chr17	37055093	37055335	peak_1755	-16018	NR_106837		MIR6779	AC091178.1;ARL5C;C17orf96;C17orf98;CACNB1;CISD3;CWC25;FBXO47;PCGF2;PIP4K2B;PSMB3
chr12	57609848	57610090	peak_1756	-609	NM_007224	HPRD:06866	NXPH4
chr16	81735316	81735558	peak_1757	36478	NR_045112		LOC100129617	BCMO1;CMIP;GAN;PKD1L2
chr12	658710	658952	peak_1758	60748	NM_001294345	HPRD:09530	NINJ2	B4GALNT3;ERC1;WNK1
chr22	42924865	42925107	peak_1759	-9157	NM_015703		RRP7A	ATP5L2;CYB5R3;CYP2D6;NAGA;NDUFA6;NFAM1;RP1-222E13.10;TCF20
chr18	73605905	73606147	peak_1760	-228927	NR_040034	ENSG00000263547	LOC339298
chr9	102581737	102581979	peak_1761	313	NR_109802	ENSG00000237461	LOC101928438
chr22	29739188	29739430	peak_1762	-10053	NR_037426		MIR3653	AC000035.3;AC003681.1;C22orf31;CTA-984G1.5;GAS2L1;RASL10A;THOC5
chr2	33701562	33701804	peak_1763	362	NM_001139488	HPRD:15213	RASGRP3	AC020594.5;FAM98A;MEMO1;MIR558;RASGRP3;TTC27
chr7	101376950	101377192	peak_1764	-82113	NM_001202545	HPRD:00295	CUX1	C7orf52;CUX1;SH2B2;SNORA48.12;CUX1;MIR548O;SH2B2;SNORA48.12
chr17	42840701	42840943	peak_1765	4254	NM_002390	HPRD:01114	ADAM11	AC015936.3;ACBD4;C17orf104;C1QL1;CCDC43;EFTUD2;FMNL1;GJC1;GPATCH8;HIGD1B;ITGA2B;KIF18B
chr12	58239448	58239690	peak_1766	1178	NM_005730	HPRD:12281	CTDSP2
chr17	79091788	79092030	peak_1767	7264	NR_030394		MIR657	AATK-AS1;AC127496.1;ENDOV;RPTOR;TMEM105
chr9	35096522	35096764	peak_1768	-45	NM_152850	HPRD:15134	PIGO
chr1	32687855	32688097	peak_1769	5	NM_003757	HPRD:04884	EIF3I
chr12	52513500	52513742	peak_1770	26268	NR_120440		OR7E47P	AC021066.1;ACVRL1;GRASP;IGFBP6;KRT18;KRT7;KRT71;KRT78;KRT80;KRT82;KRT83;KRT84;KRT86;NR4A1;SOAT2;U6.540
chr21	47343240	47343482	peak_1771	-49523	NR_109931		LOC101928796	AL592528.1;AP001469.5;AP001475.1;BX322559.3;COL18A1;COL6A1;KRTAP12-1;NCRNA00334;PCBP3;TSPEAR-AS1
chr3	31831044	31831286	peak_1772	85460	NR_049771	ENSG00000232490	OSBPL10-AS1	GADL1;OSBPL10-AS1;STT3B
chr8	57069869	57070111	peak_1773	-43449	NM_005372	HPRD:01816	MOS	AC046176.1;MOS;PLAG1;SDR16C5
chr9	36699002	36699244	peak_1774	124473	NR_039686	miRBase:MI0016827	MIR4475	GLIPR2;GNE;RP11-344B23.2;RP11-84P7.2
chr18	73765878	73766120	peak_1775	-68954	NR_040034	ENSG00000263547	LOC339298	C18orf62
chr8	54401146	54401388	peak_1776	-237010	NM_001282904	HPRD:01309	OPRK1	AC016113.1;ATP6V1H;OPRK1;RGS20;RNU105C;RP11-162D9.3
chr1	181074021	181074263	peak_1777	16504	NM_016545	HPRD:06210	IER5	ACBD6;AL162431.1;IER5;KIAA1614;MR1
chr12	13726107	13726349	peak_1778	-196549	NR_036555	HPRD:08166	C12orf36
chr4	10462904	10463146	peak_1779	-3993	NM_053042	HPRD:13889	ZNF518B	HS3ST1
chr7	101771461	101771703	peak_1780	-156771	NM_020979		SH2B2	CUX1;SH2B2;SNORA48.12
chr8	103993937	103994179	peak_1781	-39190	NM_001695	HPRD:04371	ATP6V1C1	ATP6V1C1;AZIN1;KB-1507C5.2;RP11-318M2.3
chr14	106065667	106065909	peak_1782	-21665	NR_107038		MIR8071-1	TEX22
chr12	89800724	89800966	peak_1783	-54209	NM_022652	HPRD:04124	DUSP6	DUSP6;GALNT4
chr8	74770226	74770468	peak_1784	20798	NM_001001481	HPRD:07724	UBE2W	LY96;STAU2;TCEB1;UBE2W
chr16	70458678	70458920	peak_1785	14192	NM_006927	HPRD:06220	ST3GAL2	AARS;COG4;DDX19B;SNORD111
chr13	77566057	77566299	peak_1786	119	NM_006493		CLN5
chr19	17353443	17353685	peak_1787	2587	NM_005234	HPRD:00583	NR2F6	BST2;CPAMD8;DDA1;HAUS8;MRPL34;MYO9B;NXNL1;PLVAP
chr8	124247799	124248041	peak_1788	5718	NM_032847	HPRD:08605	C8orf76	ATAD2;C8orf76;CTD-2552K11.2;FAM83A;FAM91A1;FBXO32;RP11-539E17.4;RP11-557C18.3;snoU13.65;U3.50;U6.1113;U6.878;ZHX1;ZHX2
chr16	70955914	70956156	peak_1789	-120974	NM_018052	HPRD:07660	VAC14
chr20	34325394	34325636	peak_1790	4743	NM_184234	HPRD:09201	RBM39	C20orf152;C20orf24;GDF5;PHF20;RBM12/CPNE1;ROMO1;RP3-477O4.14;U4.23;U6.1181;U6.564
chr1	146548719	146548961	peak_1791	7463	NR_121645		RNVU1-8	PRKAB2
chr17	40729691	40729933	peak_1792	37	NM_016556	HPRD:16362	PSMC3IP
chr8	82792853	82793095	peak_1793	-38453	NM_152837	HPRD:15411	SNX16	CHMP4C;IMPA1;RP11-257P3.3;SNX16
chr8	48646125	48646367	peak_1794	4480	NM_005195		CEBPD
chr8	49984506	49984748	peak_1795	-273	NM_001007176	HPRD:16670	C8orf22
chr1	193306446	193306688	peak_1796	32692	NR_125789		LINC01031	B3GALT2;CDC73;MIR1278;snoU109.3
chr4	80725180	80725422	peak_1797	-23324	NR_026555	HPRD:17035	PCAT4	ANTXR2;RP11-610O8.1;SNORA75.7
chr6	33712855	33713097	peak_1798	1786	NM_001142883	HPRD:07381	IP6K3
chr6	27834647	27834889	peak_1799	591	NM_005322	HPRD:00821	HIST1H1B
chr19	18392237	18392479	peak_1800	108	NM_005354	HPRD:01304	JUND
chr9	99179599	99179841	peak_1801	949	NM_153695	HPRD:18330	ZNF367
chr2	175186020	175186262	peak_1802	-4614	NR_038897	ENSG00000231453	LINC01305	OLA1;WIPF1
chr8	101503770	101504012	peak_1803	68048	NM_001270378	HPRD:14103	ANKRD46
chr13	31191879	31192121	peak_1804	170	NM_005800	HPRD:09833	USPL1
chr17	1627763	1628005	peak_1805	50	NM_001163811	HPRD:08748	WDR81	AC006435.1;DPH1;MNT;MYO1C;PITPNA;SCARF1;SERPINF2;SLC43A2;SMYD4;SNORD91B;snoU13.320;YWHAE
chr12	12870430	12870672	peak_1806	347	NM_004064	HPRD:02867	CDKN1B
chr20	32880001	32880243	peak_1807	11093	NM_000687	HPRD:01621	AHCY
chr15	101792330	101792572	peak_1808	-314	NM_014918	HPRD:10493	CHSY1
chrY	9987419	9987661	peak_1809	239133	NR_001540	ENSG00000239225	TTTY23
chr17	60005113	60005355	peak_1810	143	NR_026641	HPRD:11137	INTS2
chr18	77128741	77128983	peak_1811	-26910	NM_172390	HPRD:02729	NFATC1	HSBP1L1;NFATC1
chr10	74108308	74108550	peak_1812	6478	NM_017626	HPRD:07086	DNAJB12	AL513185.1;ANAPC16;DDIT4;MICU1;NUDT13;OIT3;RP11-167P22.3;SNORA36.1;SPOCK2;U6.381
chr1	4331351	4331593	peak_1813	-140639	NR_027088	ENSG00000235054	LOC284661
chr8	112482858	112483100	peak_1814	-234547	NR_125418		LOC101927487
chr2	65779819	65780061	peak_1815	-120284	NM_181784	HPRD:18100	SPRED2	AC007386.4;RAB1A;SNORA74.1;SPRED2
chr1	155214479	155214721	peak_1816	53	NM_001005741	HPRD:06973	GBA	ADAR;EFNA1;FDPS;KRTCAP2;MIR555;MTX1;PKLR;RP11-29H23.1;RUSC1;SLC50A1;SNORA42;snoU13.255;TRIM46
chr18	13464872	13465114	peak_1817	5047	NR_049822		MIR5190	C18orf1;C18orf19
chr19	54663112	54663354	peak_1818	248	NM_024316		LENG1
chr1	37647083	37647325	peak_1819	20040	NR_036217	miRBase:MI0015863	MIR4255	GRIK3;RP4-614N24.1
chr10	31014394	31014636	peak_1820	33312	NR_036438	ENSG00000234814	SVILP1	MAP3K8;ZNF438
chr2	231044478	231044720	peak_1821	40228	NM_004510	HPRD:06832	SP110	AC009973.1;AC093171.1;CAB39;SLC16A14;U6.65
chr19	54712731	54712973	peak_1822	8126	NM_001013	HPRD:04696	RPS9	AC008746.3;AC012314.8;KIR2DL3;LENG1;LENG8;LILRA4;LILRB2;LILRB3;RDH13;TMC4;TMEM86B;TTYH1
chr1	164071049	164071291	peak_1823	-457427	NM_001204961	HPRD:08889	PBX1
chr8	119069997	119070239	peak_1824	53940	NM_000127		EXT1	AC023590.1;EXT1
chr12	108056101	108056343	peak_1825	-23368	NM_007062	HPRD:11464	PWP1	FICD;PWP1;SNORD74.3
chr8	68855553	68855795	peak_1826	-8929	NM_024870		PREX2	AC022861.1;C8orf34
chr17	40976194	40976436	peak_1827	-5	NM_003766	HPRD:05087	BECN1	AARSD1;AOC2;CCDC56;EZH1;PSMC3IP;PTRF;RAMP2;TUBG1;U6.1051;U7.28;WNK4
chr4	75858598	75858840	peak_1828	434	NM_015393	HPRD:08529	PARM1
chr12	6664455	6664697	peak_1829	673	NM_080730	HPRD:09988	IFFO1
chr2	43202594	43202836	peak_1830	63967	NR_110585		LOC102723854	PLEKHH2;U6.1250;U6.575
chr16	89072228	89072470	peak_1831	-28845	NM_005187	HPRD:04847	CBFA2T3	AC092384.1;ACSF3;C16orf85;CBFA2T3;CDT1;FAM38A;GALNS;MVD;PABPN1L
chr11	63975294	63975536	peak_1832	1263	NM_178443	HPRD:07440	FERMT3	AP003774.1;AP003774.7;BAD;C11orf84;CCDC88B;CDCA5;DNAJC4;GPR137;KCNK4;MACROD1;MIR1237;NAA40;PLCB3;RP11-21A7A.3;STIP1;TAF6L;TRMT112
chr15	76196071	76196313	peak_1833	-8	NR_037623	HPRD:16437	FBXO22
chr1	220382057	220382299	peak_1834	-8160	NR_002994		SNORA36B	AC096644.1;RAB3GAP2;SLC30A10;snoU13.249
chr18	77515976	77516218	peak_1835	74667	NM_001202504	HPRD:05377	CTDP1	ADNP2;HSBP1L1;KCNG2;PQLC1;TXNL4A
chr5	149877155	149877397	peak_1836	-64	NM_001301063	HPRD:02912	NDST1	C5orf62;CTB-140J7.2;DCTN4;GPX3;RPS14;snoU13.437;TCOF1
chr8	123900099	123900341	peak_1837	106319	NM_014943	HPRD:16458	ZHX2	AC016405.1;FAM83A;KLHL38;RP11-539E17.4;RP11-557C18.3;snoU13.301;WDR67;ZHX2
chr15	77326603	77326845	peak_1838	36846	NM_001168412	HPRD:15512	TSPAN3	PSTPIP1;SCAPER;TSPAN3
chr10	46997653	46997895	peak_1839	4228	NM_014696		GPRIN2
chr8	96106221	96106463	peak_1840	-21118	NR_037484	miRBase:MI0016426	MIR3150B	INTS8;KB-1907C4.2;PLEKHF2;U6.157
chr8	26318890	26319132	peak_1841	52472	NM_007257	ENSG00000240694	PNMA2	ADRA1A;BNIP3L;DPYSL2;PPP2R2A
chr8	72716971	72717213	peak_1842	-38266	NR_033652	ENSG00000235531	LOC100132891	AC104012.1;MSC
chr2	53826784	53827026	peak_1843	-168024	NM_001008708	HPRD:17418	CHAC2	SCARNA16.1;U6.707
chr8	124722090	124722332	peak_1844	27436	NM_004306	HPRD:03984	ANXA13	ANXA13;ATAD2;CTD-2552K11.2;FAM83A;FAM91A1;FBXO32;KLHL38;NDUFB9;U6.1113
chr22	22707038	22707280	peak_1845	54696	NR_027293	HPRD:14302	BMS1P20	LL22NC03-63E9.3;snoU13.380;VPREB1
chr8	81482745	81482987	peak_1846	84418	NM_023929	HPRD:15689	ZBTB10	U6.1271
chr19	9938483	9938725	peak_1847	36	NM_024292	HPRD:06028	UBL5
chr5	156919806	156920048	peak_1848	32900	NM_001099287	ENSG00000172548	NIPAL4	AC008676.1;AC010609.1;ADAM19;CTB-47B11.3;NIPAL4
chr10	72163774	72164016	peak_1849	34	NM_004096	HPRD:03747	EIF4EBP2
chr11	75581954	75582196	peak_1850	55863	NM_003369		UVRAG	DGAT2;GDPD5;MOGAT2;RP11-535A19.1;SNORD15B;WNT11
chr17	36823220	36823462	peak_1851	7846	NM_001130677	ENSG00000179294	C17orf96	AC091178.1;ARHGAP23;C17orf98;CACNB1;CISD3;CWC25;MLLT6;PCGF2;PIP4K2B;PSMB3;SOCS7;SRCIN1
chr17	7738374	7738616	peak_1852	-4740	NM_001080424	ENSG00000132510	KDM6B	ACAP1;ALOX15B;CHD3;EFNB3;GUCY2D;KCNAB3;KCTD11;NEURL4;PER1;PLSCR3;SCARNA21;SLC2A4;SLC35G6;SNORA48;snoU13.190;snoU13.445;SPEM1;TMEM88;U8.4;WRAP53
chr17	80399550	80399792	peak_1853	7931	NM_001193655	HPRD:14630	C17orf62
chr11	65655818	65656060	peak_1854	71	NM_198897	HPRD:08492	FIBP
chr4	38051260	38051502	peak_1855	-60421	NM_001253913	HPRD:18161	TBC1D1	AC098680.1;FAM114A1;KLF3;PGM2;RELL1;RP11-360F5.1;RP11-36B15.1;TBC1D1;TLR1/TLR6;TLR10
chr8	13137526	13137768	peak_1856	-146838	NM_006094	HPRD:05035	DLC1	RP11-10C8.2
chr8	81209295	81209537	peak_1857	55792	NR_049894	miRBase:MI0019316	MIR5708	HEY1;MRPS28;PAG1;RNU7-85P;SNORA20.2;TPD52;U2.45;U6.1271
chr22	45832860	45833102	peak_1858	23409	NM_015653	HPRD:11493	RIBC2	CTA-941F9.9;FAM118A;FBLN1;KIAA0930;MIR1249;NUP50;RP6-109B7.4;SMC1B;UPK3A;WNT7B
chr18	77673511	77673753	peak_1859	38021	NM_025078	HPRD:11454	PQLC1	AC068473.1;ADNP2;HSBP1L1;KCNG2;PQLC1;TXNL4A
chr4	2813843	2814085	peak_1860	18	NM_001145855	HPRD:03657	SH3BP2	ADD1;HTT-AS1;RP11-478C1.7;TNIP2;U6.19
chr22	50683361	50683603	peak_1861	-82	NM_020461	HPRD:15589	TUBGCP6
chr1	17764966	17765208	peak_1862	-28	NM_001136204	HPRD:18171	RCC2
chr1	212368640	212368882	peak_1863	-90118	NM_006243	HPRD:03384	PPP2R5A	BATF3;INTS7;NEK2;SNORA26.1;TMEM206
chr1	27070617	27070859	peak_1864	-43716	NM_017837	HPRD:07912	PIGV	ARID1A;DHDDS;HMGN2;MIR1976;NUDC;PIGV;RP1-50O24.6;RP3-476K8.3;RPS6KA1;SFN
chr8	124831591	124831833	peak_1865	-32515	NM_001039112	ENSG00000214814	FER1L6	FAM91A1;RP11-959I15.4;TMEM65;U6.435
chr18	77613326	77613568	peak_1866	-10221	NM_012283	HPRD:12036	KCNG2	ADNP2;HSBP1L1;NFATC1;PQLC1;RBFA;TXNL4A
chr12	691084	691326	peak_1867	28374	NM_001294345	HPRD:09530	NINJ2
chr8	70939783	70940025	peak_1868	43658	NM_024504	HPRD:11457	PRDM14	AC079089.1;AC091047.1;PRDM14;snoU13.75;U1.89
chr8	100215074	100215316	peak_1869	189701	NM_152564	HPRD:06379	VPS13B	MIR599;OSR2;VPS13B
chr8	74884079	74884321	peak_1870	-57	NM_001204861	HPRD:02875	TCEB1
chr1	160001690	160001932	peak_1871	-28	NM_145167	HPRD:15133	PIGM
chr7	3762016	3762258	peak_1872	-407180	NM_001079653	HPRD:07388	SDK1	AC011284.3;AC069286.1;SDK1;AC011284.3;SDK1
chr1	98831860	98832102	peak_1873	155714	NR_046088	ENSG00000226053	LOC729987
chr12	71944228	71944470	peak_1874	110799	NM_001277226	HPRD:05979	LGR5	SNORA17.1;TBC1D15;TRHDE
chr6	41835166	41835408	peak_1875	4088	NM_001286554	HPRD:10075	USP49	CCND3;FRS3;GUCA1A;GUCA1B;MDFI;MED20;PGC;PRICKLE4;SNORA8.1;U6.498;USP49
chr1	234868802	234869044	peak_1876	9134	NR_038856	ENSG00000227630	LINC01132	U8.14
chr18	73382767	73383009	peak_1877	-243299	NM_001037331		SMIM21
chr14	54955523	54955765	peak_1878	100	NM_004124	ENSG00000197045	GMFB
chr5	177543644	177543886	peak_1879	3209	NM_015111	ENSG00000145911	N4BP3
chr8	52926097	52926339	peak_1880	-114472	NM_001286783	HPRD:08313	PCMTD1	PCMTD1
chr8	48811969	48812211	peak_1881	60653	NM_006904	HPRD:02941	PRKDC	PRKDC;UBE2V2
chr1	211432491	211432733	peak_1882	-96	NM_001136223	HPRD:08338	RCOR3
chr2	103119025	103119267	peak_1883	29384	NM_001011552	HPRD:15973	SLC9A4	AC005035.1;IL18RAP;MFSD9;SLC9A2;SLC9A4
chr1	46769239	46769481	peak_1884	75	NM_006004	HPRD:15629	UQCRH
chr14	105143652	105143894	peak_1885	313	NR_039860	miRBase:MI0017344	MIR4710
chr19	52074362	52074604	peak_1886	-48	NM_007147	HPRD:03088	ZNF175
chr8	107607461	107607703	peak_1887	-62454	NM_181354	HPRD:16126	OXR1	OXR1
chr6	36142852	36143094	peak_1888	-21577	NM_015695	HPRD:16565	BRPF3	BRPF3;C6orf89;MAPK13;PI16;PNPLA1;RAB44;SLC26A8
chr16	67578819	67579061	peak_1889	7575	NM_001193524	HPRD:08586	FAM65A	AC009095.4;AC040160.1;AC040162.1;ACD;AGRP;ATP6V0D1;C16orf48;CENPT;EDC4;ELMO3;FAM96B;GFOD2;HSD11B2;KCTD19;LCAT;NFATC3;PLEKHG4;PSKH1;RLTPR;SLC7A6OS;U1.99;ZDHHC1
chr5	149588651	149588893	peak_1890	19252	NM_014228	HPRD:09371	SLC6A7	C5orf62;CAMK2A;CDX1;CSF1R;HMGXB3;PDE6A;PDGFRB;RPS14;SLC6A7;TCOF1
chr2	54936189	54936431	peak_1891	-15839	NM_001039753	ENSG00000214595	EML6	AC012358.1;AC104781.1;RNU7-81P;SPTBN1;TSPYL6;U7.121
chr16	69599640	69599882	peak_1892	10	NR_031719	miRBase:MI0007259	MIR1538
chr8	68464678	68464920	peak_1893	193821	NM_020361	HPRD:09891	CPA6	RP11-396J6.1
chr8	107227674	107227916	peak_1894	-54611	NM_018002	HPRD:16126	OXR1	OXR1;RP11-778D12.2
chr14	24740757	24740999	peak_1895	-45	NM_182836	HPRD:03547	RABGGTA
chr3	176936349	176936591	peak_1896	-21422	NM_024665	HPRD:15476	TBL1XR1	SNORA18.1
chr17	20818431	20818673	peak_1897	-19099	NM_001004306	HPRD:17572	CCDC144NL
chr20	15156407	15156649	peak_1898	-20976	NM_001033087	HPRD:16640	MACROD2	AL121584.1;RP5-974N19.1
chr8	96835879	96836121	peak_1899	124576	NR_036611		LOC100500773	GDF6
chr2	118875613	118875855	peak_1900	29684	NM_016133	HPRD:16361	INSIG2	AC009303.1
chr12	27990473	27990715	peak_1901	57407	NM_020782	HPRD:17237	KLHL42	C12orf70;CCDC91;KLHDC5;MANSC4;PPFIBP1;PTHLH;RP11-165P7.1;RP11-967K21.1;RP11-993B23.3
chr1	205180294	205180536	peak_1902	312	NM_015375	HPRD:11495	DSTYK
chr19	54960091	54960333	peak_1903	-128	NM_052925	HPRD:11226	LENG8
chr6	157505420	157505662	peak_1904	239750	NM_018452	ENSG00000215712	TMEM242	ARID1B;RP1-137K2.2;SNORD28.1;snoU13.460;SYNJ2
chr8	61844386	61844628	peak_1905	35800	NR_034003		LOC100130298	AC023102.1;CHD7;CLVS1;RP11-91I20.4
chr22	24944895	24945137	peak_1906	6259	NM_001284254	HPRD:12796	GUCD1	ADORA2A;AP000355.2;C22orf36;C22orf45
chr9	66837190	66837432	peak_1907	-85656	NR_121570		LOC101928381
chr8	99237027	99237269	peak_1908	69473	NM_024759		NIPAL2	NIPAL2;U6.1186
chrX	153193723	153193965	peak_1909	-2130	NM_001666	HPRD:02063	ARHGAP4	AVPR2;BCAP31;FAM58A;HCFC1-AS1;IKBKG;IRAK1;LAGE3;PDZD4;PLXNB3;RPL10;SRPK3;U52112.12
chr15	51402552	51402794	peak_1910	-5200	NM_207381	HPRD:13452	TNFAIP8L3	CYP19A1;USP50
chr2	118845827	118846069	peak_1911	-102	NM_016133	HPRD:16361	INSIG2
chr6	345354	345596	peak_1912	-46264	NM_001195286	HPRD:03543	IRF4	AL035696.1;IRF4
chr2	74562462	74562704	peak_1913	7951	NM_133478	HPRD:08420	SLC4A5	AC073263.1;ACTG2;BOLA3;C2orf81;DCTN1;DOK1;DQX1;MOBKL1B;MTHFD2;RTKN;STAMBP;TTC31;WBP1
chr6	72266077	72266319	peak_1914	135468	NR_121615		LOC102724000	MIR30A
chr22	17700190	17700432	peak_1915	164	NM_001282226	HPRD:10462	CECR1	CECR1;CECR2;CECR6
chr12	108959875	108960117	peak_1916	4757	NM_014301	HPRD:14828	ISCU	ALKBH2;CORO1C;FICD;RP11-689B22.2;SNORA40.9;SSH1;TMEM119;U6.256;U7.16;UNG
chr8	126103687	126103929	peak_1917	253	NM_014846	HPRD:13786	KIAA0196
chr20	2854228	2854470	peak_1918	207	NM_080840	HPRD:01476	PTPRA	AL035460.2;CPXM1;DDRGK1;EBF4;GNRH2;NOP56;RP5-1187M17.10;RP5-860F19.6/C20orf141;SNORD57.1;U6.253;VPS16
chr22	22723714	22723956	peak_1919	71372	NR_027293	HPRD:14302	BMS1P20	snoU13.380;VPREB1
chr8	47253902	47254144	peak_1920	-498485	NR_027013	ENSG00000253314	LINC00293
chr7	5625400	5625642	peak_1921	-6915	NM_003088	HPRD:04068	FSCN1	AC073343.1;AC079742.4;AC093620.5;FBXL18;KIAA0415;MIR589;TNRC18;WIPI2
chr8	66530282	66530524	peak_1922	16049	NM_018120	HPRD:16506	ARMC1	CTD-3025N20.2;DNAJC5B;MTFR1;PDE7A;RRS1
chr8	71040977	71041219	peak_1923	-57536	NM_024504	HPRD:11457	PRDM14	AC079089.1;AC091047.1;LACTB2;RP11-102F4.2;snoU13.75;U1.89
chr14	93673349	93673591	peak_1924	-11	NM_032490	HPRD:16608	C14orf142	ASB2;BTBD7;CHGA;COX8C;IFI27L2;ITPK1;MOAP1
chr18	76913830	76914072	peak_1925	84554	NM_198531	HPRD:16528	ATP9B
chr2	78168297	78168539	peak_1926	13734	NR_024342		SNAR-H
chr12	120575588	120575830	peak_1927	17594	NR_039719		MIR4498	CCDC64;GCN1L1;PXN;RNU4-2;RPLP0;SIRT4;snoU13.376;GCN1L1;MSI1;PLA2G1B;PXN;RAB35;RP11-18C24.6;RPLP0;SIRT4
chr8	53626948	53627190	peak_1928	-43	NM_001083617	HPRD:06019	RB1CC1	ATP6V1H;FAM150A
chr9	137760339	137760581	peak_1929	4004	NR_103451		LOC101448202	COL5A1;FCN1;PAEP
chr11	3078589	3078831	peak_1930	-29	NM_139273	HPRD:00464	CARS
chr16	57506335	57506577	peak_1931	9905	NM_032940	HPRD:15945	POLR2C
chr8	71316090	71316332	peak_1932	-191	NM_006540	HPRD:09066	NCOA2
chr2	74259695	74259937	peak_1933	46285	NM_001287491	ENSG00000187605	TET3	AC073263.1;ACTG2;BOLA3;C2orf81;DCTN1;DGUOK;DUSP11;MOBKL1B;MTHFD2;RTKN;STAMBP;TET3
chr8	90885361	90885603	peak_1934	-28614	NM_004337	HPRD:06853	OSGIN2	DECR1;U6.673
chr1	202143583	202143825	peak_1935	6525	NR_002930	ENSG00000243323	PTPRVP	KDM5B;LGR6;LMOD1;TIMM17A
chr18	67699281	67699523	peak_1936	-75170	NM_006566	HPRD:09252	CD226	CD226;RTTN
chr12	3241955	3242197	peak_1937	55555	NM_006675	HPRD:14823	TSPAN9	C12orf32;TSPAN9;TSPAN9
chr8	49001758	49002000	peak_1938	80884	NM_003350		UBE2V2
chr8	62045212	62045454	peak_1939	-155192	NM_173519	HPRD:14581	CLVS1	CHD7;CHD7;CLVS1;RP11-787D18.1;RP11-787D18.2
chr12	123942575	123942817	peak_1940	45	NR_104103		SNRNP35	C12orf65;CDK2AP1;DDX55;EIF2B1;RILPL1;RILPL2;RP11-546D6.2;VPS37B
chr8	89537989	89538231	peak_1941	-198393	NM_005941		MMP16
chr1	218138538	218138780	peak_1942	72417	NR_048550	ENSG00000231814	LINC00210	U1.38
chr2	148601946	148602188	peak_1943	-19	NM_001278579	HPRD:00025	ACVR2A
chr1	180219867	180220109	peak_1944	20555	NM_033343		LHX4	ACBD6;AL162431.1;QSOX1;RP5-1180C10.2;U6.1053
chr12	56881979	56882221	peak_1945	98	NM_001280798	HPRD:05901	GLS2
chr8	99472261	99472503	peak_1946	33132	NM_020697		KCNS2	NIPAL2;OSR2;U6.1186
chr4	153278665	153278907	peak_1947	-4676	NM_018315	HPRD:05888	FBXW7	FAM160A1;RP11-768B22.2;TIGD4;TMEM154
chr4	72166647	72166889	peak_1948	-38002	NM_003759	HPRD:04516	SLC4A4
chr9	29812755	29812997	peak_1949	595576	NR_046204		LINC01242
chr12	133348158	133348400	peak_1950	-9805	NM_015114	ENSG00000176915	ANKLE2	CHFR;PGAM5;PXMP2;ZNF891
chr12	52091703	52091945	peak_1951	106804	NM_014191	HPRD:09006	SCN8A	ANKRD33;GRASP;KRT83;KRT84
chr1	179091085	179091327	peak_1952	21018	NM_001136000	HPRD:01259	ABL2	AXDND1;C1orf220;FAM20B;RP11-177A2.4;SNORA67.5;TOR3A
chr8	59489402	59489644	peak_1953	23795	NM_005625	HPRD:03741	SDCBP
chr8	126190766	126191008	peak_1954	86804	NM_173685	HPRD:08131	NSMCE2	RP11-550A5.2;RP11-6D1.3;TRIB1
chrX	106242935	106243177	peak_1955	418	NM_001085354	HPRD:06757	MORC4
chr9	37963545	37963787	peak_1956	-59316	NM_033412	HPRD:14370	SLC25A51	ALDH1B1;FRMPD1;MCART1;SHB;U7.65;U8.2
chr1	187022286	187022528	peak_1957	224375	NM_024420	HPRD:08986	PLA2G4A
chr1	85725233	85725475	peak_1958	1	NR_024113		C1orf52
chr8	62685124	62685366	peak_1959	57898	NR_039680	miRBase:MI0016821	MIR4470	ASPH;RP11-787D18.1
chr7	77427565	77427807	peak_1960	61	NM_032936	HPRD:12923	TMEM60
chr8	63900664	63900906	peak_1961	10365	NR_027378		UG0898H09	ASPH;GGH;RP11-577N1.1;RP11-659E9.2;RP11-659E9.4
chr8	126398994	126399236	peak_1962	-43448	NM_025195	HPRD:09863	TRIB1	NSMCE2;RP11-550A5.2;TRIB1
chr12	91166975	91167217	peak_1963	-144704	NR_038868	ENSG00000196243	LINC00615
chr8	12759436	12759678	peak_1964	-43626	NM_020844	HPRD:13862	KIAA1456	AC135352.1;AC135352.2;DLC1;U6.541
chr4	77997228	77997470	peak_1965	-224	NM_006835	HPRD:16690	CCNI
chr16	88600575	88600817	peak_1966	-36093	NM_144604	HPRD:11232	ZC3H18	C16orf85;CA5A;IL17C;MVD;SNAI3;ZFPM1;ZNF469
chr18	74149971	74150213	peak_1967	57054	NM_014643	ENSG00000101493	ZNF516	ZNF516
chr11	44964743	44964985	peak_1968	6895	NM_001258320	HPRD:15545	TP53I11	CTD-2560E9.5;PRDM11;CTD-2560E9.5;PRDM11;RP11-58K22.5;TSPAN18
chr18	68920717	68920959	peak_1969	325354	NR_038325	ENSG00000260676	LOC100505776
chr12	22553066	22553308	peak_1970	-65539	NM_003034	HPRD:03078	ST8SIA1
chr12	50194615	50194857	peak_1971	27472	NM_001037806	ENSG00000167566	NCKAP5L	ACCN2;AQP2;BCDIN3D;FAIM2;FMNL3;GPD1;MCRS1;RP11-469H8.8;RP11-70F11.6;SPATS2;TMBIM6
chr8	99831063	99831305	peak_1972	6715	NM_001256313	HPRD:05433	STK3	OSR2;STK3
chr1	202748475	202748717	peak_1973	28953	NM_006618	HPRD:09251	KDM5B	ADIPOR1;CYB5R1;KDM5B;KLHL12;MYOG;RABIF;RP11-335O13.8;RP11-480I12.4
chr18	76433503	76433745	peak_1974	-306651	NM_171999		SALL3
chr18	77725967	77726209	peak_1975	1506	NM_001136180	ENSG00000226742	HSBP1L1
chr1	2427642	2427884	peak_1976	20009	NM_014638	ENSG00000149527	PLCH2	C1orf93;MORN1;PANK4;PEX10;RER1;RP11-181G12.2;SKI
chr15	44116791	44117033	peak_1977	39	NM_005926	HPRD:02569	MFAP1
chr10	126330619	126330861	peak_1978	-61857	NR_120631		FAM53B-AS1	CHST15;FAM175B;FAM53B;METTL10;NKX1-2
chr19	7459805	7460047	peak_1979	-73	NM_015318	HPRD:12479	ARHGEF18
chr17	5342366	5342608	peak_1980	-16	NM_001212	HPRD:03168	C1QBP
chr8	98707338	98707580	peak_1981	51052	NM_178812	HPRD:17459	MTDH
chr20	48894471	48894713	peak_1982	10569	NM_001278655		LINC01272	ADNP;BCAS4;CEBPB;FAM65C;MIR1302-5;MIR645;PTPN1;RNF114;RP4-530I15.9;U6.428
chr8	102564081	102564323	peak_1983	59534	NM_024915	HPRD:10545	GRHL2	GRHL2;KB-1107E3.1;NCALD
chr1	161166857	161167099	peak_1984	1867	NM_005099		ADAMTS4
chr8	22851755	22851997	peak_1985	-1485	NM_001160037	HPRD:06300	RHOBTB2
chr5	82098232	82098474	peak_1986	-37621	NR_039773		MIR3977	ATG10-AS1
chr12	31777094	31777336	peak_1987	-22879	NM_001135864	HPRD:14666	METTL20	AC024940.1;AMN1;DENND5B-AS1;FAM60A;METTL20;snoU13.182;snoU13.359;U6.137
chr10	76789766	76790008	peak_1988	28385	NM_001003892	HPRD:16846	DUPD1	AP3M1;DUPD1;KAT6B
chr8	88093751	88093993	peak_1989	215196	NM_173538	HPRD:08192	CNBD1	CNBD1
chr2	162283507	162283749	peak_1990	11008	NM_006593		TBR1
chr19	46148373	46148615	peak_1991	281	NM_001193268	HPRD:16860	EML2
chr6	40523979	40524221	peak_1992	31026	NM_020737	HPRD:17444	LRFN2	KCNK5;LRFN2;U6.1240
chr15	28702549	28702791	peak_1993	31033	NR_039734	miRBase:MI0016875	MIR4509-3
chr3	42003659	42003901	peak_1994	-120	NM_017886	HPRD:07928	ULK4	CCK;TRAK1;U8.15;VIPR1
chr18	77138678	77138920	peak_1995	-16973	NM_172390	HPRD:02729	NFATC1	ADNP2;HSBP1L1;TXNL4A
chr1	164205363	164205605	peak_1996	-323113	NM_001204961	HPRD:08889	PBX1	PBX1
chr12	9800548	9800790	peak_1997	26	NR_002814	ENSG00000256594	LOC374443
chr18	29598671	29598913	peak_1998	347	NM_017831	HPRD:11500	RNF125
[truncated: 96,516 more rows]

## Sheet: B) list of unique genes
Supplementary Table 6. C-HiC annotation of FLI1 peaks. (Worksheet A1 and A2) VAL and OCI-Ly1 FLI1 peaks annotated with C-HiC. (Worksheet B) List of unique genes. (Worksheet C) Chromatin loops focus on ASB2.
List of unique genes from VAL and OCI-Ly1 FLI1 peaks annotated with C-HiC
A1CF
A2LD1
A2M
A2ML1-AS1
A2ML1-AS2
A4GALT
AAAS
AACS
AADACL2
AADACL3
AADACL4
AADAT
AAMP
AARS
AARS2
AARSD1
AASDH
AASS
AATF
AATK-AS1
AB019440.1
ABAT
ABC12-49244600F4.3
ABCA1
ABCA10
ABCA13
ABCA3
ABCA4
ABCA5
ABCA6
ABCA8
ABCA9
ABCA9-AS1
ABCB10
ABCB11
ABCB4
ABCB5
ABCB6
ABCB7
ABCC1
ABCC10
ABCC12
ABCC2
ABCC4
ABCC5
ABCC5-AS1
ABCC8
ABCC9
ABCD2
ABCD3
ABCD4
ABCE1
ABCF2
ABCG1
ABCG2
ABCG4
ABCG5
ABHD1
ABHD10
ABHD12
ABHD12B
ABHD14A
ABHD15
ABHD16A
ABHD2
ABHD4
ABHD5
ABHD6
ABHD8
ABI1
ABI3
ABI3BP
ABL1
ABL2
ABLIM1
ABLIM2
ABP1
ABT1
ABTB1
ABTB2
AC000003.1
AC000035.3
AC000036.1
AC000036.4
AC000099.1
AC000111.3
AC000123.4
AC000370.2
AC002064.4
AC002066.1
AC002070.1
AC002076.10
AC002115.7
AC002117.1
AC002310.7
AC002331.1
AC002365.1
AC002429.5
AC002454.1
AC002456.2
AC002465.2
AC002472.9
AC002485.1
AC002511.2
AC002511.3
AC002539.1
AC002553.1
AC002978.1
AC002979.1
AC003002.1
AC003043.2
AC003077.1
AC003102.1
AC003104.1
AC003665.1
AC003666.1
AC003681.1
AC003682.1
AC003958.2
AC003968.1
AC003986.6
AC004016.1
AC004017.1
AC004041.2
AC004066.3
AC004069.3
AC004080.12
AC004160.4
AC004223.1
AC004231.2
AC004237.1
AC004240.2
AC004381.6
AC004458.1
AC004471.9
AC004492.1
AC004540.4
AC004593.3
AC004673.1
AC004691.5
AC004692.4
AC004745.1
AC004790.1
AC004837.4
AC004875.1
AC004893.11
AC004906.3
AC004941.3
AC004988.1
AC005008.2
AC005009.2
AC005017.1
AC005027.4
AC005035.1
AC005037.1
AC005037.3
AC005041.17
AC005042.4
AC005048.1
AC005071.2
AC005071.3
AC005082.1
AC005104.3
AC005154.5
AC005159.1
AC005161.1
AC005162.4
AC005162.5
AC005187.1
AC005215.1
AC005220.3
AC005237.4
AC005280.2
AC005284.1
AC005323.1
AC005358.3
AC005370.1
AC005481.5
AC005483.3
AC005513.1
AC005534.8
AC005534.9
AC005538.5
AC005544.1
AC005548.2
AC005550.3
AC005626.1
AC005725.1
AC005754.1
AC005841.1
AC005863.1
AC005971.3
AC006004.1
AC006035.2
AC006042.6
AC006145.4
AC006150.1
AC006159.4
AC006159.5
AC006160.5
AC006271.2
AC006277.2
AC006322.1
AC006369.2
AC006372.1
AC006372.6
AC006380.1
AC006435.1
AC006452.1
AC006460.2
AC006465.3
AC006487.1
AC006559.1
AC006960.7
AC006988.1
AC007001.4
AC007040.7
AC007050.17
AC007096.1
AC007099.2
AC007131.1
AC007182.1
AC007271.3
AC007285.6
AC007285.7
AC007308.1
AC007333.1
AC007339.1
AC007358.1
AC007362.3
AC007365.1
AC007383.4
AC007386.4
AC007391.1
AC007395.3
AC007401.2
AC007402.1
AC007405.7
AC007431.1
AC007436.1
AC007450.1
AC007486.1
AC007528.1
AC007535.1
AC007551.1
AC007556.3
AC007557.1
AC007557.4
AC007601.1
AC007608.1
AC007620.3
AC007621.1
AC007679.3
AC007682.1
AC007682.2
AC007750.5
AC007780.1
AC007834.3
AC007956.1
AC007970.1
AC008038.1
AC008045.1
AC008060.5
AC008060.7
AC008060.8
AC008063.2
AC008067.2
AC008069.1
AC008069.2
AC008073.5
AC008073.7
AC008073.9
AC008074.3
AC008085.1
AC008154.1
AC008154.4
AC008174.3
AC008271.1
AC008277.1
AC008278.3
AC008394.1
AC008410.1
AC008440.5
AC008532.1
AC008555.3
AC008581.1
AC008592.4
AC008592.5
AC008598.1
AC008625.1
AC008671.1
AC008676.1
AC008746.3
AC008781.7
AC008810.1
AC008836.1
AC008869.1
AC008937.2
AC008949.1
AC009009.1
AC009041.2
AC009065.2
AC009095.4
AC009113.2
AC009121.1
AC009133.1
AC009142.1
AC009159.1
AC009196.1
AC009226.1
AC009227.2
AC009228.1
AC009234.1
AC009299.1
AC009303.1
AC009305.1
AC009312.1
AC009313.1
AC009365.4
AC009473.1
AC009475.2
AC009487.4
AC009501.4
AC009505.2
AC009506.1
AC009518.8
AC009542.2
AC009677.1
AC009835.1
AC009950.2
AC009955.8
AC009970.1
AC009973.1
AC009996.1
AC009997.1
AC010082.2
AC010127.3
AC010136.2
AC010146.1
AC010150.1
AC010207.1
AC010209.1
AC010226.4
AC010282.1
AC010295.1
AC010297.1
AC010325.1
AC010326.1
AC010336.1
AC010336.2
AC010368.1
AC010422.1
AC010468.2
AC010536.1
AC010536.2
AC010546.1
AC010609.1
AC010731.3
AC010754.1
AC010859.1
AC010872.2
AC010883.5
AC010894.5
AC010907.2
AC010930.1
AC010969.1
AC010973.1
AC010974.3
AC010976.2
AC010980.2
AC010997.1
AC010999.1
AC011031.1
AC011239.1
AC011247.3
AC011284.3
AC011290.4
AC011294.3
AC011325.1
AC011333.1
AC011357.1
AC011363.1
AC011366.3
AC011407.1
AC011443.1
AC011450.1
AC011465.1
AC011467.2
AC011475.1
AC011475.2
AC011478.1
AC011484.1
AC011497.1
AC011626.1
AC011738.4
AC011741.1
AC011747.7
AC011893.3
AC011899.10
AC011899.9
AC011944.1
AC011978.1
AC012047.1
AC012050.1
AC012123.1
AC012146.7
AC012150.1
AC012175.1
AC012215.1
AC012305.1
AC012307.3
AC012309.4
AC012314.20
AC012314.8
AC012358.1
AC012358.7
AC012358.8
AC012360.6
AC012363.4
AC012456.3
AC012456.4
AC012457.2
AC012485.2
AC012507.3
AC012507.4
AC012513.6
AC012594.1
AC012621.1
AC013264.2
AC013268.1
AC013275.2
AC013283.1
AC013436.6
AC013444.1
AC013461.1
AC013468.1
AC013472.3
AC013472.4
AC013480.1
AC013553.1
AC013722.1
AC013731.1
AC013751.1
AC013791.10
AC015804.1
AC015871.2
AC015908.1
AC015923.1
AC015936.3
AC015977.6
AC015987.1
AC015989.1
AC016113.1
AC016182.1
AC016194.1
AC016251.1
AC016292.1
AC016405.1
AC016553.1
AC016575.1
AC016644.1
AC016670.1
AC016683.6
AC016689.1
AC016697.3
AC016706.1
AC016716.2
AC016722.3
AC016723.4
AC016736.2
AC016738.3
AC016751.3
AC016757.1
AC016757.3
AC016764.1
AC016821.1
AC016907.1
AC016907.3
AC016909.1
AC016910.1
AC016994.2
AC017006.2
AC017006.3
AC017028.1
AC017076.5
AC017083.1
AC017083.2
AC017083.3
AC017084.1
AC017104.2
AC018450.1
AC018515.1
AC018558.1
AC018628.1
AC018642.1
AC018659.1
AC018678.1
AC018682.6
AC018690.1
AC018693.6
AC018730.1
AC018755.11
AC018816.3
AC018867.1
AC019051.1
AC019066.3
AC019068.2
AC019100.3
AC019131.1
AC019201.1
AC020594.5
AC020626.1
AC020636.1
AC020659.1
AC020703.1
AC020743.2
AC020763.1
AC020900.1
AC020907.1
AC020922.1
AC021066.1
AC021078.1
AC021188.4
AC021218.2
AC021593.1
AC022098.1
AC022142.1
AC022148.1
AC022415.4
AC022415.5
AC022431.2
AC022498.1
AC022532.1
AC022538.1
AC022861.1
AC022872.1
AC023024.1
AC023050.1
AC023102.1
AC023385.1
AC023469.1
AC023469.2
AC023510.1
AC023513.1
AC023590.1
AC023593.1
AC023797.1
AC023818.1
AC024158.1
AC024168.2
AC024198.1
AC024270.1
AC024568.1
AC024580.1
AC024940.1
AC025287.1
AC025472.1
AC025572.1
AC025594.1
AC025918.2
AC026202.3
AC026320.1
AC026357.1
AC026700.1
AC026703.1
AC026711.1
AC026797.1
AC026801.2
AC026803.14
AC026956.1
AC027238.1
AC027281.1
AC027307.1
AC027319.1
AC027763.2
AC027807.1
AC034154.1
AC034205.1
AC034228.2
AC034228.3
AC034228.4
AC034236.1
AC034236.2
AC034243.1
AC036178.1
AC037445.1
AC040160.1
AC040162.1
AC040163.1
AC040980.1
AC046143.5
AC046176.1
AC048346.1
AC051642.1
AC051649.7
AC053503.6
AC053545.3
AC055758.1
AC055764.1
AC055813.1
AC055873.1
AC061992.2
AC062017.1
AC063944.1
AC063976.4
AC063977.1
AC064871.3
AC064874.1
AC066593.1
AC067718.1
AC067742.1
AC067945.2
AC067957.1
AC068058.1
AC068280.1
AC068292.1
AC068473.1
AC068506.1
AC068542.1
AC068570.1
AC068643.1
AC068706.1
AC068754.1
AC068799.1
AC068831.3
AC068831.8
AC069067.1
AC069082.1
AC069146.2
AC069154.2
AC069214.1
AC069257.8
AC069286.1
AC069294.1
AC069304.1
AC069363.1
AC069368.3
AC073128.10
AC073130.3
AC073254.1
AC073255.1
AC073263.1
AC073283.7
AC073342.12
AC073343.1
AC073346.2
AC073348.1
AC073588.1
AC073610.1
AC073610.5
AC073624.1
AC073641.2
AC073934.6
AC073957.15
AC074011.2
AC074091.1
AC074091.13
AC074129.1
AC074138.3
AC074212.3
AC074323.1
AC074366.3
AC074389.6
AC074391.1
AC078794.1
AC078802.1
AC078819.2
AC078855.1
AC078881.1
AC078883.3
AC078899.1
AC078917.1
AC078942.1
AC078993.1
AC079005.1
AC079080.1
AC079089.1
AC079111.1
AC079117.1
AC079120.1
AC079135.1
AC079154.1
AC079235.1
AC079305.10
AC079341.1
AC079354.1
AC079354.3
AC079394.1
AC079467.1
AC079595.1
AC079603.1
AC079612.1
AC079742.4
AC079753.1
AC079779.4
AC079779.7
AC079790.2
AC079799.2
AC079807.2
AC079834.1
AC080032.1
AC080037.1
AC080164.1
AC083829.1
AC083863.7
AC083864.4
AC083875.1
AC083883.1
AC083900.1
AC084082.3
AC084125.4
AC084198.1
AC084262.1
AC084368.1
AC084809.2
AC084872.1
AC084882.1
AC087069.1
AC087237.1
AC087289.1
AC087294.2
AC087433.1
AC087465.1
AC087501.1
AC087738.1
AC090098.1
AC090150.1
AC090206.1
AC090282.1
AC090324.1
AC090420.1
AC090573.1
AC090616.2
AC090617.1
AC090627.1
AC090644.1
AC090660.1
AC090673.1
AC090696.2
AC090699.1
AC090825.2
AC090841.1
AC090952.5
AC090954.1
AC090957.2
AC091047.1
AC091078.1
AC091096.1
AC091133.1
AC091178.1
AC091196.1
AC091321.1
AC091435.2
AC091487.1
AC091643.1
AC091697.1
AC091705.1
AC091729.9
AC091736.1
AC091736.11
AC091977.1
AC092017.1
AC092031.1
AC092038.1
AC092047.1
AC092048.1
AC092067.1
AC092070.1
AC092117.1
AC092117.2
AC092143.1
AC092155.4
AC092159.3
AC092171.4
AC092265.1
AC092279.1
AC092289.1
AC092295.4
AC092327.1
AC092329.1
AC092384.1
AC092535.1
AC092576.1
AC092597.3
AC092621.1
AC092646.1
AC092667.2
AC092669.4/AC092669.1
AC092675.3
AC092687.5
AC092724.1
AC092756.1
AC092757.1
AC092765.1
AC092786.1
AC092811.1
AC092812.1
AC092839.4
AC092841.1
AC092846.1
AC092905.1
AC092925.1
AC092958.1
AC092964.1
AC092965.1
AC092966.1
AC093004.1
AC093028.1
AC093162.1
AC093171.1
AC093267.1
AC093311.1
AC093390.1
AC093495.4
AC093510.2/MBLAC2
AC093577.1
AC093577.4
AC093585.6
AC093611.1
AC093620.5
AC093628.1
AC093673.5
AC093680.1
AC093693.1
AC093700.1
AC093726.6
AC093732.1
AC093734.14
AC093766.1
AC093799.1
AC093802.1
AC093819.1
AC093865.1
AC093897.1
AC095030.1
AC095061.1
AC096589.1
AC096633.1
AC096642.1
AC096643.1
AC096644.1
AC096645.1
AC096649.1
AC096664.1
AC096670.3
AC096742.1
AC096922.1
AC097015.1
AC097361.1
AC097381.1
AC097455.1
AC097461.4
AC097467.2
AC097495.2
AC097534.1
AC097639.1
AC097724.3
AC098617.2
AC098649.1
AC098650.1
AC098680.1
AC098691.1
AC098847.1
AC098869.1
AC098872.3
AC099339.1
AC099489.1
AC099506.1
AC099535.1
AC099539.1
AC099540.1
AC099545.1
AC099552.4
AC099757.1
AC100775.1
AC100791.2
AC100802.3
AC100803.1
AC100817.1
AC100832.1
AC102948.1
AC103563.9
AC103588.1
AC103686.1
AC103710.1
AC103794.1
AC103809.1
AC103828.1
AC103863.1
AC103996.1
AC104012.1
AC104024.2
AC104076.3
AC104133.1
AC104134.2
AC104233.1
AC104304.1
AC104339.1
AC104387.1
AC104405.1
AC104417.1
AC104434.1
AC104457.1
AC104472.1
AC104623.2
AC104655.2
AC104667.3
AC104699.1
AC104781.1
AC104794.4
AC104802.1
AC104809.2
AC104809.3
AC104942.1
AC105020.1
AC105053.3
AC105105.1
AC105129.1
AC105285.1
AC105316.1
AC105398.3
AC105402.4
AC105461.1
AC105760.3
AC105941.1
AC106705.2
AC106722.1
AC106732.1
AC106736.1
AC106775.1
AC106801.1
AC106860.1
AC106870.1
AC106870.2
AC106873.4
AC106876.2
AC107020.1
AC107021.1
AC107068.1
AC107081.5
AC107890.1
AC107982.5
AC107993.1
AC108004.3
AC108025.2
AC108137.1
AC108209.1
AC108448.3
AC108462.1
AC108463.1
AC108697.1
AC108739.1
AC108861.1
AC108865.1
AC108867.1
AC109309.4
AC109326.1
AC109486.1
AC109496.1
AC109586.1
AC109829.1
AC109994.1
AC110285.1
AC110298.1
AC110611.1
AC110769.1
AC110781.5
AC110813.1
AC111170.2
AC111170.3
AC112198.1
AC112219.1
AC112249.1
AC112512.1
AC112641.1
AC112693.1
AC112715.2
AC112721.1
AC112778.1
AC113191.1
AC113607.3
AC114302.1
AC114491.1
AC114491.2
AC114496.1
AC114546.1
AC114730.11
AC114730.3
AC114730.5
AC114730.7
AC114765.1
AC114772.1
AC114788.1
AC114798.1
AC114803.3
AC114808.2
AC114808.3
AC114810.5
AC114877.1
AC114947.1
AC115286.1
AC116038.1
AC116038.2
AC116366.5
AC116366.6
AC116533.1
AC116553.1
AC116614.1
AC117401.1
AC117415.1
AC117444.1
AC117479.1
AC118344.2
AC118345.1
AC119795.1
AC120194.1
AC121157.1
AC121332.1
AC121334.1
AC121336.1
AC122129.3
AC122136.1
AC124014.1
AC124853.1
AC124861.1
AC124890.1
AC125238.1
AC126323.2
AC127496.1
AC127496.3
AC127894.1
AC129492.6
AC130454.2
AC130462.1
AC131097.4
AC131160.1
AC131213.1
AC131254.1
AC131384.1
AC131971.1
AC131971.3
AC132068.1
AC132186.2
AC132216.1
AC132803.1
AC133528.2
AC133919.6
AC134698.1
AC135178.1
AC135178.7
AC135352.1
AC135352.2
AC135724.1
AC135776.1
AC135966.1
AC136188.1
AC136365.1
AC136896.1
AC138028.1
AC138123.1
AC138150.4
AC138647.1
AC138655.4
AC138655.6
AC139931.1
AC141586.5
AC142528.1
AC144449.1
AC144450.1
AC144522.1
AC145123.2
AC145676.2
AC147651.1
AC147651.4
AC147651.5
AC217771.1
AC226150.2
ACA59.1
ACA59.2
ACA59.3
ACA64.1
ACA64.4
ACA64.5
ACAA1
ACAA2
ACACA
ACAD11
ACAD9
ACADL
ACADS
ACADVL
ACAN
ACAP1
ACAP2
ACAT1
ACAT2
ACBD3
ACBD4
ACBD5
ACBD6
ACBD7
ACCN1
ACCN2
ACCN3
ACCN4
ACCS
ACCSL
ACD
ACE
ACE2
ACER3
ACIN1
ACMSD
ACN9
ACO1
ACO2
ACOT12
ACOT8
ACOT9
ACOX2
ACOX3
ACOXL
ACP1
ACP5
ACP6
ACPL2
ACPP
ACRBP
ACRC
ACSBG1
ACSBG2
ACSF2
ACSF3
ACSL1
ACSL3
ACSM1
ACSM4
ACSS1
ACTA1
ACTA2
ACTB
ACTBL2
ACTC1
ACTG1
ACTG2
ACTL6A
ACTL6B
ACTL7A
ACTL7B
ACTL8
ACTL9
ACTN1
ACTN2
ACTN4
ACTR1A
ACTR1B
ACTR2
ACTR3
ACTR3B
ACTR6
ACTR8
ACTRT2
ACVR1
ACVR1B
ACVR1C
ACVR2A
ACVRL1
ACY1
ACY3
ACYP1
ACYP2
AD000090.1
AD000090.2
AD000671.1
AD001527.1
ADA
ADAD1
ADAD2
ADAM10
ADAM11
ADAM12
ADAM17
ADAM18
ADAM19
ADAM2
ADAM20
ADAM22
ADAM23
ADAM30
ADAM32
ADAM33
ADAMTS1
ADAMTS10
ADAMTS12
ADAMTS13
ADAMTS14
ADAMTS15
ADAMTS17
ADAMTS18
ADAMTS19
ADAMTS2
ADAMTS20
ADAMTS3
ADAMTS5
ADAMTS6
ADAMTS8
ADAMTS9
ADAMTS9-AS1
ADAMTSL2
ADAMTSL3
ADAMTSL4
ADAMTSL5
ADAP1
ADAR
ADARB1
ADARB2
ADAT1
ADAT2
ADCK1
ADCK2
ADCK3
ADCK4
ADCK5
ADCY1
ADCY10
ADCY2
ADCY3
ADCY4
ADCY5
ADCY6
ADCY8
ADCY9
ADCYAP1
ADCYAP1R1
ADD1
ADD2
ADD3
ADH1A
ADH1B
ADH4
ADH5
ADH6
ADIG
ADIPOQ
ADIPOQ-AS1
ADIPOR1
ADIPOR2
ADNP
ADNP2
ADO
ADORA2A
ADORA2B
ADORA3
ADPGK
ADPRH
ADPRHL1
ADRA1A
ADRA1D
ADRA2A
ADRA2B
ADRA2C
ADRB1
ADRB2
ADRBK1
ADRM1
ADSL
ADSS
ADSSL1
AE000658.22
AE000659.2
AE000660.1
AE000662.92
AEBP1
AEN
AES
AF111167.1
AF111168.2
AF124730.4
AF127577.10
AF127577.11
AF127577.8
AF129075.5
AF131215.2
AF131215.3
AF131215.4
AF131215.6
AF131216.5
AF131216.6
AF165138.7
AF178030.2
AF186192.1
AF196970.3
AF196972.9
AF213884.1
AF216667.1
AF230666.2
AFAP1L1
AFAP1L2
AFF1
AFF4
AFG3L2
AFM
AFP
AFTPH
AGA
AGAP1
AGAP2
AGAP3
AGAP7
AGBL1
AGBL2
AGBL3
AGBL4
AGBL5
AGER
AGFG1
AGK
AGL
AGMO
AGPAT1
AGPAT2
AGPAT3
AGPAT4
AGPAT9
AGPHD1
AGPS
AGR2
AGR3
AGRP
AGT
AGTPBP1
AGTR1
AGTR2
AGTRAP
AGXT
AGXT2
AGXT2L1
AGXT2L2
AHCTF1
AHCYL1
AHDC1
AHNAK
AHNAK2
AHR
AHRR
AHSA1
AHSA2
AHSG
AHSP
AIF1L
AIFM1
AIFM2
AIFM3
AIG1
AIM1L
AIM2
AIMP1
AIP
AIPL1
AIRE
AJAP1
AK1
AK2
AK3
AK4
AK5
AK7
AKAP1
AKAP10
AKAP11
AKAP12
AKAP3
AKAP5
AKAP6
AKAP8
AKAP8L
AKAP9
AKIRIN1
AKIRIN2-AS1
AKNAD1
AKR1A1
AKR1C3
AKR1C4
AKR1CL1
AKR1E2
AKT3
AKTIP
AL009174.1
AL021394.1
AL021398.1
AL022314.1
AL022341.3
AL022476.2
AL023096.1
AL023807.2
AL031431.1
AL031590.1
AL031653.1
AL031785.1
AL031905.1
AL031963.1
AL033532.1
AL034449.1
AL035045.1
AL035079.1
AL035106.1
AL035460.2
AL035696.1
AL035697.1
AL049647.1
AL049798.1
AL049840.1
AL050327.1
AL050348.1
AL078585.1
AL079342.1
AL080276.1
AL096700.1
AL096864.1
AL109618.1
AL109749.1
AL109767.1
AL109947.1
AL109947.2
AL110292.1
AL117209.1
AL117380.2
AL118506.2
AL121578.1
AL121584.1
AL121588.1
AL121652.1
AL121652.2
AL121758.1
AL121761.1
AL121819.1
AL121897.1
AL121898.1
AL121902.1
AL121914.1
AL121952.1
AL121963.1
AL121988.1
AL122015.1
AL132780.1
AL132819.1
AL133168.2
AL133232.1
AL133373.1
AL133472.1
AL135998.1
AL136001.4
AL136160.1
AL136218.1
AL136373.1
AL136419.1
AL136446.1
AL136452.1
AL136987.1
AL137019.1
AL137024.1
AL137118.1
AL137145.1
AL137145.2
AL137855.1
AL138696.1
AL138706.1
AL138714.1
AL138764.1
AL138765.1
AL138795.1
AL138810.1
AL138815.1
AL138831.1
AL138837.1
AL138919.1
AL138930.1
AL138963.1
AL138968.1
AL139022.1
AL139139.1
AL139147.1
AL139318.1
AL139429.1
AL139815.1
AL157702.1
AL157773.1
AL157884.1
AL157902.3
AL157904.1
AL157931.1
AL158058.1
AL158147.1
AL158151.1
AL158151.2
AL158835.1
AL159140.1
AL159152.1
AL159977.1
AL159997.1
AL160037.1
AL160279.1
AL161431.1
AL161669.1
AL161744.1
AL161790.1
AL161793.1
AL162151.4
AL162389.1
AL162419.1
AL162430.2
AL162431.1
AL162590.1
AL163636.2
AL163760.1
AL163952.2
AL353141.1
AL353147.1
AL353354.1
AL353597.1
AL353691.1
AL353707.1
AL353771.1
AL354680.1
AL354741.1
AL354764.1
AL354775.1
AL354833.1
AL354896.1
AL354898.1
AL354946.1
AL354984.1
AL354984.2
AL354984.3
AL354993.1
AL355388.1
AL355390.1
AL355490.1
AL355512.1
AL356017.3
AL356134.1
AL356137.1
AL356309.1
AL356458.1
AL356479.1
AL356693.1
AL356739.1
AL356741.1
AL357060.1
AL357519.1
AL357673.1
AL359075.1
AL359253.1
AL359392.1
AL359709.1
AL359738.1
AL359836.1
AL359851.1
AL359853.1
AL359853.3
AL359878.1
AL359983.1
AL360004.1
AL360176.1
AL365202.1
AL365214.1
AL365504.1
AL390071.1
AL390119.1
AL390240.1
AL390335.1
AL390776.1
AL391137.1
AL391261.1
AL391384.1
AL391421.1
AL391559.1
AL391867.1
AL445204.1
AL445309.1
AL445467.1
AL450226.2
AL450307.1
AL450423.1
AL451051.1
AL451164.1
AL512505.1
AL512598.1
AL512635.1
AL512640.1
AL512791.1
AL513185.1
AL513487.1
AL583828.1
AL583832.1
AL589693.1
AL589947.1
AL589986.2
AL590138.1
AL590403.1
AL590431.1
AL590482.1
AL590726.2
AL590787.1
AL590808.1
AL590867.1
AL591025.1
AL591034.1
AL591378.1
AL591415.1
AL591428.1
AL592063.1
AL592528.1
AL596330.1
AL596449.1
AL611946.1
AL645859.1
AL645941.1
AL645944.1
AL662800.1
AL662899.1
AL672032.1
AL732479.1
AL954742.1
ALAD
ALAS2
ALB
ALCAM
ALDH18A1
ALDH1A3
ALDH1B1
ALDH1L1
ALDH1L1-AS1
ALDH1L2
ALDH2
ALDH3A1
ALDH3A2
ALDH3B2
ALDH5A1
ALDH6A1
ALDH7A1
ALDOC
ALG1
ALG13
ALG13-AS1
ALG14
ALG2
ALG3
ALG6
ALG8
ALK
ALKBH1
ALKBH2
ALKBH4
ALKBH5
ALKBH8
ALLC
ALMS1
ALOX12
ALOX15
ALOX15B
ALOX5
ALOX5AP
ALPI
ALPK3
ALPL
ALPPL2
ALS2
ALS2CL
ALS2CR11
ALS2CR12
ALS2CR8
ALX3
ALX4
AMACR
AMBP
AMBRA1
AMD1
AMDHD1
AMFR
AMH
AMHR2
AMIGO1
AMIGO3
AMMECR1
AMN
AMN1
AMOT
AMOTL1
AMOTL2
AMPD1
AMPH
AMT
AMZ1
AMZ2
ANAPC16
ANAPC2
ANAPC4
ANAPC5
ANAPC7
ANGEL1
ANGEL2
ANGPT1
ANGPT2
ANGPT4
ANGPTL1
ANGPTL2
ANGPTL3
ANGPTL6
ANGPTL7
ANK1
ANK2
ANK3
ANKAR
ANKDD1A
ANKFN1
ANKFY1
ANKH
ANKK1
ANKLE2
ANKMY2
ANKRD1
ANKRD10
ANKRD12
ANKRD13A
ANKRD13C
ANKRD17
ANKRD2
ANKRD22
ANKRD23
ANKRD26
ANKRD27
ANKRD28
ANKRD29
ANKRD31
ANKRD32
ANKRD33
ANKRD33B
ANKRD33B-AS1
ANKRD34B
ANKRD34C
ANKRD35
ANKRD36BP1
ANKRD40
ANKRD42
ANKRD43
ANKRD44
ANKRD45
ANKRD46
ANKRD49
ANKRD5
ANKRD52
ANKRD53
ANKRD55
ANKRD56
ANKRD58
ANKRD6
ANKRD60
ANKRD61
ANKRD62
ANKRD63
ANKRD7
ANKRD9
ANKS1B
ANKS3
ANKS4B
ANKS6
ANKUB1
ANLN
ANO1-AS1
ANO2
ANO3
ANO5
ANO6
ANO7
ANO7L1
ANO8
ANO9
ANP32A
ANP32B
ANP32D
ANP32E
ANTXR1
ANTXR2
ANUBL1
ANXA1
ANXA10
ANXA11
ANXA13
ANXA2
ANXA4
ANXA5
ANXA6
ANXA9
AOAH
AOC2
AP000260.4
AP000263.1
AP000266.5
AP000266.7
AP000290.7
AP000295.9
AP000302.58
AP000304.12
AP000322.53
AP000322.54
AP000330.8
AP000355.2
AP000428.1
AP000438.2
AP000462.1
AP000478.1
AP000487.4
AP000487.6
AP000593.7
AP000640.8
AP000679.2
AP000688.11
AP000695.4
AP000695.6
AP000708.1
AP000741.1
AP000745.1
AP000769.1
AP000783.1
AP000807.2
AP000857.3
AP000892.4
AP000897.1
AP000908.1
AP000974.1
AP001024.1
AP001032.1
AP001053.11
AP001055.7
AP001062.9
AP001065.3
AP001092.4
AP001092.5
AP001136.2
AP001137.1
AP001178.1
AP001189.4
AP001324.2
AP001340.1
AP001432.11
AP001439.2
AP001442.2
AP001468.1
AP001469.5
AP001469.7
AP001475.1
AP001525.1
AP001538.1
AP001572.1
AP001601.2
AP001610.5
AP001615.9
AP001619.1
AP001619.3
AP001623.1
AP001625.6
AP001626.2
AP001627.1
AP001630.5
AP001631.10
AP001631.9
AP001781.1
AP001793.1
AP001816.1
AP001885.1
AP001924.1/BLID
AP002380.1
AP002478.1
AP002490.1
AP002498.1
AP002812.1
AP002884.1
AP002954.3
AP002962.1
AP002982.1
AP003025.2
AP003064.1
AP003068.12
AP003068.9
AP003471.3
AP003730.1
AP003774.1
AP003774.4
AP003774.7
AP003971.1
AP004372.1
AP005227.1
AP005264.1
AP005380.1
AP006216.5
AP1G1
AP1G2
AP1M1
AP1S1
AP1S2
AP1S3
AP2A2
AP2M1
AP2S1
AP3B2
AP3D1
AP3M1
AP3M2
AP3S1
AP4E1
AP4M1
APBA1
APBA2
APBA3
APBB1
APBB1IP
APBB2
APC
APC2
APCDD1
APCDD1L
APCS
APEH
APH1B
APIP
APITD1/APITD1-CORT
APLN
APLNR
APLP1
APLP2
APOA1
APOA1BP
APOA2
APOA4
APOBEC2
APOBEC3A
APOBEC3B
APOBEC3H
APOBEC4
APOC1
APOC4
APOD
APOE
APOF
APOH
APOL3
APOL6
APOM
APOOL
APP
APPBP2
APTX
AQP1/RP5-877J2.1
AQP10
AQP11
AQP2
AQP3
AQP4
AQP5
AQP6
AQP7
AQR
AR
ARAF
ARAP1
ARAP1-AS1
ARAP1-AS2
ARAP2
ARAP3
ARC
ARCN1
ARF1
ARF4
ARF5
ARF6
ARFGAP2
ARFGAP3
ARFGEF1
ARFGEF2
ARFIP2
ARG1
ARG2
ARGLU1
ARHGAP1
ARHGAP10
ARHGAP17
ARHGAP18
ARHGAP19
ARHGAP20
ARHGAP21
ARHGAP22
ARHGAP23
ARHGAP24
ARHGAP26-AS1
ARHGAP27
ARHGAP29
ARHGAP30
[truncated: 16,900 more rows]

## Sheet: C) distal peaks annota. to ASB2
Supplementary Table 6. C-HiC annotation of FLI1 peaks. (Worksheet A1 and A2) VAL and OCI-Ly1 FLI1 peaks annotated with C-HiC. (Worksheet B) List of unique genes. (Worksheet C) Chromatin loops focus on ASB2.
OCI-Ly1	chr	start	end	peak	distanceToTSS	transcriptId	ENSEMBL	SYMBOL	target_HiC	target_C-HiC
	chr14	94429176	94429400	peak_7334	-5521	NM_016150	HPRD:05768	ASB2		ASB2;COX8C;DDX24;IFI27;IFI27L2;OTUB2;PPP4R4;PRIMA1
	chr14	94425733	94425957	peak_7335	-2078	NM_016150	HPRD:05768	ASB2		ASB2;DDX24;IFI27L2;OTUB2;PPP4R4;PRIMA1
	chr14	94494033	94494257	peak_10246	1421	NM_023112	HPRD:07620	OTUB2		ASB2;DDX24;IFI27L2;PPP4R4;PRIMA1;RP11-131H24.4;RP11-349I1.2
	chr14	93673377	93673601	peak_15429	-30	NM_032490	HPRD:16608	C14orf142		ASB2;BTBD7;CHGA;COX8C;IFI27L2;ITPK1;MOAP1
VAL	chr	start	end	peak	distanceToTSS	transcriptId	ENSEMBL	SYMBOL	target_HiC	target_C-HiC
	chr14	93673349	93673591	peak_1924	-11	NM_032490	HPRD:16608	C14orf142		ASB2;BTBD7;CHGA;COX8C;IFI27L2;ITPK1;MOAP1
	chr14	94181589	94181831	peak_5535	73056	NM_178013	HPRD:17907	PRIMA1		ASB2;COX8C;DDX24;IFI27L2;OTUB2;PPP4R4;PRIMA1;RP11-131H24.4
	chr14	93672430	93672672	peak_10359	-850	NM_175748	HPRD:16602	UBR7		ASB2;BTBD7;CHGA;COX8C;IFI27L2;ITPK1;MOAP1
	chr14	94830435	94830677	peak_13947	2483	NR_110563		SERPINA2		ASB2;DDX24;GSC;IFI27L2;OTUB2;RP11-349I1.2;SERPINA1;SERPINA11;SERPINA9
	chr14	94553789	94554031	peak_16235	6271	NM_206949	HPRD:13292	IFI27L1		ASB2;IFI27L2;OTUB2;PPP4R4;PRIMA1;RP11-131H24.4
	chr14	94577889	94578131	peak_22306	849	NM_001288957	HPRD:02479	IFI27		ASB2;DDX24;IFI27L2;OTUB2;PPP4R4;PRIMA1;RP11-131H24.4;SERPINA9
	chr14	94585449	94585691	peak_34222	8409	NM_001288957	HPRD:02479	IFI27		ASB2;DDX24;OTUB2;PPP4R4;PRIMA1;RP11-131H24.4;SERPINA12;SERPINA9
	chr14	94504425	94504667	peak_36332	11822	NM_023112	HPRD:07620	OTUB2		ASB2;COX8C;DDX24;IFI27;IFI27L2;PPP4R4;PRIMA1;RP11-131H24.4;RP11-349I1.2
	chr14	93500414	93500656	peak_37107	-33262	NR_002808	ENSG00000258730	ITPK1-AS1		ASB2;CHGA;COX8C;ITPK1;ITPK1-AS1;MOAP1
	chr14	94361434	94361676	peak_39241	-23685	NM_138344	HPRD:12636	FAM181A		ASB2;COX8C;DDX24;IFI27L2;PPP4R4;PRIMA1;RP11-131H24.4
	chr14	93472366	93472608	peak_48792	-61310	NR_002808	ENSG00000258730	ITPK1-AS1		ASB2;CHGA;COX8C;ITPK1;ITPK1-AS1;LGMN;MOAP1
	chr14	94586461	94586703	peak_51285	9375	NM_032036	HPRD:13291	IFI27L2		ASB2;DDX24;OTUB2;PPP4R4;PRIMA1;RP11-131H24.4;SERPINA12;SERPINA9
	chr14	94846217	94846459	peak_52432	8815	NM_000295	HPRD:02463	SERPINA1		ASB2;IFI27L2;OTUB2;RP11-349I1.2;SERPINA11;SERPINA9
	chr14	93722812	93723054	peak_54738	-49474	NM_032490	HPRD:16608	C14orf142		ASB2;COX8C;MOAP1
	chr14	94164914	94165156	peak_55670	89731	NM_178013	HPRD:17907	PRIMA1		ASB2;COX8C;DDX24;IFI27L2;PRIMA1;RP11-131H24.4;RP11-349I1.2;U6.1222
	chr14	94236499	94236741	peak_57519	18146	NM_178013	HPRD:17907	PRIMA1		ASB2;IFI27L2;RP11-131H24.4
	chr14	93668398	93668640	peak_58294	-4882	NM_175748	HPRD:16602	UBR7		ASB2;BTBD7;CHGA;COX8C;IFI27L2;ITPK1;MOAP1
	chr14	94191314	94191556	peak_60681	63331	NM_178013	HPRD:17907	PRIMA1		ASB2;OTUB2;PRIMA1;RP11-131H24.4
	chr14	94424460	94424702	peak_66193	-814	NM_016150	HPRD:05768	ASB2		ASB2;DDX24;IFI27L2;OTUB2;PPP4R4;PRIMA1
	chr14	94827603	94827845	peak_66604	5315	NR_110563		SERPINA2		ASB2;DDX24;GSC;IFI27L2;OTUB2;RP11-349I1.2;SERPINA1;SERPINA11;SERPINA9
	chr14	94364586	94364828	peak_68627	-20533	NM_138344	HPRD:12636	FAM181A		ASB2;COX8C;DDX24;IFI27L2;PPP4R4;PRIMA1;RP11-131H24.4
	chr14	93634401	93634643	peak_73217	16727	NM_022151	HPRD:17580	MOAP1		ASB2;CHGA;COX8C;ITPK1;OTUB2;PRIMA1;TRIP11
	chr14	93673352	93673586	peak_77095	-10	NM_032490	HPRD:16608	C14orf142		ASB2;BTBD7;CHGA;COX8C;IFI27L2;ITPK1;MOAP1
	chr14	94509245	94509479	peak_85571	16638	NM_023112	HPRD:07620	OTUB2		ASB2;COX8C;DDX24;IFI27;IFI27L2;PPP4R4;PRIMA1;RP11-131H24.4
	chr14	94424024	94424258	peak_93473	-374	NM_016150	HPRD:05768	ASB2		ASB2;DDX24;IFI27L2;OTUB2;PPP4R4;PRIMA1
	chr14	94424994	94425228	peak_93891	-1344	NM_016150	HPRD:05768	ASB2		ASB2;DDX24;IFI27L2;OTUB2;PPP4R4;PRIMA1
	chr14	94820837	94821071	peak_95725	12085	NR_110563		SERPINA2		ASB2;DDX24;GSC;IFI27L2;OTUB2;RP11-349I1.2;SERPINA1;SERPINA11;SERPINA9
	chr14	94394330	94394564	peak_97479	716	NM_001207072	HPRD:12636	FAM181A		ASB2;DDX24;OTUB2;PPP4R4;PRIMA1
