# Supplementary material for: ASB2 is a direct target of FLI1 that sustains NF-κB pathway activation in germinal center-derived diffuse large B-cell lymphoma
Source: J Exp Clin Cancer Res. 2021 Nov 11;40:357. doi: 10.1186/s13046-021-02159-3 (PMC8582153; doi:10.1186/s13046-021-02159-3)
Supplement: Supplementary file 1 — Additional file 1. [file 13046_2021_2159_MOESM1_ESM.zip › Supplementary Table 7.xlsx]

## Sheet: A) distal targets
Supplementary Table 7. Genes obtained after integration of RNA-Seq with C-HiC annotated FLI1 peaks. (Worksheet A) Indirect targets of FLI1, (Worksheet B) genes correlated with FLI1 in clinical samples and (Worksheet C) essential genes.
logFC (-1)	logFC	AveExpr	P.Value	adj.P.Val	chr	start	stop	strand	gene_id	gene_type	gene_status	gene symbol
1.31632	-1.31632	1.81808	5.02e-07	9.55e-05	chr22	43151514	43163242	+	ENSG00000100300.16	protein_coding	KNOWN	TSPO
1.31425	-1.31425	-0.737235	4.21e-05	0.00219453	chr5	16473038	16617058	-	ENSG00000154153.12	protein_coding	KNOWN	FAM134B
1.26065	-1.26065	4.78167	3.3e-05	0.00184406	chr5	10564330	10657816	+	ENSG00000164236.10	protein_coding	KNOWN	ANKRD33B
1.20473	-1.20473	-0.528102	0.00437747	0.0451656	chr21	43414515	43427128	-	ENSG00000142178.7	protein_coding	KNOWN	SIK1
1.20255	-1.20255	-1.72979	1.23e-06	0.000177545	chr4	89879532	89954629	+	ENSG00000138722.8	protein_coding	KNOWN	MMRN1
1.16211	-1.16211	2.07966	4.23e-05	0.00219492	chr12	64781193	64881032	+	ENSG00000111490.11	protein_coding	KNOWN	TBC1D30
1.10313	-1.10313	0.551448	0.00166579	0.0249215	chr1	158289786	158293630	+	ENSG00000158481.11	protein_coding	KNOWN	CD1C
1.05904	-1.05904	0.194968	0.00196486	0.0275842	chr1	182641816	182684576	-	ENSG00000135824.11	protein_coding	KNOWN	RGS8
1.05254	-1.05254	1.43845	0.000833108	0.0161569	chr6	143494811	143511690	-	ENSG00000001036.12	protein_coding	KNOWN	FUCA2
1.05081	-1.05081	0.829644	3.62e-05	0.00196138	chr17	63432304	63446378	-	ENSG00000008283.14	protein_coding	KNOWN	CYB561
1.00504	-1.00504	-0.405078	0.000338983	0.00891214	chr11	68707440	68751564	-	ENSG00000132749.9	protein_coding	KNOWN	MTL5
1.00131	-1.00131	1.76576	1.88e-05	0.00124174	chr3	48564073	48595267	-	ENSG00000114270.14	protein_coding	KNOWN	COL7A1
0.998897	-0.998897	0.677643	0.00128802	0.0211865	chr11	44885903	44951306	-	ENSG00000175274.17	protein_coding	KNOWN	TP53I11
0.988345	-0.988345	1.10086	0.0001664	0.00568246	chr11	110093361	110171841	+	ENSG00000149289.9	protein_coding	KNOWN	ZC3H12C
0.980986	-0.980986	3.57483	2.72e-05	0.00160636	chr9	121338988	121370304	-	ENSG00000148175.11	protein_coding	KNOWN	STOM
0.910166	-0.910166	3.44255	0.000952943	0.0176025	chr1	160739057	160754821	+	ENSG00000026751.15	protein_coding	KNOWN	SLAMF7
0.886801	-0.886801	0.46655	0.00237657	0.0313722	chr8	93698561	93731527	+	ENSG00000188343.11	protein_coding	KNOWN	FAM92A1
0.873898	-0.873898	3.11614	0.000121444	0.00452874	chr6	33075926	33087201	+	ENSG00000223865.9	protein_coding	KNOWN	HLA-DPB1
0.865991	-0.865991	-0.61523	0.000647078	0.013667	chr4	89236386	89308010	-	ENSG00000185477.4	protein_coding	KNOWN	GPRIN3
0.86107	-0.86107	-1.36152	0.00143313	0.0226412	chr1	36095236	36125220	-	ENSG00000171812.9	protein_coding	KNOWN	COL8A2
0.854833	-0.854833	-1.05528	0.00505094	0.0493202	chr4	6269849	6303265	+	ENSG00000109501.12	protein_coding	KNOWN	WFS1
0.846577	-0.846577	0.853928	0.00204412	0.0282913	chr5	113022099	113488830	-	ENSG00000171444.16	protein_coding	KNOWN	MCC
0.800238	-0.800238	1.72016	0.000361414	0.00932626	chr7	48088628	48108733	+	ENSG00000183696.12	protein_coding	KNOWN	UPP1
0.794758	-0.794758	-1.13038	0.00336414	0.0389036	chr10	43194535	43266919	-	ENSG00000198915.10	protein_coding	KNOWN	RASGEF1A
0.776076	-0.776076	1.83827	0.00112773	0.0194416	chr2	189879609	190203484	+	ENSG00000187699.9	protein_coding	KNOWN	C2orf88
0.770752	-0.770752	4.68927	0.00197303	0.0276114	chr3	191329077	191398670	+	ENSG00000152492.12	protein_coding	KNOWN	CCDC50
0.745139	-0.745139	0.262456	0.00339285	0.0391066	chr5	14581775	14615007	+	ENSG00000145569.5	protein_coding	KNOWN	FAM105A
0.725175	-0.725175	1.70394	0.00299597	0.0363771	chr6	43299710	43308797	-	ENSG00000146215.12	protein_coding	KNOWN	CRIP3
0.696587	-0.696587	1.79054	0.00382142	0.0418902	chr1	206904386	206923247	-	ENSG00000162894.10	protein_coding	KNOWN	FAIM3
0.691086	-0.691086	1.28568	0.003001	0.036403	chr3	53494656	53813733	+	ENSG00000157388.12	protein_coding	KNOWN	CACNA1D
0.670262	-0.670262	0.80966	0.00435748	0.0450683	chr21	36460621	36576569	-	ENSG00000159261.9	protein_coding	KNOWN	CLDN14
0.656111	-0.656111	3.48536	0.00125723	0.0208714	chr3	127689062	127823250	-	ENSG00000074416.12	protein_coding	KNOWN	MGLL
0.642406	-0.642406	1.62175	0.000594691	0.013075	chr17	69078702	69141888	-	ENSG00000154262.11	protein_coding	KNOWN	ABCA6
0.620759	-0.620759	-0.146753	0.00512957	0.049752	chr19	18929201	18941261	-	ENSG00000051128.17	protein_coding	KNOWN	HOMER3
0.618735	-0.618735	-0.696222	0.00469851	0.0472851	chr4	185471516	185472263	+	ENSG00000249679.1	antisense	NOVEL	RP11-279O9.4
0.610374	-0.610374	1.84426	1.49e-05	0.00107121	chr11	47177525	47186443	-	ENSG00000165912.14	protein_coding	KNOWN	PACSIN3
0.598135	-0.598135	4.22749	7.64e-06	0.000670795	chr6	32934629	32941070	-	ENSG00000242574.7	protein_coding	KNOWN	HLA-DMB
0.576014	-0.576014	5.42591	1.12e-12	4.69e-09	chr14	99971449	100144236	+	ENSG00000196405.11	protein_coding	KNOWN	EVL
0.57211	-0.57211	3.89805	0.000324018	0.00875686	chr1	245154985	245709431	+	ENSG00000162849.14	protein_coding	KNOWN	KIF26B
0.567746	-0.567746	1.93549	0.00202985	0.0281247	chr16	66961237	66975148	+	ENSG00000172828.11	protein_coding	KNOWN	CES3
0.566774	-0.566774	0.470158	0.00164433	0.0247811	chr2	238100157	238133287	+	ENSG00000144488.13	protein_coding	KNOWN	ESPNL
0.56223	-0.56223	2.07401	0.00230305	0.0308226	chr16	1989660	1994275	+	ENSG00000127561.13	protein_coding	KNOWN	SYNGR3
0.557472	-0.557472	0.717182	0.000256315	0.00752597	chr21	42062959	42143453	+	ENSG00000177398.17	protein_coding	KNOWN	UMODL1
0.545568	-0.545568	1.4501	2.31e-05	0.00142429	chr7	138831381	138981318	-	ENSG00000122778.8	protein_coding	KNOWN	KIAA1549
0.530758	-0.530758	0.916031	0.00096781	0.0177554	chr9	71683366	71816690	-	ENSG00000135048.12	protein_coding	KNOWN	TMEM2
0.529813	-0.529813	6.08897	4.94e-05	0.002454	chr19	17523301	17553839	+	ENSG00000167483.16	protein_coding	KNOWN	FAM129C
0.522028	-0.522028	1.82963	0.00467921	0.0471561	chr12	57623410	57633355	-	ENSG00000135454.12	protein_coding	KNOWN	B4GALNT1
0.521169	-0.521169	1.14026	0.00225944	0.0303035	chr5	79689877	79800240	+	ENSG00000164309.13	protein_coding	KNOWN	CMYA5
0.519088	-0.519088	5.72499	0.00027843	0.00800694	chr16	56989485	57083531	+	ENSG00000140853.14	protein_coding	KNOWN	NLRC5
0.501997	-0.501997	1.68442	0.00213371	0.029146	chr19	55226639	55229264	-	ENSG00000180089.5	protein_coding	KNOWN	TMEM86B
0.486867	-0.486867	3.04325	0.000426557	0.0104291	chr16	2963944	2968383	+	ENSG00000131650.12	protein_coding	KNOWN	KREMEN2
0.483595	-0.483595	4.25532	2.58e-05	0.00156121	chr20	16272104	16573433	-	ENSG00000089177.16	protein_coding	KNOWN	KIF16B
0.482895	-0.482895	2.35211	0.000273043	0.00790628	chrX	47204921	47205865	+	ENSG00000224975.1	sense_intronic	KNOWN	INE1
0.467903	-0.467903	3.15827	1.71e-11	2.69e-08	chr14	93934153	93976791	-	ENSG00000100628.10	protein_coding	KNOWN	ASB2
0.462363	-0.462363	5.45601	1.36e-13	8.54e-10	chr11	128686535	128813267	+	ENSG00000151702.15	protein_coding	KNOWN	FLI1
0.449264	-0.449264	3.73348	7.46e-06	0.000660567	chr15	38488103	38565575	-	ENSG00000172575.10	protein_coding	KNOWN	RASGRP1
0.437196	-0.437196	1.1738	0.00387471	0.0420139	chr9	33441154	33447611	-	ENSG00000165272.13	protein_coding	KNOWN	AQP3
0.432555	-0.432555	5.61003	1.44e-06	0.000192988	chr19	17824780	17848071	-	ENSG00000105639.17	protein_coding	KNOWN	JAK3
0.43171	-0.43171	3.15732	1.14e-05	0.000869178	chr22	28742031	28757515	+	ENSG00000100209.8	protein_coding	KNOWN	HSCB
0.43024	-0.43024	3.24018	0.000487237	0.0114237	chr10	70882280	70888784	-	ENSG00000166228.7	protein_coding	KNOWN	PCBD1
0.427094	-0.427094	3.34812	2.19e-05	0.00137881	chr12	48998367	49019235	+	ENSG00000257913.2	antisense	NOVEL	RP11-386G11.5
0.421482	-0.421482	1.88001	0.00168879	0.0251445	chr1	16231700	16237162	-	ENSG00000132881.10	protein_coding	KNOWN	RSG1
0.420813	-0.420813	5.59134	3.01e-16	3.79e-12	chr1	156147366	156177752	+	ENSG00000196189.11	protein_coding	KNOWN	SEMA4A
0.420808	-0.420808	4.41663	1.21e-08	6.6e-06	chr15	64151715	64157481	+	ENSG00000157734.12	protein_coding	KNOWN	SNX22
0.41541	-0.41541	1.85596	0.00186196	0.0267115	chr16	2275881	2340746	-	ENSG00000167972.12	protein_coding	KNOWN	ABCA3
0.409218	-0.409218	2.24368	0.00140358	0.0224412	chr9	127816066	127822520	+	ENSG00000225032.4	antisense	NOVEL	RP11-228B15.4
0.398854	-0.398854	2.71793	0.000172087	0.00579789	chr11	117199321	117204782	+	ENSG00000149591.15	protein_coding	KNOWN	TAGLN
0.398291	-0.398291	4.53816	4.14e-08	1.63e-05	chr1	203765176	203776233	+	ENSG00000122188.11	protein_coding	KNOWN	LAX1
0.395899	-0.395899	3.30936	5.17e-09	3.61e-06	chr6	31580525	31582522	-	ENSG00000227507.2	protein_coding	KNOWN	LTB
0.371449	-0.371449	6.92291	4.93e-12	1.24e-08	chr8	65717510	65842322	-	ENSG00000205268.9	protein_coding	KNOWN	PDE7A
0.361192	-0.361192	4.07117	6.75e-05	0.0030277	chr3	52316319	52400491	+	ENSG00000114841.16	protein_coding	KNOWN	DNAH1
0.360438	-0.360438	3.5933	7.36e-05	0.00320045	chr6	89364636	89412270	-	ENSG00000025039.13	protein_coding	KNOWN	RRAGD
0.359305	-0.359305	1.31189	0.00202762	0.0281247	chr22	39349925	39385588	+	ENSG00000100321.13	protein_coding	KNOWN	SYNGR1
0.353665	-0.353665	4.50047	0.000223995	0.00691633	chr15	55202966	55319113	-	ENSG00000069974.14	protein_coding	KNOWN	RAB27A
0.350077	-0.350077	1.96696	0.00244696	0.0319296	chr19	12317477	12333720	-	ENSG00000188868.12	protein_coding	KNOWN	ZNF563
0.345452	-0.345452	2.42277	0.00171027	0.0251674	chr21	41167801	41282518	+	ENSG00000182240.14	protein_coding	KNOWN	BACE2
0.329756	-0.329756	1.88604	0.00378834	0.0416154	chr19	19997058	20039506	-	ENSG00000197124.10	protein_coding	KNOWN	ZNF682
0.326664	-0.326664	3.64234	3.03e-10	2.72e-07	chr10	96998038	97185920	-	ENSG00000187122.15	protein_coding	KNOWN	SLIT1
0.323365	-0.323365	5.4101	0.00174337	0.0255877	chr9	120902393	120929173	-	ENSG00000056558.9	protein_coding	KNOWN	TRAF1
0.322054	-0.322054	2.49076	0.00422368	0.0444176	chr17	45132600	45144181	+	ENSG00000181513.13	protein_coding	KNOWN	ACBD4
0.315778	-0.315778	4.93122	0.000148373	0.00524266	chr12	123410683	123436717	-	ENSG00000150977.10	protein_coding	KNOWN	RILPL2
0.307396	-0.307396	5.08358	4.17e-07	8.33e-05	chr5	67179613	67196799	-	ENSG00000134061.5	protein_coding	KNOWN	CD180
0.307206	-0.307206	4.36508	2.35e-06	0.000273924	chr22	23738678	23751092	-	ENSG00000187792.4	protein_coding	KNOWN	ZNF70
0.302123	-0.302123	3.58448	0.000591977	0.013075	chr19	13099033	13103161	-	ENSG00000104903.4	protein_coding	KNOWN	LYL1
0.300357	-0.300357	3.6619	0.00192722	0.0272544	chr17	75827225	75844717	-	ENSG00000092929.10	protein_coding	KNOWN	UNC13D
0.293331	-0.293331	2.53829	0.000798412	0.0157021	chr8	95244919	95269201	-	ENSG00000156172.5	protein_coding	KNOWN	C8orf37
0.291094	-0.291094	3.83733	1.85e-08	8.93e-06	chr2	181457202	181536187	+	ENSG00000115232.12	protein_coding	KNOWN	ITGA4
0.285207	-0.285207	4.82727	9.16e-05	0.00376304	chr16	11547722	11636381	-	ENSG00000189067.11	protein_coding	KNOWN	LITAF
0.283845	-0.283845	7.35139	3.07e-12	9.64e-09	chr1	39081316	39487177	+	ENSG00000127603.22	protein_coding	KNOWN	MACF1
0.283007	-0.283007	8.15754	9.22e-12	1.93e-08	chr2	60881521	60931610	+	ENSG00000162924.12	protein_coding	KNOWN	REL
0.282774	-0.282774	6.34851	1.26e-05	0.000924373	chr6	14117256	14136918	+	ENSG00000112149.8	protein_coding	KNOWN	CD83
0.276989	-0.276989	5.41503	0.00188615	0.0268512	chr3	122680618	122730840	+	ENSG00000173193.12	protein_coding	KNOWN	PARP14
0.275936	-0.275936	3.66399	0.00138779	0.0222738	chr1	169132531	169367967	-	ENSG00000143156.12	protein_coding	KNOWN	NME7
0.273834	-0.273834	3.64058	0.00393956	0.0424601	chr19	12224686	12294887	-	ENSG00000197857.12	protein_coding	KNOWN	ZNF44
0.272465	-0.272465	3.50276	0.000144134	0.00515233	chr4	159104178	159360169	+	ENSG00000109756.7	protein_coding	KNOWN	RAPGEF2
0.270418	-0.270418	3.66359	0.00320126	0.0378104	chr19	17215346	17219829	+	ENSG00000053501.11	protein_coding	KNOWN	USE1
0.2704	-0.2704	4.67946	2.01e-05	0.00129471	chr17	39904595	39919854	-	ENSG00000073605.17	protein_coding	KNOWN	GSDMB
0.270079	-0.270079	3.72227	0.00484173	0.0480237	chr12	50175788	50283546	-	ENSG00000050405.12	protein_coding	KNOWN	LIMA1
0.26832	-0.26832	4.09755	1.93e-07	4.75e-05	chr8	141117278	141195808	+	ENSG00000105339.9	protein_coding	KNOWN	DENND3
0.267174	-0.267174	6.07684	8.45e-08	2.47e-05	chr4	35948221	36244509	-	ENSG00000047365.10	protein_coding	KNOWN	ARAP2
0.264376	-0.264376	3.86015	0.00185489	0.0266709	chr19	6752160	6767588	-	ENSG00000125731.11	protein_coding	KNOWN	SH2D3A
0.253813	-0.253813	2.57396	0.000728848	0.0148211	chr8	118189459	118621995	-	ENSG00000177570.12	protein_coding	KNOWN	SAMD12
0.253795	-0.253795	6.0877	0.000112188	0.00432893	chr22	41922023	41926818	-	ENSG00000159958.4	protein_coding	KNOWN	TNFRSF13C
0.248881	-0.248881	9.72479	0.00271778	0.0344645	chr11	65422774	65445540	+	ENSG00000245532.5	lincRNA	KNOWN	NEAT1
0.248108	-0.248108	5.06718	9.65e-05	0.0039109	chr5	134738501	134752160	+	ENSG00000164615.4	protein_coding	KNOWN	CAMLG
0.246444	-0.246444	5.99321	1.39e-07	3.89e-05	chr1	23870526	23913362	-	ENSG00000188822.7	protein_coding	KNOWN	CNR2
0.244179	-0.244179	4.11147	0.000812802	0.015861	chr10	73497538	73625953	-	ENSG00000166348.16	protein_coding	KNOWN	USP54
0.241984	-0.241984	3.20686	0.0014472	0.0227622	chr10	72059035	72089032	-	ENSG00000107742.11	protein_coding	KNOWN	SPOCK2
0.240731	-0.240731	3.59855	0.00357313	0.0400924	chr17	63702832	63741970	-	ENSG00000266173.4	protein_coding	KNOWN	STRADA
0.240665	-0.240665	8.34771	3.4e-11	4.75e-08	chr1	162497251	162529629	+	ENSG00000152332.14	protein_coding	KNOWN	UHMK1
0.237352	-0.237352	7.96617	5.47e-09	3.62e-06	chr1	159918107	159925732	-	ENSG00000158710.13	protein_coding	KNOWN	TAGLN2
0.237315	-0.237315	5.28199	4.67e-05	0.00234613	chr8	37762593	37779767	+	ENSG00000147471.10	protein_coding	KNOWN	PROSC
0.237157	-0.237157	5.09749	9.32e-07	0.00014464	chr14	52775194	52791668	-	ENSG00000100522.7	protein_coding	KNOWN	GNPNAT1
0.234341	-0.234341	3.95334	0.00193051	0.0272544	chr17	80991598	81009517	+	ENSG00000176108.8	protein_coding	KNOWN	CHMP6
0.233222	-0.233222	3.34162	0.00340828	0.0391636	chr15	84600986	84627796	+	ENSG00000176371.12	protein_coding	KNOWN	ZSCAN2
0.231892	-0.231892	5.65643	6.14e-06	0.000558905	chr12	53191318	53207307	-	ENSG00000139626.14	protein_coding	KNOWN	ITGB7
0.230897	-0.230897	4.57585	0.00386815	0.0420139	chr8	106270178	106752694	+	ENSG00000164830.16	protein_coding	KNOWN	OXR1
0.228905	-0.228905	4.2755	0.00251805	0.0324557	chr5	132481609	132490798	-	ENSG00000125347.12	protein_coding	KNOWN	IRF1
0.227774	-0.227774	3.50328	8.36e-08	2.47e-05	chr16	3539033	3577400	-	ENSG00000167984.15	protein_coding	KNOWN	NLRC3
0.2238	-0.2238	4.80628	0.00244479	0.0319296	chr3	121894089	121944102	+	ENSG00000163406.9	protein_coding	KNOWN	SLC15A2
0.22351	-0.22351	3.45117	0.00283962	0.0353672	chr19	51855802	51890950	-	ENSG00000161551.11	protein_coding	KNOWN	ZNF577
0.223298	-0.223298	9.29187	1.23e-06	0.000177545	chr2	216498189	216579180	+	ENSG00000197756.8	protein_coding	KNOWN	RPL37A
0.221696	-0.221696	3.5405	0.00163229	0.0247652	chr17	47694081	47712050	+	ENSG00000198933.8	protein_coding	KNOWN	TBKBP1
0.219069	-0.219069	5.59041	3.7e-08	1.55e-05	chr15	81159575	81314058	+	ENSG00000172349.15	protein_coding	KNOWN	IL16
0.217547	-0.217547	3.47915	0.0051387	0.049752	chr3	37988059	38007188	+	ENSG00000136059.13	protein_coding	KNOWN	VILL
0.217227	-0.217227	5.15323	1.99e-06	0.000241187	chrX	71107404	71112108	-	ENSG00000147168.11	protein_coding	KNOWN	IL2RG
0.216308	-0.216308	5.19505	1.36e-06	0.000187701	chr4	182890060	182917936	-	ENSG00000129187.13	protein_coding	KNOWN	DCTD
0.215612	-0.215612	6.5288	0.000121221	0.00452874	chr1	26317957	26320523	+	ENSG00000169442.7	protein_coding	KNOWN	CD52
0.215484	-0.215484	5.47068	1.51e-06	0.000197636	chr6	32845209	32853978	-	ENSG00000168394.10	protein_coding	KNOWN	TAP1
0.21465	-0.21465	4.68875	1.57e-05	0.00110572	chr2	11444375	11466177	-	ENSG00000169016.15	protein_coding	KNOWN	E2F6
0.213062	-0.213062	5.78947	6.71e-07	0.00011364	chrX	129779979	129795201	+	ENSG00000122122.9	protein_coding	KNOWN	SASH3
0.213044	-0.213044	6.64079	2.64e-06	0.0002937	chr6	89326625	89352848	-	ENSG00000198833.6	protein_coding	KNOWN	UBE2J1
0.2125	-0.2125	7.12456	5.41e-08	2e-05	chr1	110873154	110899928	+	ENSG00000143119.11	protein_coding	KNOWN	CD53
0.210697	-0.210697	4.32682	0.00295598	0.0361711	chr3	123067062	123225227	+	ENSG00000065485.16	protein_coding	KNOWN	PDIA5
0.209227	-0.209227	4.22728	9.38e-06	0.000750865	chrX	10015562	10144478	+	ENSG00000047644.16	protein_coding	KNOWN	WWC3
0.20688	-0.20688	5.44653	0.00294286	0.0360457	chr2	197499994	197503457	+	ENSG00000115541.9	protein_coding	KNOWN	HSPE1
0.206487	-0.206487	6.96262	2.56e-05	0.00155311	chr17	28743984	28750958	+	ENSG00000076604.13	protein_coding	KNOWN	TRAF4
0.206456	-0.206456	4.4027	0.00194285	0.0273515	chr1	161118086	161125445	+	ENSG00000158793.12	protein_coding	KNOWN	NIT1
0.205847	-0.205847	4.39478	0.000801418	0.0157128	chr11	73876699	73931124	+	ENSG00000175575.11	protein_coding	KNOWN	PAAF1
0.205733	-0.205733	7.05884	3.01e-06	0.000325895	chrX	101349447	101390796	-	ENSG00000010671.14	protein_coding	KNOWN	BTK
0.205473	-0.205473	4.45843	0.00104694	0.018742	chr12	120578764	120581398	-	ENSG00000167272.9	protein_coding	KNOWN	POP5
0.205241	-0.205241	5.97318	1.48e-08	7.42e-06	chr1	211326615	211374946	+	ENSG00000082512.13	protein_coding	KNOWN	TRAF5
0.203384	-0.203384	3.3808	0.00197073	0.02761	chr6	107028213	107051342	+	ENSG00000130349.8	protein_coding	KNOWN	C6orf203
0.20213	-0.20213	3.02338	0.000452537	0.0108324	chr2	88027205	88055729	-	ENSG00000172086.7	protein_coding	KNOWN	KRCC1
0.202129	-0.202129	4.2289	8.5e-05	0.00356194	chr9	69035259	69100178	+	ENSG00000165060.10	protein_coding	KNOWN	FXN
0.201657	-0.201657	6.08685	0.000372926	0.00958482	chr11	68754620	68844410	-	ENSG00000110090.11	protein_coding	KNOWN	CPT1A
0.200733	-0.200733	5.98686	0.00113326	0.0194737	chr12	124776856	124882668	-	ENSG00000073060.14	protein_coding	KNOWN	SCARB1
0.200018	-0.200018	4.51421	3.51e-05	0.00190911	chr7	129144892	129169697	+	ENSG00000158457.5	protein_coding	KNOWN	TSPAN33
0.199088	-0.199088	2.32598	0.00166252	0.0249215	chr4	185585444	185956652	-	ENSG00000154556.16	protein_coding	KNOWN	SORBS2
0.198525	-0.198525	6.19771	0.00361136	0.0404131	chr2	96143166	96145440	-	ENSG00000158050.4	protein_coding	KNOWN	DUSP2
0.197921	-0.197921	6.61728	1.55e-07	4.23e-05	chr10	120851175	120909524	+	ENSG00000120008.14	protein_coding	KNOWN	WDR11
0.197762	-0.197762	5.04672	0.000107732	0.00426677	chr8	30774457	30814314	-	ENSG00000104695.11	protein_coding	KNOWN	PPP2CB
0.197015	-0.197015	6.43852	5.28e-06	0.000491531	chr12	55927319	55954027	+	ENSG00000065357.18	protein_coding	KNOWN	DGKA
0.196789	-0.196789	5.18063	3.15e-05	0.00177476	chr1	32251239	32286165	+	ENSG00000182866.15	protein_coding	KNOWN	LCK
0.196688	-0.196688	3.59117	0.00509952	0.0496403	chr1	63523372	63572693	+	ENSG00000203965.11	protein_coding	KNOWN	EFCAB7
0.194473	-0.194473	2.28936	0.00231516	0.0309188	chr19	39863323	39934626	-	ENSG00000275395.3	protein_coding	KNOWN	FCGBP
0.194298	-0.194298	4.68746	0.00040448	0.0100855	chr17	16217191	16351797	+	ENSG00000108474.15	protein_coding	KNOWN	PIGL
0.193686	-0.193686	5.28291	1.51e-05	0.00108057	chr7	20134655	20217404	-	ENSG00000183742.11	protein_coding	KNOWN	MACC1
0.192259	-0.192259	8.77284	5.38e-08	2e-05	chr12	14942017	14961728	-	ENSG00000111348.7	protein_coding	KNOWN	ARHGDIB
0.191741	-0.191741	6.39291	0.000238729	0.0071773	chrX	153907367	153934999	-	ENSG00000089820.14	protein_coding	KNOWN	ARHGAP4
0.191306	-0.191306	5.1077	0.00146477	0.0229013	chr12	110627841	110704950	-	ENSG00000122986.12	protein_coding	KNOWN	HVCN1
0.189948	-0.189948	3.52448	0.000101369	0.00406998	chr12	121777754	121803403	-	ENSG00000139725.6	protein_coding	KNOWN	RHOF
0.1873	-0.1873	3.93233	0.0011538	0.0197126	chr2	178829757	179050086	-	ENSG00000163492.12	protein_coding	KNOWN	CCDC141
0.186927	-0.186927	5.61353	2.98e-05	0.00170381	chr6	143422832	143450673	-	ENSG00000189007.14	protein_coding	KNOWN	ADAT2
0.186719	-0.186719	7.72614	5.92e-05	0.00277683	chr11	58526871	58578220	-	ENSG00000110031.11	protein_coding	KNOWN	LPXN
0.186555	-0.186555	5.43175	0.00144244	0.0227158	chr7	1530714	1543043	+	ENSG00000198517.8	protein_coding	KNOWN	MAFK
0.186296	-0.186296	6.42931	0.000252882	0.00744255	chr11	61799625	61829318	-	ENSG00000149485.15	protein_coding	KNOWN	FADS1
0.185514	-0.185514	3.69622	0.000503312	0.01167	chr2	179101692	179264790	-	ENSG00000187231.12	protein_coding	KNOWN	SESTD1
0.184694	-0.184694	3.9433	0.00099157	0.0180506	chrX	70444861	70505490	+	ENSG00000082458.10	protein_coding	KNOWN	DLG3
0.181092	-0.181092	5.94819	0.00191937	0.0272243	chr20	44531785	44624247	+	ENSG00000168734.12	protein_coding	KNOWN	PKIG
0.181088	-0.181088	6.01843	4.86e-06	0.000476783	chr19	16134028	16158575	+	ENSG00000196684.11	protein_coding	KNOWN	HSH2D
0.181013	-0.181013	5.38754	0.000986316	0.0179899	chr1	225845536	225882369	-	ENSG00000196187.10	protein_coding	KNOWN	TMEM63A
0.180728	-0.180728	6.2765	7.9e-05	0.00338987	chrX	134460153	134520513	+	ENSG00000165704.13	protein_coding	KNOWN	HPRT1
0.180665	-0.180665	7.39049	8.63e-06	0.000732942	chr2	182716041	182794464	+	ENSG00000077232.15	protein_coding	KNOWN	DNAJC10
0.180282	-0.180282	9.04427	7e-09	4.19e-06	chr5	157266079	157395595	+	ENSG00000055163.17	protein_coding	KNOWN	CYFIP2
0.180063	-0.180063	4.46312	0.00445862	0.0455911	chr19	53520981	53580269	+	ENSG00000130844.15	protein_coding	KNOWN	ZNF331
0.179758	-0.179758	5.06494	0.000743851	0.0150531	chr22	36860988	36878015	+	ENSG00000100365.13	protein_coding	KNOWN	NCF4
0.178799	-0.178799	5.34437	1.78e-06	0.000219071	chr3	129647792	129893576	-	ENSG00000172765.15	protein_coding	KNOWN	TMCC1
0.178653	-0.178653	5.60568	0.000123996	0.00458837	chr1	206470476	206496889	+	ENSG00000263528.6	protein_coding	KNOWN	IKBKE
0.178254	-0.178254	4.90178	0.00168165	0.025099	chr8	23297189	23425328	-	ENSG00000134013.14	protein_coding	KNOWN	LOXL2
0.178211	-0.178211	7.30595	0.00285033	0.0353722	chr6	85660950	85678736	-	ENSG00000203875.9	processed_transcript	KNOWN	SNHG5
0.178096	-0.178096	3.77815	0.00488652	0.0482541	chr13	49628299	49633872	+	ENSG00000152213.3	protein_coding	KNOWN	ARL11
0.17517	-0.17517	5.20688	0.000376471	0.00960058	chr10	30433937	30461833	+	ENSG00000107968.8	protein_coding	KNOWN	MAP3K8
0.174635	-0.174635	6.53912	0.000376628	0.00960058	chr15	63189469	63267782	+	ENSG00000166128.11	protein_coding	KNOWN	RAB8B
0.173645	-0.173645	4.6929	0.000742462	0.0150492	chr12	4321205	4354593	+	ENSG00000078237.5	protein_coding	KNOWN	C12orf5
0.173081	-0.173081	8.83395	2.18e-08	1.02e-05	chr11	9664077	9752991	+	ENSG00000133789.13	protein_coding	KNOWN	SWAP70
0.172728	-0.172728	7.39389	5.18e-07	9.56e-05	chr4	102501329	102617302	+	ENSG00000109320.10	protein_coding	KNOWN	NFKB1
0.172467	-0.172467	5.99837	0.000189199	0.00619182	chr3	9649433	9702394	+	ENSG00000163719.17	protein_coding	KNOWN	MTMR14
0.170862	-0.170862	3.79484	0.00452008	0.045995	chr12	54549350	54579239	+	ENSG00000123360.10	protein_coding	KNOWN	PDE1B
0.170294	-0.170294	5.44665	0.00488799	0.0482541	chr1	150646225	150697144	-	ENSG00000143457.9	protein_coding	KNOWN	GOLPH3L
0.16974	-0.16974	6.09651	0.000318008	0.00868784	chr3	158732198	158829719	+	ENSG00000118855.17	protein_coding	KNOWN	MFSD1
0.166831	-0.166831	5.67861	0.00309474	0.0370749	chr18	47107403	47150520	-	ENSG00000167220.10	protein_coding	KNOWN	HDHD2
0.166616	-0.166616	6.14732	2.42e-06	0.000276498	chr15	78921058	78949574	-	ENSG00000103811.14	protein_coding	KNOWN	CTSH
0.166416	-0.166416	9.38628	0.00158302	0.0242608	chr1	23691779	23696425	+	ENSG00000142676.11	protein_coding	KNOWN	RPL11
0.166085	-0.166085	4.08254	0.00224524	0.0301775	chr16	31032889	31042975	+	ENSG00000103496.13	protein_coding	KNOWN	STX4
0.165737	-0.165737	8.07518	0.000243064	0.00727282	chr19	35319261	35347355	+	ENSG00000012124.13	protein_coding	KNOWN	CD22
0.164276	-0.164276	3.93878	0.00420901	0.0443375	chr3	49268602	49277909	-	ENSG00000188315.6	protein_coding	KNOWN	C3orf62
0.163963	-0.163963	5.74936	0.000207649	0.0065731	chr8	12721894	12756073	-	ENSG00000154359.11	protein_coding	KNOWN	LONRF1
0.161399	-0.161399	5.13026	0.00231991	0.0309494	chr16	636817	648474	+	ENSG00000172366.18	protein_coding	KNOWN	FAM195A
0.160592	-0.160592	6.32761	4.08e-05	0.00214961	chr6	89146050	89165565	+	ENSG00000146281.5	protein_coding	NOVEL	PM20D2
0.160063	-0.160063	4.76312	0.00392232	0.0423106	chr21	46635167	46665124	+	ENSG00000160310.15	protein_coding	KNOWN	PRMT2
0.15964	-0.15964	6.39429	8.87e-06	0.00074807	chr10	21534165	21743630	+	ENSG00000078403.15	protein_coding	KNOWN	MLLT10
0.158735	-0.158735	4.89308	0.00124658	0.0207769	chr15	41895939	41972578	-	ENSG00000103966.8	protein_coding	KNOWN	EHD4
0.158613	-0.158613	5.4803	0.000196759	0.00632398	chr14	80476983	80959517	-	ENSG00000100629.15	protein_coding	KNOWN	CEP128
0.158456	-0.158456	5.08765	0.000175181	0.00588637	chr5	121961961	122075570	+	ENSG00000151304.5	protein_coding	KNOWN	SRFBP1
0.158432	-0.158432	4.71923	0.00375117	0.0414974	chrX	119834022	119852998	-	ENSG00000125351.9	protein_coding	KNOWN	UPF3B
0.157171	-0.157171	5.45663	0.000107968	0.00426677	chr4	70688479	70690551	+	ENSG00000132467.3	protein_coding	KNOWN	UTP3
0.156576	-0.156576	6.02011	3.32e-05	0.00184406	chr17	37609739	37643464	-	ENSG00000278053.3	protein_coding	KNOWN	DDX52
0.156111	-0.156111	4.84098	0.000719674	0.0146821	chr11	47354860	47378576	-	ENSG00000066336.10	protein_coding	KNOWN	SPI1
0.155179	-0.155179	5.50849	0.000234166	0.00709099	chr7	130070510	130135720	+	ENSG00000128607.12	protein_coding	KNOWN	KLHDC10
0.155097	-0.155097	5.12859	0.000648829	0.0136809	chr3	9808086	9855138	+	ENSG00000214021.14	protein_coding	KNOWN	TTLL3
0.154539	-0.154539	7.10656	2.7e-05	0.00160636	chr10	87050486	87094866	-	ENSG00000148672.8	protein_coding	KNOWN	GLUD1
0.153749	-0.153749	5.97184	4.83e-06	0.000476783	chr17	10672474	10698375	-	ENSG00000133028.9	protein_coding	KNOWN	SCO1
0.152865	-0.152865	6.22757	0.000114553	0.00437563	chr10	69269984	69401882	+	ENSG00000156515.20	protein_coding	KNOWN	HK1
0.152594	-0.152594	4.36374	0.00415705	0.0439744	chr3	122740003	122793824	-	ENSG00000169087.9	protein_coding	KNOWN	HSPBAP1
0.152523	-0.152523	6.34873	2.69e-07	6.05e-05	chr7	24573268	24694193	+	ENSG00000105926.14	protein_coding	KNOWN	MPP6
0.152316	-0.152316	8.21089	5.21e-06	0.00049062	chr12	123289109	123364843	-	ENSG00000139697.10	protein_coding	KNOWN	SBNO1
0.152268	-0.152268	5.91164	0.000653026	0.0137234	chr20	46118272	46129863	+	ENSG00000101017.12	protein_coding	KNOWN	CD40
0.152128	-0.152128	5.78482	0.000599601	0.0131275	chr1	218285287	218337983	+	ENSG00000067533.5	protein_coding	KNOWN	RRP15
0.152039	-0.152039	5.83777	0.00296802	0.0362114	chr1	111200771	111243440	+	ENSG00000064886.12	protein_coding	KNOWN	CHI3L2
0.150712	-0.150712	6.17094	0.000232491	0.00705727	chr6	41789896	41895361	-	ENSG00000164663.12	protein_coding	KNOWN	USP49
0.150163	-0.150163	7.08124	0.00116303	0.0197989	chr1	207801518	207869150	-	ENSG00000203709.8	lincRNA	KNOWN	C1orf132
0.149678	-0.149678	6.0854	0.00123851	0.0206973	chr15	38454127	38487710	+	ENSG00000171262.10	protein_coding	KNOWN	FAM98B
0.148831	-0.148831	7.44023	8.48e-07	0.000134936	chr1	220148293	220272454	-	ENSG00000118873.14	protein_coding	KNOWN	RAB3GAP2
0.148712	-0.148712	5.19837	0.000240246	0.00720567	chr3	32105689	32168713	+	ENSG00000152642.9	protein_coding	KNOWN	GPD1L
0.146898	-0.146898	6.58688	0.000113334	0.00435555	chr15	78131498	78171949	+	ENSG00000166411.12	protein_coding	KNOWN	IDH3A
0.146322	-0.146322	6.18736	7.69e-06	0.000670795	chr16	30472658	30523185	+	ENSG00000005844.16	protein_coding	KNOWN	ITGAL
0.145165	-0.145165	5.74131	0.00252171	0.0324696	chr9	124257606	124353307	+	ENSG00000119408.15	protein_coding	KNOWN	NEK6
0.145012	-0.145012	5.20882	0.00341454	0.0391636	chr5	178113443	178126087	+	ENSG00000145911.5	protein_coding	KNOWN	N4BP3
0.143718	-0.143718	5.8087	0.00105371	0.0187741	chrX	16588003	16712936	-	ENSG00000047230.13	protein_coding	KNOWN	CTPS2
0.142765	-0.142765	5.4568	0.000684883	0.01414	chr4	7058906	7068197	-	ENSG00000109519.11	protein_coding	KNOWN	GRPEL1
0.142105	-0.142105	6.29771	0.00465976	0.0469977	chr1	203861603	203870550	+	ENSG00000182004.11	protein_coding	KNOWN	SNRPE
0.141815	-0.141815	6.9879	5.5e-05	0.00263192	chr17	58489529	58517905	-	ENSG00000108389.8	protein_coding	KNOWN	MTMR4
0.140549	-0.140549	6.34999	0.000183014	0.00606756	chr5	122774996	122830108	+	ENSG00000205302.5	protein_coding	KNOWN	SNX2
0.140498	-0.140498	4.85682	0.000912253	0.0173701	chr11	61873519	61892051	-	ENSG00000221968.7	protein_coding	KNOWN	FADS3
0.14013	-0.14013	6.28767	6.24e-05	0.00288387	chr1	113813811	113871759	-	ENSG00000134242.14	protein_coding	KNOWN	PTPN22
0.139693	-0.139693	6.36782	0.000257136	0.00753247	chrX	12791355	12824222	+	ENSG00000101911.11	protein_coding	KNOWN	PRPS2
0.139218	-0.139218	7.23649	1.25e-05	0.000924373	chr9	37422666	37436990	+	ENSG00000137106.16	protein_coding	KNOWN	GRHPR
0.139214	-0.139214	7.74596	0.000351272	0.00912074	chr10	110871795	110900006	+	ENSG00000150593.14	protein_coding	KNOWN	PDCD4
0.138953	-0.138953	6.43695	0.00111811	0.0193277	chr17	36948875	37056871	+	ENSG00000275700.3	protein_coding	KNOWN	AATF
0.138905	-0.138905	5.07619	0.00336502	0.0389036	chr1	184051677	184074212	+	ENSG00000198860.10	protein_coding	KNOWN	TSEN15
0.138862	-0.138862	6.52672	0.00141451	0.0224736	chr19	1941149	1981338	+	ENSG00000133275.14	protein_coding	KNOWN	CSNK1G2
0.138564	-0.138564	6.28389	0.000204613	0.0065098	chr10	130136399	130184521	+	ENSG00000108010.10	protein_coding	KNOWN	GLRX3
0.138426	-0.138426	6.2028	0.000625887	0.0134684	chr3	32481312	32503408	-	ENSG00000091317.7	protein_coding	KNOWN	CMTM6
0.138068	-0.138068	8.94331	1.61e-06	0.000202248	chr10	48684876	48982956	+	ENSG00000128815.16	protein_coding	KNOWN	WDFY4
0.137897	-0.137897	7.27408	7.34e-05	0.00320045	chr1	161046946	161069970	-	ENSG00000186517.12	protein_coding	KNOWN	ARHGAP30
0.13752	-0.13752	5.76515	0.00110199	0.0192256	chr3	97941818	97972457	-	ENSG00000170854.16	protein_coding	KNOWN	MINA
0.137217	-0.137217	4.99252	0.00165318	0.0248808	chr9	5765076	5833117	-	ENSG00000099219.12	protein_coding	KNOWN	ERMP1
0.136908	-0.136908	7.98426	5.39e-07	9.67e-05	chr2	24202864	24360714	-	ENSG00000198399.13	protein_coding	KNOWN	ITSN2
0.13666	-0.13666	4.86629	0.00166475	0.0249215	chr12	110614027	110649430	+	ENSG00000204852.14	protein_coding	KNOWN	TCTN1
0.136087	-0.136087	4.66859	0.00135294	0.0219426	chr2	162267079	162318703	-	ENSG00000115267.5	protein_coding	KNOWN	IFIH1
0.135918	-0.135918	5.95462	0.000594272	0.013075	chr19	2321517	2328620	-	ENSG00000130332.13	protein_coding	KNOWN	LSM7
0.135153	-0.135153	6.84837	0.0019581	0.0275251	chr2	219249711	219278170	-	ENSG00000127824.12	protein_coding	KNOWN	TUBA4A
0.134138	-0.134138	5.56755	0.00100538	0.0181028	chrX	48897912	48903143	+	ENSG00000102103.14	protein_coding	KNOWN	PQBP1
0.132623	-0.132623	5.28041	0.00454955	0.0461827	chr21	25585656	25607517	-	ENSG00000154719.12	protein_coding	KNOWN	MRPL39
0.130867	-0.130867	4.63348	0.00502035	0.0490979	chr19	38305104	38317273	-	ENSG00000167645.15	protein_coding	KNOWN	YIF1B
0.130474	-0.130474	5.29807	0.00291313	0.0358475	chr1	111187174	111204535	-	ENSG00000162777.15	protein_coding	KNOWN	DENND2D
0.129039	-0.129039	5.31998	0.00174607	0.0255877	chr17	7336529	7351478	+	ENSG00000072818.10	protein_coding	KNOWN	ACAP1
0.129023	-0.129023	6.18924	6.68e-05	0.00300752	chrX	123859724	123913979	+	ENSG00000101966.11	protein_coding	KNOWN	XIAP
0.128477	-0.128477	9.16343	0.00131304	0.0214857	chrX	12975108	12977227	+	ENSG00000205542.9	protein_coding	KNOWN	TMSB4X
0.128369	-0.128369	5.86059	0.000191779	0.00624373	chr1	211743457	211830772	-	ENSG00000123684.11	protein_coding	KNOWN	LPGAT1
0.128352	-0.128352	6.48786	0.000621284	0.0134383	chr1	19251539	19260128	+	ENSG00000053372.4	protein_coding	KNOWN	MRTO4
0.128207	-0.128207	5.62197	0.00499097	0.0489212	chr6	10492223	10629368	+	ENSG00000111846.14	protein_coding	KNOWN	GCNT2
0.128083	-0.128083	5.55013	0.00143779	0.0226709	chr19	53389793	53430413	+	ENSG00000196417.11	protein_coding	KNOWN	ZNF765
0.127601	-0.127601	7.57762	4.64e-05	0.00234145	chr19	9560353	9584533	-	ENSG00000197961.10	protein_coding	KNOWN	ZNF121
0.127532	-0.127532	6.39199	0.000109962	0.00427831	chr6	71288803	71308950	+	ENSG00000119900.7	protein_coding	KNOWN	OGFRL1
0.127198	-0.127198	4.88654	0.00250377	0.0323713	chr3	9837849	9844602	-	ENSG00000156990.13	protein_coding	KNOWN	RPUSD3
0.127054	-0.127054	4.7946	0.00171002	0.0251674	chr13	98793487	99086625	-	ENSG00000088387.16	protein_coding	KNOWN	DOCK9
0.126188	-0.126188	7.76706	0.00317965	0.0377325	chr3	128619970	128681075	-	ENSG00000163902.10	protein_coding	KNOWN	RPN1
0.12597	-0.12597	8.12281	0.000101126	0.00406998	chr12	54497711	54548238	+	ENSG00000123338.11	protein_coding	KNOWN	NCKAP1L
0.125546	-0.125546	6.99314	0.000279982	0.00803318	chr19	36214602	36238774	+	ENSG00000167635.10	protein_coding	KNOWN	ZNF146
0.125498	-0.125498	8.18173	0.000471754	0.0111545	chr11	118883766	118897799	+	ENSG00000160683.4	protein_coding	KNOWN	CXCR5
0.124845	-0.124845	6.32783	0.000340883	0.00894338	chr13	95019829	95301446	-	ENSG00000125257.12	protein_coding	KNOWN	ABCC4
0.124756	-0.124756	7.52707	0.0017404	0.0255809	chr5	177501907	177511274	-	ENSG00000146094.12	protein_coding	KNOWN	DOK3
0.124405	-0.124405	5.48326	0.00408603	0.0434058	chr17	51153536	51162428	+	ENSG00000239672.6	protein_coding	KNOWN	NME1
0.124277	-0.124277	7.45658	0.00126207	0.0208817	chr8	143915147	143976734	-	ENSG00000178209.13	protein_coding	KNOWN	PLEC
0.123751	-0.123751	7.51962	2.75e-05	0.00160992	chr2	174559572	174682916	-	ENSG00000115935.15	protein_coding	KNOWN	WIPF1
0.123635	-0.123635	6.74921	0.000316152	0.00865595	chr5	96525267	96779595	+	ENSG00000153113.22	protein_coding	KNOWN	CAST
0.123397	-0.123397	6.96541	0.00474247	0.0475226	chr5	50396192	50443248	-	ENSG00000170571.10	protein_coding	KNOWN	EMB
0.122818	-0.122818	7.26371	0.00456308	0.0462454	chr12	132725503	132761888	-	ENSG00000176915.13	protein_coding	KNOWN	ANKLE2
0.122577	-0.122577	6.83113	0.00193234	0.0272544	chr6	31730581	31739763	-	ENSG00000213719.7	protein_coding	KNOWN	CLIC1
0.122489	-0.122489	5.71392	0.00228803	0.0306543	chr14	75013764	75051532	-	ENSG00000119684.14	protein_coding	KNOWN	MLH3
0.122151	-0.122151	6.40577	0.00046833	0.0111047	chr18	36108532	36129385	-	ENSG00000141424.11	protein_coding	KNOWN	SLC39A6
0.122145	-0.122145	6.69398	0.00107721	0.0190131	chr11	108665025	108940930	+	ENSG00000178105.8	protein_coding	KNOWN	DDX10
0.122038	-0.122038	6.21152	0.00163983	0.0247811	chr7	105439661	105522267	-	ENSG00000091127.12	protein_coding	KNOWN	PUS7
0.122031	-0.122031	7.67635	0.000572907	0.0129027	chr10	70202830	70233911	-	ENSG00000180817.10	protein_coding	KNOWN	PPA1
0.122014	-0.122014	5.44073	0.00440735	0.0453622	chrX	53082367	53088540	+	ENSG00000184205.13	protein_coding	KNOWN	TSPYL2
0.121962	-0.121962	5.86534	0.00378377	0.0416016	chr1	150926263	150964744	+	ENSG00000143379.11	protein_coding	KNOWN	SETDB1
0.121882	-0.121882	5.54893	0.00462489	0.0467211	chr16	57462387	57472010	+	ENSG00000102978.11	protein_coding	KNOWN	POLR2C
0.121619	-0.121619	12.821	0.00357031	0.0400924	chr11	65497762	65506516	+	ENSG00000251562.6	lincRNA	KNOWN	MALAT1
0.121208	-0.121208	6.8261	0.00315872	0.0375666	chr13	42040036	42256578	+	ENSG00000102780.15	protein_coding	KNOWN	DGKH
0.120702	-0.120702	6.49888	0.000464622	0.0110376	chr1	193122017	193253901	+	ENSG00000134371.9	protein_coding	KNOWN	CDC73
0.120571	-0.120571	6.6775	0.00111626	0.0193224	chr10	95605929	95656706	-	ENSG00000059573.7	protein_coding	KNOWN	ALDH18A1
0.120563	-0.120563	6.31568	2.83e-05	0.00164722	chr2	135052265	135176394	+	ENSG00000115839.16	protein_coding	KNOWN	RAB3GAP1
0.120236	-0.120236	8.93514	0.000668983	0.0140352	chr12	56712428	56731628	-	ENSG00000196531.9	protein_coding	KNOWN	NACA
0.119489	-0.119489	9.0237	0.000650803	0.0136996	chr2	177212563	177223958	+	ENSG00000170144.17	protein_coding	KNOWN	HNRNPA3
0.119083	-0.119083	6.40224	0.000563413	0.0127575	chr8	58583504	58659844	-	ENSG00000035681.6	protein_coding	KNOWN	NSMAF
0.118895	-0.118895	6.4345	0.000672359	0.0140799	chr3	184812143	185052614	+	ENSG00000156931.14	protein_coding	KNOWN	VPS8
0.117174	-0.117174	7.39905	0.00112779	0.0194416	chr17	78168558	78173527	+	ENSG00000108639.6	protein_coding	KNOWN	SYNGR2
0.116896	-0.116896	5.81592	0.00291527	0.0358475	chr17	59565525	59608345	+	ENSG00000108406.8	protein_coding	KNOWN	DHX40
0.116373	-0.116373	7.91848	0.000792091	0.0156513	chr12	2794953	2805423	+	ENSG00000004478.7	protein_coding	KNOWN	FKBP4
0.115518	-0.115518	5.19545	0.00303884	0.0367129	chr16	10326434	10483638	+	ENSG00000166669.12	protein_coding	KNOWN	ATF7IP2
0.115497	-0.115497	6.57135	0.000849987	0.0164083	chr11	88293592	88337787	-	ENSG00000109861.14	protein_coding	KNOWN	CTSC
0.114718	-0.114718	6.32273	0.0045424	0.0461684	chr12	14767999	14771131	-	ENSG00000197837.3	protein_coding	KNOWN	HIST4H4
0.11469	-0.11469	5.39805	0.0015923	0.0243435	chr12	53507856	53626410	-	ENSG00000170653.17	protein_coding	KNOWN	ATF7
0.114642	-0.114642	5.48123	0.00190535	0.0270866	chr11	3854527	4093210	+	ENSG00000167323.8	protein_coding	KNOWN	STIM1
0.114564	-0.114564	7.75464	1.13e-05	0.000864687	chr8	67173512	67343677	-	ENSG00000066777.7	protein_coding	KNOWN	ARFGEF1
0.114412	-0.114412	5.42499	0.00331231	0.0385781	chr17	39921041	39927601	-	ENSG00000172057.8	protein_coding	KNOWN	ORMDL3
0.11364	-0.11364	6.93077	0.000177985	0.00596463	chr3	15667236	15859771	-	ENSG00000206560.9	protein_coding	KNOWN	ANKRD28
0.111765	-0.111765	5.95862	0.00101228	0.0181993	chr6	33318558	33329269	-	ENSG00000204209.9	protein_coding	KNOWN	DAXX
0.111587	-0.111587	7.4394	0.000722815	0.0147222	chr3	107522936	107811324	+	ENSG00000114439.17	protein_coding	KNOWN	BBX
0.111159	-0.111159	5.88799	0.00079828	0.0157021	chr17	1517718	1562816	-	ENSG00000174238.13	protein_coding	KNOWN	PITPNA
0.11115	-0.11115	6.11473	0.0015995	0.0244239	chr2	33583658	33599382	-	ENSG00000119812.17	protein_coding	KNOWN	FAM98A
0.110277	-0.110277	6.34816	0.00433711	0.0449707	chr8	101177878	101206193	-	ENSG00000120963.10	protein_coding	KNOWN	ZNF706
0.110179	-0.110179	6.71647	0.00355294	0.0400924	chr1	108692323	108701803	+	ENSG00000134186.10	protein_coding	KNOWN	PRPF38B
0.109201	-0.109201	8.06293	0.00014522	0.00516992	chr16	11833850	11851585	-	ENSG00000171490.11	protein_coding	KNOWN	RSL1D1
0.108432	-0.108432	6.11191	0.00444584	0.0455693	chr3	156673235	156706770	+	ENSG00000163659.11	protein_coding	KNOWN	TIPARP
0.108199	-0.108199	7.39265	0.000584127	0.0130618	chr7	23310209	23470467	-	ENSG00000136231.12	protein_coding	KNOWN	IGF2BP3
0.105892	-0.105892	5.89317	0.00111138	0.01931	chr17	50693190	50707924	-	ENSG00000154945.6	protein_coding	KNOWN	ANKRD40
0.105663	-0.105663	6.80888	0.00386734	0.0420139	chr7	133253073	134066589	+	ENSG00000131558.13	protein_coding	KNOWN	EXOC4
0.105278	-0.105278	6.39835	0.00497116	0.0488067	chr15	63504511	63594640	+	ENSG00000140455.15	protein_coding	KNOWN	USP3
0.105259	-0.105259	6.83582	0.000100187	0.00404839	chr18	34976928	35143470	+	ENSG00000166974.11	protein_coding	KNOWN	MAPRE2
0.104837	-0.104837	7.85468	0.000803385	0.0157128	chr1	32292086	32333635	+	ENSG00000116478.10	protein_coding	KNOWN	HDAC1
0.104513	-0.104513	5.87096	0.00505559	0.0493273	chr1	162561506	162599842	+	ENSG00000117143.12	protein_coding	KNOWN	UAP1
0.104489	-0.104489	6.45315	0.00161156	0.0245769	chr9	89318506	89359662	+	ENSG00000187742.13	protein_coding	KNOWN	SECISBP2
0.103544	-0.103544	6.28179	0.00202955	0.0281247	chr4	39045039	39126857	+	ENSG00000109790.15	protein_coding	KNOWN	KLHL5
0.103082	-0.103082	6.64864	0.00293368	0.0359684	chrX	71366239	71532374	+	ENSG00000147133.14	protein_coding	KNOWN	TAF1
0.10295	-0.10295	7.75402	0.00178416	0.025891	chr3	121631399	121660927	-	ENSG00000180353.9	protein_coding	KNOWN	HCLS1
0.102862	-0.102862	7.22618	0.00141662	0.0224736	chr1	207752057	207795513	+	ENSG00000117335.17	protein_coding	KNOWN	CD46
0.102813	-0.102813	7.9734	0.000583593	0.0130618	chr17	37084988	37406818	-	ENSG00000278540.3	protein_coding	KNOWN	ACACA
0.102273	-0.102273	7.50637	0.000433434	0.0105154	chr12	31280584	31327058	-	ENSG00000139146.12	protein_coding	KNOWN	FAM60A
0.102217	-0.102217	7.21247	0.0016171	0.024603	chr22	42160013	42343616	-	ENSG00000100207.17	protein_coding	KNOWN	TCF20
0.102029	-0.102029	5.66533	0.00359419	0.0402927	chrX	129906121	129929761	+	ENSG00000156697.11	protein_coding	KNOWN	UTP14A
0.101836	-0.101836	6.51123	0.00401594	0.0429518	chr9	2720469	2844241	-	ENSG00000080608.9	protein_coding	KNOWN	KIAA0020
0.101499	-0.101499	5.40037	0.00510869	0.0496911	chr4	55853616	55905034	+	ENSG00000090989.16	protein_coding	KNOWN	EXOC1
0.101391	-0.101391	6.71946	0.00472506	0.0474659	chr2	37099210	37157065	-	ENSG00000055332.15	protein_coding	KNOWN	EIF2AK2
0.100631	-0.100631	6.08491	0.00238065	0.0313931	chr12	122271432	122422632	-	ENSG00000130779.18	protein_coding	KNOWN	CLIP1
0.100264	-0.100264	6.15143	0.0048373	0.0480176	chr1	145824088	145842505	+	ENSG00000186141.7	protein_coding	KNOWN	POLR3C
0.100229	-0.100229	8.80925	0.00105705	0.0187891	chr10	68956128	68985073	+	ENSG00000165732.11	protein_coding	KNOWN	DDX21
0.099102	-0.099102	6.46526	0.0029085	0.0358475	chr17	75236599	75262363	-	ENSG00000125447.15	protein_coding	KNOWN	GGA3
0.0989682	-0.0989682	5.7306	0.0012992	0.0213147	chr7	43582758	43626786	+	ENSG00000164543.5	protein_coding	KNOWN	STK17A
0.0982543	-0.0982543	6.77391	0.000953451	0.0176025	chr7	10973872	11169623	+	ENSG00000106443.13	protein_coding	KNOWN	PHF14
0.0975923	-0.0975923	6.57769	0.0013696	0.02201	chr19	32597007	32676597	-	ENSG00000105186.13	protein_coding	KNOWN	ANKRD27
0.0967763	-0.0967763	6.8473	0.00341556	0.0391636	chr2	174072447	174248698	-	ENSG00000138430.14	protein_coding	KNOWN	OLA1
0.0963325	-0.0963325	5.84887	0.00430632	0.0447252	chr11	86244544	86278813	+	ENSG00000074266.16	protein_coding	KNOWN	EED
0.0962281	-0.0962281	8.60215	0.000323297	0.0087562	chr1	45511036	45523047	-	ENSG00000117450.12	protein_coding	KNOWN	PRDX1
0.095545	-0.095545	9.02418	0.000169927	0.00576322	chr6	89642499	89819723	-	ENSG00000112159.10	protein_coding	KNOWN	MDN1
0.0950012	-0.0950012	7.53477	0.000766742	0.0153701	chr2	127701022	127811187	-	ENSG00000136709.10	protein_coding	KNOWN	WDR33
0.0941463	-0.0941463	6.12103	0.00346187	0.0393714	chr21	46458899	46569852	+	ENSG00000160305.16	protein_coding	KNOWN	DIP2A
0.0937836	-0.0937836	8.45545	0.00022605	0.00693951	chr2	218217094	218254356	+	ENSG00000163466.14	protein_coding	KNOWN	ARPC2
0.0937187	-0.0937187	7.71266	0.00111334	0.01931	chr3	197737179	197787596	+	ENSG00000122068.11	protein_coding	KNOWN	FYTTD1
0.0935135	-0.0935135	6.74803	0.00444741	0.0455693	chr2	112541915	112577150	+	ENSG00000125630.14	protein_coding	KNOWN	POLR1B
0.0931705	-0.0931705	8.84261	0.00312172	0.037327	chr19	41877120	41881372	+	ENSG00000105369.8	protein_coding	KNOWN	CD79A
0.0930429	-0.0930429	7.42823	0.00129832	0.0213147	chr6	53267398	53349179	-	ENSG00000012660.12	protein_coding	KNOWN	ELOVL5
0.0922939	-0.0922939	7.71649	0.00146472	0.0229013	chr6	35832966	35921342	-	ENSG00000096063.13	protein_coding	KNOWN	SRPK1
0.0920026	-0.0920026	7.14035	0.00321049	0.0378838	chr1	32333832	32336379	-	ENSG00000175130.6	protein_coding	KNOWN	MARCKSL1
0.0899126	-0.0899126	8.5062	0.000285199	0.00809532	chr15	74782057	74803198	+	ENSG00000103653.15	protein_coding	KNOWN	CSK
0.0896917	-0.0896917	8.26815	0.00037766	0.00960741	chr4	150264531	151015727	-	ENSG00000198589.9	protein_coding	KNOWN	LRBA
0.0896635	-0.0896635	10.0482	0.000336678	0.00890215	chr12	53006158	53042209	+	ENSG00000063046.16	protein_coding	KNOWN	EIF4B
0.0893339	-0.0893339	6.22927	0.00200118	0.0279121	chr2	46541806	46583121	+	ENSG00000119729.9	protein_coding	KNOWN	RHOQ
0.0891448	-0.0891448	9.05404	0.000979155	0.0179113	chrX	71533083	71575897	+	ENSG00000147162.12	protein_coding	KNOWN	OGT
0.0888987	-0.0888987	6.90221	0.00499928	0.0489298	chr11	116843402	117098437	-	ENSG00000160584.14	protein_coding	KNOWN	SIK3
0.0886548	-0.0886548	8.6161	0.000112297	0.00432893	chr3	47585272	47782106	-	ENSG00000173473.9	protein_coding	KNOWN	SMARCC1
0.0883269	-0.0883269	6.58405	0.00323707	0.038026	chr9	130693721	130704894	+	ENSG00000130713.14	protein_coding	KNOWN	EXOSC2
0.0879503	-0.0879503	6.75623	0.00301343	0.0364834	chr2	177392644	177543836	+	ENSG00000018510.11	protein_coding	KNOWN	AGPS
0.0871803	-0.0871803	7.39663	0.00353684	0.0400219	chr16	58157907	58197920	-	ENSG00000070770.7	protein_coding	KNOWN	CSNK2A2
0.0863748	-0.0863748	7.4026	0.00035711	0.00924278	chr3	33798352	33869707	+	ENSG00000170248.12	protein_coding	KNOWN	PDCD6IP
0.0863489	-0.0863489	7.80562	0.000876708	0.0167951	chr8	129839593	130017129	-	ENSG00000153310.17	protein_coding	KNOWN	FAM49B
0.0841737	-0.0841737	10.7432	0.00272391	0.0345074	chr22	39312882	39320389	-	ENSG00000100316.14	protein_coding	KNOWN	RPL3
0.0827821	-0.0827821	6.29546	0.0047398	0.0475226	chr22	46762617	47175699	+	ENSG00000054611.12	protein_coding	KNOWN	TBC1D22A
0.0820035	-0.0820035	7.53056	0.00276924	0.0349058	chr2	28894643	28948222	+	ENSG00000163811.10	protein_coding	KNOWN	WDR43
0.0814532	-0.0814532	7.43042	0.00244059	0.0319155	chr5	111223653	111494886	+	ENSG00000152495.9	protein_coding	KNOWN	CAMK4
0.0808582	-0.0808582	7.46734	0.00304115	0.0367129	chr3	160494995	160565588	-	ENSG00000186432.7	protein_coding	KNOWN	KPNA4
0.0804086	-0.0804086	6.77938	0.00476617	0.0476345	chr10	119571802	119597029	-	ENSG00000151923.16	protein_coding	KNOWN	TIAL1
0.0803684	-0.0803684	7.30123	0.0029118	0.0358475	chr6	35573585	35728583	-	ENSG00000096060.13	protein_coding	KNOWN	FKBP5
0.0784856	-0.0784856	10.0026	0.00399271	0.0428491	chr11	75399486	75422280	+	ENSG00000149273.13	protein_coding	KNOWN	RPS3
0.0768693	-0.0768693	7.85355	0.00206975	0.0284646	chr15	59132434	59372900	-	ENSG00000157483.7	protein_coding	KNOWN	MYO1E
0.0761731	-0.0761731	6.92171	0.00323409	0.038026	chr16	15594386	15643166	-	ENSG00000166783.18	protein_coding	KNOWN	KIAA0430
0.0748289	-0.0748289	7.72506	0.00424665	0.0445572	chr15	50552473	50686815	-	ENSG00000092439.12	protein_coding	KNOWN	TRPM7
0.0732706	-0.0732706	8.68328	0.00106773	0.0188989	chr6	85607785	85643792	-	ENSG00000135316.16	protein_coding	KNOWN	SYNCRIP
0.0721107	-0.0721107	9.20922	0.00178221	0.025891	chr5	151771045	151812785	+	ENSG00000145907.13	protein_coding	KNOWN	G3BP1
0.0718053	-0.0718053	8.23001	0.00482615	0.0479827	chr15	63608618	63833942	-	ENSG00000103657.12	protein_coding	KNOWN	HERC1
0.070894	-0.070894	8.11308	0.00373801	0.0414974	chr8	55879813	56014168	+	ENSG00000254087.6	protein_coding	KNOWN	LYN
0.0681542	-0.0681542	8.36156	0.00476838	0.0476345	chr5	133051962	133106449	+	ENSG00000170606.12	protein_coding	KNOWN	HSPA4
0.0674455	-0.0674455	9.48634	0.00435865	0.0450683	chr17	39757715	39864188	-	ENSG00000161405.15	protein_coding	KNOWN	IKZF3
0.0666224	-0.0666224	11.0519	0.00377309	0.0415586	chr6	44246166	44253888	+	ENSG00000096384.18	protein_coding	KNOWN	HSP90AB1
0.0665267	-0.0665267	9.56654	0.00247517	0.032167	chr1	226360691	226408079	-	ENSG00000143799.11	protein_coding	KNOWN	PARP1
0.0663798	-0.0663798	9.95569	0.00201453	0.0280672	chr1	92832025	92841924	+	ENSG00000122406.11	protein_coding	KNOWN	RPL5
0.0654504	-0.0654504	7.96149	0.00396267	0.0426725	chr2	71276561	71435069	+	ENSG00000075292.17	protein_coding	KNOWN	ZNF638
0.0622637	-0.0622637	7.96377	0.00475445	0.047571	chr15	68778535	68820897	-	ENSG00000140350.14	protein_coding	KNOWN	ANP32A
-0.0680262	0.0680262	8.29966	0.00234023	0.0311214	chr7	101815904	102283957	+	ENSG00000257923.8	protein_coding	KNOWN	CUX1
-0.0697893	0.0697893	8.82193	0.00217092	0.0295071	chr1	1785285	1891117	-	ENSG00000078369.16	protein_coding	KNOWN	GNB1
-0.0734387	0.0734387	8.86836	0.00306516	0.0369039	chr6	31620720	31637771	+	ENSG00000204469.11	protein_coding	KNOWN	PRRC2A
-0.0747484	0.0747484	6.20564	0.00473675	0.0475226	chr8	109334324	109345953	+	ENSG00000120533.11	protein_coding	KNOWN	ENY2
-0.0748111	0.0748111	7.93737	0.00344193	0.03918	chr8	99013266	99877580	+	ENSG00000132549.17	protein_coding	KNOWN	VPS13B
-0.0760465	0.0760465	7.65707	0.00303496	0.0367088	chr4	113451032	113761927	-	ENSG00000145349.15	protein_coding	KNOWN	CAMK2D
-0.0762654	0.0762654	8.60062	0.00108986	0.0191171	chr1	25884181	25906991	-	ENSG00000117632.19	protein_coding	KNOWN	STMN1
-0.07709	0.07709	9.36659	0.00342527	0.0391677	chr17	40388516	40417950	-	ENSG00000131747.13	protein_coding	KNOWN	TOP2A
-0.0807393	0.0807393	8.56771	0.00170307	0.0251445	chr17	20999593	21043760	-	ENSG00000124422.10	protein_coding	KNOWN	USP22
-0.0811615	0.0811615	7.22546	0.0021761	0.0295071	chr3	42013802	42225889	+	ENSG00000182606.13	protein_coding	KNOWN	TRAK1
-0.0816322	0.0816322	7.6248	0.00110991	0.01931	chr10	70404379	70428618	+	ENSG00000148730.6	protein_coding	KNOWN	EIF4EBP2
-0.0827034	0.0827034	8.06827	0.00237354	0.0313652	chr13	29509410	29595688	-	ENSG00000139514.11	protein_coding	KNOWN	SLC7A1
-0.0846963	0.0846963	6.62318	0.00175355	0.0255877	chr12	55966769	55972784	+	ENSG00000123374.9	protein_coding	KNOWN	CDK2
-0.0858564	0.0858564	7.46171	0.0033597	0.0389036	chr16	29806106	29811164	+	ENSG00000103495.12	protein_coding	KNOWN	MAZ
-0.0879046	0.0879046	7.54331	0.000795507	0.0156941	chr16	74447427	74607144	-	ENSG00000090863.10	protein_coding	KNOWN	GLG1
-0.0879149	0.0879149	7.49134	0.00146516	0.0229013	chr17	4269259	4366628	-	ENSG00000132388.11	protein_coding	KNOWN	UBE2G1
-0.0881052	0.0881052	5.88754	0.00297328	0.0362114	chr2	44167969	44244384	+	ENSG00000138032.19	protein_coding	KNOWN	PPM1B
-0.0892231	0.0892231	6.46967	0.00249044	0.0322987	chr14	81175452	81221377	-	ENSG00000165417.10	protein_coding	KNOWN	GTF2A1
-0.0896904	0.0896904	6.56635	0.00401078	0.0429332	chr5	10679230	10761272	-	ENSG00000112977.14	protein_coding	KNOWN	DAP
-0.0909536	0.0909536	6.5626	0.00334016	0.0388408	chr2	86440647	86492716	+	ENSG00000115548.15	protein_coding	KNOWN	KDM3A
-0.091879	0.091879	7.0635	0.00261588	0.0334423	chr13	40555667	40666597	-	ENSG00000150907.6	protein_coding	KNOWN	FOXO1
-0.0928775	0.0928775	6.76183	0.00187763	0.0268354	chr7	21900900	21946084	-	ENSG00000164649.18	protein_coding	KNOWN	CDCA7L
-0.0933711	0.0933711	5.87381	0.00219282	0.0296953	chr10	32267751	32378798	-	ENSG00000120616.14	protein_coding	KNOWN	EPC1
-0.0936798	0.0936798	6.3038	0.00285691	0.0353722	chr19	617223	633604	-	ENSG00000099821.12	protein_coding	KNOWN	POLRMT
-0.0942345	0.0942345	5.77835	0.00292726	0.0359246	chr20	7977348	8019829	-	ENSG00000125827.7	protein_coding	KNOWN	TMX4
-0.0944239	0.0944239	7.09103	0.000836282	0.0161935	chr3	179652755	179789401	+	ENSG00000058056.7	protein_coding	KNOWN	USP13
-0.0950053	0.0950053	6.80992	0.00248613	0.0322761	chr16	2429394	2458854	+	ENSG00000162063.11	protein_coding	KNOWN	CCNF
-0.095353	0.095353	6.40936	0.00305628	0.0368602	chrX	107628424	107651026	+	ENSG00000147224.9	protein_coding	KNOWN	PRPS1
-0.0955451	0.0955451	7.1385	0.00273125	0.0345655	chr7	6374523	6403977	+	ENSG00000136238.16	protein_coding	KNOWN	RAC1
-0.095645	0.095645	6.17436	0.00220012	0.029762	chr21	44805617	44818779	-	ENSG00000184900.14	protein_coding	KNOWN	SUMO3
-0.0960216	0.0960216	6.82981	0.00377205	0.0415586	chr1	45786987	46036124	+	ENSG00000086015.19	protein_coding	KNOWN	MAST2
-0.0961673	0.0961673	7.83337	0.00202013	0.0281141	chr11	130159562	130210376	+	ENSG00000149418.9	protein_coding	KNOWN	ST14
-0.0961719	0.0961719	6.01492	0.00436087	0.0450683	chr20	44475886	44494603	+	ENSG00000124120.9	protein_coding	KNOWN	TTPAL
-0.0974413	0.0974413	6.89442	0.00354372	0.0400485	chr3	136336233	136752403	-	ENSG00000118007.11	protein_coding	KNOWN	STAG1
-0.0975909	0.0975909	9.03802	0.000964778	0.0177257	chr6	27146418	27146798	-	ENSG00000197903.7	protein_coding	KNOWN	HIST1H2BK
-0.0979107	0.0979107	7.53742	0.000826695	0.0160573	chrX	46599252	46759172	-	ENSG00000065923.8	protein_coding	KNOWN	SLC9A7
-0.098131	0.098131	6.96672	0.000638783	0.0136454	chr18	657604	673578	+	ENSG00000176890.14	protein_coding	KNOWN	TYMS
-0.0988431	0.0988431	9.07345	0.000357444	0.00924278	chr12	98515512	98550379	+	ENSG00000120802.12	protein_coding	KNOWN	TMPO
-0.0993694	0.0993694	6.30774	0.00300696	0.0364402	chr16	30957294	30985116	+	ENSG00000099381.15	protein_coding	KNOWN	SETD1A
-0.0994893	0.0994893	6.78029	0.00239457	0.0314446	chr12	59596067	59789855	+	ENSG00000118596.10	protein_coding	KNOWN	SLC16A7
-0.10049	0.10049	7.14695	0.000997896	0.018096	chr8	8783354	8893645	-	ENSG00000147324.9	protein_coding	KNOWN	MFHAS1
-0.100901	0.100901	8.29979	0.000105664	0.00420213	chr8	123319850	123416350	-	ENSG00000156802.11	protein_coding	KNOWN	ATAD2
-0.101243	0.101243	7.23491	0.00409915	0.0434718	chr22	37469063	37486401	-	ENSG00000100060.16	protein_coding	KNOWN	MFNG
-0.101467	0.101467	8.94967	0.000334883	0.00889924	chr1	205712819	205750276	-	ENSG00000069275.12	protein_coding	KNOWN	NUCKS1
-0.102039	0.102039	6.3161	0.00469954	0.0472851	chr17	76389451	76453206	-	ENSG00000175931.11	protein_coding	KNOWN	UBE2O
-0.102734	0.102734	5.77669	0.00243628	0.0318925	chr2	32946972	33399509	+	ENSG00000049323.14	protein_coding	KNOWN	LTBP1
-0.102766	0.102766	9.76577	0.00326377	0.0381542	chr6	27866849	27867529	-	ENSG00000184357.4	protein_coding	KNOWN	HIST1H1B
-0.10377	0.10377	7.97174	0.000579987	0.0130155	chr1	228082660	228099212	+	ENSG00000143761.12	protein_coding	KNOWN	ARF1
-0.103905	0.103905	9.61145	1.71e-05	0.00116186	chr3	186930485	187078553	+	ENSG00000073849.13	protein_coding	KNOWN	ST6GAL1
-0.104816	0.104816	6.85501	0.000297874	0.00834201	chr22	29603556	29698598	+	ENSG00000186575.16	protein_coding	KNOWN	NF2
-0.10548	0.10548	5.62655	0.00311495	0.0372815	chr20	46060985	46089952	-	ENSG00000124160.10	protein_coding	KNOWN	NCOA5
-0.105712	0.105712	8.40893	0.00118927	0.0200343	chr12	103930107	103953645	+	ENSG00000166598.11	protein_coding	KNOWN	HSP90B1
-0.106247	0.106247	6.08987	0.00340898	0.0391636	chr19	16549831	16572382	-	ENSG00000127526.12	protein_coding	KNOWN	SLC35E1
-0.10635	0.10635	6.1296	0.00308434	0.0370209	chr19	48954815	48961798	+	ENSG00000087088.18	protein_coding	KNOWN	BAX
-0.106829	0.106829	5.23388	0.00174984	0.0255877	chrX	150980509	150990775	+	ENSG00000029993.13	protein_coding	KNOWN	HMGB3
-0.107046	0.107046	6.02934	0.00135386	0.0219426	chr17	41966741	41977731	+	ENSG00000173786.15	protein_coding	KNOWN	CNP
-0.107507	0.107507	8.27268	0.00217658	0.0295071	chr20	41028818	41124487	+	ENSG00000198900.5	protein_coding	KNOWN	TOP1
-0.107667	0.107667	5.28845	0.00376947	0.0415586	chr8	17156029	17224799	+	ENSG00000104219.11	protein_coding	KNOWN	ZDHHC2
-0.108496	0.108496	6.12511	0.00244928	0.0319296	chr1	114769479	114780685	-	ENSG00000052723.10	protein_coding	KNOWN	SIKE1
-0.108615	0.108615	6.23008	0.0033876	0.0390927	chr1	100038097	100083377	+	ENSG00000156875.12	protein_coding	KNOWN	HIAT1
-0.109011	0.109011	6.36593	0.000644666	0.013667	chr6	33391536	33409924	+	ENSG00000237649.6	protein_coding	KNOWN	KIFC1
-0.109876	0.109876	6.23046	0.00155396	0.0239614	chr1	42925375	42959173	-	ENSG00000117394.18	protein_coding	KNOWN	SLC2A1
-0.109962	0.109962	7.58179	0.000250813	0.00743387	chr6	24704861	24720836	-	ENSG00000112308.11	protein_coding	KNOWN	C6orf62
-0.110754	0.110754	6.20618	0.0032399	0.038026	chr16	88803213	88809258	+	ENSG00000167513.7	protein_coding	KNOWN	CDT1
-0.111563	0.111563	6.37882	0.000772451	0.0154331	chr11	66002079	66004149	+	ENSG00000175334.6	protein_coding	KNOWN	BANF1
-0.111851	0.111851	6.93016	0.00405448	0.0432169	chr6	26114873	26123926	-	ENSG00000180596.7	protein_coding	KNOWN	HIST1H2BC
-0.112001	0.112001	6.28719	0.00069388	0.0142951	chr3	16802651	17090594	+	ENSG00000154822.14	protein_coding	KNOWN	PLCL2
-0.113052	0.113052	5.56195	0.00223793	0.030176	chr9	88388419	88478694	+	ENSG00000106723.15	protein_coding	KNOWN	SPIN1
-0.113398	0.113398	6.36838	0.00140771	0.0224736	chr17	1464098	1492812	-	ENSG00000197879.13	protein_coding	KNOWN	MYO1C
-0.113784	0.113784	7.19716	6.21e-05	0.00288088	chr8	80034745	80231232	-	ENSG00000076554.14	protein_coding	KNOWN	TPD52
-0.113992	0.113992	5.84619	0.00436036	0.0450683	chr16	8852942	8869012	-	ENSG00000153048.9	protein_coding	KNOWN	CARHSP1
-0.115293	0.115293	5.30197	0.00387736	0.0420139	chr13	24882284	24922889	-	ENSG00000151849.13	protein_coding	KNOWN	CENPJ
-0.116246	0.116246	5.95632	0.000521102	0.0119939	chr10	13317424	13348298	-	ENSG00000086475.13	protein_coding	KNOWN	SEPHS1
-0.116293	0.116293	5.36861	0.00276398	0.0348744	chr3	134485743	134575017	+	ENSG00000182923.15	protein_coding	KNOWN	CEP63
-0.117063	0.117063	8.44943	0.00398675	0.0428373	chr19	49928702	49933935	+	ENSG00000169136.7	protein_coding	KNOWN	ATF5
-0.117351	0.117351	6.7856	0.00120296	0.0201568	chr1	44739818	44767767	+	ENSG00000142945.11	protein_coding	KNOWN	KIF2C
-0.117601	0.117601	4.00415	0.00489681	0.0483031	chr13	30713478	30764426	+	ENSG00000132965.8	protein_coding	KNOWN	ALOX5AP
-0.11823	0.11823	6.63136	0.000617515	0.013416	chr4	8182072	8241803	+	ENSG00000125089.15	protein_coding	KNOWN	SH3TC1
-0.118711	0.118711	5.58303	0.00109223	0.0191171	chr22	36487190	36507101	-	ENSG00000100350.13	protein_coding	KNOWN	FOXRED2
-0.119355	0.119355	6.7208	0.000316078	0.00865595	chr17	78214186	78225636	+	ENSG00000089685.13	protein_coding	KNOWN	BIRC5
-0.119572	0.119572	4.66412	0.00509232	0.0496086	chr5	81413021	81751797	-	ENSG00000145687.14	protein_coding	KNOWN	SSBP2
-0.119699	0.119699	6.15373	0.000152296	0.00531642	chr8	23243637	23262000	+	ENSG00000147457.12	protein_coding	KNOWN	CHMP7
-0.119849	0.119849	6.85846	0.00100547	0.0181028	chr11	33256672	33357023	+	ENSG00000110422.10	protein_coding	KNOWN	HIPK3
-0.120499	0.120499	6.9255	0.00350279	0.0397289	chr6	27865355	27865747	+	ENSG00000276903.1	protein_coding	KNOWN	HIST1H2AL
-0.120599	0.120599	6.05585	0.00094878	0.0175955	chr4	173168753	173323967	+	ENSG00000109586.10	protein_coding	KNOWN	GALNT7
-0.121297	0.121297	7.63607	0.000632795	0.0135821	chr14	101761798	101927989	+	ENSG00000078304.18	protein_coding	KNOWN	PPP2R5C
-0.121861	0.121861	5.9747	0.00356835	0.0400924	chr7	99325898	99388164	+	ENSG00000241685.7	protein_coding	KNOWN	ARPC1A
-0.121904	0.121904	5.4905	0.00496052	0.0487403	chr9	128882112	128918039	+	ENSG00000136802.10	protein_coding	KNOWN	LRRC8A
-0.122682	0.122682	7.725	0.00115873	0.0197582	chr11	82973133	83071923	-	ENSG00000137502.8	protein_coding	KNOWN	RAB30
-0.123457	0.123457	5.2444	0.0049945	0.0489212	chr17	3672199	3696404	-	ENSG00000083454.20	protein_coding	KNOWN	P2RX5
-0.12353	0.12353	5.84916	0.000589204	0.013075	chr1	46247688	46278473	+	ENSG00000085999.10	protein_coding	KNOWN	RAD54L
-0.123566	0.123566	4.8073	0.00387313	0.0420139	chr9	116687302	116701300	+	ENSG00000119401.10	protein_coding	KNOWN	TRIM32
-0.123568	0.123568	5.78732	0.00388479	0.0420139	chr11	9280654	9314780	-	ENSG00000166471.9	protein_coding	KNOWN	TMEM41B
-0.124497	0.124497	5.92698	0.000251927	0.0074409	chr22	42617840	42649568	-	ENSG00000100243.19	protein_coding	KNOWN	CYB5R3
-0.124507	0.124507	7.02702	0.000111259	0.00431541	chr3	36826820	36945057	-	ENSG00000168016.12	protein_coding	KNOWN	TRANK1
-0.124566	0.124566	6.96822	0.000953873	0.0176025	chr19	18531751	18544077	-	ENSG00000105701.14	protein_coding	KNOWN	FKBP8
-0.124666	0.124666	5.42643	0.000127761	0.00466736	chr19	11164267	11197791	-	ENSG00000197256.9	protein_coding	KNOWN	KANK2
-0.124903	0.124903	7.23697	0.000252234	0.0074409	chr11	61959718	61967660	-	ENSG00000167996.14	protein_coding	KNOWN	FTH1
-0.125004	0.125004	6.24878	0.000930965	0.017488	chr12	65169571	65248327	+	ENSG00000174106.2	protein_coding	KNOWN	LEMD3
-0.125118	0.125118	4.60475	0.00488533	0.0482541	chr19	13144058	13150383	-	ENSG00000104915.13	protein_coding	KNOWN	STX10
-0.12538	0.12538	6.21694	0.00278409	0.0350193	chrX	154021573	154137103	-	ENSG00000169057.18	protein_coding	KNOWN	MECP2
-0.125544	0.125544	5.86592	0.00429555	0.0447092	chr12	12715058	12722371	+	ENSG00000111276.9	protein_coding	KNOWN	CDKN1B
-0.126598	0.126598	5.7201	0.000685228	0.01414	chr19	4838341	4867768	-	ENSG00000105355.7	protein_coding	KNOWN	PLIN3
-0.126833	0.126833	5.38842	0.001249	0.0207896	chr5	43526267	43557758	-	ENSG00000172239.12	protein_coding	KNOWN	PAIP1
-0.127467	0.127467	4.36619	0.00481389	0.0479545	chr14	75427716	75474111	+	ENSG00000140044.11	protein_coding	KNOWN	JDP2
-0.127881	0.127881	7.55999	0.00028498	0.00809532	chr20	57391407	57409333	+	ENSG00000132819.15	protein_coding	KNOWN	RBM38
-0.127984	0.127984	7.79531	5.02e-05	0.00248297	chr5	143277931	143435512	-	ENSG00000113580.13	protein_coding	KNOWN	NR3C1
-0.127996	0.127996	4.66083	0.00448591	0.0457214	chr1	113905141	113914086	+	ENSG00000118655.4	protein_coding	KNOWN	DCLRE1B
-0.128247	0.128247	6.05612	0.00297367	0.0362114	chr1	163266576	163355764	+	ENSG00000143228.11	protein_coding	KNOWN	NUF2
-0.130021	0.130021	6.59925	2.28e-05	0.00140843	chr5	80111651	80256079	-	ENSG00000164300.14	protein_coding	KNOWN	SERINC5
-0.130033	0.130033	6.14471	0.000803698	0.0157128	chr1	202940823	202958572	-	ENSG00000159346.11	protein_coding	KNOWN	ADIPOR1
-0.130144	0.130144	6.07964	0.000680971	0.0141269	chr17	75626845	75667189	-	ENSG00000108469.13	protein_coding	KNOWN	RECQL5
-0.130349	0.130349	6.63212	6.93e-05	0.00309272	chr22	26443423	26483837	-	ENSG00000100099.19	protein_coding	KNOWN	HPS4
-0.130396	0.130396	5.05718	0.000596161	0.013075	chr1	154697455	154870280	-	ENSG00000143603.17	protein_coding	KNOWN	KCNN3
-0.131416	0.131416	5.71803	0.00324289	0.038026	chr3	168008677	168095975	-	ENSG00000173905.7	protein_coding	KNOWN	GOLIM4
-0.131809	0.131809	4.62702	0.00444924	0.0455693	chr9	134030305	134068535	-	ENSG00000169925.15	protein_coding	KNOWN	BRD3
-0.131999	0.131999	7.36246	0.000329528	0.00884868	chr19	55399745	55407777	-	ENSG00000108106.12	protein_coding	KNOWN	UBE2S
-0.132342	0.132342	5.37334	0.0013152	0.021493	chr9	96385941	96418329	-	ENSG00000165244.6	protein_coding	KNOWN	ZNF367
-0.133566	0.133566	4.8315	0.00355729	0.0400924	chr21	46300181	46323875	-	ENSG00000160298.16	protein_coding	KNOWN	C21orf58
-0.133746	0.133746	6.2212	0.000350511	0.00911981	chr8	140511298	140517137	+	ENSG00000104472.8	protein_coding	KNOWN	CHRAC1
-0.133911	0.133911	7.21292	0.000761098	0.0153036	chr5	173888280	173961976	+	ENSG00000113742.11	protein_coding	KNOWN	CPEB4
-0.134575	0.134575	7.09456	0.000205266	0.00651408	chr19	1259384	1274880	+	ENSG00000099622.12	protein_coding	KNOWN	CIRBP
-0.134903	0.134903	5.28685	0.0032965	0.0384653	chr15	30938941	30991607	-	ENSG00000166912.15	protein_coding	KNOWN	MTMR10
-0.135019	0.135019	5.92256	0.00338637	0.0390927	chr9	108942569	109013529	-	ENSG00000119326.13	protein_coding	KNOWN	CTNNAL1
-0.135083	0.135083	4.21038	0.00152489	0.0236001	chr1	160485030	160523262	-	ENSG00000162739.12	protein_coding	KNOWN	SLAMF6
-0.13539	0.13539	7.17198	0.0011717	0.0198764	chr7	44826791	44848083	-	ENSG00000105968.17	protein_coding	KNOWN	H2AFV
-0.135395	0.135395	5.60861	0.000402065	0.0100595	chr19	11131520	11155808	-	ENSG00000161888.10	protein_coding	KNOWN	SPC24
-0.136728	0.136728	5.45233	0.00170191	0.0251445	chr14	57390544	57415917	+	ENSG00000139977.12	protein_coding	KNOWN	NAA30
-0.137029	0.137029	6.15261	0.00126029	0.0208817	chr14	24429286	24441834	+	ENSG00000100441.8	protein_coding	KNOWN	KHNYN
-0.137945	0.137945	7.42627	7.11e-05	0.00312479	chr6	24494852	24537207	+	ENSG00000112294.11	protein_coding	KNOWN	ALDH5A1
-0.13808	0.13808	6.73496	9.38e-05	0.00382518	chrX	40049815	40177329	-	ENSG00000183337.15	protein_coding	KNOWN	BCOR
-0.13828	0.13828	6.99132	3.09e-05	0.001756	chr3	172750682	172821474	+	ENSG00000114346.12	protein_coding	KNOWN	ECT2
-0.13849	0.13849	5.2627	0.00233382	0.0310963	chr12	112125501	112153609	+	ENSG00000135148.10	protein_coding	KNOWN	TRAFD1
-0.138986	0.138986	5.94124	7.76e-05	0.00334932	chr6	24774931	24786099	+	ENSG00000112312.8	protein_coding	KNOWN	GMNN
-0.139106	0.139106	5.78368	0.000679101	0.0141269	chr19	35629030	35637686	+	ENSG00000126254.10	protein_coding	KNOWN	RBM42
-0.140165	0.140165	6.56551	0.000570026	0.0128609	chr10	96191702	96271587	-	ENSG00000095585.15	protein_coding	KNOWN	BLNK
-0.140227	0.140227	4.15832	0.00265951	0.0338966	chr14	50632058	50668331	-	ENSG00000151748.13	protein_coding	KNOWN	SAV1
-0.140792	0.140792	4.88608	0.00342919	0.0391769	chr1	161120974	161132688	-	ENSG00000158796.15	protein_coding	KNOWN	DEDD
-0.140846	0.140846	5.31842	0.00417487	0.0440825	chr17	82035136	82037732	-	ENSG00000169738.6	protein_coding	KNOWN	DCXR
-0.141102	0.141102	4.7002	0.00125227	0.0208165	chr3	52048919	52056550	-	ENSG00000164086.9	protein_coding	KNOWN	DUSP7
-0.141106	0.141106	5.91327	0.00151004	0.023428	chr5	6714605	6757048	+	ENSG00000112941.11	protein_coding	KNOWN	PAPD7
-0.141965	0.141965	5.99619	2.02e-05	0.00129471	chr13	59665583	60163987	-	ENSG00000139734.16	protein_coding	KNOWN	DIAPH3
-0.141985	0.141985	2.94311	0.000943957	0.0175955	chr10	60026298	60733490	-	ENSG00000151150.19	protein_coding	KNOWN	ANK3
-0.142049	0.142049	5.01951	0.00158694	0.0242913	chr16	1363205	1414751	-	ENSG00000059145.17	protein_coding	KNOWN	UNKL
-0.142053	0.142053	5.68733	0.000914919	0.0173945	chr8	125430321	125438405	+	ENSG00000173334.3	protein_coding	KNOWN	TRIB1
-0.142367	0.142367	6.80264	1.24e-05	0.000924373	chr2	134119983	134454621	+	ENSG00000152127.7	protein_coding	KNOWN	MGAT5
-0.142493	0.142493	7.42591	0.00206097	0.0284009	chr11	2608328	2699994	-	ENSG00000269821.1	antisense	KNOWN	KCNQ1OT1
-0.142944	0.142944	8.42479	7.45e-06	0.000660567	chr12	49707725	49764934	+	ENSG00000139644.11	protein_coding	KNOWN	TMBIM6
-0.143176	0.143176	5.95271	0.000226193	0.00693951	chrX	147911951	147951125	+	ENSG00000102081.12	protein_coding	KNOWN	FMR1
-0.143775	0.143775	4.21996	0.00416437	0.0440149	chr12	12611827	12645108	+	ENSG00000111269.2	protein_coding	KNOWN	CREBL2
-0.143945	0.143945	5.1196	0.00192346	0.0272516	chr12	71686087	71705046	+	ENSG00000139291.12	protein_coding	KNOWN	TMEM19
-0.144707	0.144707	4.73316	0.000622607	0.0134438	chr4	6575175	6623362	+	ENSG00000013288.7	protein_coding	KNOWN	MAN2B2
-0.14488	0.14488	6.72302	0.000618118	0.013416	chr1	23506430	23531220	-	ENSG00000007968.6	protein_coding	KNOWN	E2F2
-0.145337	0.145337	3.70313	0.00134835	0.0219207	chr11	83455012	85627922	-	ENSG00000150672.15	protein_coding	KNOWN	DLG2
-0.145382	0.145382	5.34848	0.00283677	0.0353668	chr4	82909973	83012926	-	ENSG00000189308.9	protein_coding	KNOWN	LIN54
-0.146209	0.146209	4.95824	0.00292624	0.0359246	chr10	100150094	100188334	-	ENSG00000107566.12	protein_coding	KNOWN	ERLIN1
-0.147754	0.147754	5.69248	0.0013308	0.0216915	chr11	67428460	67435408	+	ENSG00000175634.13	protein_coding	KNOWN	RPS6KB2
-0.148093	0.148093	6.54436	0.000119003	0.00448507	chr19	19668796	19683509	+	ENSG00000181896.10	protein_coding	KNOWN	ZNF101
-0.148316	0.148316	3.99926	0.000785018	0.0155604	chr1	182598623	182604408	-	ENSG00000143333.6	protein_coding	KNOWN	RGS16
-0.148355	0.148355	5.26207	0.000642685	0.013666	chr19	45782947	45792802	-	ENSG00000185800.10	protein_coding	KNOWN	DMWD
-0.14839	0.14839	5.15412	0.00127008	0.020949	chr17	60600183	60666280	+	ENSG00000170836.10	protein_coding	KNOWN	PPM1D
-0.148767	0.148767	5.31395	0.000181209	0.00602449	chr9	35073835	35080016	-	ENSG00000221829.8	protein_coding	KNOWN	FANCG
-0.148828	0.148828	4.43199	0.00180368	0.026144	chr1	45329163	45340470	-	ENSG00000132781.16	protein_coding	KNOWN	MUTYH
-0.149166	0.149166	5.11708	0.0031937	0.0377921	chr17	39252644	39402523	-	ENSG00000108306.10	protein_coding	KNOWN	FBXL20
-0.149881	0.149881	6.5272	3.64e-06	0.000377928	chr5	17065598	17276843	+	ENSG00000176788.8	protein_coding	KNOWN	BASP1
-0.15212	0.15212	5.74201	0.000591125	0.013075	chr4	15778275	15853230	+	ENSG00000004468.11	protein_coding	KNOWN	CD38
-0.153651	0.153651	7.41915	1.9e-05	0.00124174	chr16	85898803	85922609	+	ENSG00000140968.9	protein_coding	KNOWN	IRF8
-0.153752	0.153752	7.90608	1.27e-05	0.000924373	chr6	37170203	37175426	+	ENSG00000137193.12	protein_coding	KNOWN	PIM1
-0.154007	0.154007	4.2788	0.00270487	0.0343638	chr19	46746046	46776988	+	ENSG00000181027.9	protein_coding	KNOWN	FKRP
-0.155119	0.155119	5.47237	0.000337347	0.00890215	chr19	12806580	12813638	+	ENSG00000104889.4	protein_coding	KNOWN	RNASEH2A
-0.155156	0.155156	6.63399	9.87e-06	0.00077929	chr17	40287633	40304657	+	ENSG00000094804.8	protein_coding	KNOWN	CDC6
-0.155681	0.155681	5.43364	0.000426241	0.0104291	chr11	119084866	119093549	+	ENSG00000256269.5	protein_coding	KNOWN	HMBS
-0.155985	0.155985	5.00994	0.00373258	0.0414974	chr4	73571550	73620631	-	ENSG00000169435.12	protein_coding	KNOWN	RASSF6
-0.156226	0.156226	5.13863	0.00420162	0.0442968	chr19	45883607	45886170	-	ENSG00000170604.4	protein_coding	KNOWN	IRF2BP1
-0.156572	0.156572	4.74632	0.00251465	0.0324451	chr4	7041899	7057952	+	ENSG00000173011.11	protein_coding	KNOWN	TADA2B
-0.156779	0.156779	5.99719	0.000384307	0.00971748	chr14	22871613	22881580	+	ENSG00000197324.7	protein_coding	KNOWN	LRP10
-0.15729	0.15729	6.96511	0.000275617	0.00795043	chr16	24919385	25015666	-	ENSG00000140750.15	protein_coding	KNOWN	ARHGAP17
-0.157487	0.157487	4.58341	0.00217215	0.0295071	chr9	74946581	74952886	-	ENSG00000135045.6	protein_coding	KNOWN	C9orf40
-0.158204	0.158204	7.35482	3.97e-05	0.00212163	chr6	27893463	27893843	+	ENSG00000274641.1	protein_coding	KNOWN	HIST1H2BO
-0.158582	0.158582	3.94003	0.000473093	0.0111545	chr9	93121489	93134288	-	ENSG00000131669.8	protein_coding	KNOWN	NINJ1
-0.15871	0.15871	3.88535	0.000423246	0.0104089	chr8	100133360	100145800	-	ENSG00000156509.12	protein_coding	KNOWN	FBXO43
-0.158725	0.158725	4.0862	0.00412369	0.0436951	chr19	32875925	32971991	-	ENSG00000121289.16	protein_coding	KNOWN	CEP89
-0.158937	0.158937	4.4919	0.00108611	0.0190897	chr7	34928876	35038271	-	ENSG00000173852.12	protein_coding	KNOWN	DPY19L1
-0.15914	0.15914	9.21205	9.31e-06	0.000750865	chr6	26156391	26157050	+	ENSG00000168298.5	protein_coding	KNOWN	HIST1H1E
-0.159256	0.159256	5.14648	0.00093627	0.0175091	chr13	48233158	48270357	+	ENSG00000136156.11	protein_coding	KNOWN	ITM2B
-0.159669	0.159669	6.33624	0.000115242	0.00438862	chr5	140564456	140569103	+	ENSG00000176087.13	protein_coding	KNOWN	SLC35A4
-0.159679	0.159679	5.5822	6.66e-05	0.00300752	chr6	57314805	57646849	+	ENSG00000146143.16	protein_coding	KNOWN	PRIM2
-0.15995	0.15995	4.85959	0.0018441	0.0266071	chr16	66932055	66934423	-	ENSG00000166595.10	protein_coding	KNOWN	FAM96B
-0.160639	0.160639	4.96874	0.000676474	0.0141024	chr10	62804857	62808483	+	ENSG00000181915.4	protein_coding	KNOWN	ADO
-0.160789	0.160789	5.44347	0.000385701	0.00973313	chr12	122983480	123150015	-	ENSG00000090975.11	protein_coding	KNOWN	PITPNM2
-0.161047	0.161047	4.97475	0.000325568	0.00876106	chr6	41905354	41921139	-	ENSG00000124641.13	protein_coding	KNOWN	MED20
-0.161051	0.161051	7.02944	5.47e-05	0.00263192	chr1	228487061	228495766	+	ENSG00000168159.10	protein_coding	KNOWN	RNF187
-0.161584	0.161584	5.14999	0.00019329	0.00626031	chr5	140638740	140647785	-	ENSG00000131495.7	protein_coding	KNOWN	NDUFA2
-0.162389	0.162389	6.36042	1.62e-05	0.00112396	chr1	197504748	197775696	-	ENSG00000213047.10	protein_coding	KNOWN	DENND1B
-0.162599	0.162599	4.1129	0.000747257	0.0150735	chr14	34515929	34539711	-	ENSG00000129518.7	protein_coding	KNOWN	EAPP
-0.162758	0.162758	5.7501	0.00117199	0.0198764	chr9	127907886	127917038	-	ENSG00000136840.17	protein_coding	KNOWN	ST6GALNAC4
-0.163495	0.163495	4.22207	0.00187914	0.0268354	chr11	134248279	134253370	-	ENSG00000151500.13	protein_coding	KNOWN	THYN1
-0.163567	0.163567	6.63719	3.45e-05	0.00188766	chr14	89124871	89619149	-	ENSG00000053254.14	protein_coding	KNOWN	FOXN3
-0.163782	0.163782	5.37856	2.46e-05	0.00151073	chr1	84643707	84690803	-	ENSG00000117155.15	protein_coding	KNOWN	SSX2IP
-0.164384	0.164384	5.2901	0.000429376	0.0104735	chr17	55392613	55421992	-	ENSG00000108960.6	protein_coding	KNOWN	MMD
-0.165259	0.165259	7.7916	1.25e-07	3.57e-05	chr1	31906421	31944856	-	ENSG00000184007.16	protein_coding	KNOWN	PTP4A2
-0.165546	0.165546	5.2098	0.00343828	0.03918	chrX	153334155	153360110	+	ENSG00000063587.13	protein_coding	KNOWN	ZNF275
-0.167418	0.167418	4.20837	0.0046162	0.0466708	chr19	10543895	10553418	+	ENSG00000130734.8	protein_coding	KNOWN	ATG4D
-0.167764	0.167764	5.51903	8.96e-05	0.00370787	chr17	79833156	79839429	-	ENSG00000141582.13	protein_coding	KNOWN	CBX4
-0.168281	0.168281	5.61912	4.89e-05	0.00244104	chr2	144384081	144524583	-	ENSG00000169554.15	protein_coding	KNOWN	ZEB2
-0.168698	0.168698	4.70206	0.00185481	0.0266709	chr19	57320509	57330776	+	ENSG00000178229.7	protein_coding	KNOWN	ZNF543
-0.170049	0.170049	5.24199	0.000646064	0.013667	chr16	2239395	2252300	-	ENSG00000167969.11	protein_coding	KNOWN	ECI1
-0.171197	0.171197	7.17616	9.21e-06	0.000750865	chr14	63684214	63728039	-	ENSG00000126821.7	protein_coding	KNOWN	SGPP1
-0.172322	0.172322	5.6365	2.7e-07	6.05e-05	chr19	10221435	10231272	-	ENSG00000267534.2	protein_coding	KNOWN	S1PR2
-0.172969	0.172969	5.38606	0.000171369	0.00578923	chr19	35612744	35625349	+	ENSG00000249115.7	protein_coding	KNOWN	HAUS5
-0.173424	0.173424	5.49152	0.000151825	0.00531471	chr15	64687573	64703281	-	ENSG00000180304.13	protein_coding	KNOWN	OAZ2
-0.17388	0.17388	2.99021	0.000683586	0.01414	chr2	148875250	149026759	+	ENSG00000168280.15	protein_coding	KNOWN	KIF5C
-0.174045	0.174045	5.09888	0.000318886	0.00869294	chr19	56087366	56121280	-	ENSG00000142409.5	protein_coding	KNOWN	ZNF787
-0.174347	0.174347	6.93693	4.17e-07	8.33e-05	chr9	92711363	92764812	-	ENSG00000185963.12	protein_coding	KNOWN	BICD2
-0.17592	0.17592	6.05016	1.53e-05	0.0010836	chr19	10316212	10333640	-	ENSG00000161847.12	protein_coding	KNOWN	RAVER1
-0.176282	0.176282	5.33732	0.00108368	0.0190736	chr1	6613685	6624033	+	ENSG00000116273.5	protein_coding	KNOWN	PHF13
-0.176649	0.176649	5.56005	0.000223086	0.00690693	chr5	69189548	69210357	+	ENSG00000153044.8	protein_coding	KNOWN	CENPH
-0.176877	0.176877	4.05645	0.00188665	0.0268512	chr1	153658654	153661830	+	ENSG00000143553.9	protein_coding	KNOWN	SNAPIN
-0.176989	0.176989	6.13019	0.00105279	0.0187741	chr4	105145875	105279816	+	ENSG00000168769.11	protein_coding	KNOWN	TET2
-0.177515	0.177515	5.08237	0.00110302	0.0192256	chr15	81000944	81005788	+	ENSG00000140406.3	protein_coding	KNOWN	MESDC1
-0.178136	0.178136	5.54035	3.24e-05	0.00182043	chr15	90001392	90082206	+	ENSG00000140548.8	protein_coding	KNOWN	ZNF710
-0.178279	0.178279	5.77426	4.93e-06	0.000476783	chr1	50960745	50974633	+	ENSG00000123080.9	protein_coding	KNOWN	CDKN2C
-0.179273	0.179273	3.65765	0.00322378	0.0380049	chr6	78867472	78946440	+	ENSG00000146243.12	protein_coding	NOVEL	IRAK1BP1
-0.179749	0.179749	4.60812	0.000956756	0.0176298	chr1	36391238	36397892	-	ENSG00000181817.5	protein_coding	KNOWN	LSM10
-0.180969	0.180969	5.22494	8.15e-05	0.00346024	chr2	152717893	152761253	+	ENSG00000177917.9	protein_coding	KNOWN	ARL6IP6
-0.181463	0.181463	6.65807	2.49e-05	0.00152025	chr16	27313668	27364778	+	ENSG00000077238.12	protein_coding	KNOWN	IL4R
-0.182046	0.182046	5.14031	0.000315797	0.00865595	chr16	27224991	27268794	-	ENSG00000169189.15	protein_coding	KNOWN	NSMCE1
-0.182706	0.182706	1.63757	0.00164082	0.0247811	chr2	170178145	170655171	+	ENSG00000071909.17	protein_coding	KNOWN	MYO3B
-0.182907	0.182907	4.8165	0.0014882	0.0232037	chr1	92508696	92792404	-	ENSG00000067208.13	protein_coding	KNOWN	EVI5
-0.1839	0.1839	4.39769	0.00341998	0.0391677	chr7	30284307	30367692	+	ENSG00000180233.10	protein_coding	KNOWN	ZNRF2
-0.184031	0.184031	7.41048	0.000786499	0.0155652	chr6	26198851	26199243	-	ENSG00000196866.2	protein_coding	KNOWN	HIST1H2AD
-0.185345	0.185345	4.13633	0.00136699	0.0219962	chr16	2460080	2464963	+	ENSG00000162062.13	protein_coding	KNOWN	C16orf59
-0.185398	0.185398	4.20723	0.000266289	0.00778244	chr8	93857807	93926066	+	ENSG00000164951.14	protein_coding	KNOWN	PDP1
-0.185449	0.185449	7.54125	5.17e-06	0.00049062	chr11	119093854	119095467	-	ENSG00000188486.3	protein_coding	KNOWN	H2AFX
-0.185993	0.185993	6.80922	0.000309535	0.00858704	chr3	195514425	195543386	-	ENSG00000184203.6	protein_coding	KNOWN	PPP1R2
-0.185994	0.185994	4.83463	2.71e-05	0.00160636	chr12	50763710	50821122	+	ENSG00000123268.7	protein_coding	KNOWN	ATF1
-0.18652	0.18652	4.811	0.000184184	0.00607517	chr7	107168961	107202529	+	ENSG00000105856.12	protein_coding	KNOWN	HBP1
-0.186701	0.186701	8.31222	2.14e-07	5.18e-05	chr11	73974667	73983307	-	ENSG00000175567.7	protein_coding	KNOWN	UCP2
-0.187229	0.187229	7.76786	8.35e-07	0.000134605	chr1	161706972	161714352	+	ENSG00000132185.15	protein_coding	KNOWN	FCRLA
-0.187418	0.187418	4.99897	0.000226923	0.00693951	chr11	14877440	14892252	-	ENSG00000186104.9	protein_coding	KNOWN	CYP2R1
-0.188583	0.188583	6.10829	6.78e-07	0.00011364	chr2	233833416	233854566	-	ENSG00000123485.10	protein_coding	KNOWN	HJURP
-0.188608	0.188608	5.17029	7.01e-05	0.00309272	chr6	110609978	110815958	-	ENSG00000155111.13	protein_coding	KNOWN	CDK19
-0.188637	0.188637	5.05185	1.55e-06	0.000199784	chr1	87328468	87348923	+	ENSG00000143013.11	protein_coding	KNOWN	LMO4
-0.188854	0.188854	5.28119	0.000222309	0.00690693	chr17	38352228	38405593	+	ENSG00000274211.3	protein_coding	KNOWN	SOCS7
-0.189823	0.189823	5.04258	7.72e-05	0.00334654	chr3	72371825	72446918	-	ENSG00000163602.9	protein_coding	KNOWN	RYBP
-0.189835	0.189835	3.96678	0.0039121	0.0422366	chr6	88139864	88166359	-	ENSG00000118432.12	protein_coding	KNOWN	CNR1
-0.18993	0.18993	3.87659	0.00187078	0.0267768	chr1	45694324	45750650	-	ENSG00000197429.9	protein_coding	KNOWN	IPP
-0.190157	0.190157	6.13584	1.8e-05	0.00120031	chr3	101723925	101770562	+	ENSG00000182504.9	protein_coding	KNOWN	CEP97
-0.190422	0.190422	3.61488	0.000132576	0.00480218	chr22	33162226	33922841	-	ENSG00000133424.19	protein_coding	KNOWN	LARGE
-0.191133	0.191133	6.96277	7.01e-05	0.00309272	chr11	120336914	120489936	+	ENSG00000196914.7	protein_coding	KNOWN	ARHGEF12
-0.191748	0.191748	4.92666	0.000134127	0.00482974	chr19	17049729	17075625	-	ENSG00000131351.13	protein_coding	KNOWN	HAUS8
-0.19315	0.19315	4.13057	0.0039882	0.0428373	chr1	156728442	156736960	+	ENSG00000143303.10	protein_coding	KNOWN	RRNAD1
-0.193997	0.193997	4.59933	1.67e-05	0.00114044	chr1	9234775	9271337	+	ENSG00000049239.11	protein_coding	KNOWN	H6PD
-0.194364	0.194364	4.65082	0.00216378	0.0294608	chr6	30556886	30563723	+	ENSG00000204576.10	protein_coding	KNOWN	PRR3
-0.19573	0.19573	6.31493	6.17e-05	0.00287009	chr2	184598366	184939492	+	ENSG00000170396.7	protein_coding	KNOWN	ZNF804A
-0.197086	0.197086	3.95472	0.00135668	0.0219426	chr14	34706769	34714823	-	ENSG00000165410.13	protein_coding	KNOWN	CFL2
-0.197973	0.197973	4.96804	0.00018347	0.00606756	chrX	48801377	48824982	+	ENSG00000094631.17	protein_coding	KNOWN	HDAC6
-0.198136	0.198136	6.16811	3.92e-05	0.00210511	chr8	144082590	144086216	+	ENSG00000197858.9	protein_coding	KNOWN	GPAA1
-0.198172	0.198172	4.80994	0.000235551	0.00709873	chr19	47608196	47703277	+	ENSG00000063169.9	protein_coding	KNOWN	GLTSCR1
-0.198876	0.198876	6.98936	1.57e-05	0.00110572	chr12	57819927	57846739	-	ENSG00000175215.8	protein_coding	KNOWN	CTDSP2
-0.199499	0.199499	4.04482	0.00463813	0.0468172	chr10	103302796	103351134	-	ENSG00000156374.13	protein_coding	KNOWN	PCGF6
-0.200881	0.200881	3.60867	1.48e-06	0.00019566	chr20	57168748	57266629	-	ENSG00000101144.11	protein_coding	KNOWN	BMP7
-0.201766	0.201766	3.36009	0.00109181	0.0191171	chr19	38403135	38409088	+	ENSG00000130244.11	protein_coding	KNOWN	FAM98C
-0.202013	0.202013	4.72981	0.00349613	0.0396892	chr15	88636153	88656483	+	ENSG00000172183.13	protein_coding	KNOWN	ISG20
-0.20374	0.20374	4.05813	0.00149228	0.0232385	chr19	58451604	58457833	+	ENSG00000249471.6	protein_coding	KNOWN	ZNF324B
-0.203936	0.203936	3.75285	0.000505831	0.0117068	chr16	28553915	28591790	+	ENSG00000176476.7	protein_coding	KNOWN	CCDC101
-0.204602	0.204602	7.3792	0.00012478	0.00459857	chr18	59899948	59904306	+	ENSG00000141682.11	protein_coding	KNOWN	PMAIP1
-0.204985	0.204985	4.92676	0.000493305	0.011523	chr1	28259527	28282491	+	ENSG00000130766.4	protein_coding	KNOWN	SESN2
-0.206545	0.206545	3.64982	0.000635509	0.0136055	chr1	155320896	155331114	+	ENSG00000160753.14	protein_coding	KNOWN	RUSC1
-0.206777	0.206777	4.19289	0.000281264	0.00805159	chr1	2184461	2212720	-	ENSG00000162585.15	protein_coding	KNOWN	C1orf86
-0.206968	0.206968	5.11441	0.000334061	0.00889924	chr19	4007646	4039386	+	ENSG00000105229.5	protein_coding	KNOWN	PIAS4
-0.209023	0.209023	3.55985	0.000399017	0.0100089	chr11	65040901	65044828	+	ENSG00000168061.12	protein_coding	KNOWN	SAC3D1
-0.209866	0.209866	3.313	0.00454447	0.0461684	chr6	57186992	57222314	-	ENSG00000112210.10	protein_coding	KNOWN	RAB23
-0.209964	0.209964	6.49172	3.91e-08	1.58e-05	chr5	56815574	56896152	+	ENSG00000095015.5	protein_coding	KNOWN	MAP3K1
-0.210975	0.210975	5.12133	0.000926525	0.0174306	chr12	77021247	77065580	-	ENSG00000165891.14	protein_coding	KNOWN	E2F7
-0.211388	0.211388	4.77144	0.000633333	0.0135821	chr3	184710367	184712002	-	ENSG00000177383.4	protein_coding	KNOWN	MAGEF1
-0.211977	0.211977	5.13451	2.26e-05	0.00140843	chrX	71056332	71073426	-	ENSG00000147164.10	protein_coding	KNOWN	SNX12
-0.212544	0.212544	3.26067	0.00199401	0.0278431	chr12	82686880	83134870	+	ENSG00000179104.7	protein_coding	KNOWN	TMTC2
-0.212743	0.212743	3.35197	0.00182578	0.026373	chr22	28772674	28789301	+	ENSG00000159873.8	protein_coding	KNOWN	CCDC117
-0.213032	0.213032	8.14525	1.27e-05	0.000924373	chr1	30732469	30757820	-	ENSG00000162511.7	protein_coding	KNOWN	LAPTM5
-0.213543	0.213543	0.966064	0.00282324	0.0352338	chr6	26017085	26017732	-	ENSG00000124610.4	protein_coding	KNOWN	HIST1H1A
-0.215245	0.215245	2.9755	0.00309378	0.0370749	chr1	25800176	25818224	+	ENSG00000162430.15	protein_coding	KNOWN	SEPN1
-0.215312	0.215312	6.17645	7.46e-07	0.000123381	chr19	44954585	44993341	+	ENSG00000104853.14	protein_coding	KNOWN	CLPTM1
-0.21641	0.21641	5.24856	2.94e-07	6.48e-05	chr17	3723903	3726699	+	ENSG00000177602.5	protein_coding	KNOWN	GSG2
-0.216748	0.216748	2.97107	0.00496023	0.0487403	chr12	32399529	32646050	+	ENSG00000139132.13	protein_coding	KNOWN	FGD4
-0.217649	0.217649	3.56552	0.00315969	0.0375666	chr1	15490832	15526534	-	ENSG00000132906.16	protein_coding	KNOWN	CASP9
-0.218501	0.218501	4.3179	5.49e-05	0.00263192	chr16	20806429	20849668	+	ENSG00000005189.18	protein_coding	NOVEL	AC004381.6
-0.219391	0.219391	4.73344	9.27e-06	0.000750865	chr6	32168212	32178096	-	ENSG00000204310.9	protein_coding	KNOWN	AGPAT1
-0.219634	0.219634	7.81282	1.35e-06	0.000187701	chr2	54456285	54671445	+	ENSG00000115306.14	protein_coding	KNOWN	SPTBN1
-0.220018	0.220018	3.30645	0.000109845	0.00427831	chr20	33407955	33443892	-	ENSG00000101400.5	protein_coding	KNOWN	SNTA1
-0.220063	0.220063	2.77765	0.0036205	0.0404793	chr7	2403560	2448483	+	ENSG00000136213.9	protein_coding	KNOWN	CHST12
-0.22198	0.22198	4.81987	1.57e-06	0.000199784	chr1	160276812	160286348	-	ENSG00000162735.17	protein_coding	KNOWN	PEX19
-0.223689	0.223689	7.63351	6.76e-08	2.3e-05	chr1	8352397	8817643	-	ENSG00000142599.16	protein_coding	KNOWN	RERE
-0.227765	0.227765	2.92908	0.000934781	0.0175091	chr8	73052178	73063061	+	ENSG00000253636.1	antisense	NOVEL	RP11-531A24.5
-0.229184	0.229184	3.74694	0.000972739	0.0178198	chr19	44474428	44500524	-	ENSG00000167384.9	protein_coding	KNOWN	ZNF180
-0.229696	0.229696	3.8139	0.000852635	0.016409	chr1	84549606	84574480	-	ENSG00000117151.11	protein_coding	KNOWN	CTBS
-0.23197	0.23197	6.06647	0.000108631	0.00426696	chr20	17613678	17682295	-	ENSG00000125844.14	protein_coding	KNOWN	RRBP1
-0.232089	0.232089	6.13709	5.56e-08	2e-05	chr10	114431113	114685003	-	ENSG00000099204.17	protein_coding	KNOWN	ABLIM1
-0.232851	0.232851	1.44554	9.71e-07	0.000148816	chr4	145481194	145558079	+	ENSG00000170365.8	protein_coding	KNOWN	SMAD1
-0.233136	0.233136	4.42062	0.00170381	0.0251445	chr1	1615415	1630610	+	ENSG00000197530.11	protein_coding	KNOWN	MIB2
-0.235322	0.235322	2.54804	0.0029046	0.0358475	chr6	7881517	7910814	-	ENSG00000239264.7	protein_coding	KNOWN	TXNDC5
-0.236434	0.236434	5.3499	0.000160243	0.0055172	chr10	99875577	100009919	-	ENSG00000107554.14	protein_coding	KNOWN	DNMBP
-0.239695	0.239695	3.54018	0.000941274	0.0175765	chr12	120210439	120265771	-	ENSG00000089159.14	protein_coding	KNOWN	PXN
-0.240133	0.240133	3.543	0.00406919	0.0432636	chr19	55339853	55348120	+	ENSG00000133247.12	protein_coding	KNOWN	SUV420H2
-0.243123	0.243123	4.13895	0.000615801	0.0134121	chr9	128720869	128724127	-	ENSG00000160446.17	protein_coding	KNOWN	ZDHHC12
-0.24516	0.24516	5.83893	0.000462081	0.010998	chr16	27402162	27452042	+	ENSG00000103522.14	protein_coding	KNOWN	IL21R
-0.245598	0.245598	2.24024	0.0042747	0.0445811	chr9	136673143	136687423	-	ENSG00000169692.11	protein_coding	KNOWN	AGPAT2
-0.247435	0.247435	4.98168	3.06e-06	0.000329081	chr9	19049395	19050983	+	ENSG00000155876.5	protein_coding	KNOWN	RRAGA
-0.252851	0.252851	5.8832	1.92e-07	4.75e-05	chr7	996986	1138260	-	ENSG00000146540.13	protein_coding	KNOWN	C7orf50
-0.252922	0.252922	4.30773	1.06e-05	0.000820439	chr16	11249619	11351762	+	ENSG00000175643.8	protein_coding	KNOWN	RMI2
-0.253896	0.253896	5.60849	2.53e-10	2.44e-07	chr12	56202175	56221933	-	ENSG00000181852.16	protein_coding	KNOWN	RNF41
-0.255637	0.255637	3.88171	5.23e-06	0.00049062	chr4	139453232	139476609	+	ENSG00000172007.5	protein_coding	KNOWN	RAB33B
-0.256042	0.256042	3.47192	8.69e-07	0.000136523	chr4	81426393	82044244	-	ENSG00000138670.15	protein_coding	KNOWN	RASGEF1B
-0.2607	0.2607	5.18894	1.17e-05	0.000887802	chr8	28494205	28574268	+	ENSG00000104290.9	protein_coding	KNOWN	FZD3
-0.261865	0.261865	4.41318	0.00136585	0.0219962	chr12	40196744	40369285	+	ENSG00000188906.12	protein_coding	KNOWN	LRRK2
-0.26211	0.26211	2.61243	0.0022414	0.0301775	chr14	60709528	60724348	-	ENSG00000100625.8	protein_coding	KNOWN	SIX4
-0.26374	0.26374	3.38153	0.00236581	0.031346	chr15	38252326	38357249	+	ENSG00000166068.11	protein_coding	KNOWN	SPRED1
-0.266469	0.266469	3.28279	4.11e-05	0.00215042	chr9	128945530	128947619	-	ENSG00000175283.7	protein_coding	KNOWN	DOLK
-0.268079	0.268079	2.70408	0.000562177	0.0127525	chrX	154541199	154565046	+	ENSG00000269335.4	protein_coding	KNOWN	IKBKG
-0.272467	0.272467	1.85792	5.77e-05	0.00272403	chrX	10156945	10237660	+	ENSG00000073464.10	protein_coding	KNOWN	CLCN4
-0.276945	0.276945	4.29324	1.44e-06	0.000192988	chr12	112906777	112933222	+	ENSG00000089127.11	protein_coding	KNOWN	OAS1
-0.27805	0.27805	3.51312	6.41e-05	0.00293179	chr19	3094410	3124004	+	ENSG00000088256.7	protein_coding	KNOWN	GNA11
-0.279859	0.279859	3.21213	0.00438597	0.0452161	chr12	106774595	106889316	+	ENSG00000111785.17	protein_coding	KNOWN	RIC8B
-0.281313	0.281313	3.46653	0.000380143	0.00963158	chr8	141207166	141308305	-	ENSG00000022567.8	protein_coding	KNOWN	SLC45A4
-0.283414	0.283414	3.36383	0.00265915	0.0338966	chr2	61824854	61854143	-	ENSG00000170264.11	protein_coding	KNOWN	FAM161A
-0.286472	0.286472	2.08194	0.000745329	0.0150588	chr7	87401697	87480435	-	ENSG00000005471.14	protein_coding	KNOWN	ABCB4
-0.290305	0.290305	4.52699	0.000322346	0.00874929	chr12	6942978	6946003	+	ENSG00000111678.9	protein_coding	KNOWN	C12orf57
-0.294717	0.294717	2.80275	0.0042402	0.044554	chr20	3927309	4015582	-	ENSG00000101236.15	protein_coding	KNOWN	RNF24
-0.295874	0.295874	4.33642	3.49e-06	0.00036881	chr5	177301461	177312757	-	ENSG00000213347.9	protein_coding	KNOWN	MXD3
-0.297928	0.297928	3.60703	1.78e-07	4.67e-05	chr9	93058688	93085138	+	ENSG00000157303.9	protein_coding	KNOWN	SUSD3
-0.301538	0.301538	2.08157	7.18e-05	0.00314546	chr15	65895079	66253747	-	ENSG00000157890.16	protein_coding	KNOWN	MEGF11
-0.301609	0.301609	4.43408	2.44e-07	5.68e-05	chr1	205302059	205321755	-	ENSG00000163545.7	protein_coding	KNOWN	NUAK2
-0.306596	0.306596	3.26234	0.000861126	0.016547	chr7	134646808	134679813	+	ENSG00000172331.10	protein_coding	KNOWN	BPGM
-0.311034	0.311034	2.02133	0.000925806	0.0174306	chr14	24426532	24430954	-	ENSG00000139899.9	protein_coding	KNOWN	CBLN3
-0.311974	0.311974	3.58058	4.91e-06	0.000476783	chr13	76990660	77002517	+	ENSG00000102805.12	protein_coding	KNOWN	CLN5
-0.312401	0.312401	5.50909	0.000949292	0.0175955	chr22	28794555	28800597	-	ENSG00000100219.15	protein_coding	KNOWN	XBP1
-0.313113	0.313113	3.09496	0.00165697	0.0248924	chr13	49247925	49293485	+	ENSG00000102543.13	protein_coding	KNOWN	CDADC1
-0.313453	0.313453	3.9569	3.76e-06	0.000380856	chr3	44584888	44648471	+	ENSG00000186448.13	protein_coding	KNOWN	ZNF197
-0.318541	0.318541	3.75502	0.00165791	0.0248924	chr12	57604622	57609804	+	ENSG00000178498.14	protein_coding	KNOWN	DTX3
-0.31996	0.31996	2.66189	5.63e-05	0.00267859	chr11	125883614	125900648	+	ENSG00000198331.9	protein_coding	KNOWN	HYLS1
-0.320373	0.320373	3.23115	0.00141813	0.0224736	chr6	99369400	99394204	-	ENSG00000132423.9	protein_coding	KNOWN	COQ3
-0.322181	0.322181	3.55275	0.000421997	0.0103985	chr4	4235542	4248212	-	ENSG00000132406.10	protein_coding	KNOWN	TMEM128
-0.33619	0.33619	3.55456	5.46e-05	0.00263192	chr9	83938311	83956986	-	ENSG00000165118.13	protein_coding	KNOWN	C9orf64
-0.338878	0.338878	5.4194	1.18e-11	2.12e-08	chr2	136114349	136118165	-	ENSG00000121966.6	protein_coding	KNOWN	CXCR4
-0.342967	0.342967	5.74657	5.47e-07	9.68e-05	chr8	22987417	23020199	+	ENSG00000008853.15	protein_coding	KNOWN	RHOBTB2
-0.344853	0.344853	2.76318	0.000201928	0.00645707	chr19	10092338	10102796	-	ENSG00000130812.9	protein_coding	KNOWN	ANGPTL6
-0.347178	0.347178	5.30735	0.000310497	0.00859475	chr1	65792514	66374579	+	ENSG00000184588.16	protein_coding	KNOWN	PDE4B
-0.347524	0.347524	3.84916	8.01e-06	0.000694172	chr11	134224645	134247792	+	ENSG00000151502.9	protein_coding	KNOWN	VPS26B
-0.351385	0.351385	3.51754	3.92e-09	3.04e-06	chr9	94603133	94640249	-	ENSG00000165140.8	protein_coding	KNOWN	FBP1
-0.354518	0.354518	3.17799	0.00127024	0.020949	chr17	76274049	76307680	-	ENSG00000129646.12	protein_coding	KNOWN	QRICH2
-0.364921	0.364921	1.1053	0.00033566	0.00889924	chr21	45405137	45513720	+	ENSG00000182871.13	protein_coding	KNOWN	COL18A1
-0.365443	0.365443	2.91981	0.0038166	0.0418893	chr6	2987987	3028869	+	ENSG00000124588.18	protein_coding	KNOWN	NQO2
-0.368481	0.368481	2.15303	0.000700248	0.0143145	chr16	31201485	31203450	-	ENSG00000103490.13	protein_coding	KNOWN	PYCARD
-0.3695	0.3695	3.71704	0.00167045	0.0249614	chr17	64039142	64130819	-	ENSG00000178607.14	protein_coding	KNOWN	ERN1
-0.369638	0.369638	0.622109	0.00481568	0.0479545	chr4	140388455	140427968	-	ENSG00000153132.11	protein_coding	KNOWN	CLGN
-0.371865	0.371865	0.508385	0.00141282	0.0224736	chr9	123356170	123380324	+	ENSG00000148204.10	protein_coding	KNOWN	CRB2
-0.375626	0.375626	1.96462	0.000695653	0.014298	chr17	40819106	40836274	+	ENSG00000167920.7	protein_coding	KNOWN	TMEM99
-0.375661	0.375661	-0.509265	5.22e-05	0.00255156	chr11	44726465	44932421	+	ENSG00000157570.10	protein_coding	KNOWN	TSPAN18
-0.376057	0.376057	2.99793	3.36e-05	0.00185436	chr3	194686544	194689037	+	ENSG00000185112.5	protein_coding	KNOWN	FAM43A
-0.378013	0.378013	2.59382	0.000153874	0.00534355	chr17	4948092	4957131	+	ENSG00000108515.16	protein_coding	KNOWN	ENO3
-0.382462	0.382462	2.55912	0.00296335	0.0362114	chr19	55620742	55624601	-	ENSG00000179922.5	protein_coding	KNOWN	ZNF784
-0.38341	0.38341	2.4033	0.0027071	0.0343638	chr10	22315974	22320308	+	ENSG00000148444.14	protein_coding	KNOWN	COMMD3
-0.3835	0.3835	2.06005	0.00127989	0.0210804	chr15	82836946	82986153	-	ENSG00000103942.11	protein_coding	KNOWN	HOMER2
-0.390461	0.390461	3.66394	9.14e-06	0.000750865	chr15	34229996	34338060	-	ENSG00000140199.10	protein_coding	KNOWN	SLC12A6
-0.395568	0.395568	1.74409	1.3e-05	0.000942173	chr8	124488510	124491643	+	ENSG00000253106.1	antisense	NOVEL	RP11-158K1.3
-0.398351	0.398351	2.24337	0.000126714	0.00464262	chr14	87837820	87993665	-	ENSG00000054983.15	protein_coding	KNOWN	GALC
-0.399448	0.399448	2.7762	0.000193171	0.00626031	chr19	9294275	9309838	-	ENSG00000196110.6	protein_coding	KNOWN	ZNF699
-0.404161	0.404161	6.19721	5.14e-11	5.87e-08	chr1	40620679	40665657	-	ENSG00000117016.8	protein_coding	KNOWN	RIMS3
-0.404692	0.404692	3.60192	0.00220805	0.0298051	chr13	29764371	29850684	-	ENSG00000122042.9	protein_coding	KNOWN	UBL3
-0.410628	0.410628	2.05642	8.15e-07	0.000132944	chr15	62390526	62844631	+	ENSG00000171914.13	protein_coding	KNOWN	TLN2
-0.424279	0.424279	2.20462	8.46e-05	0.0035538	chr1	151159748	151165948	-	ENSG00000163155.10	protein_coding	KNOWN	LYSMD1
-0.429816	0.429816	0.803976	0.000153924	0.00534355	chr19	2511219	2702709	-	ENSG00000176533.11	protein_coding	KNOWN	GNG7
-0.433858	0.433858	2.05936	0.00402843	0.0429854	chr18	48539046	48863217	+	ENSG00000134030.12	protein_coding	KNOWN	CTIF
-0.437495	0.437495	3.48687	0.00017014	0.00576322	chr17	80206716	80220923	-	ENSG00000181523.11	protein_coding	KNOWN	SGSH
-0.43869	0.43869	1.61115	0.00385862	0.0420139	chr19	55282072	55312533	+	ENSG00000160469.15	protein_coding	KNOWN	BRSK1
-0.449831	0.449831	1.64418	0.000311471	0.00860276	chr12	113149858	113159276	+	ENSG00000186710.10	protein_coding	KNOWN	CCDC42B
-0.453685	0.453685	1.10404	0.000992518	0.0180506	chr3	195699401	195699497	+	ENSG00000207650.1	miRNA	KNOWN	MIR570
-0.459649	0.459649	-0.890321	0.00406639	0.0432636	chr10	124984317	125161170	-	ENSG00000175029.15	protein_coding	KNOWN	CTBP2
-0.460918	0.460918	1.21224	8.27e-05	0.00348591	chr19	7924485	7926166	-	ENSG00000178531.5	protein_coding	KNOWN	CTXN1
-0.47673	0.47673	4.1964	6.9e-09	4.19e-06	chr8	144078626	144080647	+	ENSG00000178896.6	protein_coding	KNOWN	EXOSC4
-0.487566	0.487566	1.18662	0.0014341	0.0226412	chr11	46380756	46383837	+	ENSG00000110492.14	protein_coding	KNOWN	MDK
-0.492435	0.492435	-0.656387	0.00511312	0.0496958	chr2	211375717	212538841	-	ENSG00000178568.12	protein_coding	KNOWN	ERBB4
-0.498291	0.498291	4.62049	0.000923979	0.0174306	chr8	11421463	11474715	-	ENSG00000154319.13	protein_coding	KNOWN	FAM167A
-0.500411	0.500411	2.18893	0.000189737	0.00619331	chr12	56007659	56038435	+	ENSG00000123411.13	protein_coding	KNOWN	IKZF4
-0.502077	0.502077	2.33622	0.00430122	0.0447092	chr12	1529891	1647243	+	ENSG00000111186.11	protein_coding	KNOWN	WNT5B
-0.508408	0.508408	2.4279	0.00106634	0.0188989	chr16	67277510	67289499	+	ENSG00000196155.11	protein_coding	KNOWN	PLEKHG4
-0.517964	0.517964	2.2362	0.00429411	0.0447092	chr14	102932379	103057462	-	ENSG00000198752.8	protein_coding	KNOWN	CDC42BPB
-0.521619	0.521619	2.31882	0.000587434	0.013075	chr3	97822040	97944963	+	ENSG00000080200.8	protein_coding	KNOWN	CRYBG3
-0.528079	0.528079	1.7787	6.56e-05	0.00297557	chr12	6839954	6847393	+	ENSG00000111664.9	protein_coding	KNOWN	GNB3
-0.535297	0.535297	2.9139	0.00033416	0.00889924	chr3	119524293	119559602	-	ENSG00000121594.10	protein_coding	KNOWN	CD80
-0.540024	0.540024	2.7675	1.93e-05	0.00124855	chr9	127448501	127448630	-	ENSG00000201302.1	snoRNA	KNOWN	SNORA65
-0.550456	0.550456	0.738349	0.000275833	0.00795043	chr5	191511	195353	+	ENSG00000185028.3	protein_coding	KNOWN	LRRC14B
-0.556074	0.556074	4.22255	0.00384843	0.0419648	chr6	115931149	116060758	-	ENSG00000111816.7	protein_coding	KNOWN	FRK
-0.587802	0.587802	3.12066	7.88e-08	2.47e-05	chr16	11254405	11256179	-	ENSG00000185338.4	protein_coding	KNOWN	SOCS1
-0.593832	0.593832	2.74535	1.78e-05	0.0011951	chr17	3510502	3557995	-	ENSG00000167723.13	protein_coding	KNOWN	TRPV3
-0.597513	0.597513	2.6496	4.84e-07	9.5e-05	chr4	186191520	186213456	+	ENSG00000145476.14	protein_coding	KNOWN	CYP4V2
-0.602005	0.602005	0.821563	0.00383189	0.0419449	chr6	46097093	46129706	-	ENSG00000231769.2	antisense	NOVEL	RP1-8B1.4
-0.604052	0.604052	3.9143	0.00113573	0.0194737	chr6	32552990	32589848	-	ENSG00000196126.9	protein_coding	KNOWN	HLA-DRB1
-0.609727	0.609727	1.98949	0.00118925	0.0200343	chr6	26457904	26476621	+	ENSG00000112763.14	protein_coding	KNOWN	BTN2A1
-0.616467	0.616467	1.16509	0.00105471	0.0187741	chr8	132866958	133134903	+	ENSG00000042832.10	protein_coding	KNOWN	TG
-0.62403	0.62403	1.2828	0.000374067	0.00959368	chr15	72114258	72143688	+	ENSG00000166192.13	protein_coding	KNOWN	SENP8
-0.625916	0.625916	3.8495	0.00325034	0.0380647	chr1	215567392	215621807	+	ENSG00000136636.11	protein_coding	KNOWN	KCTD3
-0.63161	0.63161	2.46948	6.99e-05	0.00309272	chr1	40300487	40317816	-	ENSG00000049089.12	protein_coding	KNOWN	COL9A2
-0.662153	0.662153	4.39376	1.72e-07	4.6e-05	chr12	118032694	118062430	-	ENSG00000176871.7	protein_coding	KNOWN	WSB2
-0.663647	0.663647	3.25578	0.00194358	0.0273515	chr3	124965710	125055958	-	ENSG00000173706.11	protein_coding	KNOWN	HEG1
-0.665657	0.665657	1.70803	0.00236847	0.031346	chr17	9910609	10198551	-	ENSG00000007237.17	protein_coding	KNOWN	GAS7
-0.675613	0.675613	2.9338	0.000751468	0.0151341	chr19	53124072	53159075	-	ENSG00000197937.11	protein_coding	KNOWN	ZNF347
-0.683953	0.683953	0.94469	7.86e-05	0.00338476	chr17	2777056	3037739	+	ENSG00000132359.12	protein_coding	KNOWN	RAP1GAP2
-0.685113	0.685113	2.88565	0.000320064	0.00870616	chr10	13277796	13302412	-	ENSG00000107537.12	protein_coding	KNOWN	PHYH
-0.701165	0.701165	-1.4521	0.000612609	0.0133657	chr22	50059391	50085902	-	ENSG00000100427.14	protein_coding	KNOWN	MLC1
-0.72931	0.72931	1.59577	0.0029835	0.0362959	chr3	132317367	132368298	+	ENSG00000014257.14	protein_coding	KNOWN	ACPP
-0.73354	0.73354	0.479795	9.49e-06	0.000754559	chr5	76403249	76708132	+	ENSG00000145703.14	protein_coding	KNOWN	IQGAP2
-0.733663	0.733663	-0.0424589	0.000102094	0.00408603	chr14	95711747	95757656	+	ENSG00000257275.5	antisense	NOVEL	RP11-164H13.1
-0.756798	0.756798	3.51373	0.000114099	0.00437161	chr6	32659467	32668383	-	ENSG00000179344.15	protein_coding	KNOWN	HLA-DQB1
-0.766731	0.766731	3.08476	1.01e-08	5.79e-06	chr16	57092537	57148367	+	ENSG00000140848.15	protein_coding	KNOWN	CPNE2
-0.766961	0.766961	0.033304	0.0042658	0.0445637	chr12	51391317	51515763	+	ENSG00000050438.15	protein_coding	KNOWN	SLC4A8
-0.799973	0.799973	0.316039	0.000619952	0.0134326	chr21	42199689	42297244	+	ENSG00000160179.17	protein_coding	KNOWN	ABCG1
-0.802754	0.802754	1.76279	0.000223141	0.00690693	chr9	86026146	86100173	-	ENSG00000135052.15	protein_coding	KNOWN	GOLM1
-0.812202	0.812202	0.446242	0.000124138	0.00458837	chr21	18269116	18485879	-	ENSG00000154646.7	protein_coding	KNOWN	TMPRSS15
-0.818454	0.818454	-1.39193	0.000432057	0.0105022	chr8	67422125	67746345	-	ENSG00000165078.10	protein_coding	KNOWN	CPA6
-0.822349	0.822349	0.988076	0.000766854	0.0153701	chr2	30910467	31155202	-	ENSG00000158089.13	protein_coding	KNOWN	GALNT14
-0.835714	0.835714	1.11909	1.03e-05	0.000803767	chr7	151238764	151277896	-	ENSG00000082014.15	protein_coding	KNOWN	SMARCD3
-0.841586	0.841586	1.37875	0.000535062	0.0122927	chr19	37506939	37548762	+	ENSG00000188227.11	protein_coding	KNOWN	ZNF793
-0.867904	0.867904	2.0081	0.000179715	0.00599066	chr8	109573978	109691791	-	ENSG00000147642.15	protein_coding	KNOWN	SYBU
-0.87	0.87	2.29635	0.000402638	0.0100595	chr14	103123442	103137439	+	ENSG00000185215.7	protein_coding	KNOWN	TNFAIP2
-0.885981	0.885981	3.5158	0.000188242	0.00617659	chr16	19555240	19706793	+	ENSG00000103544.13	protein_coding	KNOWN	C16orf62
-0.91814	0.91814	0.221572	0.00188462	0.0268512	chr12	49539157	49558308	+	ENSG00000135519.6	protein_coding	KNOWN	KCNH3
-0.931768	0.931768	-0.0124356	0.000134985	0.00484674	chr17	42025576	42065365	-	ENSG00000187595.13	protein_coding	KNOWN	ZNF385C
-0.93762	0.93762	-0.45468	0.00458292	0.0463716	chr21	14961235	15065000	-	ENSG00000180530.8	protein_coding	KNOWN	NRIP1
-0.973126	0.973126	0.0234732	0.000116675	0.00442979	chr6	161129979	161274061	-	ENSG00000026652.12	protein_coding	KNOWN	AGPAT4
-0.998612	0.998612	-0.277773	0.000926074	0.0174306	chr17	75588058	75626849	+	ENSG00000266714.5	transcribed_unprocessed_pseudogene	KNOWN	MYO15B
-1.0093	1.0093	-0.767834	0.000148515	0.00524266	chr16	68229111	68238102	-	ENSG00000103067.10	protein_coding	KNOWN	ESRP2
-1.03155	1.03155	2.0167	8.96e-06	0.000750822	chr19	10416773	10469631	+	ENSG00000065989.14	protein_coding	KNOWN	PDE4A
-1.03272	1.03272	-0.6007	0.00126284	0.0208817	chr1	85018082	85048499	-	ENSG00000055732.11	protein_coding	KNOWN	MCOLN3
-1.04046	1.04046	-0.588856	6.51e-06	0.000588993	chr1	156061160	156070514	+	ENSG00000132698.12	protein_coding	KNOWN	RAB25
-1.07115	1.07115	2.7262	7.65e-08	2.47e-05	chr1	225486835	225653142	-	ENSG00000154380.15	protein_coding	KNOWN	ENAH
-1.09307	1.09307	-0.751045	0.000803959	0.0157128	chr7	1044576	1059261	+	ENSG00000164849.8	protein_coding	KNOWN	GPR146
-1.1103	1.1103	0.702242	2.02e-06	0.000241284	chr8	133237171	133302022	-	ENSG00000104419.13	protein_coding	KNOWN	NDRG1
-1.15112	1.15112	0.298114	0.00267397	0.0340464	chr3	99830141	100114513	-	ENSG00000168386.17	protein_coding	KNOWN	FILIP1L
-1.15646	1.15646	-0.697509	0.00068122	0.0141269	chr2	110732573	111118222	+	ENSG00000153093.17	protein_coding	KNOWN	ACOXL
-1.16061	1.16061	1.90247	6.1e-07	0.000106534	chrX	21374418	21654695	+	ENSG00000149970.13	protein_coding	KNOWN	CNKSR2
-1.21121	1.21121	-0.790534	0.000132598	0.00480218	chr1	115976498	116070054	+	ENSG00000163393.11	protein_coding	KNOWN	SLC22A15
-1.3193	1.3193	1.05256	2.19e-05	0.00137881	chr1	65420652	65641559	+	ENSG00000116678.17	protein_coding	KNOWN	LEPR
-1.34805	1.34805	-0.905663	0.000162326	0.00555845	chr5	127649044	127658630	+	ENSG00000205279.7	protein_coding	KNOWN	CTXN3
-1.49227	1.49227	-1.56531	2.87e-06	0.000313594	chr4	88725955	89111398	-	ENSG00000138640.13	protein_coding	KNOWN	FAM13A
-1.683	1.683	-1.25518	2.67e-05	0.00160072	chr11	2444684	2849109	+	ENSG00000053918.14	protein_coding	KNOWN	KCNQ1
-1.79849	1.79849	3.21559	1.83e-07	4.7e-05	chr11	70398404	70436584	+	ENSG00000085733.14	protein_coding	KNOWN	CTTN

## Sheet: B) distal tar.clin.corr.
Supplementary Table 7. Genes obtained after integration of RNA-Seq with C-HiC annotated FLI1 peaks. (Worksheet A) Indirect targets of FLI1, (Worksheet B) genes correlated with FLI1 in clinical samples and (Worksheet C) essential genes.
GCB direct target clinically correlated (193)	logFC (-1)		GCB direct target clinically correlated (328)	logFC (-1)
HLA-DPB1	0.873898		CTTN	-1.79849
MCC	0.846577		NDRG1	-1.1103
C2orf88	0.776076		MCOLN3	-1.03272
FAIM3	0.696587		AGPAT4	-0.973126
EVL	0.576014		ZNF385C	-0.931768
SYNGR3	0.56223		KCNH3	-0.91814
UMODL1	0.557472		GOLM1	-0.802754
TMEM86B	0.501997		ERBB4	-0.492435
KIF16B	0.483595		EXOSC4	-0.47673
ASB2	0.467903		CTXN1	-0.460918
FLI1	0.462363		BRSK1	-0.43869
RASGRP1	0.449264		SGSH	-0.437495
AQP3	0.437196		CRB2	-0.371865
JAK3	0.432555		CLGN	-0.369638
PCBD1	0.43024		NQO2	-0.365443
SEMA4A	0.420813		COL18A1	-0.364921
ABCA3	0.41541		FBP1	-0.351385
LAX1	0.398291		MXD3	-0.295874
LTB	0.395899		RNF24	-0.294717
PDE7A	0.371449		C12orf57	-0.290305
DNAH1	0.361192		SLC45A4	-0.281313
BACE2	0.345452		GNA11	-0.27805
TRAF1	0.323365		CLCN4	-0.272467
ACBD4	0.322054		IKBKG	-0.268079
CD180	0.307396		DOLK	-0.266469
ZNF70	0.307206		SPRED1	-0.26374
UNC13D	0.300357		SIX4	-0.26211
C8orf37	0.293331		LRRK2	-0.261865
ITGA4	0.291094		FZD3	-0.2607
LITAF	0.285207		RASGEF1B	-0.256042
MACF1	0.283845		RAB33B	-0.255637
REL	0.283007		RNF41	-0.253896
PARP14	0.276989		C7orf50	-0.252851
ZNF44	0.273834		RRAGA	-0.247435
RAPGEF2	0.272465		AGPAT2	-0.245598
LIMA1	0.270079		IL21R	-0.24516
DENND3	0.26832		ZDHHC12	-0.243123
SH2D3A	0.264376		SUV420H2	-0.240133
SPOCK2	0.241984		PXN	-0.239695
UHMK1	0.240665		DNMBP	-0.236434
TAGLN2	0.237352		TXNDC5	-0.235322
PROSC	0.237315		MIB2	-0.233136
ZSCAN2	0.233222		SMAD1	-0.232851
ITGB7	0.231892		ABLIM1	-0.232089
OXR1	0.230897		RRBP1	-0.23197
SLC15A2	0.2238		CTBS	-0.229696
IL16	0.219069		ZNF180	-0.229184
VILL	0.217547		RERE	-0.223689
IL2RG	0.217227		PEX19	-0.22198
DCTD	0.216308		CHST12	-0.220063
SASH3	0.213062		SNTA1	-0.220018
UBE2J1	0.213044		SPTBN1	-0.219634
CD53	0.2125		AGPAT1	-0.219391
PDIA5	0.210697		CASP9	-0.217649
WWC3	0.209227		FGD4	-0.216748
TRAF4	0.206487		GSG2	-0.21641
BTK	0.205733		CLPTM1	-0.215312
TRAF5	0.205241		SEPN1	-0.215245
KRCC1	0.20213		HIST1H1A	-0.213543
FXN	0.202129		LAPTM5	-0.213032
SCARB1	0.200733		CCDC117	-0.212743
TSPAN33	0.200018		TMTC2	-0.212544
PPP2CB	0.197762		SNX12	-0.211977
DGKA	0.197015		MAGEF1	-0.211388
LCK	0.196789		E2F7	-0.210975
MACC1	0.193686		MAP3K1	-0.209964
ARHGDIB	0.192259		RAB23	-0.209866
ARHGAP4	0.191741		SAC3D1	-0.209023
HVCN1	0.191306		PIAS4	-0.206968
RHOF	0.189948		C1orf86	-0.206777
LPXN	0.186719		RUSC1	-0.206545
MAFK	0.186555		SESN2	-0.204985
HSH2D	0.181088		PMAIP1	-0.204602
TMEM63A	0.181013		CCDC101	-0.203936
HPRT1	0.180728		ZNF324B	-0.20374
DNAJC10	0.180665		ISG20	-0.202013
CYFIP2	0.180282		FAM98C	-0.201766
TMCC1	0.178799		BMP7	-0.200881
IKBKE	0.178653		PCGF6	-0.199499
SNHG5	0.178211		CTDSP2	-0.198876
ARL11	0.178096		GLTSCR1	-0.198172
RAB8B	0.174635		GPAA1	-0.198136
SWAP70	0.173081		HDAC6	-0.197973
NFKB1	0.172728		CFL2	-0.197086
MTMR14	0.172467		ZNF804A	-0.19573
GOLPH3L	0.170294		PRR3	-0.194364
HDHD2	0.166831		H6PD	-0.193997
CTSH	0.166616		HAUS8	-0.191748
RPL11	0.166416		ARHGEF12	-0.191133
STX4	0.166085		LARGE	-0.190422
CD22	0.165737		CEP97	-0.190157
PM20D2	0.160592		IPP	-0.18993
MLLT10	0.15964		CNR1	-0.189835
SRFBP1	0.158456		RYBP	-0.189823
UTP3	0.157171		SOCS7	-0.188854
SPI1	0.156111		LMO4	-0.188637
KLHDC10	0.155179		HJURP	-0.188583
GLUD1	0.154539		CYP2R1	-0.187418
SCO1	0.153749		FCRLA	-0.187229
HK1	0.152865		UCP2	-0.186701
MPP6	0.152523		HBP1	-0.18652
CD40	0.152268		ATF1	-0.185994
CHI3L2	0.152039		PPP1R2	-0.185993
RAB3GAP2	0.148831		H2AFX	-0.185449
ITGAL	0.146322		PDP1	-0.185398
NEK6	0.145165		C16orf59	-0.185345
N4BP3	0.145012		ZNRF2	-0.1839
MTMR4	0.141815		EVI5	-0.182907
SNX2	0.140549		MYO3B	-0.182706
FADS3	0.140498		NSMCE1	-0.182046
PRPS2	0.139693		IL4R	-0.181463
PDCD4	0.139214		ARL6IP6	-0.180969
AATF	0.138953		LSM10	-0.179749
TSEN15	0.138905		IRAK1BP1	-0.179273
CSNK1G2	0.138862		CDKN2C	-0.178279
GLRX3	0.138564		ZNF710	-0.178136
CMTM6	0.138426		MESDC1	-0.177515
WDFY4	0.138068		TET2	-0.176989
ARHGAP30	0.137897		SNAPIN	-0.176877
PQBP1	0.134138		CENPH	-0.176649
YIF1B	0.130867		PHF13	-0.176282
ACAP1	0.129039		RAVER1	-0.17592
XIAP	0.129023		BICD2	-0.174347
OGFRL1	0.127532		ZNF787	-0.174045
RPUSD3	0.127198		KIF5C	-0.17388
DOCK9	0.127054		OAZ2	-0.173424
NCKAP1L	0.12597		HAUS5	-0.172969
ZNF146	0.125546		S1PR2	-0.172322
CXCR5	0.125498		SGPP1	-0.171197
DOK3	0.124756		ZNF543	-0.168698
WIPF1	0.123751		ZEB2	-0.168281
CAST	0.123635		CBX4	-0.167764
EMB	0.123397		ATG4D	-0.167418
SLC39A6	0.122151		ZNF275	-0.165546
SETDB1	0.121962		PTP4A2	-0.165259
ALDH18A1	0.120571		MMD	-0.164384
RAB3GAP1	0.120563		SSX2IP	-0.163782
NACA	0.120236		FOXN3	-0.163567
NSMAF	0.119083		THYN1	-0.163495
SYNGR2	0.117174		ST6GALNAC4	-0.162758
DHX40	0.116896		EAPP	-0.162599
FKBP4	0.116373		DENND1B	-0.162389
CTSC	0.115497		NDUFA2	-0.161584
STIM1	0.114642		RNF187	-0.161051
ARFGEF1	0.114564		MED20	-0.161047
ORMDL3	0.114412		PITPNM2	-0.160789
DAXX	0.111765		ADO	-0.160639
BBX	0.111587		FAM96B	-0.15995
PITPNA	0.111159		PRIM2	-0.159679
RSL1D1	0.109201		SLC35A4	-0.159669
IGF2BP3	0.108199		ITM2B	-0.159256
ANKRD40	0.105892		HIST1H1E	-0.15914
EXOC4	0.105663		DPY19L1	-0.158937
MAPRE2	0.105259		FBXO43	-0.15871
SECISBP2	0.104489		NINJ1	-0.158582
TAF1	0.103082		HIST1H2BO	-0.158204
HCLS1	0.10295		C9orf40	-0.157487
CD46	0.102862		ARHGAP17	-0.15729
FAM60A	0.102273		LRP10	-0.156779
EXOC1	0.101499		TADA2B	-0.156572
DDX21	0.100229		IRF2BP1	-0.156226
GGA3	0.099102		RASSF6	-0.155985
STK17A	0.0989682		HMBS	-0.155681
ANKRD27	0.0975923		CDC6	-0.155156
PRDX1	0.0962281		RNASEH2A	-0.155119
ARPC2	0.0937836		FKRP	-0.154007
FYTTD1	0.0937187		PIM1	-0.153752
CD79A	0.0931705		IRF8	-0.153651
SRPK1	0.0922939		CD38	-0.15212
MARCKSL1	0.0920026		BASP1	-0.149881
EIF4B	0.0896635		FBXL20	-0.149166
RHOQ	0.0893339		MUTYH	-0.148828
OGT	0.0891448		FANCG	-0.148767
SMARCC1	0.0886548		PPM1D	-0.14839
EXOSC2	0.0883269		DMWD	-0.148355
CSNK2A2	0.0871803		RGS16	-0.148316
PDCD6IP	0.0863748		ZNF101	-0.148093
RPL3	0.0841737		RPS6KB2	-0.147754
TBC1D22A	0.0827821		ERLIN1	-0.146209
KPNA4	0.0808582		LIN54	-0.145382
FKBP5	0.0803684		DLG2	-0.145337
RPS3	0.0784856		E2F2	-0.14488
MYO1E	0.0768693		MAN2B2	-0.144707
KIAA0430	0.0761731		TMEM19	-0.143945
TRPM7	0.0748289		CREBL2	-0.143775
SYNCRIP	0.0732706		FMR1	-0.143176
HERC1	0.0718053		TMBIM6	-0.142944
LYN	0.070894		KCNQ1OT1	-0.142493
HSPA4	0.0681542		MGAT5	-0.142367
HSP90AB1	0.0666224		TRIB1	-0.142053
PARP1	0.0665267		UNKL	-0.142049
ZNF638	0.0654504		ANK3	-0.141985
ANP32A	0.0622637		DIAPH3	-0.141965
			DUSP7	-0.141102
			DCXR	-0.140846
			DEDD	-0.140792
			SAV1	-0.140227
			BLNK	-0.140165
			RBM42	-0.139106
			GMNN	-0.138986
			TRAFD1	-0.13849
			ECT2	-0.13828
			BCOR	-0.13808
			ALDH5A1	-0.137945
			SPC24	-0.135395
			H2AFV	-0.13539
			SLAMF6	-0.135083
			CTNNAL1	-0.135019
			MTMR10	-0.134903
			CIRBP	-0.134575
			CPEB4	-0.133911
			CHRAC1	-0.133746
			C21orf58	-0.133566
			ZNF367	-0.132342
			UBE2S	-0.131999
			BRD3	-0.131809
			GOLIM4	-0.131416
			KCNN3	-0.130396
			HPS4	-0.130349
			RECQL5	-0.130144
			ADIPOR1	-0.130033
			NUF2	-0.128247
			DCLRE1B	-0.127996
			NR3C1	-0.127984
			RBM38	-0.127881
			JDP2	-0.127467
			PAIP1	-0.126833
			PLIN3	-0.126598
			CDKN1B	-0.125544
			MECP2	-0.12538
			STX10	-0.125118
			LEMD3	-0.125004
			FTH1	-0.124903
			KANK2	-0.124666
			FKBP8	-0.124566
			CYB5R3	-0.124497
			TMEM41B	-0.123568
			TRIM32	-0.123566
			RAD54L	-0.12353
			P2RX5	-0.123457
			RAB30	-0.122682
			LRRC8A	-0.121904
			ARPC1A	-0.121861
			PPP2R5C	-0.121297
			GALNT7	-0.120599
			HIST1H2AL	-0.120499
			HIPK3	-0.119849
			CHMP7	-0.119699
			SSBP2	-0.119572
			BIRC5	-0.119355
			FOXRED2	-0.118711
			SH3TC1	-0.11823
			ALOX5AP	-0.117601
			KIF2C	-0.117351
			ATF5	-0.117063
			CEP63	-0.116293
			SEPHS1	-0.116246
			CENPJ	-0.115293
			CARHSP1	-0.113992
			TPD52	-0.113784
			MYO1C	-0.113398
			SPIN1	-0.113052
			PLCL2	-0.112001
			HIST1H2BC	-0.111851
			BANF1	-0.111563
			CDT1	-0.110754
			C6orf62	-0.109962
			SLC2A1	-0.109876
			KIFC1	-0.109011
			HIAT1	-0.108615
			SIKE1	-0.108496
			ZDHHC2	-0.107667
			TOP1	-0.107507
			CNP	-0.107046
			HMGB3	-0.106829
			BAX	-0.10635
			SLC35E1	-0.106247
			HSP90B1	-0.105712
			NCOA5	-0.10548
			NF2	-0.104816
			ST6GAL1	-0.103905
			ARF1	-0.10377
			HIST1H1B	-0.102766
			LTBP1	-0.102734
			UBE2O	-0.102039
			NUCKS1	-0.101467
			MFNG	-0.101243
			ATAD2	-0.100901
			MFHAS1	-0.10049
			SLC16A7	-0.0994893
			SETD1A	-0.0993694
			TMPO	-0.0988431
			TYMS	-0.098131
			SLC9A7	-0.0979107
			HIST1H2BK	-0.0975909
			STAG1	-0.0974413
			TTPAL	-0.0961719
			ST14	-0.0961673
			MAST2	-0.0960216
			SUMO3	-0.095645
			RAC1	-0.0955451
			PRPS1	-0.095353
			CCNF	-0.0950053
			USP13	-0.0944239
			TMX4	-0.0942345
			POLRMT	-0.0936798
			EPC1	-0.0933711
			CDCA7L	-0.0928775
			FOXO1	-0.091879
			KDM3A	-0.0909536
			DAP	-0.0896904
			GTF2A1	-0.0892231
			PPM1B	-0.0881052
			UBE2G1	-0.0879149
			GLG1	-0.0879046
			MAZ	-0.0858564
			CDK2	-0.0846963
			SLC7A1	-0.0827034
			EIF4EBP2	-0.0816322
			TRAK1	-0.0811615
			USP22	-0.0807393
			TOP2A	-0.07709
			STMN1	-0.0762654
			CAMK2D	-0.0760465
			VPS13B	-0.0748111
			ENY2	-0.0747484
			GNB1	-0.0697893
			CUX1	-0.0680262

## Sheet: C) ess. distal tar.clin.corr.
Supplementary Table 7. Genes obtained after integration of RNA-Seq with C-HiC annotated FLI1 peaks. (Worksheet A) Indirect targets of FLI1, (Worksheet B) genes correlated with FLI1 in clinical samples and (Worksheet C) essential genes.
...and essential (53)	logFC (-1)		...and essential (13)	logFC (-1)
TMEM86B	0.501997		CTTN	-1.79849		in bold the distal only (not promoter)
ASB2	0.467903		MCOLN3	-1.03272
RASGRP1	0.449264		CLGN	-0.369638
UNC13D	0.300357		NQO2	-0.365443
ITGA4	0.291094		CLCN4	-0.272467
REL	0.283007		FZD3	-0.2607
SASH3	0.213062		RAB33B	-0.255637
UBE2J1	0.213044		IL21R	-0.24516
PDIA5	0.210697		SUV420H2	-0.240133
FXN	0.202129		TXNDC5	-0.235322
LCK	0.196789		SMAD1	-0.232851
LPXN	0.186719		ABLIM1	-0.232089
MAFK	0.186555		CTBS	-0.229696
CYFIP2	0.180282
SWAP70	0.173081
CTSH	0.166616
RPL11	0.166416
STX4	0.166085
CD22	0.165737
MLLT10	0.15964
SRFBP1	0.158456
UTP3	0.157171
SCO1	0.153749
MPP6	0.152523
RAB3GAP2	0.148831
NEK6	0.145165
PDCD4	0.139214
AATF	0.138953
PQBP1	0.134138
RPUSD3	0.127198
EMB	0.123397
SETDB1	0.121962
RAB3GAP1	0.120563
STIM1	0.114642
RSL1D1	0.109201
EXOC4	0.105663
SECISBP2	0.104489
TAF1	0.103082
FAM60A	0.102273
DDX21	0.100229
PRDX1	0.0962281
ARPC2	0.0937836
CD79A	0.0931705
SRPK1	0.0922939
SMARCC1	0.0886548
EXOSC2	0.0883269
RPL3	0.0841737
TBC1D22A	0.0827821
RPS3	0.0784856
SYNCRIP	0.0732706
LYN	0.070894
HSP90AB1	0.0666224
ANP32A	0.0622637
